# Supplementary material for: Landscape of the Epstein-Barr virus-host chromatin interactome and gene regulation
Source: EMBO J. 2025 May 27;44(13):3872–915. doi: 10.1038/s44318-025-00466-5 (PMC12216251; doi:10.1038/s44318-025-00466-5)
Supplement: Supplementary file 1 — Table EV1 [file 44318_2025_466_MOESM1_ESM.xlsx]

## Sheet: Table EV1
Table EV1. Summary of datasets (GM12878 cell line) used in this study
Method	Factor	Library Type	Library ID	Link
ChIA-PET	RNAPII	ChIA-PET	4DNFI5MV9Z7A	https://data.4dnucleome.org/files-fastq/4DNFI5MV9Z7A/
		ChIA-PET	4DNFIWUJKXCM	https://data.4dnucleome.org/files-fastq/4DNFIWUJKXCM/
	CTCF	ChIA-PET	4DNFIA9V89S1	https://data.4dnucleome.org/files-fastq/4DNFIA9V89S1/
		ChIA-PET	4DNFI1794J8W	https://data.4dnucleome.org/files-fastq/4DNFI1794J8W/
ChIP-seq	H3K27ac	ChIP-seq	ENCSR000AKC	https://www.encodeproject.org/experiments/ENCSR000AKC/
	H3K36me3	ChIP-seq	ENCSR000DRW	https://www.encodeproject.org/experiments/ENCSR000DRW/
	H3K4me1	ChIP-seq	ENCSR000AKF	https://www.encodeproject.org/experiments/ENCSR000AKF/
	H3K4me2	ChIP-seq	ENCSR000AKG	https://www.encodeproject.org/experiments/ENCSR000AKG/
	H3K4me3	ChIP-seq	ENCSR000DRY	https://www.encodeproject.org/experiments/ENCSR000DRY/
ATAC-seq	N/A	ATAC-seq	ENCSR095QNB	https://www.encodeproject.org/experiments/ENCSR095QNB/
RNA-seq	PolyA+	RNA-seq	ENCSR000COQ	https://www.encodeproject.org/experiments/ENCSR000COQ/
	Total	RNA-seq	ENCSR000AEC	https://www.encodeproject.org/experiments/ENCSR000AEC/
