# Supplementary material for: Landscape of the Epstein-Barr virus-host chromatin interactome and gene regulation
Source: EMBO J. 2025 May 27;44(13):3872–915. doi: 10.1038/s44318-025-00466-5 (PMC12216251; doi:10.1038/s44318-025-00466-5)
Supplement: Supplementary file 3 — Data Set EV1 [file 44318_2025_466_MOESM3_ESM.xlsx]

## Sheet: Legend
Dataset EV1
This dataset presents detailed oligonucleotide information from this study.
Tab name	Description
RDD-probe	oligonucleotide information for ncRNA probes (MALAT1, miR-BART, v-snoRNA1, EBERs)
DNA-FISH probe and sgRNA	oligonucleotide information for DNA-FISH and sgRNA targeting EBERs applications

## Sheet: RDD-probe
Primer ID	Sequence 5'-> 3'
MALAT1 probe
MALAT1-1	aaatgacgcaattctccctg
MALAT1-2	ctgggtcagctgtcaattaa
MALAT1-3	tgcaaatgcctctgagtgaa
MALAT1-4	aacacagtttgctcacatgc
MALAT1-5	GGACTCTGGGAAACCTGGGCTCCC
MALAT1-6	GAGGCGTCAGAGGGGACCTGCCTT
MALAT1-R1	atggccagcctataaggaca
MALAT1-R2	acactgctctgggtctgctt
MALAT1-R3	actcttggaaaacgcctcaa
MALAT1-R4	aacgggtcatcaaacacctc
MALAT1-R5	ctcaatgcctaccgcaca
MALAT1-R6	aagcattgcccttctattggt
MALAT1-R7	cttcgccttcccgtacttct
MALAT1-R8	ccaacttccccttctagcttc
MALAT1-R9	tcaaagtccaatgcaaaaaca
MALAT1-R10	caaatcgttagcgctccttc
MALAT1-R11	aaacccacaaacttgccatc
MALAT1-R12	cgcctcagttacacatccaa
MALAT1-R13	agcacagcggtacactcctt
MALAT1-R14	tttaacttcccccagcttcc
MALAT1-R15	ccctccctcatcaacaaaag
MALAT1-R16	caaacgaaacattggcacac
MALAT1-R17	agattgccccaacactgaac
MALAT1-R18	acagaaggaagagccaagca
MALAT1-R19	gggagagagaaacccacaca
MALAT1-R20	ccttcggtgcctttagtgag
MALAT1-R21	cctcgacaccatcgttacct
MALAT1-R22	aaggccaaaaagcaaaacct
miR-BART probe
BART-R1	ttcgtcccagtgtactcgataat
BART-R2	ctgtccctggacactggact
BART-R3	cgaccccatagattgtgacag
BART-R4	cactacgggacccatgaagt
BART-R5	ctggttcaactccagggtct
BART-R6	cacagccaactccatggtta
BART-R7	ccacactgctaaggcagtca
BART-R8	cacaccaaacaccacaggac
BART-R9	cctaagagcattcccaagca
BART-R10	caataggccctacgcctgta
BART-11	tccctggcaagttacagagc
BART-R12	atgtaaatcggcagcgtagg
v-snoRNA1 probe
v-snoRNA1-R	GAATCTCAACCGATTTCGTCA
EBERs probe
EBER1-R1	tgggaagacaaccacagaca
EBER1-R2	gcgtaggtcctgaggttttg
EBER2-R1	gggaagcctctcttctcctc

## Sheet: DNA-FISH probe and sgRNA
Primer ID	Sequence 5'-> 3'
EBV genome PCR primer
1-EBV-F71	tgcctgcctgtaattgttgc
1-EBV-R6634	ggtcctgaggttttgcagtg
2-EBV-F87574	aacgtagcaaccagactcca
2-EBV-R96062	ccctcatcacatcctagcgt
3-EBV-F119717	tgtggtgggtggtcttctac
3-EBV-R128116	ggccttccagagctctacaa
4-EBV-F150385	cgactcattgctaggaacgc
4-EBV-R158644	gggcagactgtggaaatgtc
5-EBV-F165768	ttagtagtcaccgctgccaa
5-EBV-R170051	acagcccacacccttttcgc
Cy5-labeled Oligos for Tn5 adaptor annealing
ME	/5Phos/CTGTCTCTTATACACATCT
ME_A	/5Cy5.5/TCGTCGGCAGCGTCAGATGTGTATAAGAGACAG
ME_B	/5Cy5.5/GTCTCGTGGGCTCGGAGATGTGTATAAGAGACAG
sgRNAs targeting EBERs
sgRNA
sg1	GGCTGGTACTTGACCGAAGA
sg2	GAAAACCTCTAGGGCAGCGT
sg3	GAGACACCGTCCTCACCACC
non-targeting control
NC-sgRNA	GTCCACCCTTATCTAGGCTA
