# Supplementary material for: Landscape of the Epstein-Barr virus-host chromatin interactome and gene regulation
Source: EMBO J. 2025 May 27;44(13):3872–915. doi: 10.1038/s44318-025-00466-5 (PMC12216251; doi:10.1038/s44318-025-00466-5)
Supplement: Supplementary file 4 — Data Set EV2 [file 44318_2025_466_MOESM4_ESM.xlsx]

## Sheet: Legend
Dataset EV2
This dataset contains sequencing results for each library type.
Tab name	Description	Notes
RDD	Sequencing Results of RDD libraries
ChIA-PET	Sequencing Results of ChIA-PET libraries
ATAC-seq	Sequencing Results of ATAC-seq libraries
RNA-seq	Sequencing Results of RNA-seq libraries
CLIP-seq (NCL-RNA)	Sequencing Results of NCL-RNA (modified CLIP-seq) libraries
ChIP-seq	Sequencing Results of ChIP-seq libraries
	Abbreviation Explanation
	rep	replicate
	WT	Wide type
	NC	control
	KD	knockdown
	sjdb	Splice Junction DataBase
	RDD/ChIA-PET Pipeline output items
	Total_read_pairs	Total number of sequencing read pairs
	Read_pairs_with_linker	Number of read pairs containing linker
	Fraction_read_pairs_with_linker	Proportion of read pairs containing linker
	One_tag	PET reads with a linker sequence detected but with only one usable genomic tag
	PET	PET reads with a linker sequence detected with both ends having genomic tags
	Uniquely_mapped_PET	Number of PETs uniquely aligned to the reference genome
	Non-redundant_PET	Number of non-redundant paired-end tags
	Redundancy	Proportion of redundant PETs relative to total PETs
	Non-redundant_tag	Number of unique tags
	Peak	Number of peaks detected from the sequencing data
	Self-ligation_PET	Number of PETs representing self-ligation (PETs with a genomic span ≤ 8kb)
	Inter-ligation_PET	Number of PETs representing inter-ligation (PETs with a genomic span > 8kb)
	Intra-chr_PET	Number of PETs mapped within the same chromosome
	Inter-chr_PET	Number of PETs mapped between different chromosomes
	Ratio_of_intra/inter_PET	Ratio of PETs mapped intra-chromosomally to those mapped inter-chromosomally
	Singleton	The number of singletons (Unclustered individual interligation PETs are referred as PET singletons)
	Intra-chr_singleton	Number of singletons mapped within the same chromosome.
	Inter-chr_singleton	Number of singletons mapped between different chromosomes
	PET_cluster	PETs directly overlap are clustered to_x0002_gether as one PET cluster
	Ratio_of_intra/inter_cluster	Ratio of intra-chromosomal to inter-chromosomal PET clusters
	Intra-chr_PET_cluster	Number of PET clusters occurring within the same chromosome
	Host-Host_Loops	Number of loops (i.e., clusters) detected between host genome
	EBV-EBV_Loops	Number of loops detected between EBV genome sites
	EBV-Host_Loops	Number of loops detected between the host genome and the EBV genome

## Sheet: RDD
Library_ID	v-snoRNA1_RDD_combined_rep1	v-snoRNA1_RDD_combined_rep2	miR-BART_RDD_combined_rep1	miR-BART_RDD_combined_rep2	EBERs_RDD_combined_rep1	EBERs_RDD_combined_rep2	EBERs_RDD_combined_rep3	MALAT1_RDD_combined_rep1	MALAT1_RDD_combined_rep2	MALAT1_RDD_combined_rep3
Factor	V-snoRNA	V-snoRNA	BARTs	BARTs	EBERs	EBERs	EBERs	MALAT1	MALAT1	MALAT1
Description	WT	WT	WT	WT	WT	WT	WT	WT	WT	WT
Method	RDD	RDD	RDD	RDD	RDD	RDD	RDD	RDD	RDD	RDD
Reference_genome	hg38+EBV.B958	hg38+EBV.B958	hg38+EBV.B958	hg38+EBV.B958	hg38+EBV.B958	hg38+EBV.B958	hg38+EBV.B958	hg38+EBV.B958	hg38+EBV.B958	hg38+EBV.B958
Cell_type	GM12878	GM12878	GM12878	GM12878	GM12878	GM12878	GM12878	GM12878	GM12878	GM12878
Total_read_pairs	66249470	199464969	102639345	384810670	87438854	555268775	873673921	37656766	146141918	39172870
Read_pairs_with_linker	32894922	70279377	42269773	147682813	35191226	326566779	468476814	18577729	50844289	22292148
Fraction_read_pairs_with_linker	0.5	0.35	0.41	0.38	0.4	0.59	0.54	0.49	0.35	0.57
One_tag	18669693	39985878	24187810	81232413	21231368	104908101	193387319	9308871	24083214	10509310
PET	12792418	27107017	16271733	59353676	12383084	186807772	233004890	8377017	23931876	10530927
Uniquely_mapped_PET	5274054	8810453	4229316	10112034	2774854	8172498	36166241	2118607	3678545	1589170
Non-redundant_PET	1080947	1393566	1369863	2219020	1007342	2145001	5473879	527981	694429	510815
Redundancy	0.8	0.84	0.68	0.78	0.64	0.74	0.85	0.75	0.81	0.68
Non-redundant_tag	23690429	37242429	52233996	104172466	52094220	122865232	185217736	15056279	23682661	16426457
Peak	63161	62510	98417	152507	78807	146733	169524	66722	87096	59321
Self-ligation_PET	197561	272679	274485	472192	212782	493346	1092361	99228	139018	110023
Inter-ligation_PET	883386	1120887	1095378	1746828	794560	1651655	4381518	428753	555411	400792
Intra-chr_PET	125801	157006	188855	290952	134661	263715	632342	54627	69049	57942
Inter-chr_PET	757585	963881	906523	1455876	659899	1387940	3749176	374126	486362	342850
Ratio_of_intra/inter_PET	0.17	0.16	0.21	0.2	0.2	0.19	0.17	0.15	0.14	0.17
Singleton	667073	869378	917323	1421982	673572	1333616	3038745	336070	444498	348231
Intra-chr_singleton	89087	113328	154718	230146	111349	206247	397145	39420	50837	47167
Inter-chr_singleton	577986	756050	762605	1191836	562223	1127369	2641600	296650	393661	301064
PET_cluster	87696	100561	77054	134991	52849	132091	517801	38274	44636	21763
Ratio_of_intra/inter_cluster	0.16	0.16	0.2	0.2	0.2	0.19	0.16	0.14	0.13	0.15
Intra-chr_PET_cluster	12145	14021	12723	22282	8688	21306	70188	4621	5168	2796
pets_number_2	9523	10998	10823	18143	7502	16969	52334	3770	4193	2421
pets_number_3	1733	1908	1405	2757	851	2854	11219	581	616	272
pets_number_4	454	531	297	773	206	850	3536	150	179	62
pets_number_5	183	253	116	320	69	317	1443	61	87	21
pets_number_6	110	117	51	126	35	143	685	29	39	13
pets_number_7	48	79	14	64	11	71	337	19	25	2
pets_number_8	33	45	7	39	9	43	218	7	14	4
pets_number_9	21	29	1	26	4	21	150	2	7	0
pets_number_10	16	15	5	7	0	7	80	1	4	0
pets_number>10	24	46	4	27	1	31	186	1	4	1
Inter-chr_PET_cluster	75551	86540	64331	112709	44161	110785	447613	33653	39468	18967
pets_number_2	59343	68174	54374	90673	37780	88061	332885	27373	31899	16497
pets_number_3	10578	11403	6972	14073	4578	14868	72209	4292	4733	1771
pets_number_4	2920	3413	1777	4276	1152	4353	22301	1092	1447	412
pets_number_5	1247	1538	680	1763	369	1721	9067	433	649	158
pets_number_6	612	806	289	865	165	755	4523	217	340	69
pets_number_7	358	437	125	490	71	411	2417	113	166	29
pets_number_8	187	306	47	231	23	236	1479	63	91	11
pets_number_9	82	164	34	122	9	143	928	28	56	5
pets_number_10	78	100	15	85	6	82	581	21	27	4
pets_number>10	146	199	18	131	8	155	1223	21	60	11
Host-Host_Loops	87628	100459	76939	134731	52773	131857	517232	38256	44614	21750
EBV-EBV_Loops	27	41	50	118	34	111	172	8	7	7
EBV-Host_Loops	41	61	65	142	42	123	397	10	15	6

## Sheet: ChIA-PET
Library_ID	RNAPII_ChIA-PET_EBERsNC_rep1	RNAPII_ChIA-PET_EBERsNC_rep2	RNAPII_ChIA-PET_EBERsKD_rep1	RNAPII_ChIA-PET_EBERsKD_rep2	NCL_ChIA-PET_EBERsNC_rep1	NCL_ChIA-PET_EBERsKD_rep1	RNAPII_ChIA-PET_NCLNC_rep1	RNAPII_ChIA-PET_NCLKD_rep1	RNAPII_ChIA-PET_HEK293T_NCLNC_rep1	RNAPII_ChIA-PET_HEK293T_NCLNC_rep2	RNAPII_ChIA-PET_HEK293T_NCLKD_rep1	RNAPII_ChIA-PET_HEK293T_NCLKD_rep2	4DN_CTCF_ChIA-PET_rep1	4DN_CTCF_ChIA-PET_rep2	4DN_RNAPII_ChIA-PET_rep1	4DN_RNAPII_ChIA-PET_rep2
Factor	RNAPII	RNAPII	RNAPII	RNAPII	NCL	NCL	RNAPII	RNAPII	RNAPII	RNAPII	RNAPII	RNAPII	CTCF	CTCF	RNAPII	RNAPII
Description	EBERsNC	EBERsNC	EBERsKD	EBERsKD	EBERsNC	EBERsKD	NCLNC	NCLKD	NCLNC	NCLNC	NCLKD	NCLKD	WT	WT	WT	WT
Method	ChIA-PET	ChIA-PET	ChIA-PET	ChIA-PET	ChIA-PET	ChIA-PET	ChIA-PET	ChIA-PET	ChIA-PET	ChIA-PET	ChIA-PET	ChIA-PET	ChIA-PET	ChIA-PET	ChIA-PET	ChIA-PET
Reference_genome	hg38+EBV.B958	hg38+EBV.B958	hg38+EBV.B958	hg38+EBV.B958	hg38+EBV.B958	hg38+EBV.B958	hg38+EBV.B958	hg38+EBV.B958	hg38	hg38	hg38	hg38	hg38+EBV.B958	hg38+EBV.B958	hg38+EBV.B958	hg38+EBV.B958
Cell_type	GM12878	GM12878	GM12878	GM12878	GM12878	GM12878	GM12878	GM12878	293T-siNC	293T-siNC	293T-siNCL	293T-siNCL	GM12878	GM12878	GM12878	GM12878
Total_read_pairs	201584110	158088576	173101768	195459207	115684980	114801018	80076867	77776967	119572218	175682158	116353256	158944318	340206563	358752218	253204012	494494353
Read_pairs_with_linker	172027142	133198196	150409723	166110827	93508165	93684302	68355699	66960764	100503543	152603449	97649515	137094224	294678632	328927665	225579843	461629823
Fraction_read_pairs_with_linker	0.85	0.84	0.87	0.85	0.81	0.82	0.85	0.86	0.84	0.87	0.84	0.86	0.87	0.92	0.89	0.93
One_tag	74225892	49930783	58617282	60951428	43230101	42573538	25418832	25288895	32515370	59495697	31599355	55427524	117153705	91116895	88864871	166961284
PET	96490191	82604516	90717828	104349601	47311249	46343039	42585156	41317637	67609973	92597284	65731129	81277074	161698484	228074463	126308418	278379165
Uniquely_mapped_PET	76473860	67699334	72261121	85550206	36299767	33895826	33956121	33011265	55131874	72048553	53466816	64213518	119577392	179648561	98157446	214485864
Non-redundant_PET	9008399	9719238	11841449	13505557	16265363	16365277	10304806	13506614	13837584	20946991	12847545	12726028	12666150	106140709	14558707	39959438
Redundancy	0.88	0.86	0.84	0.84	0.55	0.52	0.7	0.59	0.75	0.71	0.76	0.8	0.89	0.41	0.85	0.81
Non-redundant_tag	49394534	46641184	56734060	63519943	94592850	97741298	46097002	59923200	58335623	97492994	54519716	63898434	79758111	357623778	85088822	187181882
Peak	290058	235459	266342	315361	479580	508098	180838	230094	275141	451927	308412	399692	226808	599366	252663	415281
Self-ligation_PET	3670523	4159791	4890082	6122802	7264499	6907542	3892655	4967946	5075367	8191050	4595595	4511778	4000996	36384105	9240620	18132067
Inter-ligation_PET	5337876	5559447	6951367	7382755	9000864	9457735	6412151	8538668	8762217	12755941	8251950	8214250	8665154	69756604	5318087	21827371
Intra-chr_PET	4211762	4710463	5533479	6186791	7513581	7995762	5609087	7557340	7430053	10809930	7111044	7122114	7123672	53885284	4171705	17566271
Inter-chr_PET	1126114	848984	1417888	1195964	1487283	1461973	803064	981328	1332164	1946011	1140906	1092136	1541482	15871320	1146382	4261100
Ratio_of_intra/inter_PET	3.74	5.55	3.9	5.17	5.05	5.47	6.98	7.7	5.58	5.55	6.23	6.52	4.62	3.4	3.64	4.12
Singleton	4195972	4286042	5676641	5645390	8223916	8622609	5546803	7566393	7068800	10329014	6608509	6055254	6334817	54253805	3848911	16911587
Intra-chr_singleton	3257792	3604356	4459997	4687572	6830186	7253349	4821141	6658933	5959748	8686172	5666092	5219396	5117595	39946916	2918939	13221385
Inter-chr_singleton	938180	681686	1216644	957818	1393730	1369260	725662	907460	1109052	1642842	942417	835858	1217222	14306889	929972	3690202
PET_cluster	435647	500109	507579	690925	351962	382128	365422	415638	714328	1075187	692611	924814	816678	5232340	514454	1680767
Ratio_of_intra/inter_cluster	5.03	6.55	5.25	6.17	7.12	7.75	9.76	11.33	6.5	6.82	7.18	7.33	5.9	6.25	4.95	6.46
Intra-chr_PET_cluster	363445	433892	426341	594617	308622	338447	331455	381942	619088	937620	607971	813795	698345	4510386	427927	1455528
pets_number_2	268610	326182	325825	450891	271095	301117	266995	316154	491598	785966	482902	651377	491249	3328552	300968	1004740
pets_number_3	49821	60406	55611	82450	28821	29708	41265	44468	82764	110218	81032	111403	97747	653967	61680	223712
pets_number_4	18679	21121	20666	28315	6225	5658	13031	12396	24610	26081	23829	29368	39286	215271	24816	94887
pets_number_5	9659	10329	10223	13519	1729	1398	5134	4440	9935	8833	9910	10906	21513	95746	13368	49119
pets_number_6	5711	5875	5579	7689	493	357	2434	1762	4766	3487	4739	5084	13549	51696	8397	27938
pets_number_7	3650	3516	3318	4520	155	118	1113	863	2522	1447	2460	2522	9078	32396	5419	16856
pets_number_8	2446	2272	1993	2601	62	44	599	485	1275	736	1358	1432	6472	21939	3516	9995
pets_number_9	1561	1413	1179	1611	26	13	270	296	742	317	750	766	4497	15754	2325	6343
pets_number_10	1053	955	725	1021	5	10	159	209	360	183	420	425	3471	12027	1544	4138
pets_number>10	2255	1823	1222	2000	11	24	455	869	516	352	571	512	11483	83038	5894	17800
Inter-chr_PET_cluster	72202	66217	81238	96308	43340	43681	33967	33696	95240	137567	84640	111019	118333	721954	86527	225239
pets_number_2	53656	50127	62208	73952	38329	39429	28056	29033	76259	118008	67749	89561	86686	631962	67138	166520
pets_number_3	9375	8647	10463	12644	3742	3434	3855	3441	12024	14364	10730	14768	14690	70766	10055	29909
pets_number_4	3709	3201	3962	4326	849	612	1210	847	3799	3299	3333	3783	5997	13505	3762	13490
pets_number_5	1982	1668	1960	2211	301	151	466	237	1500	1113	1331	1455	3379	3492	2048	7029
pets_number_6	1186	934	1075	1243	78	39	222	86	782	443	702	669	2227	1167	1347	3822
pets_number_7	764	583	642	777	31	13	91	35	404	198	338	382	1480	448	844	2127
pets_number_8	512	393	367	454	8	2	42	11	215	77	213	174	1001	222	536	1151
pets_number_9	327	249	213	267	1	1	11	4	116	38	111	99	700	169	317	604
pets_number_10	228	156	132	162	1	0	10	1	75	15	48	54	567	79	211	310
pets_number>10	463	259	216	272	0	0	4	1	66	12	85	74	1606	144	269	277
Host-Host_Loops	435544	499876	507376	690632	351770	381348	365190	415337					816352	5230968	513910	1679738
EBV-EBV_Loops	34	120	104	131	131	685	148	227					195	751	350	710
EBV-Host_Loops	62	113	89	162	61	95	84	74					131	621	194	319

## Sheet: ATAC-seq
Library_ID	ATAC-seq_EBERsNC_rep1	ATAC-seq_EBERsNC_rep2	ATAC-seq_EBERsNC_rep3	ATAC-seq_EBERsKD_rep1	ATAC-seq_EBERsKD_rep2
Description	EBERsNC	EBERsNC	EBERsNC	EBERsKD	EBERsKD
Reference_genome	chr38+EBV.B958	chr38+EBV.B958	chr38+EBV.B958	chr38+EBV.B958	chr38+EBV.B958
Cell_type	GM12878	GM12878	GM12878	GM12878	GM12878
Experiment Type	ATAC-seq	ATAC-seq	ATAC-seq	ATAC-seq	ATAC-seq
Total_reads	118400177	28110637	91758596	143639682	31751286
Uniquely_mapped_reads	103530142	11348980	81808004	127695665	5427713
Non-redundant reads	51449639	6722286	39364033	60331308	3315448
Redudency	0.503047	0.407675	0.518824	0.527538	0.389163

## Sheet: RNA-seq
Library_ID	RNA-seq_EBERsNC_rep1	RNA-seq_EBERsNC_rep1	RNA-seq_EBERsNC_rep2	RNA-seq_EBERsNC_rep2	RNA-seq_EBERsKD_rep1	RNA-seq_EBERsKD_rep1	RNA-seq_EBERsKD_rep2	RNA-seq_EBERsKD_rep2
Description	EBERsNC	EBERsNC	EBERsNC	EBERsNC	EBERsKD	EBERsKD	EBERsKD	EBERsKD
Reference_genome	hg38	EBV	hg38	EBV	hg38	EBV	hg38	EBV
Cell_type	GM12878	GM12878	GM12878	GM12878	GM12878	GM12878	GM12878	GM12878
Experiment Type	Stranded total RNA-seq	Stranded total RNA-seq	Stranded total RNA-seq	Stranded total RNA-seq	Stranded total RNA-seq	Stranded total RNA-seq	Stranded total RNA-seq	Stranded total RNA-seq
Total_read_pairs	51478057	51478057	57221934	57221934	56934775	56934775	94214092	94214092
Uniquely_mapped_reads	46335988	36990	51767294	70621	51390323	40790	87004545	113962
% Uniquely mapped reads	0.9001	0.0007	0.9047	0.0012	0.9026	0.0007	0.9235	0.0012
Number_of_splices	19604861	6500	22015630	6460	23004993	7924	37242967	13149
Number_of_splices:Annotated(sjdb)	19604003	6500	22015117	6460	23004336	7921	37241979	13149
Number_of_splices:GT/AG	19426406	6409	21812991	6284	22796092	7792	36899291	12833
Number_of_splices:GC/AG	138097	2	155174	3	159397	2	259877	9
Number_of_splices:AT/AC	18014	0	21503	0	22186	0	35714	0
Number_of_splices: Non-canonical	22344	89	25962	173	27318	130	48085	307
Number of reads mapped to multiple loci	4008954	635	2617384	1608	4546821	901	4852410	2926
% of reads mapped to multiple loci	0.0779	0	0.0457	0	0.0799	0	0.0515	0
Number of reads mapped to too many loci	26247	5601	10780	14611	42175	4760	22589	20151
% of reads mapped to too many loci	0.0005	0.0001	0.0002	0.0003	0.0007	0.0001	0.0002	0.0002

## Sheet: CLIP-seq (NCL-RNA)
Library_ID	CLIP-seq_NCL_rep1	CLIP-seq_NCL_rep2
Description	NCL	NCL
Reference_genome	EBV	EBV
Cell_type	GM12878	GM12878
Experiment Type	CLIP-seq	CLIP-seq
Total_read_pairs	49184443	51118019
Uniquely_mapped_reads	66802	80549
% Uniquely mapped reads	0.0014	0.0016
Number_of_splices	2925	4870
Number_of_splices:Annotated(sjdb)	2915	4843
Number_of_splices:GT/AG	2819	4738
Number_of_splices:GC/AG	42	56
Number_of_splices:AT/AC	0	0
Number_of_splices: Non-canonical	64	76
Number of reads mapped to multiple loci	13460	19703
% of reads mapped to multiple loci	0.0003	0.0004
Number of reads mapped to too many loci	122339	150080
% of reads mapped to too many loci	0.0025	0.0029

## Sheet: ChIP-seq
Library_ID	HSPA9_ChIPseq_EBERs_NC_rep1	HSPA9_ChIPseq_EBERs_NC_rep2	HSPA9_ChIPseq_EBERs_KD_rep1	HSPA9_ChIPseq_EBERs_KD_rep2	NCL_ChIPseq_EBERs_NC_rep1	NCL_ChIPseq_EBERs_NC_rep2	NCL_ChIPseq_EBERs_KD_rep1	NCL_ChIPseq_EBERs_KD_rep2
Factor	HSPA9	HSPA9	HSPA9	HSPA9	NCL	NCL	NCL	NCL
Treatment	EBERsNC	EBERsNC	EBERsKD	EBERsKD	EBERsNC	EBERsNC	EBERsKD	EBERsKD
Reference_genome	chr38+EBV.B958	chr38+EBV.B958	chr38+EBV.B958	chr38+EBV.B958	chr38+EBV.B958	chr38+EBV.B958	chr38+EBV.B958	chr38+EBV.B958
Cell_type	GM12878	GM12878	GM12878	GM12878	GM12878	GM12878	GM12878	GM12878
Experiment Type	ChIP-seq	ChIP-seq	ChIP-seq	ChIP-seq	ChIP-seq	ChIP-seq	ChIP-seq	ChIP-seq
Total_reads	28410327	31542976	35603480	28255757	29260355	15871442	33010108	13621035
Uniquely_mapped_reads	25983256	28897860	32783146	26100721	27440466	14621056	30875683	12151148
Non-redundant reads	21044309	22927530	25010036	21106725	21424376	12011238	23988060	10206799
Redudency	0.190082	0.206601	0.237107	0.191336	0.219242	0.178497	0.223076	0.160014
