# Supplementary material for: Landscape of the Epstein-Barr virus-host chromatin interactome and gene regulation
Source: EMBO J. 2025 May 27;44(13):3872–915. doi: 10.1038/s44318-025-00466-5 (PMC12216251; doi:10.1038/s44318-025-00466-5)
Supplement: Supplementary file 5 — Movie EV1 [file 44318_2025_466_MOESM5_ESM.zip]

Archive with 5 entries (4 files):
- Movie EV1.mp4
- __MACOSX/
- __MACOSX/._Movie EV1.mp4
- Movie EV1.docx
- __MACOSX/._Movie EV1.docx
