# Supplementary material for: Landscape of the Epstein-Barr virus-host chromatin interactome and gene regulation
Source: EMBO J. 2025 May 27;44(13):3872–915. doi: 10.1038/s44318-025-00466-5 (PMC12216251; doi:10.1038/s44318-025-00466-5)
Supplement: Supplementary file 8 — Source data Fig. 1 [file 44318_2025_466_MOESM8_ESM.zip]

Archive with 29 entries (21 files):
- Figure 1/
- Figure 1/.Rhistory
- Figure 1/.DS_Store
- Figure 1/1H/
- Figure 1/1H/Fig1H-EBV Cy5.5 01.tif
- Figure 1/1H/Fig1H-Hoechst 01.tif
- Figure 1/1H/Fig1H-Merge.tif
- Figure 1/1F/
- Figure 1/1F/Fig1F.tif
- Figure 1/1F/Fig1F.csv
- Figure 1/1F/Fig1F.README.txt
- Figure 1/1G/
- Figure 1/1G/Fig1G-EBV Cy5.5.tif
- Figure 1/1G/Fig1G-Merge.tif
- Figure 1/1G/Fig1G-Hoechst.tif
- Figure 1/1I/
- Figure 1/1I/Fig1I.csv
- Figure 1/1I/Fig1I.README.txt
- Figure 1/1I/Fig1I.tif
- Figure 1/1E/
- Figure 1/1E/Fig1E.README.txt
- Figure 1/1E/Fig1E.tif
- Figure 1/1E/Fig1E.csv
- Figure 1/1C/
- Figure 1/1C/Fig1C.README.txt
- Figure 1/1C/Fig1C.EBV_3D_Model_coordinates.csv
- Figure 1/1J/
- Figure 1/1J/Fig1J.README.txt
- Figure 1/1J/Fig1J.STORM_point_coordinates.csv
