# Supplementary material for: Landscape of the Epstein-Barr virus-host chromatin interactome and gene regulation
Source: EMBO J. 2025 May 27;44(13):3872–915. doi: 10.1038/s44318-025-00466-5 (PMC12216251; doi:10.1038/s44318-025-00466-5)
Supplement: Supplementary file 8 — Source data Fig. 1 [file 44318_2025_466_MOESM8_ESM.zip › Figure 1/1F/Fig1F.csv]

xnm	ynm	znm	frame	locprecnm	phot	bg	locprecznm	layer
113907.5	24670.62	-93.08807	1	14.70975	1207.478	44.3746490478516	39.37746	1
113963.5	23452.57	240.235	3	13.35757	1751.005	41.9998359680176	34.6249	1
113931.5	24592.07	-67.22305	4	9.385794	1950.207	43.1548194885254	25.18125	1
115840.8	24708.54	-91.74065	4	9.156548	2238.656	49.3046455383301	24.02841	1
113895.6	24630.7	-49.62921	6	14.83948	1079.464	43.128173828125	41.66727	1
114398.5	23964.22	183.5532	7	9.526077	2252.843	50.1625862121582	26.06207	1
113685	24421.87	-141.8049	8	10.72796	2053.095	44.4489822387695	26.15554	1
114668.2	24276.31	211.7173	11	10.99273	2030.988	46.8906669616699	29.38118	1
114396.7	23907.89	-105.4351	12	13.37749	1567.014	58.8995666503906	35.111	1
115243.2	24716.7	50.6974	13	7.389856	2412.516	48.2644805908203	21.39177	1
114615.7	24286.71	8.779678	14	20.58871	694.7422	45.0199737548828	62.97064	1
114731.2	24146.64	95.62798	16	8.698862	2785.825	103.595615386963	25.75582	1
114042.4	25289.21	40.76149	17	10.04333	1583.014	43.776195526123	29.67368	1
115150.8	24604.56	54.52626	17	6.174438	3810.603	103.935829162598	18.03659	1
114110.4	23479.07	-41.24077	21	11.03724	1627.92	52.3581657409668	31.14896	1
114077.5	23404.34	61.08238	22	9.688147	1664.348	45.0846405029297	28.92011	1
114648	25406.81	18.4343	23	21.22656	681.3495	47.6067428588867	65.9966	1
115364.2	24749.02	93.55247	24	11.71279	1428.612	50.8525199890137	35.29604	1
114440.6	23938.75	110.0047	28	22.45957	678.3491	50.1810569763184	69.97108	1
115174.7	24599.29	50.09954	28	6.2962	3770.106	95.714900970459	18.66741	1
114585.3	24028.71	131.7945	32	10.62769	2205.42	96.9241409301758	31.4896	1
115310	24712.34	65.93094	33	13.95266	1092.822	47.0491676330566	42.75634	1
115350.5	24756.44	108.3645	34	14.90539	1050.422	45.9995880126953	44.99446	1
115248.6	24666.37	3.546371	35	12.77293	1213.698	45.0974502563477	37.88313	1
114506.3	24009.34	22.63992	36	13.05117	1197.825	48.2072792053223	39.50332	1
115315.4	24762.4	38.85956	36	9.906724	1646.959	47.057674407959	29.48867	1
115177.5	24609.7	-58.68317	39	11.1118	1642.112	49.8359909057617	30.55668	1
115903.7	24839.29	-7.607201	40	9.50357	2353.023	91.9460144042969	27.72687	1
115005.1	24519.98	18.52966	42	9.214923	1887.172	51.3542289733887	26.90657	1
113620.6	24175.87	12.00966	44	17.92393	823.9332	46.4102554321289	54.444	1
115284	23073.18	-28.2518	44	15.61401	979.8942	43.770565032959	45.44346	1
113569	24293.43	-136.4237	45	11.79649	1803.862	45.6053276062012	28.91533	1
115209.5	22926.84	-115.346	45	8.800841	3190.868	92.4528694152832	22.48823	1
115396.9	24813.45	181.002	45	13.76785	1434.93	51.3488655090332	38.70975	1
115057.7	24449.97	-76.55441	47	9.361678	2254.991	60.0498847961426	25.24071	1
115204.6	24618.78	-71.42601	49	12.02555	1660.505	60.3034744262695	32.79409	1
114278.1	23641.69	-20.12688	50	18.93425	857.6685	54.2753677368164	55.95773	1
115088.8	24381.89	25.1358	50	10.79191	1704.099	66.4255828857422	32.65429	1
115905.3	24804.18	-97.9648	50	9.043324	3120.71	104.489345550537	23.60887	1
113611.9	24200.73	-116.4291	51	12.47251	1555.492	42.7580146789551	31.56848	1
115370.4	24751.55	122.3806	51	13.16451	1424.048	63.9462051391602	39.54338	1
116003.6	23373.22	-163.4456	51	17.56089	1249.647	48.467845916748	41.46637	1
113579.8	24280.51	-135.1187	52	8.068829	3784.612	91.7182197570801	19.68153	1
115122.4	24441.33	-84.02863	52	17.10889	1127.998	59.8378067016602	46.74902	1
115743.9	23713.1	-122.574	52	17.00735	1226.957	57.2267532348633	43.79801	1
114996.7	23019.72	-275.1101	54	18.96847	1768.224	48.8987846374512	34.05293	1
115921.1	24848.1	-192.1005	55	11.84589	2130.391	44.0054702758789	25.74306	1
114315.4	23620.33	98.96805	56	21.15638	702.6467	48.3571739196777	66.23586	1
113593.4	24221.24	-47.21894	57	10.1505	2296.696	91.9474601745605	28.51752	1
115918.4	24912.47	-187.1709	57	10.94757	2347.677	46.339656829834	24.36451	1
114597.8	24076.27	135.8015	58	18.38059	891.8602	48.9749374389648	54.77562	1
115914.5	24830.77	-128.0308	58	12.19556	1718.988	47.7207260131836	30.37027	1
114199.4	23511.44	41.15379	59	17.1446	850.2463	46.5017509460449	53.30769	1
115865.2	24758.69	-119.9268	59	10.11866	2211.629	53.721321105957	25.44742	1
115860.4	24711.88	-82.82562	60	8.939129	2331.495	53.5827026367188	23.61694	1
114279.9	23784.02	37.4752	66	6.721061	2710.625	47.2592315673828	19.24942	1
115117.8	24563.75	13.48602	66	12.48225	1289.62	50.0150375366211	37.44284	1
116002.5	23337.66	-53.84254	68	7.888866	2506.266	49.9368209838867	21.21324	1
114374.5	23743.93	166.3733	69	8.394341	2490.887	49.6926612854004	23.08452	1
114409.5	23777.19	150.8365	71	6.491122	3176.774	43.7029991149902	17.79468	1
114419.5	23748.03	111.0122	73	1.40893	50924.19	491.585422515869	3.836147	1
115145.3	24611.86	-4.466364	75	7.876009	3175.678	110.871013641357	22.8789	1
115930.4	24832.85	-31.08276	77	14.71143	1121.15	49.9934043884277	42.34089	1
115135.4	24742.64	-159.4506	78	11.89149	2075.604	54.583984375	28.08822	1
115147.8	24665.33	-99.1716	79	8.445467	2658.729	56.7223358154297	21.89308	1
115108.9	24448.66	-57.62634	82	17.51088	966.8405	50.9146728515625	49.54436	1
115094.9	24520.92	-164.6936	84	13.39966	1712.87	47.0283584594727	31.12103	1
114190.2	23497.58	119.2621	85	5.303809	4744.516	88.8190498352051	14.83311	1
114981.1	24455.48	-146.0716	85	8.558942	2835.111	48.6992301940918	20.58904	1
115152	24545.2	-11.69594	87	10.39459	1695.724	53.5498008728027	30.11014	1
114342.3	23860.24	447.5007	89	29.08371	3493.587	57.1696586608887	47.30797	1
114460.1	23829.17	228.8501	89	7.984372	4535.266	105.480220794678	20.80815	1
114354.5	23807.12	127.1771	92	4.855731	7307.816	143.192184448242	13.53464	1
115160.7	24571.9	18.18626	92	8.939537	2020.101	57.0255393981934	26.48287	1
114109.6	23502.59	-81.07559	95	13.22747	1320.484	43.6808052062988	35.8855	1
114261.1	23650.91	-11.46347	96	16.15786	949.141	45.9481658935547	47.57254	1
114512.6	24047.29	103.0502	98	15.45032	1037.552	51.1426239013672	47.4469	1
114841	24349.48	94.24194	100	12.9791	1224.859	48.0147323608398	39.5965	1
115107.9	24552.67	47.98019	103	9.475019	1784.77	50.3633804321289	28.22018	1
115581.3	24091.18	67.38731	106	13.15452	1213.989	50.5000038146973	40.07751	1
115114.8	24582.77	-36.70158	107	17.13557	932.8215	48.262336730957	49.4741	1
114214.6	23641.35	40.93933	108	10.44823	1603.268	52.0508270263672	31.39046	1
114837.6	24311.69	194.3475	108	16.3156	1237.595	51.3277053833008	45.34923	1
114334	23783.84	96.02661	109	3.101041	10021.67	100.784255981445	8.482496	1
114497.4	23901.62	66.41541	111	7.626146	2463.889	56.8035430908203	22.49335	1
114838.5	24349.92	148.0471	112	7.264132	3789.889	108.449287414551	20.88743	1
114873.9	24310.1	-10.30891	114	12.8302	1265.718	48.499397277832	37.51177	1
115130.7	24546.67	-30.81451	115	10.84937	1626.368	50.9973602294922	30.68123	1
114704	24209.46	85.05623	116	8.491236	2118.012	51.9898834228516	24.97562	1
115272.4	24691.5	105.7502	117	4.822409	5435.226	93.5535049438477	13.70941	1
115227.7	24715.11	-56.53252	119	15.22675	1149.267	52.1873512268066	42.57635	1
115193.1	24601.71	-32.66121	120	14.06339	1191.749	50.9908790588379	40.43036	1
115277.2	24719.69	175.8571	122	18.22663	992.884	48.326587677002	52.04339	1
114274.3	23620.12	135.8227	125	8.314861	2233.828	45.005558013916	23.59363	1
114581.5	24967.49	-59.92561	125	10.87467	1723.334	51.8143577575684	29.75802	1
114572.8	25028.87	-94.42032	126	7.512135	2852.996	46.7624816894531	19.28758	1
114253.8	23627.54	212.9494	128	14.61115	1395.602	42.2676048278809	39.1953	1
115161.4	24538.13	-105.634	128	9.729003	2127.889	47.6608390808105	24.97163	1
115096.7	24420.45	11.86673	129	8.337658	2788.927	100.195320129395	24.49509	1
114266.8	23585.8	57.81136	130	14.19462	1064.872	46.3944435119629	43.49105	1
115151.6	24402.77	-71.66107	131	16.03525	1088.095	49.1482048034668	44.06134	1
115176.8	24584.77	-172.9269	132	10.75774	2351.248	50.2871551513672	24.73976	1
114300.9	23647.4	98.33595	133	11.53472	1367.539	43.2959594726563	34.46281	1
115156.3	24522.49	-174.314	133	6.442667	4468.796	44.7226333618164	14.56511	1
114249.9	23570.58	82.69135	134	20.83258	692.9446	46.0698432922363	64.93441	1
115233	24614.07	11.77132	134	11.51622	1459.134	52.7132225036621	34.14172	1
114211.1	23638.26	154.4175	135	18.28397	933.0117	48.8766136169434	53.63258	1
115157.7	24446.1	-122.4421	135	3.064981	14823.52	144.547878265381	7.439489	1
114280	23618.21	120.0497	138	6.764938	2808.297	44.4294700622559	19.13593	1
115175.8	24553	-88.48391	138	5.594146	5329.593	98.6917381286621	14.44121	1
115695.9	23783.11	-237.4445	141	8.691038	5015.693	99.2530670166016	17.17757	1
115987.7	25076.54	-82.48734	141	7.531918	2885.224	52.6102561950684	19.6631	1
115253.5	24576.34	184.706	142	15.57263	1249.4	50.2373428344727	43.67677	1
115690.7	23757.8	-158.4149	142	9.218808	2747.74	51.2025032043457	21.51416	1
114147.4	23533.27	-108.5681	143	14.75407	1290.064	46.7865982055664	38.32798	1
114260.5	23562.62	42.2467	147	17.84059	814.6319	45.8147163391113	55.04976	1
114287.5	23614.82	56.93108	148	20.6188	698.9354	47.6235237121582	64.88931	1
114306	23683.03	105.6907	150	6.254177	3613.975	86.3779411315918	18.00668	1
115306.3	24722.37	126.6427	151	11.14637	1585.747	50.6497688293457	32.76848	1
114248.3	23672.16	111.0541	153	13.95056	1124.122	44.6761894226074	41.831	1
115263.3	24703.46	227.2791	153	13.87367	1698.857	50.7141647338867	36.80051	1
114914.9	24427.47	192.5832	154	11.6685	1836.359	51.6684532165527	31.86753	1
115843.6	23057.68	-157.9411	154	10.24616	2368.409	50.0137023925781	24.22714	1
114177	23638.74	106.7777	155	8.234027	2166.936	46.5896453857422	23.86903	1
115072.1	24599.19	122.5948	155	10.71175	1659.373	51.555061340332	31.6935	1
114325.7	23769.05	84.70444	156	7.148369	2544.038	47.6831169128418	20.66089	1
114889.6	24396.34	26.82976	156	10.52728	2189.653	105.394683837891	31.31837	1
114166	23512	116.2813	157	13.08969	1236.825	46.0075874328613	39.09407	1
115004.5	24548.83	159.7816	158	10.25428	1893.919	49.873607635498	28.87458	1
115828.2	23057.98	-119.6614	159	8.862793	3319.756	106.566516876221	22.59958	1
114887.8	24417.01	143.5158	160	7.884945	3372.518	106.821769714355	22.70687	1
115088.9	24442.37	27.58575	161	10.30469	1669.893	55.0169143676758	30.94076	1
114936.2	24431.37	132.4367	163	10.64831	1615.841	44.1750068664551	30.88594	1
114119.6	23464.35	8.499917	164	9.942797	2132.852	87.8878555297852	29.7875	1
114845.8	24413.95	78.85689	164	17.87981	801.9103	43.6126174926758	55.41263	1
115142.9	24568.5	164.7803	165	6.309865	3514.317	45.9504776000977	17.09262	1
113668.8	24916.88	-24.90479	166	7.157965	2649.614	48.5598983764648	19.79897	1
114078.3	23544.69	121.17	166	9.911535	1767.705	47.0959701538086	28.92166	1
114153	23529.85	13.68378	167	13.07586	1164.624	44.1214370727539	38.90496	1
115453.6	24886.67	-34.27879	169	10.82956	1597.495	48.0525932312012	30.50012	1
113834.7	23333.16	-2.420197	170	10.26707	1657.017	49.2302665710449	29.71803	1
113781.3	23179.78	-160.2084	171	9.49254	2591.848	48.1903419494629	22.34126	1
113781.9	23219.46	-80.69626	172	10.81792	1810.583	51.8016319274902	28.9188	1
114232.8	23725.82	77.63229	172	13.90036	1178.498	55.1938438415527	42.84602	1
115265	24762.25	-99.81308	174	10.68143	1916.343	51.2801475524902	27.88148	1
114059.6	23466.72	-9.692612	175	14.97751	1076.078	51.0248336791992	44.34585	1
115239.4	24717.62	-274.9702	175	12.00606	3189.678	55.8625183105469	21.72297	1
115141	24479.52	-293.4099	176	10.03841	4173.426	54.6301498413086	17.48383	1
114290.8	23723.22	131.3908	177	14.32138	1101.475	42.0927467346191	42.48584	1
114134.4	23511.98	181.879	181	16.77099	1054.981	42.5520095825195	47.07313	1
115110.7	24475.12	41.65749	184	12.66685	1177.97	43.1266174316406	38.39308	1
115152.9	24553.89	12.04645	185	7.41866	3171.709	90.392635345459	21.3488	1
114442.3	23957.17	60.65941	187	8.848495	1976.892	52.7294235229492	26.2849	1
115087.4	24466.35	-52.66251	187	13.55179	1325.546	54.9003677368164	38.31668	1
114337.4	23842.65	-206.4311	188	13.7431	2166.584	48.2939491271973	30.04507	1
114344.7	23827.29	-164.3944	188	12.55811	1899.835	50.2900848388672	29.2739	1
115109.1	24511.98	78.91724	189	5.995494	3213.524	48.1622009277344	16.97846	1
114118.7	23538.93	161.2717	190	10.03203	2458.435	89.1955108642578	28.6585	1
115179.4	24525.37	-21.82114	190	8.843057	1998.985	46.9188232421875	24.81096	1
114121.5	23571.94	126.0181	192	16.42252	992.4329	49.6889762878418	49.5245	1
114719.6	24224.46	57.50145	192	13.86291	1126.57	49.8433380126953	42.60559	1
115692.6	24396.87	56.72302	192	14.3296	1093.702	50.7683219909668	43.98043	1
114383.6	23746.56	125.9122	193	7.943528	2458.143	52.6378440856934	22.73119	1
115099.4	24469.63	133.6265	193	6.897929	4758.219	168.494842529297	20.12872	1
115436.8	24445.79	496.6519	193	16.6527	4728.983	44.0192375183105	26.40477	1
114096.3	23488.16	61.85143	194	4.64229	4423.521	46.2720489501953	12.9161	1
114530.2	23905.98	192.8483	196	16.7471	1158.351	48.4314880371094	46.83777	1
114562.8	23936.26	73.46167	197	9.985244	2327.814	112.215534210205	30.82507	1
115185.3	24525.47	220.6513	197	20.48151	1123.631	59.7061729431152	55.65189	1
115451.3	24484.32	493.0841	197	23.6668	3225.22	49.0425682067871	38.64577	1
115846.3	23090.63	-69.48226	197	6.895342	5656.509	233.381500244141	18.81612	1
113980.9	23395.97	-13.85231	198	10.81915	1560.174	49.3797149658203	31.40479	1
115079.2	24427.55	121.1643	198	11.58799	1628.214	62.5934143066406	34.65591	1
113859.2	23372.31	224.5087	199	10.58316	2201.957	43.7279281616211	27.87373	1
115141.1	24495.14	33.88428	199	5.803994	4562.999	114.457019805908	16.88313	1
115123.1	24428.23	157.0722	200	17.22046	1078.797	56.8314743041992	49.93496	1
115686.2	24400.68	45.14206	200	13.0905	1252.921	54.5272445678711	39.88811	1
114540.2	23937.97	50.92183	201	6.060582	4919.273	167.958988189697	18.34205	1
115852.5	23068.17	-81.41762	201	15.21321	1189.969	50.54736328125	41.53611	1
113640.2	25076.41	-56.88545	202	11.4853	1490.401	43.3399696350098	31.53969	1
114982.3	24456.15	227.1333	203	17.28675	1331.551	51.6744117736816	46.29278	1
115675.9	24465.57	-137.9888	204	10.41951	2316.089	58.4732360839844	25.62827	1
113509.9	25316.62	-156.8219	205	13.40678	1628.198	44.6506958007813	31.77031	1
115195.1	24642.27	-155.2942	205	6.264885	5964.961	107.916702270508	14.57739	1
115197.8	24658.26	-145.9089	205	6.195504	5794.298	109.334976196289	15.01134	1
115878.4	23149.44	-93.79974	206	13.12574	1430.648	47.6578903198242	34.82547	1
115080.6	24492.91	76.38741	207	6.484758	2853.038	47.4167175292969	18.64231	1
115127.8	24595.46	-24.2054	208	13.57207	1173.99	45.495677947998	39.12851	1
113749.5	22887.61	-32.48833	211	12.86073	1248.462	43.6857566833496	36.43813	1
114263.7	23708.75	71.91235	212	5.263972	5279.222	131.624675750732	15.37957	1
115108.4	24616.2	92.34459	212	13.15615	1216.952	48.6965293884277	39.76611	1
115174.7	24704.49	-32.96837	213	9.385587	1864.21	45.9935340881348	26.28161	1
115162.3	24575.17	-98.55238	214	6.204539	5012.443	100.504764556885	15.72922	1
114416.1	23884.43	134.7073	215	24.15655	659.6337	50.4738960266113	73.55003	1
115116.5	24515.29	54.6492	216	8.274164	2127.586	50.4445953369141	24.20733	1
115172.2	24635.21	-155.6322	217	12.77083	1800.031	46.6528663635254	29.87564	1
114499.2	23974.8	184.0961	218	20.04933	959.4704	52.7261734008789	56.68146	1
115287.7	24742.08	-183.6577	218	10.04999	2566.085	45.159797668457	22.18607	1
115273.5	24851.09	-30.87883	220	11.43993	1455.748	45.3639831542969	32.32578	1
114350.5	23662.93	216.3941	224	17.71213	1166.078	45.9627990722656	47.78955	1
115330.4	24753.66	-24.19113	224	13.68221	1206.36	49.3982238769531	39.4508	1
113946	24960.86	-85.46524	225	22.72236	724.5685	44.6095962524414	61.95011	1
114221.3	23569.95	-33.80501	225	17.7332	875.6984	46.0793495178223	51.48681	1
115205.1	24618.21	-45.96581	225	8.998259	2073.769	49.0968284606934	24.7184	1
115259.8	24667.65	81.88057	226	6.945116	2637.209	47.9676666259766	20.1193	1
115233.9	24809.46	-136.557	227	13.25211	1614.251	49.3151817321777	32.66007	1
113950.3	25053.35	-113.4445	229	17.54354	1039.195	43.9707183837891	45.21267	1
114298.1	23799.3	156.7693	231	16.14794	1042.528	44.5609855651855	46.93594	1
115204	24810.65	-135.2522	231	11.32644	1909.658	46.9083366394043	27.84944	1
115040	24485.62	93.66608	232	10.00677	1716.718	50.6093826293945	29.86556	1
114306	23735.12	99.04915	233	15.79554	933.9747	42.8647499084473	48.38632	1
115146.3	24553.86	-8.013382	236	12.09098	1334.155	47.0195121765137	35.38295	1
114853.6	24539	456.4474	237	26.82861	2478.846	42.4676284790039	44.78031	1
114943.1	24522.23	400.4898	237	26.81223	1871.335	45.2202033996582	47.91107	1
115073	24499.89	214.2229	238	13.86156	1520.843	44.0130958557129	37.33696	1
114285.8	23663.99	-120.9074	239	7.946002	3794.616	99.8931770324707	19.62068	1
115313.8	24820.66	146.8182	240	7.033488	2836.238	44.6975059509277	19.48243	1
114552.6	24050.64	135.5692	241	16.94771	1041.545	57.9173774719238	50.90954	1
115113.5	24483.27	-15.0338	241	9.710026	1821.007	51.4749221801758	27.83203	1
113975.4	25008.06	-12.36374	242	21.84806	634.2209	41.0041580200195	65.79888	1
113963.9	25059.04	-13.00362	243	16.52325	894.2183	42.4637069702148	48.56974	1
115297.7	24866.9	-96.57631	246	15.34111	1185.559	46.6263618469238	40.79499	1
115357.7	24782.76	255.1106	247	12.37734	2297.393	55.7666358947754	31.41824	1
114434.2	23804.93	-102.6163	248	9.354092	2276.339	51.6424942016602	24.24931	1
115021.6	24542.71	215.2481	248	11.78827	2604.129	96.1098480224609	31.58211	1
115941.7	24713.67	18.62518	248	11.53988	1377.672	47.2754173278809	34.4646	1
114246.8	23641.74	176.4759	249	12.95887	1889.436	86.8174705505371	36.58151	1
114245.3	23602.06	40.8987	250	7.453096	2898	86.1305160522461	22.14689	1
115034.4	24454	53.98857	250	10.56457	1491.373	44.6961097717285	31.68357	1
115078	24517.39	229.3069	252	15.01205	1461.942	43.6458206176758	39.77011	1
114199.6	23580.45	-11.52809	253	10.20372	1632.112	46.224250793457	29.44643	1
113969.3	24998.89	-82.59171	255	17.96906	910.0287	42.077091217041	49.13324	1
115763.9	24786.14	101.6465	255	15.85885	1048.267	56.3136940002441	48.74121	1
113994.2	25049.69	10.64031	256	10.21637	2013.224	87.864917755127	30.14421	1
114178.5	23551.78	152.9573	256	5.227777	5625.835	98.9692497253418	14.46743	1
114677.5	24182.88	74.39827	257	23.91195	668.086	60.6712532043457	75.46304	1
114257	23617.48	33.60172	258	6.667053	3468.896	90.9517097473145	19.64368	1
114152.5	23618.41	93.3284	259	19.45096	724.2874	41.7452812194824	60.08096	1
115197.7	24661.28	-53.83072	259	14.42871	1195.536	50.5477333068848	40.6906	1
115122.1	24507.23	133.2292	260	16.85894	980.6968	49.2609710693359	50.07195	1
114279.8	23679.8	40.97897	261	5.241799	5619.871	132.27518081665	14.99372	1
115159.7	24623.04	7.739487	262	9.572639	1812.704	51.5416297912598	27.98545	1
115160	24621.97	3.243561	262	9.026977	1930.182	49.6011772155762	26.08744	1
114267.7	23643.27	67.61116	263	14.49896	1053.364	47.1406478881836	44.22462	1
115139.2	24529.87	105.197	263	4.887582	5346.729	94.6288032531738	13.79922	1
113909.9	25144.78	-106.4199	265	16.16081	1151.866	47.2386589050293	42.28361	1
114331.9	23708.64	-21.53687	265	14.79485	1077.182	48.1507568359375	43.60596	1
115103.3	24533.74	-35.4895	265	6.882692	2985.427	54.9577293395996	18.76274	1
115106.7	24638.72	-278.0112	266	13.34143	2789.296	47.7536392211914	23.02348	1
115210.3	24763.35	-26.44974	267	9.100806	1964.551	48.5517349243164	25.55337	1
114285	23634.49	-93.84956	268	16.02639	1124.149	47.0589179992676	42.72095	1
115063.2	24464.55	12.58852	268	5.551802	6302.59	147.978755950928	14.82882	1
114817.3	24279.48	173.595	271	10.61008	2003.156	56.8347129821777	29.55709	1
115148.1	24628.37	-211.9683	272	12.06565	2315.249	47.5968170166016	24.93637	1
115156.1	24726.32	-242.5188	272	18.03242	2423.081	50.9652214050293	36.50581	1
115180.6	24683.56	103.0676	273	7.727641	2292.155	45.0126800537109	22.4866	1
114232.6	23551.33	51.6082	274	11.16808	1398.435	44.8166618347168	33.48107	1
114989.4	24441.6	157.1044	274	13.96482	1309.257	51.4775390625	40.30537	1
115084	24579.77	-254.5725	278	16.67558	1955.623	50.7243804931641	31.63369	1
115924	24784.19	27.95387	279	12.17798	1303.672	49.3102188110352	36.98394	1
114999.2	24467.32	111.3074	281	11.96725	1345.047	44.890811920166	35.70361	1
114319.2	23740.8	147.6437	282	12.5379	1481.756	54.242000579834	36.50519	1
115137.3	24774.2	-265.677	283	15.83256	2034.255	44.7351303100586	28.73421	1
114373.1	23803.67	155.257	284	13.71903	1253.446	43.8312835693359	39.32295	1
114323.7	23729.15	123.314	285	10.13375	1705.563	46.4292030334473	29.73866	1
114722	24014.91	83.71895	286	11.21477	1508.995	53.262264251709	33.99696	1
114789.9	24100.33	327.8314	287	26.22646	1298.239	48.6391143798828	57.95378	1
114667.3	24008.27	192.441	288	10.79374	2510.774	97.8525848388672	29.84782	1
115162.4	24582.01	-58.0098	288	12.05609	1458.932	48.1232452392578	33.4448	1
114616.2	23970.29	156.1403	289	10.98408	2307.393	103.253433227539	31.80242	1
115249.8	24599.93	-104.6841	290	12.08115	1651.3	49.6134376525879	31.3334	1
115208.4	24633.59	-9.708481	291	9.210988	1915.514	49.8525047302246	26.28524	1
115209.2	24708.81	-133.5786	292	12.40034	1653.42	43.7643280029297	30.5995	1
115258.4	24561.79	-164.4244	293	13.0548	1677.419	41.8383560180664	30.44227	1
114697.2	24012.36	154.2982	295	12.86185	1376.803	45.9015426635742	36.79441	1
115239.9	24735.79	88.45177	295	13.44758	1165.735	46.6874961853027	40.61505	1
115179	24635.58	64.59358	296	10.1215	1554.015	42.9375	30.15101	1
115240.8	24762.55	60.55692	298	8.602003	2821.168	97.2120056152344	24.81393	1
114093.3	25246.49	-92.05391	299	9.548512	2047.88	44.8222618103027	24.96711	1
113742.2	23762.44	-98.23328	300	11.6651	2188.157	88.213020324707	30.2669	1
115678.8	24374.6	-5.368118	301	12.29647	1356.254	51.9020881652832	36.22137	1
113968.7	22879.5	-219.3452	302	17.86165	1545.855	52.4511985778809	36.62976	1
115168.4	24726.98	83.20844	303	5.788574	4379.071	90.3650283813477	16.54659	1
114823.1	24450.5	-22.83195	307	13.29132	1264.197	51.882640838623	38.61747	1
114575.6	24006.45	-96.09138	311	12.35671	1616.685	52.651683807373	32.8202	1
114425	23817.2	84.8101	312	14.14792	1108.738	49.6905975341797	43.6611	1
115175.5	24859.92	487.1513	312	20.87815	3696.371	47.4143371582031	33.55163	1
115410.2	24858.29	120.4302	313	15.41346	1074.273	51.4476509094238	46.61908	1
114993.7	23235.41	-58.44582	315	12.62118	1374.633	46.5802764892578	34.83544	1
114308.2	23652.09	41.90697	316	15.56081	970.3969	48.2054595947266	47.89312	1
114497.3	23902.16	92.06286	318	4.900017	7184.894	208.383686065674	14.3976	1
115169.9	24504.34	3.908005	321	8.798388	2024.273	52.1922340393066	25.5025	1
115147.7	24540.75	-86.22925	324	12.49848	1507.411	49.0883293151855	33.38087	1
115103.3	24672.29	46.50818	326	10.14752	1570.28	45.3015747070313	30.31109	1
114352.8	23787.06	142.2379	329	7.446799	2714.347	50.1268539428711	20.86969	1
115174.9	24720.4	-41.11282	329	12.18314	1358.351	44.4458274841309	34.20132	1
114228.2	23726.73	122.8701	330	7.734259	2453.386	49.8212471008301	22.25136	1
114229.6	23687.26	91.35567	331	8.304565	2186.817	52.8107795715332	24.48612	1
114320	23722.17	165.0237	332	7.371488	2822.235	45.882942199707	20.27031	1
114441.1	23788.02	198.4917	333	7.657814	3032.364	45.5781326293945	20.38487	1
114352.4	23820.58	72.57553	335	13.45068	1124.909	45.1375427246094	41.06901	1
114558.1	24017.14	192.1207	339	10.08007	2115.45	48.1747703552246	27.464	1
114458.6	23922.01	105.4745	340	5.627509	6238.019	208.525650024414	16.68464	1
115051.3	24420.53	1.650543	340	19.96339	811.8821	58.3424110412598	60.94599	1
114134.7	24791.62	17.78015	341	20.53191	713.048	48.5216102600098	63.74528	1
115195.4	24697.62	-266.3453	341	21.07273	1576.436	50.6567153930664	38.66541	1
113715.3	24533.53	-139.3107	342	14.46443	1449.153	47.4813842773438	35.48677	1
115118.7	24508.58	75.63301	343	13.80132	1202.917	56.0249824523926	42.18983	1
114442.4	23900.26	119.71	344	12.06084	1451.69	53.4638938903809	36.05431	1
115293.1	24859.01	-108.059	344	6.993927	4123.781	92.6103744506836	17.72511	1
114366.6	23862.61	210.3191	345	15.37001	1427.503	52.6607322692871	41.52271	1
115386.7	24810.14	93.21945	345	7.244921	2583.74	51.6167755126953	21.10719	1
114433	23844.18	209.6367	346	7.235734	4518.624	104.316654205322	19.38054	1
115157.1	24532.77	24.91516	347	5.724	3472.172	51.782527923584	16.1306	1
115222.6	24645.98	-243.3632	348	11.27809	2884.507	44.8167572021484	21.11693	1
115227.6	24654.86	-224.5733	348	10.65483	2801.92	44.3018913269043	21.82096	1
115921.8	23356.2	-123.5514	348	18.30166	1002.074	42.8864707946777	46.74305	1
114048.6	23482.44	58.25195	349	14.20994	1059.969	46.0713348388672	43.54781	1
115113.5	24489.71	97.38168	349	3.097659	9970.372	91.2257614135742	8.440057	1
115910.6	23245.26	-26.63452	349	15.07643	1016.978	43.025951385498	43.57522	1
115077.8	24529.73	50.32158	350	9.580459	1744.8	49.1609840393066	28.54325	1
115254.2	25083.36	-157.4937	352	16.33677	1336.257	48.4909515380859	38.82429	1
115225.8	24535.52	124.0979	353	11.63153	1405.048	42.5450019836426	34.0032	1
114868.6	24396.4	235.5177	355	16.69959	1440.217	53.6617164611816	44.07669	1
115170.1	24552.82	-277.5304	356	10.50728	3602.214	46.3640937805176	18.45215	1
115170.8	24564.39	-255.9966	356	10.77467	3268.577	48.6960220336914	20.51504	1
115168.6	24694.49	-94.59735	358	9.329161	2847.452	91.7635650634766	24.22474	1
115172.1	24670.2	-212.7509	359	10.15893	2890.818	47.0825157165527	20.98145	1
115081.7	24507.79	0.9030151	361	10.68384	1484.714	43.0713119506836	31.09171	1
114632.3	24070.29	114.8656	362	21.80841	695.1086	47.996696472168	67.40364	1
115212.3	24594.13	13.13217	362	13.92393	1097.048	46.2873229980469	41.97775	1
115230.1	24729.99	-184.5699	363	10.70389	2448.37	48.3975257873535	23.50262	1
114716.9	24158.63	92.73338	364	8.325712	2189.286	52.8392486572266	24.52132	1
114864.9	24363.19	31.39641	365	10.83359	1559.238	54.6179885864258	32.78821	1
114930.5	24392.46	-298.8725	365	21.02538	2482.784	51.3239517211914	28.61419	1
115157.1	24633.96	32.40616	366	11.26456	1429.159	48.3444709777832	33.7437	1
115434.2	24870.36	130.5451	367	11.79298	1498.315	50.8922920227051	34.61409	1
115294.8	24706.09	224.1787	370	14.48409	1529.24	46.6486778259277	38.6682	1
114699.6	24132.66	94.95972	371	18.07021	839.699	48.256462097168	55.86327	1
115188.3	24591.73	-32.85301	373	13.40846	1194.86	44.8922805786133	38.40112	1
114083.4	23485.59	161.03	375	17.08836	984.3426	44.2995414733887	49.58997	1
114194.5	23577.13	40.96352	376	8.577954	2006.979	49.728271484375	25.37099	1
114701.4	24221.86	-76.20018	376	16.13178	1181.884	59.4184455871582	44.40215	1
113847.1	23434.06	392.5907	377	17.22365	3165.484	45.1359634399414	32.56221	1
114827.1	24273.9	181.2714	377	8.636905	2449.634	46.1294288635254	23.50757	1
114050.8	23452.25	224.2896	378	19.11166	1141.035	48.9575309753418	51.03458	1
114713.4	24126.92	19.44901	378	12.75516	1280.497	52.9182014465332	38.59706	1
114731	24113.05	-114.759	378	15.49543	1490.499	49.9489784240723	41.88214	1
114466.6	23953.61	180.3984	379	9.559503	2319.637	57.1060562133789	26.27339	1
115121.2	24511.9	87.51373	379	9.056927	2016.64	56.1179466247559	26.74363	1
114140.1	23472.01	127.9237	380	20.661	742.679	45.9499053955078	62.58044	1
115114.2	24592.11	-99.71436	380	10.01632	2318.376	54.5355186462402	30.4037	1
115116.9	24580	-48.94691	380	8.767536	2229.784	54.4667854309082	24.09393	1
115726.6	23532.41	-232.7187	380	22.09195	1242.167	43.9639739990234	43.90438	1
114800.2	24236.95	72.48487	381	6.852477	3591.486	107.334011077881	20.48168	1
114758.3	24242.28	117.9142	383	10.46061	1724.474	54.5067024230957	31.12564	1
115125.6	24560.51	-56.97395	383	11.32603	1643.005	53.3247337341309	31.33021	1
114896.1	24311.92	82.93777	386	10.26489	1673.74	52.2685623168945	30.62288	1
114338.5	23731.13	31.70799	387	13.8273	1177.324	55.3425674438477	42.44222	1
114660.7	24010.15	-35.69733	387	14.54353	1219.111	58.3448791503906	42.00429	1
115197.8	24643.72	-21.70448	387	10.97275	1579.059	50.8873634338379	31.4324	1
115168.2	24541.59	8.136673	388	6.078933	3125.119	46.671459197998	17.04286	1
115130.5	24532.76	-16.56792	390	5.77663	3643.745	54.4894638061523	15.76961	1
115255.5	24766	-242.7177	393	19.15649	1532.218	48.2749366760254	37.37078	1
115155.3	24561.13	30.24391	395	12.55892	1255.802	49.039909362793	38.17013	1
114537.1	23801.22	284.9763	397	18.63244	1613.153	54.2999649047852	45.40422	1
114308.7	23551.62	47.72	398	5.206927	4992.545	105.405456542969	15.16896	1
115219.8	24649.27	7.311172	398	11.41951	1452.149	50.5352249145508	33.76288	1
113693.2	24217.46	-8.992962	399	9.374516	2454.653	104.77836227417	27.47457	1
114948	23261.78	-70.6031	399	13.60677	1324.314	50.2820320129395	37.71765	1
115105.1	24532.06	86.77109	399	11.54857	1377.929	45.6514320373535	34.62742	1
114295.9	23619.57	-12.17705	400	14.00007	1164.72	51.319393157959	41.37532	1
114635.6	24093.61	195.5912	402	11.07361	2466.271	100.354206085205	30.52111	1
115198.4	24624.23	15.50407	402	11.10271	1456.16	47.5370674133301	32.88634	1
115143.2	24554.61	-59.23515	403	18.15561	929.1294	50.7346839904785	51.23435	1
114885.9	23331.8	-73.90829	404	9.449389	2491.534	92.0051765441895	25.44499	1
113712.9	24240.1	-11.11427	406	16.52011	915.9276	45.6190071105957	49.08719	1
115168.4	24565.77	58.77106	406	10.19317	1580.03	46.6254539489746	30.72801	1
114819.5	24324.46	78.40092	407	4.722433	5626.856	104.285652160645	13.53417	1
114767.9	24266.54	82.07764	409	7.483009	2486.846	53.9174270629883	21.96126	1
114805	23153.22	-29.72269	409	11.4629	1910.19	89.0833473205566	33.15145	1
114798.9	24375.51	215.4214	410	17.71585	1275.517	57.0389175415039	47.91916	1
114464.2	24406.07	-52.10701	411	18.02255	914.2083	48.8078918457031	50.88558	1
115405.5	24789.48	145.2193	411	8.238358	2386.659	49.9006385803223	23.37776	1
114316.3	23697.03	-9.889755	412	15.95092	1013.774	53.4115295410156	47.81297	1
115442.7	24822.29	13.01826	412	4.398883	5203.496	58.2057647705078	12.03272	1
115443.7	24826.21	14.75632	412	4.79428	4825.421	64.1538391113281	14.03643	1
114739.2	24245.61	52.98676	413	15.75863	1059.188	62.1376800537109	49.42581	1
115461.4	24868.55	66.88034	413	6.264717	3266.04	61.2782783508301	18.10917	1
115162.3	24521.58	91.49765	414	10.94271	1544.305	51.0098114013672	32.83757	1
115127.9	24575.84	235.803	416	11.00721	2882.111	58.2191123962402	28.51178	1
115148.4	24575.18	204.1721	416	8.549047	2887.599	55.1791610717773	22.87485	1
114465.4	23873.22	80.196	417	13.50516	1174.64	49.2687301635742	41.00106	1
115868.3	24967.74	-9.244003	417	19.05942	796.0221	47.9754257202148	56.98766	1
115879	24849.49	-43.06648	418	14.92007	1129.382	49.8217582702637	42.18877	1
115178.7	24611.1	23.02246	419	9.841676	1744.358	52.831901550293	29.24004	1
115106.3	24484.54	3.003159	420	12.099	1398.876	54.7101554870605	35.99418	1
115434.8	23781.38	-10.98648	420	11.52527	1480.957	51.8620643615723	33.47052	1
114881.1	24320.89	131.1388	422	10.30733	1785.77	52.5919342041016	30.03392	1
113537.1	24706.07	-33.54721	423	10.53303	1649.612	48.2260665893555	29.64526	1
114235.8	23609.5	37.83356	423	18.88581	793.8456	51.0937232971191	59.0893	1
114757	24247.65	89.90662	423	12.3856	1302.295	49.4523239135742	37.78444	1
114062.4	23519.58	-39.31541	424	8.556555	2233.164	52.6693382263184	23.60921	1
115182.3	24640.72	43.06747	424	15.70497	957.2283	47.9771423339844	48.53335	1
114135.5	23489.63	94.98993	427	8.872508	1872.224	42.9110145568848	26.0317	1
114838.1	24266.46	130.326	429	10.23318	1802.156	52.9559555053711	29.96955	1
115408.9	24742.21	33.58574	429	10.77694	1554.634	52.4484367370605	32.33918	1
114863.2	24350.97	174.606	430	3.64451	10705.37	139.070598602295	9.778762	1
114766.7	24175.59	180.285	433	3.838935	9369.613	95.6859016418457	10.13601	1
116011	23754.75	-199.3877	433	15.45459	1594.252	43.9196128845215	33.41531	1
114394.3	23937.49	145.4209	438	2.273423	23345.53	265.700752258301	6.180617	1
115309.4	24694.46	-17.88383	438	7.944542	2341.329	51.3635406494141	22.39044	1
114576.9	24079.97	342.3453	444	5.675321	9708.575	45.0631561279297	12.02753	1
114602	24075.95	337.251	444	4.422079	16591.59	97.9282875061035	9.20137	1
114626.1	24082.48	269.1728	445	3.026277	25036.45	220.283882141113	7.345715	1
115867	23941.77	-204.0653	446	13.0538	2041	48.1907653808594	27.75127	1
114685.3	24125.84	235.6792	447	5.660797	5979.752	61.3931350708008	14.38401	1
115860.3	24003.3	-85.92059	447	2.906715	16235.33	228.245559692383	7.343345	1
114750	24178.52	128.6253	450	3.891016	6793.728	63.1519966125488	10.55862	1
114377.3	23927	153.8834	452	3.507245	11537.68	186.4573097229	9.579699	1
115852.1	24026.71	-81.26732	454	7.792082	2615.013	46.3377075195313	20.50902	1
114950	24393.21	127.4505	455	5.820067	3768.029	56.4035873413086	16.32986	1
115090.1	24491.76	-36.94418	456	5.93804	4454.153	102.21760559082	16.42294	1
114354	23867.15	-8.045024	457	9.006936	2677.078	111.024749755859	26.36808	1
115006.2	24471.15	94.23523	457	7.318593	2574.107	52.4349060058594	21.25744	1
114943.4	25347.93	-51.20483	460	9.560773	1952.025	50.6506614685059	26.39076	1
114914.9	24454.48	121.9623	461	10.71032	1690.61	53.6077766418457	31.56501	1
114966.1	24484.44	25.26085	462	5.149235	4050.42	54.7987632751465	14.47	1
114454.2	23945.65	85.94711	463	7.715378	2336.89	49.846363067627	22.54981	1
115026.6	24506.89	111.6264	463	11.91831	1510.223	57.7957458496094	35.58463	1
114395.4	23858.97	72.28745	464	9.2282	1867.726	50.6716156005859	27.37696	1
115113.3	24590.19	11.40251	464	16.91655	919.8414	51.8415489196777	51.60581	1
114303	23795.95	-49.38286	465	12.07952	1429.291	47.6877670288086	33.79123	1
114383.7	23924.46	152.8188	467	13.11013	1426.526	53.709228515625	37.89098	1
114782.2	24277.4	40.37064	468	14.15981	1093.596	49.4198150634766	43.30379	1
115316	24812.99	67.39357	469	17.15437	853.4975	46.233341217041	53.23838	1
114446.3	24008.93	122.569	470	11.00323	1502.059	43.5182113647461	32.33308	1
114410.7	23905.93	-45.09491	471	14.06036	1234.957	52.936466217041	40.04224	1
114438.5	23913.69	-89.9752	471	15.14291	1355.719	51.3987579345703	43.4474	1
115840	24017.95	-113.8198	471	13.42884	1421.949	44.3834609985352	34.62009	1
114389.7	23847.58	41.85064	475	7.508601	3130.287	101.928421020508	22.38548	1
115323.2	24850.8	56.90063	475	17.73132	813.6694	44.9921760559082	54.83326	1
114744.1	24202.79	29.38408	478	15.51048	1011.635	52.3921737670898	47.67588	1
114686.3	24162.31	44.46472	479	10.36912	1562.39	47.5015487670898	30.99215	1
115185	24728.26	-128.046	480	7.810866	3741.338	52.2463569641113	22.31928	1
115188.3	24722.14	-112.8215	480	6.586818	3698.053	51.7208213806152	16.38208	1
115268.4	24796.65	-55.44384	481	6.271934	4281.202	95.763729095459	16.97703	1
115524.8	23651.03	-202.4637	481	11.03321	2417.674	43.9527244567871	23.41045	1
115197.4	24725.91	-139.755	483	6.488455	4876.248	92.8251419067383	15.56966	1
115185.7	24834.4	-14.44283	487	12.22204	1349.907	48.8291511535645	35.47552	1
115149.7	24676.25	-172.3579	488	11.37568	2826.822	97.2603340148926	26.19511	1
114776.8	24267.76	115.3294	489	7.214474	3369.319	94.5994911193848	20.80787	1
115183.3	24685.57	-198.2961	491	18.75025	1300.787	47.5146255493164	40.50716	1
115712.3	24083.68	-43.21457	494	16.26955	994.8401	47.2698402404785	46.32405	1
114710.6	24185.34	-44.03786	495	10.21942	1813.354	50.3530883789063	29.95329	1
114713.9	24186.16	20.6002	495	10.09252	1687.515	51.6363334655762	29.84036	1
114910.7	24476.58	7.784271	496	11.07334	1529.905	52.980094909668	32.81143	1
115374.1	23216.45	-25.60501	497	15.25055	1030.558	45.8982238769531	44.07663	1
114891.1	24406.36	84.87617	498	4.913087	4374.972	53.5483779907227	13.70956	1
114012.7	23426.46	-46.78764	499	17.55595	952.765	51.666389465332	50.20192	1
114836.8	24349.38	53.72147	499	6.148891	3194.501	55.3714637756348	17.77798	1
113972.3	23365.05	99.1613	500	15.03344	1016.489	45.5480079650879	46.02773	1
114090.9	23441	30.79242	501	6.42196	4112.181	140.826137542725	19.02769	1
115199.1	24627.04	114.5628	501	11.31102	1501.647	48.6961936950684	33.54272	1
115869.4	23752.96	-69.94698	501	21.5559	732.0193	43.1651191711426	59.89301	1
114627	24095.23	140.8194	503	11.01247	1717.839	54.8458862304688	31.99675	1
115350.2	24789.51	72.52563	503	12.17569	1347.135	52.2452430725098	37.05649	1
115864.4	23802.57	-64.77219	503	19.2023	837.3087	45.0645484924316	53.9592	1
115811.2	23949.65	-248.6568	504	17.81528	1623.072	44.9985198974609	33.94942	1
115223.3	24736.6	51.74095	505	11.77211	1345.666	47.4256439208984	35.37542	1
115237	24797.9	78.12088	506	14.59779	1047.665	47.237174987793	44.77037	1
114631.7	24100.2	153.2686	508	5.26544	7202.518	207.697925567627	14.94308	1
114610.3	25033.05	-77.77061	508	19.93664	846.4658	47.8159217834473	54.96786	1
115220.7	24668.86	-0.2517092	509	8.861051	3254.336	172.423305511475	26.70125	1
113549.2	23394.69	-72.75867	512	1.768304	40749.21	522.776187896729	4.575261	1
115175.4	24680.21	-78.76541	513	12.64327	1452.553	49.1554489135742	34.36318	1
115003.1	24559.52	27.46101	515	6.060148	4065.128	104.861190795898	17.7418	1
115056.8	24596.82	49.88443	516	4.847874	6485.11	167.311965942383	14.30106	1
114561	24001.92	113.4786	520	4.710579	5746.637	99.8671455383301	13.29857	1
114949.6	24492.54	-10.46997	520	17.19438	936.2686	53.8071517944336	51.4793	1
114500.9	23938.64	156.8068	521	3.703155	10360.14	157.1025390625	10.13951	1
115925.2	24768.55	-49.50836	521	19.28731	831.7726	48.3083839416504	55.37623	1
113521.1	22907.83	-104.2219	524	9.756935	2065.368	44.4950981140137	24.94879	1
114522.7	23991.07	145.606	525	6.207916	4446.755	100.697521209717	17.62343	1
113550.9	23342.87	-42.68539	526	7.093076	3704.346	107.249439239502	19.55163	1
115249.3	24765.27	52.08158	527	9.695724	2254.156	99.1365013122559	29.62761	1
113512.5	23286.69	-159.2991	528	8.261578	3149.819	50.1040954589844	19.23359	1
113504.2	24041.78	-173.4537	529	13.26987	2673.245	98.7204093933105	27.97063	1
115319.5	24769.67	-74.53972	529	11.55078	1615.225	49.4559936523438	31.30288	1
115306.4	24818.62	-89.57527	531	17.97838	945.8412	44.0884895324707	48.54263	1
113529.6	23384.32	41.02806	533	8.949232	2060.98	61.3247985839844	26.79412	1
114386.1	23851.6	219.4046	533	5.779652	7422.328	150.04789352417	15.12334	1
115360.7	24826.96	-72.0842	536	9.735325	1900.722	44.0630645751953	25.97416	1
115323.2	24823.55	4.437943	540	10.74394	1494.525	44.8724479675293	31.3655	1
115289	24764.51	59.68468	541	11.94411	1311.135	47.2129135131836	36.36018	1
113558.6	23384.36	-31.24113	542	4.034033	7424.643	101.073627471924	10.85905	1
114800.2	24259.47	103.4251	542	13.33379	1318.81	59.8384132385254	40.53678	1
115220.7	24726.8	-8.306046	542	8.658182	2139.706	54.646369934082	24.65722	1
114685	24189.95	161.1148	543	9.779654	2095.559	54.5492744445801	27.35953	1
114306.5	23689.05	-50.64331	544	16.29636	1043.969	52.1206741333008	46.45549	1
115119.7	24584.48	188.9539	545	12.61364	1588.822	46.8312339782715	34.74203	1
113553.8	23421.06	-188.8969	546	14.62095	1718.683	49.8610572814941	32.47379	1
115243.2	24758.94	-29.00482	546	12.49207	1340.033	48.3000068664551	35.61159	1
113511.9	23354.47	-137.5882	547	13.34103	1579.974	47.105770111084	32.81333	1
115178.5	24594.64	-179.147	547	9.842216	2604.826	46.0788345336914	22.25986	1
115387.1	24869.52	-115.9327	548	7.318912	3151.878	47.6467323303223	18.21936	1
115329.6	24757.01	-52.53523	549	5.578008	5346.797	116.011783599854	15.32782	1
115331.1	24752.29	-71.69388	549	7.755136	2837.873	58.0623931884766	20.56053	1
113557	23370.97	-27.72139	550	4.909211	5630.792	99.6452560424805	13.50122	1
114733.7	24496.86	-217.5102	551	14.03365	2106.346	56.5522994995117	28.88165	1
113553	23406	-52.68631	552	9.833336	1863.09	48.7983360290527	27.07361	1
114633.8	24119.62	28.53569	552	8.045132	2240.748	53.5132369995117	23.65211	1
115376.5	24867.84	46.0865	552	13.65233	1201.71	56.0584831237793	42.04935	1
113511.7	23344.71	51.91116	554	13.02303	1237.99	51.8076286315918	39.67287	1
115240.8	24635.46	-86.5061	554	7.6392	3787.129	98.3951530456543	19.66462	1
115265.1	24757.56	64.42607	556	7.360594	3430.997	99.4316825866699	21.13994	1
113502.7	23338.67	89.32663	558	7.124328	2683.394	53.1912117004395	20.54759	1
115211.9	24677.41	75.52162	558	4.727389	6411.488	148.631931304932	13.73421	1
114276.3	23671.35	151.3852	560	17.95712	944.9224	48.1700286865234	52.49374	1
114489.7	23867.05	126.4175	562	16.8849	973.666	50.0459403991699	50.59093	1
114139.5	23637.74	127.1116	564	16.03504	1010.791	47.9720458984375	47.88596	1
114121.6	23514.42	94.8542	565	13.43391	1106.858	41.3624420166016	40.70659	1
115205.2	24739.36	100.4887	568	10.54057	1574.5	46.4901161193848	31.26101	1
114039.2	23481.18	127.0563	569	17.15339	967.8411	52.1401596069336	51.68902	1
115002.7	24459.25	130.7169	569	10.74222	1723.638	54.7954635620117	31.4573	1
114212.9	23561.93	33.26431	570	15.86179	952.1963	48.5367736816406	48.85976	1
114298.2	23700.17	146.9714	572	11.76548	1492.744	45.6433486938477	34.02745	1
115138.5	24611.56	182.3418	572	8.594043	2490.591	45.834300994873	23.28703	1
115138.8	24610.12	175.9039	572	8.880256	2354.597	47.7358093261719	24.27862	1
115308.8	24857.2	-75.98137	573	10.38737	1823.31	47.672306060791	27.83678	1
113973.4	23404.28	82.37864	574	7.516596	3050.75	96.2894096374512	22.53377	1
115260.1	24800.4	-61.91475	574	10.34092	1747.465	46.2269821166992	28.22429	1
113930.8	23394.45	139.3974	575	11.2641	1547.819	45.7365608215332	32.55317	1
115207.6	24680.05	-180.6901	575	9.472823	2798.723	46.2007865905762	21.50233	1
115211.1	24680.55	-174.8358	575	9.672597	2680.803	48.0225028991699	21.77509	1
115260.6	24754.79	-230.4967	576	11.48024	2869.972	46.7929153442383	22.99016	1
115264.7	24738.62	-180.1259	576	10.71987	2436.778	50.3694763183594	23.86442	1
115323.4	24804.55	7.549667	577	4.938241	4355.127	54.771068572998	13.64268	1
113973.8	23459.43	157.6343	578	7.275792	3696.333	90.7444229125977	20.49057	1
115315.9	24892.74	-112.7077	578	10.19855	2134.88	53.6585540771484	26.08132	1
114100	23436.29	4.284821	580	16.80556	897.8773	47.2603454589844	50.76764	1
115293.1	24794.32	-174.836	580	14.38994	1633.957	48.36376953125	32.88404	1
114177.8	23627.2	94.95461	582	9.673394	1713.176	44.8867073059082	28.62324	1
115909.6	23917.89	-260.553	582	18.01074	1655.178	43.4303283691406	33.6178	1
115200.3	24788.95	-15.0116	583	11.20079	1535.34	52.374153137207	32.57587	1
115860.1	23846.38	-240.5157	583	17.53909	1562.759	41.5715560913086	34.20011	1
115258	24780.44	-120.2793	584	10.21482	2794.498	101.266654968262	26.04246	1
114169.8	23389.11	-80.55955	586	7.637579	3693.753	98.1746368408203	19.9987	1
114566.6	23988.72	126.244	586	18.25157	932.2471	56.2331085205078	55.18616	1
114396.2	23742.01	-4.502869	587	9.951717	1770.271	53.4234466552734	28.85862	1
114642.6	24087	162.1028	588	17.43621	1047.664	53.7277145385742	50.61485	1
115322.2	24862.93	46.1647	588	12.43833	1275.917	49.3818588256836	37.74077	1
114208.9	23496.64	4.805145	589	8.701646	1956.059	46.7019271850586	25.27152	1
115051.6	23448.21	-158.81	590	20.91264	996.7297	46.5153656005859	50.06569	1
115231.9	24731.35	-93.68271	591	13.30533	1392.052	45.8112564086914	35.0332	1
114208.1	23517.14	128.4153	593	8.299677	3481.007	141.171691894531	24.57277	1
114233.4	23590.25	160.8098	594	12.26537	1444.557	43.7512016296387	34.88119	1
115307.5	23516.01	-89.87358	595	9.156407	2241.056	50.1390647888184	24.10786	1
114276.1	23589.38	76.44989	596	13.49679	1199.841	52.6315765380859	41.40664	1
114628.9	24135.09	61.10588	596	18.35366	874.4769	59.1567001342773	57.97582	1
115351.9	24925.96	151.7434	598	17.14148	994.6435	47.9934120178223	49.94173	1
115648.5	24871.03	488.86	598	25.58725	2685.579	39.9179649353027	41.83494	1
115883.9	24805.67	-64.72778	599	12.47815	1452.931	50.4914169311523	34.3005	1
114190.7	23578.64	62.68715	600	7.294367	2437.719	47.5379295349121	21.29132	1
113858.6	23308.23	-35.65117	601	14.98884	1079.076	47.3099517822266	42.99135	1
115083.6	24611.66	132.8318	601	5.306633	3928.224	42.0552177429199	14.49321	1
113999.5	23431.57	148.2954	602	9.081711	2163.377	51.5819435119629	25.78242	1
114099	23469.46	161.5881	603	8.050456	2566.247	49.4450492858887	22.39184	1
115313.8	24846.2	22.33673	603	12.46766	1269.748	48.2534255981445	37.37821	1
114269.6	23587.95	49.77478	604	15.50364	973.5457	48.1062049865723	47.83371	1
114789.1	24364.25	42.99164	604	14.14003	1118.745	52.2219772338867	43.48446	1
114165.7	23533.13	100.6909	605	9.256799	2331.958	87.8241539001465	27.651	1
115009.7	24524.35	31.66222	605	10.45431	1528.529	45.1379737854004	30.90438	1
114184.5	23485.02	114.139	606	14.56933	1059.15	43.6720314025879	44.05994	1
115022.8	24616.44	153.8866	606	8.192885	2464.709	48.8468322753906	22.74409	1
114344.7	23579.46	284.3541	608	21.86372	1266.884	47.7930488586426	53.21114	1
114668.8	23490.71	-118.5411	609	6.041717	5716.854	103.488761901855	14.64309	1
115853.4	23279.51	83.28796	610	18.63044	782.1436	46.159782409668	58.10186	1
115078.3	24572.46	68.96021	612	7.192206	3261.051	93.1721229553223	21.33311	1
114299.8	23586.57	152.1795	613	11.20585	2093.557	87.8537635803223	32.69448	1
114249.2	23592.51	137.9673	617	18.30321	862.6605	44.9453201293945	54.50716	1
114229.9	23547.99	24.59099	622	15.27763	967.4739	44.7662200927734	46.45088	1
114269.5	23580.68	193.0112	623	13.22582	1479.353	43.7019081115723	36.23086	1
115279.9	24867.88	124.1325	623	8.767808	1993.177	42.8747024536133	25.30678	1
115265.2	24793.62	10.86349	624	10.98278	1417.835	43.2306785583496	32.4835	1
114229	23604.31	78.70003	625	9.759069	1670.518	45.7929840087891	29.15838	1
114098.5	23542.04	65.69244	626	15.59396	939.4763	44.5599975585938	48.02397	1
115160.9	24681.01	86.8605	628	12.94368	1237.797	49.8023834228516	39.62418	1
114051.6	24031.18	-88.17906	629	5.244444	6156.737	108.44164276123	13.46849	1
114071	24100.24	-15.44754	630	12.95318	1197.508	42.7414703369141	37.47585	1
115344.7	24799.11	238.3997	630	15.04547	1517.6	43.1614227294922	39.12635	1
115663.4	23372.99	-53.02872	631	10.29202	1702.843	44.1893157958984	28.2894	1
115839.3	24823.68	179.3365	631	15.57363	1172.952	45.420108795166	43.8988	1
114326.2	24034.98	430.2812	632	10.06583	7215.585	51.7048263549805	18.11924	1
114361.4	24032.85	428.3345	632	9.323884	7652.499	47.0493850708008	16.00488	1
115655.4	24917.52	173.0504	632	10.86065	1836.103	49.6735992431641	30.19293	1
114166.6	23519.19	21.60278	634	8.095693	2886.487	103.199745178223	24.18384	1
115169.7	24669.63	70.23178	636	10.9116	1440.671	45.021728515625	32.94613	1
115287.3	24761.64	-5.887964	637	8.537523	2690.43	95.238037109375	25.02412	1
114214.7	23646	85.78789	639	5.344583	3955.84	56.3590049743652	15.13246	1
115364.4	24770.61	136.7256	640	12.76381	1337.511	46.8392143249512	37.44213	1
113981.8	22929.85	-218.5526	641	17.87418	1482.526	46.4726638793945	37.0184	1
114104.3	23434	42.85034	642	11.45131	1365.534	45.7636756896973	34.45924	1
115157.7	24578.56	-202.5507	643	12.81617	2122.225	50.242561340332	27.26165	1
114349	23729.15	229.3486	644	14.49645	1678.523	55.6435546875	38.39597	1
114912.6	24449.27	143.5901	644	10.03342	2565.852	108.51961517334	28.90672	1
114494.3	23901.23	158.2188	646	17.65556	1015.843	52.4471588134766	51.36209	1
115283.3	24717.25	7.5103	646	14.28913	1080.651	47.4885215759277	42.95983	1
115770.6	23330.23	-94.46198	653	11.54802	1617.592	43.2181549072266	30.13673	1
114693.3	24198.74	31.80939	654	14.47907	1112.737	53.7502670288086	44.07635	1
114754.1	24201.23	68.9816	655	7.744236	3091.417	105.170951843262	23.25388	1
114019.5	23223.38	-293.3774	656	12.68794	3240.604	48.3054122924805	20.92674	1
115222.2	24707.68	37.47162	657	11.20229	1440.896	48.9299774169922	33.60963	1
115108.9	24621.5	-15.96764	658	8.468329	2096.458	46.7015724182129	23.73373	1
114048.6	23331.21	-237.7618	659	8.917846	3744.609	47.5867195129395	17.35645	1
114021.8	23209.1	-272.8262	660	8.788446	4151.349	40.9025077819824	15.79593	1
115163.7	24572.06	-76.47491	661	11.49688	1643.839	50.9494781494141	31.25241	1
115896.6	24872.02	51.70502	661	10.38287	1578.121	48.689868927002	31.11224	1
114041.2	23383.9	-241.6039	663	10.06027	3191.229	44.0383110046387	19.41515	1
115356	25132.39	-130.8522	664	12.36814	1724.563	49.4668922424316	30.74981	1
115165.4	24500.08	15.41718	665	7.290213	2448.732	47.0217361450195	20.86258	1
115195.8	24614.57	7.02446	666	11.31315	1449.477	49.0942039489746	33.40737	1
115126.2	24603.88	-262.3686	668	12.51892	3340.656	49.0003395080566	22.81464	1
114317.8	23739.2	66.40633	669	8.581491	1990.479	48.3138847351074	25.38153	1
115202.5	24692.94	-30.85526	669	7.054461	2799.761	52.2640075683594	19.43253	1
114598.6	24881.12	26.30028	670	21.12417	733.0574	55.7197494506836	66.04005	1
114821.8	24225.7	128.9645	671	12.19306	1518.233	58.2074432373047	36.15231	1
114223.3	23643.17	6.346436	672	16.91571	937.8262	53.5736351013184	51.38485	1
114757.9	24246.2	91.03683	672	18.30898	859.4055	54.0783195495605	57.3455	1
115397	24784.89	98.82019	672	14.01594	1101.75	45.7867279052734	42.87685	1
114359	23860.86	46.00403	673	7.596533	2390.634	51.844799041748	22.07121	1
115372.2	24853.68	160.1634	673	11.0128	1704.512	46.5352363586426	31.12963	1
114192.7	23603.49	86.11839	675	14.01099	1113.889	48.5249328613281	43.11826	1
114173.3	23567.78	-78.3326	676	13.09718	1389.104	48.207820892334	35.43022	1
115329.8	24844.09	-41.3015	676	7.025342	2848.013	50.042106628418	18.94137	1
114463.3	23999.1	21.66435	677	10.62054	1609.474	53.9055824279785	31.60397	1
115283	24782.7	-127.7322	677	8.343964	2779.931	49.478588104248	20.59359	1
114297.7	23688.18	-24.05083	678	13.77643	1223.306	52.9317207336426	40.12005	1
115259	24703.09	-257.0286	678	15.66232	2009.164	47.6552314758301	28.98671	1
114114	23672.79	32.30049	679	16.93337	877.7251	47.8125152587891	52.31256	1
115340.7	23908.3	-231.3892	679	10.87813	2789.638	46.1248550415039	21.74083	1
115193.5	24520.47	84.44283	680	13.30984	1163.911	46.1922378540039	40.46769	1
114314.1	23775.36	137.7764	681	9.854371	1940.835	54.3167419433594	28.53883	1
114190.8	23700.65	120.4087	682	11.99426	1427.613	50.3201293945313	35.90717	1
114311.5	23829.93	323.3635	683	16.43826	2310.161	48.6489067077637	36.75872	1
114168.5	23568.48	123.6452	686	12.32555	1403.737	50.6079635620117	36.49414	1
114591.4	24256.32	163.3968	686	18.77324	950.0283	51.2351608276367	54.2897	1
114653.6	24107.57	276.4966	692	17.07355	1680.973	52.1375198364258	42.20255	1
114764.8	24228.45	221.7841	693	12.18634	1894.848	48.7054557800293	32.45805	1
115075.2	24432.26	-2.699203	694	9.240236	1879.602	49.5917320251465	26.70588	1
114295.1	23711.58	89.50951	695	10.49416	1579.161	48.3700332641602	31.55684	1
115188.4	24708.29	-66.62735	696	14.07313	1227.254	47.1486473083496	38.8677	1
114250.4	23654.13	163.531	697	11.18253	1737.066	50.4615745544434	31.4011	1
114178.7	23590.87	26.97502	698	17.30166	835.7122	45.1124267578125	53.43275	1
115656.7	23351.8	-52.49016	698	8.925012	1995.885	41.5688781738281	24.15643	1
115078.1	24466.01	-17.58575	700	10.09553	1667.358	46.5285339355469	28.99263	1
114306.4	23772.82	218.0191	702	14.98316	1478.238	49.0844421386719	40.33644	1
114353.7	23804.52	184.3605	703	10.44486	1950.143	46.5576591491699	28.63538	1
114058.9	23583.06	94.34036	704	10.68909	1613.465	52.7385292053223	32.05185	1
115026.1	24458.34	13.10055	704	5.005857	5952.918	153.339168548584	14.16799	1
114252.6	23649.71	159.9497	705	13.81812	1342.547	51.1908760070801	39.40119	1
114355.9	23754.59	180.5762	706	14.35827	1328.953	47.9050903320313	40.02129	1
114330.3	23718.26	150.5555	709	11.52662	2201.842	109.005218505859	33.88544	1
114900.4	24455.65	127.4263	709	8.296911	3067.033	106.414176940918	24.40351	1
114433.4	23827.72	132.3786	711	13.64898	1299.708	55.2875823974609	40.76389	1
114736.6	24394.53	-263.4557	712	10.29528	5185.208	122.081550598145	18.90714	1
114389.2	23741.61	152.8514	713	19.32053	875.0302	48.6813888549805	56.63	1
114733	24370.09	-272.2508	714	12.99785	3267.274	55.4681930541992	21.70765	1
114424.7	23739.71	81.82404	715	15.00239	1032.92	49.3718566894531	46.27525	1
114744.9	24513.39	-129.8917	715	14.38076	1444.365	49.8675727844238	35.95486	1
113644.8	22948.76	-146.4207	716	14.23126	1430.173	42.2148017883301	34.6815	1
114363.1	23737.87	160.858	718	16.92391	1009.341	45.4961357116699	48.62807	1
114279.4	23707.51	145.2513	719	13.02878	1296.147	43.7411155700684	37.79484	1
113608.1	24642.1	-73.63327	721	15.80605	1036.216	41.3492279052734	43.14931	1
114347.6	23752.45	169.0389	721	7.9957	3313.136	88.9530067443848	22.29748	1
115265.5	24761.25	-2.347946	721	12.80156	1195.786	43.1018486022949	37.69878	1
115278.8	24834.8	91.55708	722	12.58004	1222.696	43.4871406555176	37.96217	1
114308.8	23692.01	142.5294	724	10.44521	1718.109	46.5586471557617	30.15905	1
115324.7	24814.38	6.017428	724	7.384992	3120.671	97.8581924438477	21.51676	1
114378.7	23749.76	134.5346	727	7.596507	4408.95	156.639751434326	21.60992	1
115277.1	24780.79	38.22327	727	11.99459	1307.684	47.8337326049805	36.49258	1
115193.3	24648.67	116.2528	728	9.5827	2677.529	93.9941177368164	27.48267	1
113762.7	23172.47	-178.4988	729	19.90337	1194.107	54.4869995117188	45.64363	1
114281	23679.82	150.9751	730	7.784697	3504.229	107.676036834717	22.25809	1
114361.9	23728.08	182.7578	733	12.97213	1471.797	45.0548057556152	35.90821	1
113677.8	23313.57	15.4348	734	22.18501	679.1046	52.5425720214844	68.904	1
114317.5	23744.61	155.5672	734	10.65565	1745.854	47.0131149291992	30.29295	1
114359.4	23825.95	148.2074	735	4.66972	6394.325	95.2304573059082	12.86294	1
113574.6	23061.71	-149.1267	736	12.29608	1837.039	48.3382911682129	30.03286	1
113579.5	23041.76	-97.8138	736	13.35565	1487.852	53.344669342041	35.36419	1
113616.7	23450.46	-151.5853	737	2.650398	21723.23	191.744777679443	6.120349	1
113619.3	23342.42	-216.716	740	7.87241	4485.266	63.4878997802734	16.13622	1
115269.7	24711.93	220.3486	740	15.30314	1460.938	50.1162910461426	41.11391	1
113703.4	23211.58	-244.0826	741	7.153192	5487.437	58.0967216491699	13.74744	1
114819.4	24318.16	90.57037	741	10.93913	1620.154	57.3160743713379	32.91001	1
113796.6	23220.63	-217.9064	742	8.216696	4088.802	55.1609153747559	16.95575	1
114883.2	24379.66	146.2733	742	14.21299	1238.435	50.7471466064453	41.53218	1
113793.7	23161.83	-159.4444	743	6.629315	4086.474	46.7382926940918	15.43382	1
115002.3	24482.91	180.2055	745	17.40079	1048.491	47.160717010498	49.09989	1
114337.7	23772.59	103.2697	746	12.16562	1372.737	50.6989669799805	36.56967	1
113940	22925.37	-43.86711	748	16.83952	959.0292	47.3540687561035	48.02206	1
115285	24787.92	4.229431	749	11.61632	1339.587	44.0374488830566	34.39731	1
114431.1	23824.07	151.5892	750	9.098461	2104.288	47.8989524841309	25.79958	1
114353.6	23822.25	59.83582	751	11.1218	1459.354	49.6637153625488	33.61931	1
114395.5	23768.41	239.8548	752	19.69201	1150.907	46.2863159179688	51.63663	1
114322.1	23733.31	70.81642	753	10.13257	1601.873	46.8534736633301	30.41965	1
114536.8	23888.72	-4.056778	755	14.4684	1044.887	44.0022087097168	42.95691	1
114503.2	23941.15	122.8603	756	9.667	2409.323	96.9107551574707	28.85857	1
115180.9	24694.35	93.76213	756	16.33041	900.4905	43.9418678283691	50.45415	1
114539	23963.96	171.7728	758	9.000845	2426.69	57.1992530822754	25.01063	1
114474.7	23991.71	41.53404	761	17.69659	856.3768	50.3334274291992	54.6887	1
114553.3	23952.77	-21.66161	763	9.147325	1985.873	52.044563293457	25.89733	1
114624.9	24044.68	52.0607	768	14.22784	1045.91	45.4501495361328	43.79549	1
114792.6	24307.03	107.501	771	11.07905	1531.683	48.9557876586914	32.7882	1
115682.5	23225.81	-103.9193	773	15.12377	1273.407	50.2849617004395	39.52365	1
114583.8	24036	68.24127	775	10.09718	1679.687	52.0469665527344	30.30021	1
114592	24027.22	-20.42664	775	10.17972	1816.413	50.868537902832	31.40325	1
115687.9	23290.47	37.71866	775	17.21442	809.6103	41.5791931152344	53.20099	1
115703.7	23246.75	-127.603	776	17.5401	1098.509	45.6797904968262	44.68705	1
114431.7	23909.29	85.66742	777	10.20726	1707.865	54.9710845947266	30.82104	1
115400.9	24856.99	-94.27505	777	10.32453	1965.035	50.6793556213379	27.03932	1
114481.4	23948.75	66.44867	778	14.32394	1136.548	55.225643157959	44.06403	1
115459.2	24874.65	-73.00713	778	3.142787	11540.87	106.579303741455	7.996953	1
115732.1	23176.54	8.377228	779	11.48069	1368.776	45.2549057006836	34.09011	1
114579.5	24048.39	11.54999	782	10.641	1568.941	50.3538627624512	31.4824	1
113535.8	23252.91	-126.4298	783	13.61052	1478.724	46.3679695129395	34.22434	1
115070.2	24598.49	-162.9166	783	10.45354	2332.614	48.583812713623	24.18042	1
115100.4	24646.72	-52.19963	783	12.20435	1581.465	58.6755027770996	37.09182	1
115205.9	24678.29	161.9901	784	6.286464	3472.862	46.2861328125	17.08886	1
113520.1	23179.22	-280.3897	785	16.79061	1968.781	44.049015045166	29.75138	1
115676.1	23249.84	-154.4263	786	13.5023	1610.219	45.0466728210449	32.1818	1
113585.6	23341.69	-79.9218	787	21.01203	871.0574	57.4289398193359	58.04373	1
114347.3	23905.41	116.8116	787	9.702261	1903.111	55.1222038269043	28.59563	1
115142.6	24787.02	-236.4454	787	13.83896	2358.143	56.6784820556641	27.50816	1
114833.3	24586.55	176.4042	788	10.10575	2117.076	55.6003112792969	28.15018	1
113595.8	23456.12	-15.48973	789	11.30307	1464.917	46.8672752380371	32.50255	1
114753.5	24557.47	54.08554	789	13.27332	1196.416	51.6769638061523	40.89832	1
113629.1	23409.18	23.68202	790	18.04064	816.149	47.2724227905273	55.50807	1
115693.6	23220.33	-68.02414	790	19.51135	813.6829	42.9461250305176	54.1658	1
114412	24337.2	-51.67412	792	20.23849	820.9786	52.6575965881348	58.18386	1
114317.5	23725.51	104.2426	796	10.80103	1546.635	48.0307884216309	32.35747	1
115215.1	24782.72	125.3867	797	13.7543	1184.932	46.352123260498	40.95449	1
114525.7	24124.02	72.10041	798	5.980282	4655.65	103.235126495361	16.68811	1
114193.7	23619.7	112.1568	800	7.808459	3320.129	107.319320678711	22.85506	1
114229.7	23601.02	44.62048	800	9.313745	3137.099	100.810771942139	26.99472	1
114974.6	24552.01	33.6869	801	14.31317	1083.16	49.9779663085938	44.04316	1
113626.8	23440.47	214.772	802	25.09725	828.5347	52.0214157104492	68.46999	1
114558.7	24055.8	146.7134	804	10.86885	1752.78	54.2203559875488	31.32952	1
114870	24308.86	172.8642	804	11.98833	1725.015	57.3785858154297	33.76786	1
113502	23324.51	-16.08757	805	19.85159	752.0265	45.6925735473633	58.65499	1
115242.8	24686.59	96.23032	806	10.29532	1597.461	45.5484390258789	30.60105	1
113507.5	23361.3	-76.20882	807	10.86837	2264.121	89.9448661804199	29.29799	1
115148	24563.58	84.75021	807	7.373187	2414.283	46.1707611083984	21.4255	1
114997.5	24530.53	85.62424	808	11.7521	1363.837	47.0126724243164	35.3224	1
114784.8	24240.36	124.5475	809	6.64163	3897.765	101.166801452637	19.31314	1
114340.5	23842.45	128.8403	811	10.13178	1830.1	54.1138038635254	29.63996	1
114908.8	24333.11	173.6565	811	13.46587	1452.22	51.5772666931152	37.89451	1
114466.7	23805.69	124.862	812	8.218013	2371.088	54.8434867858887	23.71868	1
114397.3	23775.29	184.6424	813	16.79629	1132.223	48.2527770996094	47.17447	1
114905.9	24404.77	208.6487	813	16.42761	1270.091	48.7039413452148	44.51053	1
113518.2	23279.92	-138.2217	814	16.95299	1214.284	49.642463684082	42.06558	1
114548.3	23965.65	121.7846	815	10.62479	1581.575	44.5439224243164	31.12187	1
114849.9	24266.47	132.7654	816	6.194133	4121.403	90.094554901123	17.75454	1
113511.1	23363.01	-59.92262	818	2.790477	23513.62	610.885257720947	7.522494	1
114136.3	23898.07	19.36401	818	17.61198	925.0147	58.928409576416	54.326	1
114788.6	24227.9	117.484	818	7.871052	3435.009	98.4434089660645	22.45535	1
114780.9	24292.4	172.1323	820	11.63246	1614.922	44.5553512573242	32.38006	1
114833.8	24277.47	154.5634	821	8.417435	2287.829	44.109935760498	23.48419	1
114208.5	25396.17	-72.48436	822	11.29484	1569.725	43.2440490722656	30.48309	1
114938.2	24329.02	121.8095	822	7.899257	2411.029	50.4264373779297	22.74483	1
114273.4	23724.15	-5.37262	823	16.18144	1014.873	55.8171043395996	48.56483	1
114914.8	24246.11	196.9396	823	7.212232	4176.881	101.062480926514	19.43014	1
115377.5	24771.75	53.03467	823	15.17452	1010.925	49.8642997741699	47.09134	1
114822.6	24202.78	331.3666	826	16.16335	2230.219	44.4407272338867	35.73348	1
114720.3	24155.94	332.3568	827	14.44689	2685.45	50.103645324707	31.93465	1
114390.8	23789.78	132.5648	828	14.83654	1177.983	53.920581817627	44.21119	1
115102.9	24229.64	-136.8833	828	14.75651	1433.621	50.4172325134277	36.63904	1
114446.3	23869.02	107.0484	830	16.09614	1010.866	52.7384796142578	49.14112	1
113526.9	23303.74	19.03019	831	7.617262	2850.761	86.4531669616699	22.37525	1
114861.8	23497.85	-119.4181	831	22.41652	796.6227	44.6385879516602	58.31495	1
114950.5	24350.63	115.2978	831	10.75531	2222.424	97.7918167114258	31.98208	1
113578.9	23270.46	-64.91402	832	11.35085	1536.063	43.812126159668	31.06612	1
115068.9	24313.1	-62.60025	833	11.2978	1585.033	46.832103729248	30.88868	1
115256.1	24694.58	70.00794	836	8.497206	2801.67	94.2500114440918	24.80771	1
113797.4	23465.83	485.1509	839	19.6184	3747.821	42.423957824707	31.88715	1
113875.5	23448.6	446.4804	839	19.02508	3443.096	40.9738082885742	29.76358	1
115212.6	24670.1	-115.9606	839	9.112682	2311.016	43.327579498291	22.90042	1
115314.9	24792	41.49841	840	8.522714	1918.033	43.2027397155762	25.03139	1
115236.5	24713.41	-12.84607	841	10.25559	1613.585	44.7357063293457	29.26075	1
113579.2	23016.33	-218.6014	842	17.80365	1423.672	41.7337303161621	36.86117	1
115159.7	24612.59	92.55295	842	7.000511	2584.38	44.7164611816406	20.12616	1
115161.2	24613.2	86.59813	842	7.005367	2561.005	44.7983016967773	20.1789	1
115120.9	24556.71	-107.9731	843	6.352197	4717.17	94.5380058288574	16.19802	1
115107.4	24553.32	-38.22121	844	8.307954	2249.861	48.1350860595703	22.90399	1
115291	24707.45	39.0081	845	9.326121	1763.379	46.6561164855957	27.7001	1
115192.7	24133.98	12.92465	847	7.877308	2144.62	43.0886421203613	22.72736	1
114251.4	23505.97	-122.8348	849	11.42275	1831.543	47.7512626647949	28.82396	1
115143.4	24202.04	-166.9659	849	9.292662	2710.652	46.8273124694824	21.30628	1
114477.2	23925.06	112.9031	850	20.32265	790.8968	53.9686050415039	62.62751	1
115141.5	24255.64	-215.41	850	13.91792	2051.185	49.8507881164551	29.18514	1
114224	23213.91	-54.45511	851	14.84046	1197.357	54.212818145752	41.78597	1
115164.2	24589.18	56.87294	851	8.487665	2097.643	54.0473327636719	25.28829	1
115178.7	24549.04	-69.04488	852	15.15367	1129.373	47.0066299438477	41.94265	1
115126	24609.18	168.4836	853	14.56176	1220.718	43.9459686279297	41.15837	1
113655.1	23260	-134.5179	854	15.88909	1260.657	46.6019515991211	39.66403	1
113601.1	23302.28	-81.61789	855	15.06166	1190.508	48.6922073364258	40.84926	1
113630.5	23317.22	-117.4703	859	16.18346	1207.378	49.1456565856934	41.42912	1
115353.4	24784.53	-91.43059	859	14.45368	1243.21	45.6584281921387	38.6273	1
113616.5	23389.32	-136.5865	860	14.04685	1595.619	56.9362983703613	34.9369	1
115315.9	24809.35	-57.94945	860	13.06293	1328.635	48.0902938842773	36.30949	1
114298.1	23686.52	135.8002	861	10.18982	1764.072	47.7029190063477	29.55407	1
115013.3	24469.46	130.0604	861	10.43333	1693.602	47.7981185913086	30.34164	1
114923.2	24395.64	145.4923	862	6.088381	3535.258	48.2102546691895	16.6762	1
113632.4	23366.48	11.17195	863	19.80906	727.3036	45.5502014160156	60.83964	1
114922.5	24355.92	112.3933	863	9.900029	1723.15	46.0210113525391	29.1126	1
115855.9	24573.18	-109.1652	863	26.38289	647.5547	44.8116989135742	70.18849	1
113988.4	23581.94	466.1523	864	19.10241	3733.576	41.0283012390137	27.58619	1
114384.5	23751.61	109.6107	864	8.048317	2256.216	46.955192565918	23.24662	1
114528.3	23922.6	75.7077	865	6.280074	4245.29	144.220355987549	18.55002	1
114291.3	24725.49	-91.32492	867	16.77615	1075.699	48.6728630065918	44.95908	1
113633.4	23401.72	-52.64174	868	9.439824	2349.587	87.742977142334	26.11983	1
115500.9	25259.81	-131.4729	869	16.97607	1143.225	45.0379791259766	42.45694	1
114169	23522.28	135.5627	870	12.65284	1336.349	45.3457832336426	37.00763	1
113887.4	23502.73	437.9904	871	22.7007	2929.443	43.4507141113281	39.16893	1
113613.4	23391.69	-33.91442	873	3.91129	10110.79	233.083110809326	10.81795	1
115293.5	24777.11	97.70233	873	10.03775	1650.571	46.0598945617676	29.95089	1
113627.5	23346.01	44.85924	875	9.529241	1690.927	43.9625129699707	28.10141	1
115208.8	24658.12	89.23233	875	10.45796	1561.499	46.07275390625	31.33162	1
114398.7	23726.71	155.6734	876	14.01607	1257.7	47.161075592041	40.45756	1
115285.3	24646.39	78.56804	876	14.27828	1033.998	43.116527557373	43.74109	1
114467.1	24729.18	-78.56598	878	10.06835	1853.51	43.9231643676758	26.66141	1
113627.9	23416.66	-29.03028	879	5.552519	5422.321	142.864326477051	15.50386	1
113613.6	23357.15	-79.23401	880	9.370114	2047.342	45.1664924621582	24.81932	1
114476.9	24770.94	-95.80696	881	9.573033	2198.931	52.8409385681152	25.00709	1
113672.4	23361.67	-7.39975	885	9.352568	1897.83	52.4060745239258	27.04559	1
114231.8	23669.02	38.32756	885	16.63643	959.305	56.0654335021973	51.59246	1
113935.6	22949.55	-90.28015	887	7.845454	2817.204	54.7008590698242	20.49089	1
114449.6	23823.19	152.3234	889	10.52366	1831.466	52.9757118225098	30.17202	1
113734.5	23311.84	-108.9729	890	7.664457	2998.016	51.6135444641113	19.30586	1
115294.1	24684.58	66.688	890	14.70585	1051.458	50.1529579162598	45.63747	1
113618.9	23404.7	-69.38416	891	8.353458	2318.338	45.6020736694336	22.29065	1
114953.1	24538.01	352.5768	891	12.59248	3560.039	53.3683395385742	26.40176	1
113639.1	23366.04	-62.49143	892	8.177048	3136.852	101.307369232178	22.44196	1
115011.1	24671.15	404.6698	892	14.94937	4315.549	49.9338111877441	27.48936	1
115058	24666.93	398.9647	892	12.67629	4632.81	46.3440361022949	22.3414	1
115133.4	24653.24	74.07623	893	11.4597	1434.367	50.4602890014648	34.57878	1
114177.7	23619.97	51.90262	894	12.90637	1205.203	48.1533622741699	39.42619	1
115339.6	24822.82	-105.9998	895	11.61255	1700.122	46.3948745727539	29.89863	1
114271.7	23631.46	48.27988	896	15.77918	984.4442	51.6222915649414	48.62603	1
114917.3	24467.26	97.94067	896	9.657388	1808.64	51.038257598877	28.66245	1
113621.2	23397.93	-23.65425	897	12.82571	1267.588	46.8427314758301	36.916	1
114219.1	23648.55	12.01202	897	15.1687	1020.547	49.1164054870605	45.89905	1
115135.3	24680.99	-49.44511	897	10.34944	1697.397	45.6066436767578	28.57698	1
113931.9	23356.38	105.4565	899	6.60203	2909.85	47.9512557983398	18.76506	1
113938.4	23387.48	184.2193	900	3.160509	12073.58	91.8798484802246	8.176148	1
115285	24827.72	67.15752	900	13.57512	1089.491	43.0716781616211	41.41312	1
113973.5	23366.4	206.7029	901	13.11787	1636.949	47.8637771606445	35.66401	1
114930	24495.37	106.3492	901	14.23651	1124.132	48.2663993835449	43.12001	1
115274.6	24791.32	-10.29877	902	13.51847	1142.175	44.6911010742188	39.83405	1
113888.5	23400.55	254.3259	903	5.150391	6798.383	47.1585083007813	12.75267	1
113613.6	23443.05	-37.54455	904	3.937094	10099	217.4518699646	10.72734	1
115251.4	24605.59	-134.7237	904	13.36472	1524.74	44.3824691772461	32.95303	1
115173.1	24638.73	-19.90997	905	13.0059	1213.79	44.2371826171875	37.58952	1
115165.9	24477.73	-194.3478	907	13.71876	1791.12	43.6826972961426	29.7808	1
115144.9	24629.37	30.858	908	5.283997	3818.658	49.7249755859375	14.72382	1
115082.9	24571.95	127.5064	909	5.323144	3919.529	44.5306816101074	14.71057	1
115085.9	24525.14	123.8929	910	6.935812	2829.597	49.0797462463379	19.65804	1
114519.5	23887.32	72.04704	911	17.95617	812.5629	46.0874710083008	55.92102	1
115061	24441.51	109.3843	912	13.25433	1222.795	48.1730575561523	40.10984	1
115141.4	24533	-5.364075	913	11.12136	1443.033	44.2297859191895	32.18964	1
115165.2	24622.1	127.3576	914	10.9561	1560.479	45.6246223449707	32.03847	1
113619.8	23429.72	-3.020897	918	2.525951	27368.17	659.146938323975	7.005335	1
115280.2	24734.37	7.070618	920	13.4054	1120.541	42.8567886352539	39.85529	1
113679.8	23407.69	189.0569	922	9.919178	2099.23	46.1771354675293	27.09789	1
113913.7	23498.46	459.8978	923	20.80051	3711.359	43.1713256835938	33.011	1
115141.7	24556.5	127.7113	923	15.84148	991.6615	44.014835357666	47.36661	1
113612.6	23422.57	43.97453	924	9.935028	1679.786	49.5512390136719	29.49019	1
113731.2	23470.4	253.8943	927	9.638962	2927.107	47.7484970092773	24.30935	1
115053.2	24411.31	32.59598	928	13.32756	1152.837	46.7711601257324	40.37537	1
114318.1	23736.49	189.0293	932	17.71666	1061.155	47.5091590881348	49.78183	1
113652.9	23427.89	30.71732	935	9.939291	1652.702	47.6470909118652	29.46762	1
113721.1	23535.07	-98.64838	936	10.90692	1894.494	52.7232627868652	28.48547	1
114110.3	23476.6	17.31255	937	7.831616	2230.055	47.3398170471191	22.72681	1
113849.3	23505.61	458.1015	938	14.41478	5174.892	48.4812126159668	24.61313	1
113901.6	23495.99	466.7763	938	12.61414	5746.166	44.1024208068848	20.72162	1
115535.4	24721.14	86.45065	938	14.84659	1003.116	43.8009414672852	45.24487	1
114264.5	23625.05	-62.62154	939	21.02175	791.2175	49.8778457641602	59.80886	1
114639.8	24059.25	18.36136	939	7.693822	2267.545	46.596866607666	22.24193	1
115572.8	24767.84	156.3956	939	15.94806	1058.326	44.2856941223145	46.08905	1
114118.3	23490.61	81.55167	940	17.97058	868.6438	53.8074645996094	56.32599	1
114678	24093.96	30.67499	940	5.002339	5198.29	100.087455749512	14.34297	1
114707.5	24131.89	23.53806	941	6.597398	2927.65	54.8311500549316	18.96978	1
113628	23513.97	7.807312	943	7.919947	2257.053	49.5006713867188	22.79188	1
114642.7	24080.36	64.73297	943	7.939295	2239.823	50.6362266540527	23.29423	1
113635.3	23385.82	-139.4189	946	17.73213	1121.359	46.201301574707	43.94888	1
114009.4	23641.42	471.9776	947	27.04127	2379.805	44.9059524536133	46.37379	1
113641	23448.17	49.69925	948	19.34155	779.465	51.3694000244141	60.41164	1
114319.9	23727.64	-7.522736	948	9.6686	1810.314	51.8092346191406	28.05532	1
114913.4	24405.85	113.4959	949	8.994989	2066.213	53.2452430725098	26.1732	1
114299.9	23628.74	-66.77841	950	18.3324	870.0073	43.1998901367188	51.22269	1
115577.8	24726.41	217.0064	950	13.35731	1681.778	48.7825927734375	35.68758	1
113634.4	23454.61	-38.6515	951	4.555116	8146.289	196.024505615234	12.44101	1
115689.5	24744.85	364.6338	951	24.03464	1692.919	46.4593925476074	49.45366	1
113848.3	23468.21	378.8807	955	13.88148	3324.845	41.7901344299316	27.50965	1
113938.9	23523.14	484.5098	956	11.7516	7164.895	44.8887367248535	19.08014	1
114002.7	23520.78	485.7527	956	11.94049	7885.753	39.9397468566895	15.68918	1
113615.7	23438.39	-36.68085	957	5.079171	6144.703	139.974422454834	13.92025	1
115337.8	24853.3	113.5133	957	12.78375	1263.531	45.3940467834473	37.97067	1
114206.1	23570.88	57.25937	959	8.285861	2161.137	53.7993469238281	24.56271	1
115360.5	24792.77	172.0782	959	12.83629	1489.095	48.4235496520996	36.20403	1
113614.6	23413.03	-89.9789	961	5.247762	5628.698	88.7966270446777	13.50285	1
115304.5	24827.4	30.61394	963	9.856063	1646.08	46.0325050354004	29.1585	1
114254.8	23612.07	-88.0407	964	9.934516	2051.458	52.4812622070313	26.33686	1
114828.9	24254.35	182.1214	965	13.62068	1411.279	47.1101264953613	38.08712	1
114163	23544.01	81.28242	966	20.57518	693.8916	44.4567070007324	63.88379	1
114768.3	24255.41	181.6383	966	11.48167	1746.835	49.1092796325684	31.91837	1
114214.4	23567.13	16.75186	967	7.795612	2349.633	53.3336181640625	22.62859	1
114720.6	24193.39	163.7959	967	11.45758	2380.958	116.430389404297	33.01186	1
114038	23551.68	401.4041	968	28.99621	1974.154	51.0638771057129	53.9153	1
113940.4	23554.03	440.0042	969	15.31309	4843.984	54.220775604248	26.73656	1
113980.7	23549.83	489.1201	969	12.44592	7160.199	41.0263404846191	16.90832	1
114171.6	23636.86	125.155	970	10.21689	1800.479	53.2426528930664	29.86414	1
114377.2	23627.7	431.8593	970	26.65176	6207.413	44.6732902526855	20.00809	1
114683.7	24202.2	192.0693	971	8.35501	3644.417	102.405242919922	22.80813	1
113635.3	23454.09	-25.73329	973	6.718517	4420.352	146.915424346924	18.94921	1
114685.6	24129.41	-129.6514	973	10.35599	2175.238	50.8170776367188	25.94924	1
114111.6	23712.81	362.294	974	29.17762	1524.669	54.6043853759766	59.81234	1
114748.2	24256.25	96.69136	974	10.74188	1559.24	49.6722946166992	32.35427	1
113596.7	23410.32	-36.38275	975	15.64113	1034.043	47.8987922668457	44.8617	1
114632	24169.87	90.30759	976	7.362567	3579.653	108.663246154785	21.43891	1
113628.2	23455.18	-38.2199	977	4.261418	11455.83	386.1357421875	11.90863	1
114029.9	23549.82	386.8351	978	15.87559	3535.714	59.6657829284668	30.90147	1
114995.3	24493.17	183.629	980	10.29007	2028.883	49.5849685668945	28.24181	1
115032.4	23341.8	50.58273	982	25.30101	540.7574	44.1008987426758	79.59607	1
115054.7	24519.07	95.40749	982	10.79991	1514.111	45.9126472473145	32.24063	1
113691.7	25006.01	-96.65817	983	9.394063	2147.121	46.6950378417969	24.53006	1
114400.8	23856.55	15.00343	984	11.89365	1382.608	51.5069313049316	35.56469	1
115446.3	24916.35	-39.63974	984	15.48144	1039.058	46.4674263000488	44.16276	1
113628.9	23406.33	-94.20371	986	6.922861	3971.267	96.9343605041504	17.82096	1
113643.4	24994.82	-93.29872	986	9.746262	2050.066	47.8365173339844	25.59986	1
114889.2	24376.4	103.8758	986	7.140277	3743.932	95.1400413513184	19.94106	1
114221.6	23598.25	72.09938	987	12.23029	1348.264	53.8814926147461	37.51585	1
115188.5	24717.8	20.96359	989	17.60291	845.9836	48.1788749694824	54.17709	1
115169.7	24848.44	-40.73868	991	7.97584	2414.08	50.4680328369141	21.81597	1
113626.7	23374.52	-46.08559	992	14.40094	1159.91	48.2431182861328	40.76838	1
115151.1	24740.67	17.32712	992	16.99451	852.6115	43.9153060913086	51.67932	1
114368.2	23770.02	60.3511	993	7.839365	2196.703	45.2861709594727	22.7132	1
113624.8	23438.58	12.36214	994	8.533534	2583.602	89.8374061584473	25.16669	1
113909.8	25083.32	-1.243668	995	8.781662	1931.451	44.9694213867188	25.18001	1
114214.8	23633.61	146.3718	996	19.92589	822.3544	48.1494445800781	59.26533	1
114922.7	24404.97	202.6062	996	9.724647	2345.749	49.0512008666992	26.00629	1
114865.7	24351.07	71.772	997	10.23581	1638.457	51.2617988586426	30.93185	1
114690	24136.97	11.41266	998	13.40679	1210.497	52.4592323303223	40.37129	1
114733	24201.02	166.2852	999	10.3802	1877.764	47.842960357666	29.07149	1
115060.4	23405.53	-38.63457	1001	22.39352	674.1443	45.90625	65.34574	1
114003.6	23353.39	114.788	1002	11.2395	1514.828	49.0585021972656	33.46851	1
115109.9	24535	167.3214	1002	12.63774	1475.15	47.3285865783691	35.58986	1
114041.2	23392.54	160.5208	1003	12.92569	1341.604	42.1299247741699	36.66586	1
113877.2	23452.65	454.2895	1004	16.25251	3831.417	41.3056297302246	28.04353	1
113917.1	23399.49	316.6855	1005	19.68158	1713.085	45.9586715698242	44.58945	1
114576.9	24080.81	171.4714	1006	13.85984	1380.14	50.998462677002	39.01249	1
114052.8	23418.76	57.1981	1007	9.160188	1953.919	56.5357437133789	27.27349	1
115944.5	24798.66	-83.5312	1007	6.341915	4199.871	83.2571830749512	16.73666	1
114007	23370.93	170.7887	1008	9.545474	2178.843	52.5937156677246	26.63908	1
113791.2	23425.99	378.2728	1010	20.22881	2698.813	45.0969352722168	38.82101	1
113841.8	23423.67	366.4903	1010	15.68712	2744.209	43.0953369140625	31.99109	1
114008.9	23354.25	159.0689	1012	11.3687	1565.863	42.5696983337402	32.20163	1
114969.4	24413.51	187.8729	1012	8.829425	2356.345	42.3888320922852	23.87934	1
115370.7	24802.32	271.7842	1014	18.58666	1480.149	50.7479858398438	46.35826	1
115917.9	24817.21	-34.99748	1014	9.368983	1940.532	50.2125625610352	26.14725	1
115323	24817.18	20.55229	1015	9.267456	1805.262	47.3011360168457	27.15676	1
113590.2	23321.34	-38.97032	1020	10.94711	2101.252	93.1564521789551	31.15581	1
115942	24921.33	-69.37859	1020	14.84407	1171.417	48.3964538574219	41.12584	1
114559.5	24055.27	144.5893	1023	15.92433	1061.736	48.7131958007813	46.87615	1
113988.6	22864.88	-102.4078	1025	9.552897	2189.997	50.0530738830566	24.70628	1
114562.9	24052.72	117.2688	1026	11.38114	1486.552	48.3190422058105	33.75458	1
114373.8	23841.01	70.39284	1027	6.202636	3060.384	48.7940444946289	17.70049	1
115852.8	24827.1	30.1944	1030	10.60137	1509.985	46.2612037658691	31.5381	1
114759.8	24155.23	139.9345	1031	14.78527	1157.708	50.1082077026367	43.83298	1
114286.9	24995.83	-165.8573	1032	15.35588	1421.204	44.4788932800293	35.9912	1
114256.5	23585.45	-88.93814	1033	21.15667	812.4587	47.7676696777344	57.69675	1
115256.9	24710.8	123.6887	1033	6.149198	3319.93	48.9010467529297	17.24576	1
114201.7	23584.78	148.1588	1034	6.822281	2892.548	41.7681350708008	18.8714	1
114184	23568.62	111.7112	1035	2.928782	17600.12	409.951995849609	8.440754	1
115293.2	24889.47	-13.62595	1036	5.833168	3436.471	49.4665031433105	16.09811	1
114158.3	23555.2	128.624	1038	9.044109	1962.798	43.6795043945313	25.83238	1
115829.4	24970.96	35.43869	1043	11.65457	1372.37	48.9391555786133	35.25967	1
115184.2	24772.44	137.7512	1044	13.66608	1237.213	47.6393814086914	40.40108	1
114151.6	25277.79	-120.867	1045	17.07844	1108.728	45.2209434509277	43.4244	1
115171	24696.47	84.39323	1046	13.36028	1214.422	52.3786125183105	41.10675	1
115852.2	24925.21	54.28299	1046	23.90064	643.782	57.3474998474121	75.9359	1
114917.3	24420.62	156.3454	1047	9.121753	2190.546	50.1924858093262	25.48324	1
114158.3	23555.04	153.5383	1048	2.711109	17313.35	213.747299194336	7.302797	1
115221.5	24796.42	83.35388	1049	10.47427	1575.309	48.2992362976074	31.36524	1
115943	24662.04	-8.582916	1051	17.95382	836.4443	46.794849395752	54.02073	1
114111.9	23528.61	178.6604	1052	5.666744	4148.523	43.2772789001465	15.00906	1
115541.6	24858.71	-52.98256	1052	7.90061	2492.714	49.7908821105957	21.31462	1
114228.1	23593.14	48.19504	1056	9.654275	1700.508	47.662052154541	28.89542	1
115252.4	24823.71	319.6206	1056	6.65732	7813.943	52.6535606384277	14.74758	1
115281.7	24819.11	237.5333	1056	5.040733	6707.732	55.5176200866699	12.77749	1
115219.9	24775.49	115.151	1057	2.715493	15350.51	171.108779907227	7.378324	1
115322.7	24815.72	352.0327	1058	9.899673	4695.042	48.8838310241699	20.9054	1
114418.4	23780.63	2.606964	1059	14.3577	1106.78	50.3546485900879	43.06538	1
115256.3	24811.99	312.2623	1061	3.984349	20001.02	163.053592681885	8.902295	1
115122.6	24754.39	11.83311	1064	4.488253	5200.16	62.944465637207	12.34105	1
115166.3	24754.61	26.09711	1065	2.380208	19218.17	236.241962432861	6.52495	1
115331.5	24859.45	388.8205	1066	6.873652	10981.63	45.85009765625	12.75739	1
115420	24851.61	236.1244	1066	4.485538	7944.231	55.4677886962891	11.36513	1
115119.5	24725.86	127.2594	1071	4.938238	4912.712	63.7176246643066	13.62572	1
114276.6	23632.32	27.62787	1072	13.87942	1116.889	48.4877433776855	42.07897	1
115272.5	24792.09	156.153	1072	5.467947	4339.39	54.2957992553711	14.9128	1
115410	24826.77	179.9448	1073	6.849733	3475.724	54.2438163757324	18.50333	1
115475.5	24868.11	14.26315	1074	7.497397	2437.437	50.9991188049316	21.5861	1
114248.9	23653.62	-8.424988	1075	10.56688	1562.266	45.5842399597168	30.39346	1
114437.9	23779.5	125.6385	1077	8.193414	2205.453	44.3232192993164	23.45819	1
114828.3	24297.59	115.1775	1082	12.07116	1387.753	48.1078948974609	35.8805	1
114726.5	24239.66	181.1034	1083	14.42293	1284.274	44.610725402832	40.49019	1
114624.8	24180.09	162.9063	1086	15.78523	1113.538	46.5408630371094	45.42677	1
114312.2	23726.67	-3.827515	1087	13.20832	1170.818	44.9770317077637	39.37785	1
115321.5	24761.85	20.5278	1087	11.71342	1366.086	48.2077827453613	35.0359	1
115249.1	24762.97	229.347	1088	12.5505	1899.599	48.1679801940918	32.9631	1
115390	24812.46	30.02968	1090	11.13107	1481.148	51.7824401855469	33.55907	1
114557.6	24103.72	138.0885	1091	10.25773	1738.033	46.3409309387207	29.5265	1
115442.3	23551.7	-86.55685	1093	15.94876	1110.462	46.5378532409668	42.8454	1
114367.6	23862.33	140.595	1094	11.41011	1595.353	50.3511161804199	32.87844	1
114934	24389.11	103.1857	1094	22.22634	721.1821	56.5218315124512	69.31709	1
115437.7	24836.22	24.20486	1094	10.86366	1490.721	47.4954414367676	32.17178	1
115012.8	24419.55	100.9357	1095	12.47005	1351.201	52.2288932800293	37.43007	1
115317.6	24778.58	158.3443	1095	14.18118	1288.186	50.7325210571289	40.9902	1
114082	23407.3	59.54384	1096	7.308345	2391.575	45.7798118591309	21.24926	1
115399.9	24788.64	105.4663	1096	4.446737	7157.828	147.526706695557	12.91995	1
114101.7	23489.58	89.6674	1097	6.634529	3438.817	94.9301795959473	19.54467	1
114318.6	23683.08	31.78391	1097	15.30774	1019.918	51.9841918945313	47.29121	1
114138.8	23491.75	70.67688	1099	7.561579	2266.969	43.8437004089355	21.98612	1
115056.4	24477.38	51.44325	1099	13.36568	1185.147	51.5307235717773	41.17342	1
115000.1	24513.76	196.5212	1100	11.5666	1865.21	51.0809783935547	31.45403	1
115399	24819.81	-32.82849	1101	6.446856	3943.332	101.110412597656	17.89676	1
115351.6	24807.35	-26.44058	1102	6.010359	3365.193	48.9817504882813	16.34111	1
113988.9	23450.82	122.9768	1105	11.28762	1521.724	48.2717552185059	33.34012	1
114230.9	23639.88	-87.65114	1110	9.679358	2033.632	46.8020820617676	25.52394	1
114387.6	23838.38	-100.8453	1111	15.4954	1206.922	48.8188209533691	40.89875	1
115515.5	24885.5	-4.437893	1111	3.922415	7154.623	93.7544555664063	10.80575	1
114357.4	23796.62	52.76901	1112	8.523054	2115.441	54.1820487976074	27.06484	1
114361.3	23801.27	74.45518	1112	8.930982	2020.146	56.0744934082031	26.56625	1
114088.7	23529.6	-206.0707	1113	13.92139	2397.587	51.5161285400391	27.45239	1
115490.8	24796.15	73.65891	1113	8.210559	2115.556	48.4959259033203	24.29326	1
115492.4	24796.12	66.19194	1113	8.605323	2013.636	50.0106163024902	26.48029	1
114064.3	23456.64	-8.123627	1114	6.110093	3263.859	51.0267143249512	16.89207	1
114271.2	23739.45	-102.0956	1115	9.142059	2336.199	49.1049156188965	23.8213	1
114272.7	23734.36	-66.0788	1115	8.716729	2253.32	49.6850662231445	23.39221	1
114330.4	23851.77	45.79958	1116	5.051713	5988.902	144.751178741455	14.58437	1
115528.7	23273.23	-151.5908	1116	22.42199	894.8881	46.8567276000977	54.54341	1
114413.8	23950.13	103.0534	1117	9.626996	1812.04	50.2941703796387	28.60469	1
115255.4	24724.15	-44.56595	1118	2.929982	10773.54	92.0303230285645	7.39115	1
115236.1	24662.62	7.666473	1120	3.801444	6074.802	47.7292366027832	10.1202	1
114265.4	23802.37	68.68759	1121	8.181198	2144.72	49.4025955200195	24.02534	1
115099.1	24528.55	98.914	1121	6.490994	6541.956	156.44624710083	16.8272	1
114346	23940.84	-89.69322	1122	12.99034	1481.46	52.0098037719727	34.7636	1
115099.2	24514.1	78.76572	1122	7.836379	2534.901	54.0074882507324	24.98136	1
115048.8	24508.22	185.5087	1123	8.041468	2775.008	48.3749351501465	21.71573	1
114426.3	23931.64	203.0275	1124	8.842372	2599.855	48.1126251220703	23.74747	1
114327.5	23882.05	168.2898	1125	14.60033	1208.583	44.3092956542969	41.53146	1
114396.2	23890.98	109.0999	1126	8.135171	2789.688	90.3414688110352	23.63282	1
114535.3	24080.08	266.3788	1129	9.752618	3081.288	47.715217590332	24.20684	1
114602.9	24100.2	173.561	1130	6.159218	3816.942	49.2683410644531	16.47918	1
115477.1	24922.24	-77.30316	1130	9.145262	2101.056	45.6263961791992	24.27649	1
114398.7	23877.27	63.50456	1132	13.61576	1153.929	49.6009101867676	41.6205	1
115392.9	24901.06	-68.21228	1132	6.707052	3161.894	50.040599822998	17.80121	1
115397	24967.33	-122.4792	1133	9.990746	2125.583	45.6796646118164	24.98086	1
114285.6	23779.16	-85.87692	1134	9.498876	2093.635	48.1040992736816	24.97819	1
115519.1	24849.87	7.983701	1134	3.534469	8025.984	90.4791564941406	9.590325	1
114320	23817.5	-34.68102	1135	12.73015	1369.915	53.7690887451172	36.55362	1
115500.4	23314.45	-103.6684	1135	16.27342	1155.477	49.4688835144043	42.84299	1
114220.9	23575.99	-0.6176758	1136	6.54355	2892.26	48.5684661865234	18.38073	1
115485.6	24882.1	-58.29567	1136	6.118506	3444.168	47.56982421875	16.20853	1
113525.7	25354.44	-146.2543	1137	6.489259	5178.73	93.2327079772949	15.35517	1
114259.2	23766.04	2.870255	1137	9.011675	2036.647	56.2150917053223	26.02438	1
115442.9	24877.78	-37.77946	1137	7.993172	2424.284	52.2814788818359	21.99457	1
114311	23734.02	-7.480698	1138	7.67263	2438.352	52.8259735107422	21.84505	1
115252.4	24714.38	299.8103	1138	7.060474	5776.191	54.8558006286621	16.42292	1
113909.7	23072.41	-173.9219	1139	13.21963	1792.702	47.2516250610352	30.40981	1
114350.3	23846.21	113.7868	1139	11.13114	1538.516	49.6349449157715	32.98609	1
114618.7	25294.12	-2.569199	1139	18.56221	795.4412	45.7787933349609	55.97348	1
115522.4	24844.11	-39.75614	1139	3.526348	8045.228	94.2772178649902	9.036686	1
114661.3	24115.03	176.0838	1140	8.107683	2949.706	57.330322265625	24.74092	1
114669.1	24124.72	87.47276	1140	7.516878	2595.236	60.2106475830078	22.10405	1
115511.7	24888.23	-56.55228	1140	5.185898	4325.407	48.559700012207	13.61218	1
114440.7	23951.46	197.4646	1141	8.085351	3034.631	57.211612701416	21.78637	1
114247.7	23687.54	73.51341	1142	7.848291	2268.229	49.6756706237793	22.96273	1
115456.6	24851.77	-51.50452	1142	9.002735	2126.206	50.8722686767578	24.49887	1
114307	23801.43	5.416107	1143	5.400174	3754.128	50.3319625854492	15.00461	1
115497.3	24881.23	53.3374	1143	7.846337	2176.707	45.7918930053711	23.02213	1
114324	23853.81	121.1531	1144	6.77236	2929.552	50.4536209106445	19.27051	1
115453.4	24942.02	-57.0014	1144	6.584597	3916.61	91.8945617675781	17.75556	1
114230	23671.8	80.14642	1145	3.748667	7287.059	91.7678833007813	10.37642	1
115370	24834.01	-115.2728	1145	9.76356	2245.05	51.3941802978516	24.60029	1
114149	23591.55	-31.29074	1147	4.66523	4756.518	47.3188209533691	12.30233	1
115442.3	24978.71	-13.44757	1147	11.51438	1402.641	44.8497543334961	33.21787	1
114243.5	23704.97	77.94068	1148	3.71891	8041.955	105.796821594238	10.41599	1
115405.4	24891.31	-173.3538	1148	10.39845	2480.465	51.836597442627	23.70013	1
115230.7	24713.48	10.08484	1149	4.284461	5352.127	56.1781539916992	11.66902	1
114258.5	23663.8	35.00864	1150	3.724708	8530.604	141.348350524902	10.45968	1
115434.5	24849.12	68.19839	1150	5.145369	6109.161	155.649097442627	14.87617	1
114242.3	23600.75	-29.3206	1151	6.188458	3238.237	48.5356903076172	16.81902	1
115393.3	24945.26	-87.24228	1151	7.226184	3066.572	52.2548027038574	18.71816	1
114269.5	23728.41	-8.930359	1154	7.024836	2652.289	47.9303207397461	19.67001	1
114291.8	23777.67	-53.25706	1155	8.463539	2340.154	53.4416236877441	23.02294	1
115160.3	24653.22	22.18919	1155	5.48378	5193.792	109.752746582031	15.2953	1
114206.1	23624.62	-127.7691	1156	15.73093	1252.142	46.5980033874512	39.86244	1
113918.9	24490.65	-161.9031	1157	21.60274	1045.142	55.981575012207	51.18324	1
114284.9	23675.79	41.33331	1157	5.157721	3975.212	51.6834716796875	14.46113	1
115361.6	24935.91	-157.0227	1157	9.997003	2498.726	52.9090461730957	23.4692	1
115368.7	24958.58	-115.1392	1157	12.37858	2066.689	58.8116073608398	37.12915	1
114211.9	23678.5	23.00716	1158	3.493746	9464.508	148.536155700684	9.865627	1
115081	24580.89	43.33115	1158	13.8027	1175.584	55.5478591918945	42.69064	1
115376.7	24843.94	-8.000565	1158	12.35158	1359.916	52.0969619750977	36.1838	1
115117.6	24579.17	72.26715	1159	10.86487	1585.057	56.0552253723145	32.8793	1
115331.2	24798.23	-130.7924	1161	9.101732	2607.324	53.7150917053223	22.42751	1
114341.4	23885	101.9634	1162	5.54378	6034.78	190.637031555176	16.41659	1
115382.9	24857.1	-120.0173	1162	6.889231	4754.187	114.661117553711	17.29406	1
115395.2	24854.19	-51.79085	1162	10.47711	2109.811	64.9491882324219	34.81066	1
113937.9	24551.31	-154.2219	1163	16.33702	1430.479	58.4994010925293	39.19778	1
115009.9	24399.09	104.5788	1163	5.56809	4853.693	138.515468597412	15.91157	1
114261.4	23694.63	46.84631	1166	14.46153	1167.372	61.0201225280762	44.77649	1
115019.7	24465.93	20.32387	1166	9.487642	1934.583	61.1987571716309	28.21391	1
113928.2	24541.46	-101.675	1167	24.3511	753.4622	53.2902870178223	65.22853	1
114154.3	23580.52	-105.3006	1167	12.09808	1687.715	52.3111190795898	31.46863	1
114961.1	24435.2	93.37593	1168	8.644607	2214.273	61.6187362670898	25.78439	1
115028	24448.07	26.8346	1168	7.139867	7201.802	123.720039367676	16.74925	1
114253.1	23689.58	36.66391	1169	6.83157	3474.221	102.049053192139	20.00614	1
114252.8	23788.23	194.1856	1171	8.126034	3238.521	62.9625701904297	21.96802	1
114287.1	23797.07	207.953	1171	6.78636	3892.893	52.9446563720703	17.8515	1
115438.9	24860.05	120.0833	1171	6.956979	2874.068	52.4336624145508	19.76072	1
114171.6	23640.03	-13.19252	1172	8.492696	2230.808	56.6513328552246	24.14485	1
114418.8	23933.09	153.7328	1172	12.59175	1600.455	62.6526184082031	36.82158	1
114226.8	23644.55	-8.69978	1173	5.39243	4913.841	101.855484008789	15.19146	1
115170.6	24719.21	-109.975	1173	11.32045	1841.125	51.4672737121582	29.04505	1
114214.2	23601.04	100.444	1175	2.686208	13786.53	141.932144165039	7.43083	1
115342.5	24938.07	-150.4258	1177	9.817063	2341.082	44.035327911377	23.23065	1
114258.8	23621.99	82.634	1178	2.982721	13843.73	232.680713653564	8.508911	1
115326	24847.86	-84.888	1180	9.285141	2194.796	50.5485420227051	24.40667	1
113715.6	24289.21	-100.3558	1181	28.02352	634.8985	51.6431121826172	75.18929	1
115359.9	24974.18	-135.1167	1181	15.56349	1305.74	47.2000312805176	38.66918	1
114210.2	23655.85	62.7446	1183	5.935312	3156.771	45.4463424682617	16.849	1
115092.5	23134.35	-98.38906	1183	11.16335	2278.74	89.7410583496094	29.48403	1
115281.5	24847.82	-184.4942	1183	7.113832	5350.863	92.7347221374512	15.41782	1
114300	23733.18	117.687	1185	11.21225	1528.906	49.2661514282227	33.33865	1
115324.9	24941.59	-143.0505	1186	8.83747	2607.89	43.6741485595703	21.11373	1
114224.3	23657.42	-20.82224	1187	5.942916	4394.753	102.443031311035	16.68249	1
114293.2	23706.72	-131.078	1189	9.287004	2448.916	49.3262176513672	22.98843	1
114253.2	23626.95	8.829903	1190	3.512018	10098.62	180.925121307373	9.878764	1
115372.3	24953.58	-83.65189	1190	10.04036	1959.873	49.1421089172363	26.55526	1
115543.3	25028.66	448.8672	1191	28.62946	2177.034	41.4255180358887	49.36477	1
114184.1	23621.1	-5.214386	1192	8.213698	2082.86	43.718936920166	23.37064	1
115461	24911.97	-60.04189	1192	13.36537	1251.116	43.8254127502441	37.03811	1
114148.7	23605.45	20.04074	1195	8.608913	1939.847	44.831600189209	25.04557	1
114163.3	23628.05	31.60653	1196	5.680627	4183.547	87.7534370422363	16.23137	1
114468.6	23916.49	96.85417	1197	11.13725	1491.945	48.7388000488281	33.43716	1
114470.8	23916.61	150.1682	1197	11.50788	1593.163	47.873966217041	34.227	1
114205.3	23660.89	-0.1689148	1199	8.930294	1880.838	44.3805274963379	25.59981	1
114247.9	23695.75	74.91305	1200	6.710685	3621.152	102.907794952393	20.02898	1
114212.8	23675.1	53.08569	1202	7.634502	2931.959	93.2126121520996	22.86514	1
114293.7	23750.39	121.0252	1203	13.29584	1241.21	47.5728416442871	39.6872	1
114381.7	23801.82	197.0943	1205	9.028279	2614.858	53.5360679626465	24.32444	1
114390.8	23807.54	218.4053	1205	8.951909	2817.512	51.2125511169434	23.63391	1
115302.3	24943.64	-208.0587	1206	19.01384	1298.116	45.3230476379395	39.97918	1
114163.9	23561.66	36.03432	1207	6.938901	2555.364	44.6512145996094	19.8197	1
114213.2	23595.83	44.45076	1208	6.269502	2889.524	44.7210235595703	17.95272	1
114935.4	24393.94	112.7818	1210	12.96664	1254.846	46.9729385375977	38.80902	1
114162.4	23598.32	29.38934	1211	9.436056	1796.125	50.2185020446777	27.97126	1
114492.8	23917.34	155.6921	1213	16.33974	1097.327	52.0258026123047	47.55494	1
114213	23582.96	-109.0752	1214	11.02572	1824.885	47.0538482666016	28.45085	1
114320	23747.01	192.5127	1215	8.106242	2800.089	48.4140167236328	21.84083	1
114497.5	23869.1	149.8427	1216	4.172618	8620.826	151.337882995605	11.53698	1
114471.2	23858.21	117.9199	1217	9.178326	1918.256	46.0640258789063	26.53907	1
115319.2	25020.42	-122.5884	1218	18.15138	1001.94	42.2302665710449	46.36773	1
115107.6	24458.61	-145.3149	1219	12.92606	1768.064	54.0043449401855	31.44577	1
114418.2	23827.17	82.47902	1221	9.327567	1842.261	50.698429107666	27.92161	1
115288.4	24777.51	-6.798544	1221	7.829302	2950.861	89.0569877624512	22.6132	1
114108.4	23498.91	61.93176	1223	8.402249	2088.133	51.8266410827637	24.98885	1
115304.6	24739.6	-10.20905	1223	8.801137	2016.259	49.1858329772949	25.03294	1
114349	23739.73	112.0413	1224	5.369412	4970.367	102.087619781494	15.46243	1
115102.2	24527.46	150.1719	1224	16.59195	1052.63	51.2022094726563	48.49349	1
114266.4	23685.61	66.25008	1227	9.153089	1847.624	48.3353843688965	27.1071	1
115161.1	24555.45	87.24594	1227	10.96678	1587.824	56.2655029296875	33.34328	1
114222.6	23676.32	0.4279327	1228	9.103752	1934.179	51.3155555725098	26.37579	1
114349.2	23763.42	52.1382	1229	5.944459	4234.974	99.7734565734863	17.30619	1
114345	23750.3	101.4333	1229	8.534261	2072.043	48.0687522888184	24.92992	1
114271.1	23682.92	39.66698	1230	8.182948	2168.426	51.5157661437988	23.99907	1
115688.2	24750.11	-63.42995	1230	6.354195	3284.414	45.6838912963867	16.66063	1
115219	24847.45	-192.3271	1232	12.99424	1970.952	47.8240509033203	28.29839	1
114663.9	24384.74	413.0422	1233	18.71369	3481.829	67.7982864379883	34.84852	1
114165.1	25365.67	-212.0097	1234	14.06491	1901.051	46.5476226806641	29.29461	1
114226.3	23690.5	22.99622	1234	8.005249	2228.88	51.4584083557129	23.39323	1
114873.2	24425.26	198.1794	1234	15.06696	1494.463	62.8654365539551	41.71799	1
115485.5	24824.13	51.76659	1234	13.01233	1245.14	53.1948204040527	39.88182	1
114270	23745.29	47.03613	1235	5.538788	3638.797	52.9207763671875	15.63747	1
115525.8	24834.1	36.58745	1235	5.497252	3621.73	50.6097373962402	15.46221	1
114423.6	23829.4	9.514694	1236	10.09035	1702.746	52.7985725402832	30.13007	1
115364	24893.04	21.91422	1236	11.80129	1374.068	50.4737968444824	35.52842	1
114222.1	23655.53	89.04579	1237	9.195293	1830.295	46.0676765441895	27.10529	1
114247.6	23695.71	-12.59748	1238	5.453845	6802.169	208.086936950684	15.2581	1
114892.5	24404.53	218.0994	1240	15.54567	1465.372	54.0162010192871	41.70018	1
114684.5	24278.56	492.7176	1241	16.93019	6133.203	43.7512817382813	20.22924	1
114699	24302.57	425.9448	1241	18.67577	3472.712	62.4416160583496	34.03424	1
115420.3	24853.97	79.61891	1241	10.43073	1707.227	58.5193901062012	31.42079	1
114820.6	24180.83	151.304	1243	13.4823	1315.045	47.8624420166016	38.83942	1
114164.4	23647.07	83.59009	1245	12.15772	1311.263	47.0414924621582	36.55319	1
114231.6	23648.45	73.14336	1246	4.788925	6245.777	141.809883117676	14.01502	1
114716.6	24405.39	169.7622	1249	4.182704	8274.316	107.968677520752	11.24188	1
115902.7	23382.42	-243.8528	1249	17.26122	1665.389	45.6286926269531	33.52702	1
114220.9	23639.65	74.5829	1251	4.644492	7281.794	196.532928466797	13.63442	1
114789.3	24422.54	238.0398	1251	6.077468	6645.683	105.513938903809	15.45237	1
114291.3	23725.34	79.16412	1252	5.706505	3518.476	52.7855606079102	16.30635	1
115428.8	24863.99	99.17953	1254	8.331783	2112.41	46.836555480957	24.27261	1
115101.8	24338.37	-81.97403	1255	12.08263	1557.958	49.2781524658203	32.75702	1
114163.1	23637.18	53.87695	1256	8.176801	2062.798	44.7129325866699	23.81636	1
115126.4	24428.73	-113.5328	1256	5.948629	5258.978	96.5775947570801	14.93353	1
114275.4	23674.04	181.4915	1257	14.17003	1378.522	49.6814842224121	39.57049	1
114228.8	23670.61	99.33687	1258	4.966159	6118.203	143.328132629395	14.22341	1
115513.9	24917.07	-46.1953	1259	8.522855	2141.821	45.2268562316895	23.33096	1
114906.9	24363.73	140.0398	1260	23.98262	697.1113	54.5431060791016	72.25108	1
115506.6	24850.56	-5.795517	1260	11.84926	1366.952	47.0967750549316	34.64506	1
114183.3	23608.91	40.49889	1261	7.651708	2359.51	52.319637298584	22.44856	1
114863.9	24306.35	184.4855	1261	19.32106	990.178	52.3480949401855	54.73571	1
114307.4	23662.38	116.8661	1262	1.914131	34630.44	466.793472290039	5.280668	1
115512.2	24907.77	7.386044	1263	5.700964	5639.176	192.528869628906	16.7035	1
115522.4	24859.74	51.02131	1264	7.101174	3256.337	94.4499855041504	21.17063	1
114398.2	23689.87	108.3569	1265	6.616845	3241.262	65.5817947387695	19.17546	1
114048.5	23657.11	446.1023	1268	17.77506	14166.04	55.4036712646484	23.11808	1
114280.1	23662.46	126.2002	1268	3.484082	9387.341	108.402606964111	9.544152	1
114240	23655.12	68.99751	1274	6.106868	3899.181	92.7784118652344	17.77231	1
115320.8	24822.16	-39.35722	1277	12.94159	1362.96	53.8115043640137	36.68263	1
114105.7	23704.92	422.8253	1278	24.04146	7857.926	59.5651893615723	36.23119	1
114322.4	23690.67	48.9291	1278	3.448831	10631.97	178.541961669922	9.752427	1
115535.4	24865.42	6.427648	1278	6.210395	4858.01	172.02555847168	18.25007	1
114284.3	23630.22	83.33342	1281	2.024436	28087.74	420.424125671387	5.711769	1
115487.4	24862.62	9.959641	1281	12.36196	1399.358	58.9348907470703	37.14779	1
115369.6	24940.42	-43.90099	1282	8.14852	2381.529	51.6033020019531	22.24069	1
114239.4	23622.58	64.39217	1283	4.853768	4384.457	54.4572410583496	13.62839	1
115161.6	24656.42	115.9257	1284	7.882744	2448.882	54.172737121582	22.90507	1
114227.9	25032.21	-121.324	1285	13.71943	1485.654	49.7993278503418	34.84157	1
115271.6	24742.21	3.686371	1285	7.773084	2401.304	53.989990234375	22.27142	1
114184.8	25077.91	-272.3399	1286	15.23805	2149.74	45.2585945129395	27.4882	1
114870.2	24211.4	81.06767	1286	10.97775	2245.793	131.23331451416	34.18243	1
114215.1	25112.81	-113.5329	1287	4.603611	7149.071	98.7549781799316	11.42531	1
115570.9	23530.68	-56.39969	1287	17.94472	945.6547	51.5244026184082	50.5167	1
114225.9	23576.52	114.8272	1288	4.755362	4661.647	50.5432815551758	13.12879	1
114931.4	24454.48	129.2469	1288	16.40046	1078.954	58.8233222961426	49.52871	1
114228.9	25042.32	-81.4344	1289	6.924911	3072.735	46.6868896484375	17.95693	1
115162.5	24675.47	174.2372	1289	10.15179	2049.498	52.8936386108398	28.3458	1
114245.7	23623.96	108.4139	1291	3.855757	7702.938	107.117477416992	10.7788	1
115276.2	24818.58	-51.51347	1292	11.38023	2439.777	101.914974212646	29.65591	1
114293	23648.01	68.45941	1293	1.986958	27835.25	352.616363525391	5.507956	1
115240.7	24794.75	-62.44576	1293	17.50971	945.8917	47.3678817749023	49.07274	1
114318.4	23685.07	18.86642	1295	7.930129	2323.227	55.3773155212402	23.18457	1
114986.1	24429.2	216.2909	1295	11.98853	2055.695	60.0601005554199	32.18231	1
114245	23598.9	78.09288	1297	4.096011	5441.696	48.9444961547852	11.22823	1
115281.9	24775.13	17.81464	1299	8.819348	2008.563	53.6745338439941	26.0006	1
114264.3	23630.92	97.40075	1302	4.277102	6417.479	95.1550979614258	12.06477	1
114322.5	23654.51	72.58232	1304	1.887578	34469.39	581.276306152344	5.383334	1
115108	24583.08	95.06424	1304	12.00322	1420.03	54.7759895324707	36.37564	1
114337.4	23666.21	31.47377	1305	6.63917	2860.159	52.5423202514648	19.05646	1
114800.8	24430.26	51.99157	1306	8.639192	2834.834	126.257427215576	26.15189	1
114347	23711.41	-11.40121	1307	6.635747	2946.286	52.2975959777832	18.56727	1
113661.6	24903.61	-22.08122	1309	13.87812	1169.689	49.2026062011719	40.57243	1
115720.8	25215.67	-205.1569	1315	10.95262	2479.539	45.4892196655273	23.19377	1
115018.9	23423.61	13.31549	1316	6.50853	3804.392	110.802959442139	18.77263	1
115721.3	25257.2	-72.49817	1316	5.735874	3912.071	48.3972587585449	14.85096	1
114354.1	23691	2.788544	1317	7.434762	2590.539	57.1098251342773	21.32441	1
115913.8	24863.88	-31.2133	1319	8.99542	2017.39	49.122314453125	25.1017	1
114350.4	23719.38	-22.17026	1320	6.730565	2817.359	46.2339286804199	18.54625	1
114279.7	23643.89	186.9353	1321	8.32376	2677.968	47.751579284668	22.44794	1
115865.8	24844.93	17.9657	1321	15.64432	948.9725	45.0199203491211	47.30051	1
114324.2	23656.73	66.50918	1322	3.367716	11140.28	188.627136230469	9.473518	1
115862	24806.64	-86.02409	1322	12.9907	1466.31	51.7730484008789	34.91261	1
115852.9	24880.53	-8.855438	1323	19.35475	826.1368	55.1697196960449	58.58124	1
114354.8	23714.35	14.86298	1324	4.630976	4604.543	50.2308616638184	12.73772	1
114599	24901.55	-70.42336	1331	10.23485	2845.835	137.00048828125	28.02035	1
114588.7	24934.3	-92.9631	1332	13.46015	1336.771	43.3467178344727	35.51128	1
114249	23578.64	-48.38676	1334	10.82123	1608.716	45.4690132141113	30.12063	1
114159.6	23493.6	60.13588	1335	15.41943	917.5889	40.9991493225098	47.36473	1
114192	23648.63	43.74001	1338	11.76776	1321.752	45.7530632019043	35.44289	1
115324.1	24766.42	9.135895	1338	11.97422	1391.255	52.834300994873	35.68958	1
115610	24064.77	-147.8359	1338	10.66465	2242.593	53.1532173156738	25.76792	1
114281.8	23666.37	12.94945	1339	12.67266	1235.531	46.4960403442383	37.74907	1
114287.3	23719.61	54.32533	1342	11.46287	1380.157	47.4723854064941	34.71906	1
115316.4	24791.06	-19.813	1342	12.09161	1375.886	49.1741485595703	35.0742	1
114172.1	23614.64	35.84488	1344	17.40779	843.9085	47.1390495300293	53.95797	1
115445.8	24885.07	-62.53398	1344	7.807773	3433.658	101.990154266357	21.01546	1
114163.4	23663.61	136.1656	1346	15.66321	1042.11	45.523365020752	46.15365	1
115440.9	24930.9	31.63803	1346	11.70601	1410.509	52.5083618164063	35.18478	1
115091.2	23132.26	-220.6501	1347	11.14764	2697.444	50.836971282959	22.82512	1
114200.8	23645.37	-9.233245	1348	9.345108	2653.618	90.5676956176758	25.86637	1
114256.9	23660.7	106.3598	1350	18.15516	831.5725	45.7403144836426	55.33527	1
114547.5	24023.61	299.1497	1351	19.06491	1712.942	51.8056907653809	44.85577	1
115084.2	23056.25	-199.9465	1351	8.324309	4457.719	91.0247573852539	17.83273	1
113695.3	24197.59	47.6239	1352	15.45531	1001.417	50.7878875732422	47.57346	1
114588	24074.04	278.9469	1352	20.3625	1410.508	51.3153228759766	49.67876	1
115208.6	25103.46	-202.9036	1352	18.62589	1288.999	44.3603477478027	40.02734	1
114913.2	24381.64	104.9364	1354	8.677241	2871.742	105.891479492188	25.6221	1
115102.7	23151.44	-148.8227	1355	3.604121	14506.14	191.831577301025	8.416778	1
115108.3	23119.2	-217.3487	1359	14.89073	1798.497	45.5656204223633	30.57096	1
115055.6	23092.7	-295.0252	1365	23.12169	1440.261	45.249080657959	39.78218	1
114191.4	23601.36	-90.56458	1368	10.85961	1798.457	49.223331451416	28.8654	1
115096.9	23130.26	-144.3954	1369	8.143966	2980.346	46.8710899353027	19.43619	1
114148.1	23579.45	-39.15047	1370	13.44923	1283.507	51.9419784545898	38.25298	1
115202.9	24673.3	161.4616	1370	10.2155	1892.352	48.8700866699219	28.80735	1
114069.1	23471.95	10.11917	1371	10.4926	1523.944	44.5979881286621	30.86586	1
114931.9	24422.61	100.8944	1373	14.27226	1077.137	44.3545379638672	43.17684	1
114190.8	23613.18	-9.906631	1376	6.294489	3996.125	91.9506492614746	17.66983	1
114252.5	23719.56	-16.41724	1379	9.917771	1649.904	42.4253273010254	28.23319	1
115751.6	24244.82	-205.1996	1379	15.48314	1664.167	47.8557205200195	32.90811	1
115687.2	23988.88	-286.4783	1380	10.71859	3578.385	44.6667633056641	19.08465	1
115688.1	23974.93	-281.9145	1380	13.81184	3494.506	45.9275894165039	20.7399	1
114275.3	23626.16	80.0415	1381	12.44042	1268.602	47.185230255127	37.6578	1
114163.8	23375.89	-279.7704	1383	19.77568	1965.402	46.1706962585449	31.4516	1
114887.2	24300.59	138.4588	1384	12.17391	1479.155	51.7101135253906	35.44706	1
115696.4	24280.87	-124.6622	1389	17.83901	1060.798	45.3407974243164	45.30093	1
114580.8	24003.91	178.806	1390	10.94854	1902.587	48.5394515991211	31.62502	1
114587.3	24009.93	123.7279	1390	11.21871	1594.434	52.6444854736328	33.03395	1
114824.3	24313.27	-54.86336	1391	16.04968	1065.15	50.68701171875	45.05405	1
114484.1	23899.26	34.16656	1392	12.64199	1192.091	43.5009422302246	38.08812	1
115653.4	23888.14	-62.70846	1392	5.930338	5064.079	138.907970428467	15.91664	1
114529.3	23894.1	167.009	1393	17.2179	982.939	43.270435333252	49.54807	1
115634.6	23830.67	-91.86401	1393	11.20292	1669.818	44.2655906677246	29.57729	1
114856.4	24338.21	12.61772	1396	11.73691	1354.898	47.3896713256836	35.07544	1
115671.2	23859.14	81.99265	1397	15.79877	934.1879	43.9744033813477	48.23633	1
114921.5	24477.13	180.8354	1398	12.47309	1547.214	45.8256454467773	34.613	1
114692	24200.57	16.27663	1399	15.80824	1016.371	54.1939735412598	47.9711	1
115337.8	24906.59	72.50694	1399	16.43079	966.8345	54.5646324157715	51.02715	1
114449	23924.56	182.0577	1401	14.68652	1288.376	47.6908493041992	41.23998	1
114487.7	23902.7	221.7371	1403	9.961009	2415.818	46.7475090026855	26.14158	1
114517.6	23949.83	168.6777	1404	6.082613	4710.929	92.525577545166	16.81373	1
114271.8	23939.74	467.231	1406	18.13781	4298.305	43.9777717590332	28.95113	1
114477.3	23901.6	201.3249	1407	3.909428	12332.97	193.781688690186	10.36468	1
114483	23905.04	234.189	1409	7.233581	4263.243	53.375301361084	19.86957	1
114499.9	23940.6	256.0764	1411	8.035372	3669.4	45.238655090332	20.0966	1
115730.6	24303.85	-10.87746	1415	12.05037	1300.965	43.0384483337402	34.89202	1
114233.4	23646.86	65.10073	1418	6.990791	3650.833	91.5004234313965	19.3865	1
114179.3	23600.96	19.3084	1419	8.183007	2077.766	45.5874519348145	23.77858	1
115227.4	25360.4	-55.77538	1421	18.99349	825.7176	43.8440589904785	53.52207	1
115256.4	25315.65	-81.68892	1424	13.73039	1306.802	47.1335983276367	37.16552	1
114216.7	23688.45	127.7748	1425	16.42746	953.4586	45.0240821838379	49.49732	1
115198	25299.08	-136.2685	1425	12.8752	1560.446	41.526439666748	31.64968	1
115254.4	25351.88	-42.50671	1427	15.57127	1055.208	48.5938529968262	44.3746	1
114701.5	24142.94	125.2678	1428	15.01654	1104.459	49.744068145752	44.96657	1
115079.9	23195.4	-64.67377	1428	10.06741	1835.91	47.3788375854492	27.35056	1
114253.1	23655.49	-27.99805	1429	9.605741	1835.911	47.502384185791	26.8143	1
114530.7	24085.1	132.881	1429	16.80448	1019.811	54.0278091430664	50.48412	1
115192.2	25248.86	-208.9866	1429	18.16692	1385.148	46.2030143737793	38.14112	1
114464	23957.74	229.4106	1430	12.82945	1820.177	46.7572784423828	33.63746	1
114464.9	23955.32	228.9495	1430	12.41687	1884.264	45.8153915405273	32.78373	1
115230.3	25308.35	-112.739	1430	15.50834	1227.446	46.9801597595215	40.15826	1
114307.3	23737.43	14.45404	1431	8.16133	2208.059	51.1474227905273	23.88036	1
114313.5	23735.08	-26.95152	1431	7.847586	2362.696	48.5390739440918	21.84879	1
115592.2	24901.36	-30.98427	1431	13.3069	1175.309	42.5151252746582	38.12475	1
114422.3	23928.39	110.1792	1433	4.88731	6004.664	100.311401367188	13.90254	1
114428.9	23937.6	142.6658	1433	5.321051	5675.992	106.613372802734	14.91698	1
114359.9	23828.96	49.87984	1435	6.678604	2784.376	50.3500289916992	19.32093	1
114363	23831.09	44.99313	1435	6.905227	2685.288	51.659049987793	19.99405	1
114294.2	23680.94	-0.2115791	1436	4.09434	6902.29	103.541080474854	11.35789	1
114325.2	23717.5	96.63124	1437	7.235866	2665.714	51.9956703186035	21.42879	1
114339.6	23719.57	52.34413	1437	6.919159	2649.243	50.5469970703125	20.11736	1
114460.8	23926.95	101.2794	1439	11.50527	1515.799	55.6366653442383	34.67554	1
115114.4	23375.46	-62.78381	1439	16.04816	1058.042	48.5291938781738	44.90902	1
114475.9	23984.05	129.4277	1440	9.210632	2158.479	59.5702667236328	26.61698	1
114865.7	24421.04	199.3166	1441	8.28547	2918.906	54.4207077026367	22.25157	1
114748.1	24182.61	109.8954	1442	5.829216	3606.215	54.1372604370117	16.59891	1
114758.5	24187.43	68.72108	1442	6.294463	3210.988	59.3264198303223	18.40767	1
115812.9	24271.68	-91.17332	1443	12.87294	1472.784	49.5876808166504	34.3116	1
114779.5	24251.28	125.9343	1444	5.066327	4447.264	53.6739921569824	14.02235	1
114210.6	23653.25	-90.69398	1445	6.822257	4681.276	103.668354034424	17.1276	1
115242.3	24759.61	-40.61272	1446	13.45341	1316.219	54.787425994873	38.19354	1
115225.5	25377.85	-275.1516	1447	16.87545	1867.971	41.6409950256348	30.05688	1
114448	23959.44	219.8689	1448	6.642569	4125.057	49.3844871520996	17.36101	1
114449.9	23959.82	214.9158	1448	6.770204	3973.285	51.350471496582	17.64772	1
115752.6	24237.8	-130.1913	1448	5.910292	4404.517	48.6014823913574	14.32979	1
114411.2	23905.83	198.2114	1449	6.949253	3541.289	49.6903305053711	18.48194	1
114465.7	23997.17	270.2499	1450	5.961465	7551.704	97.6551780700684	14.50166	1
114523.9	23987.51	234.9275	1452	3.546852	17957.66	255.472217559814	9.034143	1
115317.5	24870.09	-72.90031	1452	12.94094	1444.64	52.9345283508301	35.37577	1
114556.9	24046.44	208.547	1457	10.60949	2524.17	65.102668762207	28.68032	1
114583.1	24051.4	187.1395	1457	8.823572	2689.384	60.844539642334	24.02448	1
114432.2	23872.23	78.51906	1458	9.953156	1755.286	53.8216857910156	30.97933	1
114482.9	23936.52	171.9791	1459	13.71244	1364.424	47.8310241699219	38.62767	1
115353.1	24944.14	48.11928	1459	10.75305	1533.138	50.0443420410156	32.1478	1
114716.6	24321.54	-65.16182	1460	13.31334	1416.369	56.8551063537598	36.75665	1
115038.3	23010.18	-78.36472	1460	8.881579	2274.998	50.1378898620605	23.46338	1
114059.1	24277.82	-225.575	1462	16.5892	1710.754	50.9528465270996	33.40426	1
114888.1	24368.48	220.4921	1462	14.85273	1538.485	52.557502746582	39.78503	1
115037.4	22949.06	-205.5785	1462	25.176	979.1462	49.8350410461426	53.50922	1
115304.2	24833.94	-90.35606	1463	9.489734	2151.175	49.9479713439941	24.83135	1
115906.3	23449.13	-113.3801	1463	1.878757	34470.84	290.473407745361	4.527291	1
113551.7	25391.26	-137.5201	1465	19.02772	1037.419	46.7705383300781	47.29219	1
114316.1	23737.32	44.68887	1465	10.3434	1587.128	49.5673828125	31.11485	1
115223.3	24481.2	-295.1681	1465	7.527749	9553.463	111.763240814209	12.76255	1
115246.2	24636.22	-285.4401	1467	13.05859	3892.686	53.3312149047852	19.6488	1
115255.2	24685.19	-198.9497	1467	11.50348	2655.367	63.313362121582	25.11165	1
114199.4	23576.42	41.1998	1468	7.949701	2795.133	92.1667060852051	23.95083	1
114312.4	23683.91	73.88763	1469	6.878755	2637.268	47.3115348815918	19.92402	1
115261.1	24754.51	-247.8809	1469	7.829583	4807.262	46.9734382629395	14.65063	1
115319.3	24823.57	-79.79515	1470	13.34261	1387.614	50.3593788146973	36.06805	1
114164.1	23529.73	24.25453	1471	10.84532	1521.631	49.9515800476074	32.2204	1
115145.3	24368.04	474.9056	1471	28.13281	3665.571	58.0645294189453	31.7548	1
114237.4	23706.69	-31.40266	1472	10.64754	1690.977	53.4514846801758	30.44868	1
114872	24373.57	298.6085	1472	9.952189	3846.842	61.8111228942871	23.44387	1
114227.7	23663.16	97.99591	1473	6.011898	3420.695	55.5823211669922	17.14131	1
115028.8	24326.59	433.0895	1473	8.713728	11954.65	112.648315429688	15.04896	1
114404	23779.89	197.4367	1475	13.16136	1570.803	48.241039276123	36.10729	1
114209.9	23672.84	8.845901	1476	15.10948	1018.232	48.2262649536133	45.68482	1
115245.3	24552.91	-259.4542	1476	5.04353	8890.447	48.6794395446777	9.465275	1
115249.3	24674.74	-221.8081	1477	4.80359	10690.18	105.446071624756	9.677805	1
114234.9	23677.89	22.23404	1479	13.39773	1222.999	54.476879119873	40.71892	1
115275.1	24751.28	-207.2306	1479	7.977107	4152.1	59.7597236633301	16.7599	1
113596.8	22965.3	-74.11682	1480	13.22735	1419.632	53.9604988098145	36.28328	1
114231.1	23606.47	55.48642	1480	3.912106	8345.301	159.551502227783	11.35909	1
115207.5	24578.97	-272.8374	1480	14.68989	2637.185	60.147590637207	26.15628	1
114281.7	23690.63	81.97075	1481	6.248005	3150.664	53.4565353393555	17.97193	1
113567.7	23007.3	-70.01556	1482	19.72934	887.3618	53.5594062805176	55.2192	1
115131	24776.22	483.944	1483	17.41517	4268.361	49.7731819152832	29.13787	1
114280.9	23647.63	46.32628	1484	3.290857	11144.42	191.835807800293	9.346912	1
114950	24806.14	134.3556	1484	10.5223	1803.377	56.6479682922363	30.83752	1
115342.6	24852.1	77.03285	1485	15.37382	993.3183	47.5113677978516	47.02812	1
114971.4	24420.19	153.5975	1486	10.7843	1846.581	57.2928771972656	30.91137	1
115374.8	24902.89	108.1676	1487	8.780895	2119.252	55.0968894958496	25.94072	1
114243.5	23714.53	-0.3044891	1488	13.74388	1139.737	47.6555442810059	40.97565	1
115441.5	24841.51	79.45152	1489	8.451736	2137.927	53.1449432373047	24.80142	1
114172.9	23653.21	-13.93959	1492	11.73097	1421.87	48.8098220825195	33.81911	1
115375.8	24817.6	97.58881	1492	9.053867	1886.629	46.1562881469727	26.70122	1
115287.1	24854.95	-14.52711	1493	8.538248	2766.353	98.741455078125	24.5605	1
114168.9	23560.75	-1.359253	1494	15.88963	1033.127	55.3760833740234	47.61348	1
115044.1	23185.22	-144.8069	1494	15.0951	1425.599	50.2940673828125	36.8681	1
114320.9	23772.08	105.7034	1495	10.18014	1791.51	57.3255767822266	30.3793	1
115279.1	24765.47	-5.702972	1495	5.701086	3656.345	55.7288856506348	15.8512	1
113975.3	22908.79	-39.12728	1496	4.746416	5882.229	95.8025779724121	12.7922	1
115317.7	24795.56	-112.7454	1496	5.480794	6115.994	111.360176086426	13.75482	1
114658.8	24090.57	282.0284	1497	11.03458	2946.216	53.2856140136719	26.80713	1
113969.2	22966.73	-123.1267	1498	8.13609	2864.957	50.8877830505371	20.29935	1
114540.4	24080.81	191.6965	1498	8.622463	2741.486	56.3991508483887	23.38335	1
115304.9	24945.28	-53.51921	1498	6.433435	3385.056	55.7637634277344	17.15136	1
113914.4	22957.39	-248.1992	1499	18.92035	1542.401	47.101692199707	36.20731	1
114691.2	24265.55	213.8415	1499	8.808452	2919.51	57.0863456726074	23.29827	1
115351.8	24880.35	100.3107	1499	4.972311	6431.276	167.098926544189	14.46463	1
113975.6	22896.93	-110.032	1500	12.38221	1637.142	50.1836013793945	31.84114	1
114521.8	24121.07	18.13858	1500	7.74633	2407.043	56.2399711608887	22.62028	1
114519.6	24020.39	229.6654	1501	11.36603	2226.294	52.6826133728027	29.94227	1
115291.9	24892.48	32.64343	1503	6.190116	3003.349	47.4047737121582	17.70105	1
115300.7	24809.24	-26.88591	1505	7.348757	2720.584	56.7482032775879	20.46209	1
115346.2	24861.28	-45.95192	1506	9.175564	2070.002	52.0348510742188	25.21097	1
114829.5	24313.63	166.3759	1507	14.92489	1295.212	55.662727355957	42.7282	1
115347.9	24920.47	79.48456	1507	8.805759	2055.406	55.3349380493164	26.08978	1
114238.5	23657.22	55.55206	1508	6.04931	3260.179	53.9389533996582	17.26919	1
115310.7	24870.94	43.37744	1508	8.956383	2518.428	99.7866477966309	27.13073	1
114306.5	23650.31	-8.359351	1509	4.588456	6987.561	155.699974060059	12.955	1
115322.8	24919.65	49.16748	1510	7.115289	2508.847	47.5433692932129	20.58416	1
115325.6	24857.29	8.801604	1511	4.019314	8013.05	146.037395477295	11.27113	1
114770.7	24229.38	95.90225	1512	15.30808	1063.902	54.1128311157227	47.20459	1
115128.4	24917.83	476.6484	1512	27.57357	3798.355	44.5330963134766	42.34171	1
115317.5	24878.28	67.77138	1512	11.56892	1408.666	50.7120056152344	35.10973	1
114630.1	24082.4	141.7055	1513	11.76178	1589.929	54.8896980285645	34.27355	1
114274.4	23645.99	63.8518	1514	2.905465	13998.33	233.880062103271	8.227959	1
115266.7	24794.43	-42.83997	1515	8.793767	2132.758	50.7355575561523	24.34023	1
115310.3	24882.03	-2.257378	1516	4.811912	6710.361	148.829444885254	13.40881	1
114249.1	23632.15	82.42424	1517	4.935189	4013.806	41.6960678100586	13.61417	1
115338.8	24916.3	160.8311	1517	16.36482	1055.773	46.1942672729492	47.02834	1
115792.5	23339.45	-130.9566	1519	17.07241	1128.289	44.1618804931641	42.67966	1
114355.9	23535.49	-105.4848	1520	9.561029	2209.89	49.1952590942383	24.4276	1
115294.2	24798.95	-140.7717	1520	8.042291	3046.485	49.3341598510742	19.37817	1
114099.1	23664.56	184.4832	1525	8.959842	2294.715	42.8216819763184	24.35506	1
114641.7	25263.12	-155.278	1525	18.12307	1163.495	47.1589393615723	43.26441	1
114076.7	23620.69	169.1544	1526	12.95384	1391.128	43.5285415649414	36.59163	1
114733	24335.83	221.186	1529	21.85341	936.5242	46.0021286010742	59.30688	1
114245.1	23555.25	116.8904	1530	16.12279	972.4711	46.2752571105957	48.5704	1
114750.8	24423.63	-136.4526	1530	14.48991	1459.26	49.9113578796387	35.88376	1
115372.4	24864.8	86.2149	1530	20.39281	768.0714	54.8810997009277	63.97523	1
114728.7	24527.64	-121.0044	1531	16.66357	1205.221	51.918140411377	42.57476	1
115353.5	24903.6	211.8447	1531	14.51195	1547.398	53.6404876708984	39.24335	1
114308.7	23639.71	-174.1503	1533	19.07132	1145.055	44.9055099487305	43.97525	1
115343.2	24965.72	-2.697152	1533	4.099637	6989.12	102.664794921875	11.30607	1
115153.7	24642.55	75.54306	1536	13.77762	1157.665	51.0045204162598	42.21157	1
115824.3	24020.54	-1.317978	1537	11.29613	1392.799	43.861629486084	33.20008	1
114143.2	23613.04	130.7498	1538	12.3265	1352.099	45.169677734375	36.16575	1
115795	24059.46	-147.794	1538	10.16977	2260.388	46.4785995483398	24.4556	1
115204.8	24599.1	-10.16075	1539	15.90848	1050.001	57.1041412353516	47.51136	1
115363.8	25016.24	-239.1272	1539	12.28918	2512.815	47.4136581420898	23.95816	1
115177.4	23382.34	-77.55699	1540	11.24685	1642.109	47.201057434082	30.45775	1
115173.5	23431.74	36.59149	1541	12.44767	1284.853	50.4094200134277	37.73811	1
114822.6	24274.67	-3.711777	1542	12.36109	1353.057	52.6032028198242	36.43471	1
115861.9	24967.22	-59.06677	1542	10.00389	1870.622	49.5332717895508	27.26833	1
114186.7	23697.59	198.6824	1545	12.29151	1753.42	51.2999153137207	33.6802	1
115281	24753.8	-58.3293	1545	8.180367	3190.64	104.891757965088	22.41821	1
114281.4	23666.12	161.6782	1546	14.33434	1248.472	46.9051246643066	40.9556	1
114303.6	23702.84	31.17943	1547	9.489509	1712.839	45.6151924133301	28.30811	1
114250.6	23603.15	38.55858	1548	13.38329	1134.283	46.1217880249023	40.76559	1
115139.3	24429.79	-12.06739	1548	6.642399	3817.725	106.55415725708	18.77985	1
114530.7	23886.7	64.52774	1550	16.092	988.9692	46.7608108520508	62.66862	1
115332.4	24867.88	-253.1052	1550	19.14339	1585.118	46.0965843200684	35.37985	1
114353	23779.73	-100.1933	1551	11.62599	1757.927	51.2620582580566	30.22581	1
114250.8	23567.8	107.0663	1552	12.64192	1294.571	48.1376457214355	37.86102	1
115125.9	24551.93	-21.87088	1552	8.931564	2113.934	56.2798652648926	25.28197	1
114212.5	23541.29	105.518	1553	8.771299	1968.514	45.2871780395508	25.60259	1
114981.3	24445.3	122.9198	1553	12.70508	1355.087	52.0154724121094	37.99063	1
114726.4	24200.21	62.87369	1556	16.19654	938.6074	49.1710777282715	50.08788	1
114320.8	23610.73	-87.94228	1558	9.186055	2177.526	47.9040222167969	24.28368	1
114777.8	24287.93	142.108	1558	12.23084	1535.974	56.5590744018555	35.61439	1
114302.5	23715.06	124.724	1559	7.593143	2522.719	49.7226142883301	21.84468	1
114518.1	23907.73	-90.24574	1560	8.941758	2429.803	49.9920349121094	26.35171	1
114527.7	23911.4	-59.28551	1560	9.479101	2072.248	55.3246917724609	26.00958	1
114313.3	23656.57	112.1984	1561	11.68673	1403.004	45.8453674316406	34.78833	1
115069.1	23256.23	-182.0766	1562	10.52708	2549.513	53.2792854309082	23.55277	1
115038.8	23193.19	-299.3597	1563	8.018696	6901.208	95.5689811706543	13.6527	1
114145.2	23625.14	-11.87106	1565	13.56746	1617.868	101.469646453857	40.50901	1
115067.6	23132.91	-238.3673	1565	5.723207	9386.464	139.48921585083	11.12371	1
113497.7	24574.21	-82.35657	1566	21.44565	764.7664	44.7487564086914	59.01398	1
114867.1	24351.14	214.4398	1566	15.50952	1453.342	55.4039077758789	42.20763	1
115263.3	24670.37	8.763657	1566	13.58151	1221.177	55.6324806213379	41.05566	1
115074.5	23183.17	-165.1436	1567	14.621	1474.136	42.5315589904785	34.10476	1
115317	24789.86	80.25063	1568	13.64608	1243.691	59.387752532959	42.13856	1
114157.7	23610	163.2147	1570	9.932771	1966.705	48.020565032959	27.76283	1
114240.3	23572.83	52.35992	1571	7.065708	2546.686	48.0220260620117	20.441	1
115298.7	24769.76	9.753647	1571	14.14757	1107.735	49.523738861084	42.81059	1
114233.8	23611.5	169.8308	1572	9.80062	2027.807	47.9155235290527	27.28751	1
114441.4	23795.68	96.62384	1575	13.70936	1113.806	44.2154159545898	41.72819	1
114516.4	23886.08	131.613	1577	12.78059	1367.238	51.0772590637207	37.80468	1
115166.5	24655.81	-161.1066	1577	11.98281	2023.793	53.1031532287598	28.22848	1
115167.2	24598	-255.9856	1577	36.30278	2665.39	52.3020706176758	44.68121	1
115155.3	24505.43	-157.0621	1579	6.420111	4323.403	49.3517761230469	14.85855	1
115287.4	24842.2	-188.0965	1580	17.16198	1382.362	46.9088935852051	37.80711	1
114992	24446.34	-109.6535	1581	10.69462	1961.492	51.0132026672363	27.47686	1
114563.3	24027.97	180.3828	1583	6.453578	4455.975	88.3833923339844	17.62522	1
115313.6	24971.93	-58.04466	1584	10.81255	1683.534	48.7647323608398	29.7013	1
114373.6	23785.32	140.2641	1587	6.082408	3362.421	42.8286666870117	16.6466	1
114479.8	23759.16	90.32127	1588	13.99804	1074.482	42.7896499633789	42.22025	1
115355.6	25083.86	-204.6723	1588	14.9938	1652.855	42.6120262145996	31.822	1
114427.8	23799.86	110.78	1590	8.068305	3454.686	145.315170288086	24.4353	1
114381.4	23768.83	181.0677	1592	10.57758	1879.218	44.4122161865234	28.96048	1
115361.8	24919.44	-38.26607	1594	13.14814	1267.059	47.5928382873535	37.27637	1
114344.6	23711.9	-45.0177	1595	13.24419	1311.216	51.6231689453125	37.58601	1
115362.7	25008.7	-145.7018	1595	14.40288	1470.77	47.1138916015625	35.06269	1
115438.9	23137.89	-128.2017	1595	20.40039	904.2703	43.4709854125977	51.674	1
114496.8	23923.03	196.8011	1596	6.305795	4112.908	53.2259750366211	16.6714	1
114177.9	23552.36	84.7729	1597	4.608291	5883.166	101.253219604492	13.21529	1
115341.4	24864.14	-188.6502	1597	16.55071	1524.113	53.3745536804199	36.61932	1
114724.3	24384.37	294.1599	1598	15.51471	2025.493	48.8937377929688	36.9988	1
114257.5	23610.8	30.38235	1599	5.216431	9046.809	144.321395874023	13.337	1
115240.6	24817.37	8.402557	1599	8.083735	2252.792	52.6137313842773	23.2792	1
115369.2	25100.03	-71.18639	1600	8.275281	2986.45	88.4128074645996	22.2417	1
114271	23668.73	47.41526	1601	2.610257	13757.88	144.510250091553	7.106843	1
115382.2	25004.44	-67.88414	1603	9.317041	2013.883	46.3051567077637	25.15659	1
114318.9	23687.39	108.7811	1604	4.677421	5618.075	98.1629981994629	13.21258	1
115339	24970.84	-154.9302	1604	13.38142	1673.669	47.8398056030273	31.74945	1
114368.9	23720.35	108.908	1605	6.611858	2870.384	45.9851150512695	18.78313	1
115306.2	24890.3	-244.7863	1605	15.50619	1959.808	47.9377822875977	29.58955	1
115022.5	24560.91	196.8368	1607	10.72718	2102.799	54.1408157348633	29.12909	1
115252.1	24575.9	-248.4225	1608	12.75456	2995.268	53.0485305786133	22.41711	1
114573.9	24005.49	96.75903	1610	8.973147	1913.667	46.4964332580566	26.30969	1
115123.9	24574.58	121.8649	1613	8.438929	2241.933	52.1718215942383	24.41446	1
114266.5	23678.81	90.90378	1614	7.94208	3162.389	112.272834777832	23.62752	1
115083.1	24581.61	102.3939	1614	3.70857	9423.573	172.539546966553	10.63082	1
114181	23591.7	82.98302	1616	12.42943	1263.832	46.735179901123	37.8261	1
115009.5	24519.52	137.0985	1617	7.31411	2793.319	52.195068359375	20.51783	1
114682.8	24071.87	148.1653	1618	13.9386	1270.525	49.7427749633789	40.34874	1
114743.9	24330.45	111.3967	1620	14.33976	1114.614	47.7618103027344	43.58038	1
114281.5	23710.25	109.6998	1622	8.742797	2645.111	93.142951965332	25.88629	1
115399.6	24833.81	15.33882	1622	10.42228	1555.043	46.3946075439453	30.71661	1
115368.4	24758.68	22.39264	1623	6.082586	3988.199	96.7791595458984	17.7546	1
114326.3	23682.99	287.7881	1626	15.88664	1893.009	48.3219413757324	38.19973	1
115299.3	24717.38	29.0654	1626	11.30708	1396.721	46.449146270752	33.88125	1
114389.6	23711.52	147.5685	1627	8.916283	2116.088	45.8136711120605	25.19379	1
114328	23721.9	105.1242	1628	10.0917	1748.727	52.643253326416	30.73289	1
114332.7	23722.36	97.16805	1628	13.50105	1288.874	60.4326782226563	41.47459	1
114932.9	24425.2	-70.64278	1628	8.139713	2544.442	53.053783416748	21.66537	1
114122.6	23426.34	121.0633	1629	8.415599	2103.222	43.8100891113281	24.1833	1
114936.5	24349.22	114.8521	1631	12.50834	1291.912	45.4162292480469	37.45454	1
114733.6	24563.69	-137.5212	1632	8.523108	2842.099	52.1853942871094	20.7534	1
114726.8	24617.91	-40.79857	1633	6.445409	3258.629	54.0815849304199	17.36853	1
114172.4	23575.26	181.2749	1636	9.936879	2067.524	46.8901290893555	27.27214	1
115017.7	24586.67	2.117046	1636	6.241955	4234.875	97.8798294067383	17.3886	1
114194.1	23633.13	187.8252	1638	16.59893	1178.796	51.1007499694824	46.60906	1
115079.2	24692.67	176.1442	1638	10.15291	1937.915	45.5093536376953	28.18203	1
115212.5	24712.57	8.052597	1639	7.551731	2339.518	45.9477958679199	21.50552	1
114119	23524.3	55.01295	1640	8.80861	2632.264	107.857822418213	26.84574	1
114766.9	24400.75	147.9326	1640	3.457746	9655.109	97.0807723999023	9.286043	1
114099.9	23585.81	86.99402	1644	6.138868	3083.688	46.8676109313965	17.56686	1
114137.4	23552.63	83.44818	1645	14.04605	1081.936	44.9365463256836	42.63998	1
115173.9	24750.45	41.60263	1645	15.54785	939.383	44.6405487060547	47.85628	1
114071.9	23486.38	282.5684	1649	14.6637	2004.038	45.515380859375	35.52564	1
115732.7	24870.03	457.3047	1650	34.62926	1837.431	42.1269836425781	58.82138	1
114149.8	23545.54	135.0137	1652	12.25677	1414.782	47.723804473877	35.62835	1
114194.1	23557.71	212.3893	1654	15.20401	1308.551	40.6367225646973	41.11199	1
114881.3	24433.08	136.337	1654	17.95016	872.3889	44.2647399902344	53.53793	1
115215.6	24986.8	-68.06618	1656	9.438612	2027.364	48.5623931884766	25.44707	1
115245.8	24951.38	-53.62953	1657	8.605198	2193.22	46.8739814758301	23.20876	1
115106	23739.16	-101.2238	1658	14.20879	1346.314	49.2420120239258	37.44078	1
115214	24798.78	-254.4904	1658	14.71649	2124.166	46.286449432373	27.51226	1
115285.4	24892.04	-17.43362	1660	13.04429	1277.588	51.8494415283203	38.23438	1
115287.5	24756.63	-4.102478	1661	12.01846	1420.869	54.7015953063965	35.51525	1
114568.1	24071.65	208.2358	1662	6.85334	3895.652	55.0379791259766	17.97651	1
114621.7	24068.16	164.1134	1663	6.184301	3700.734	50.8818435668945	16.78924	1
114811	24229.8	252.0522	1664	12.29366	2238.843	53.2378044128418	31.33637	1
115860.4	24916.01	31.06483	1664	17.19474	879.6088	50.1558456420898	53.24443	1
114686.1	24145.1	104.5489	1665	9.776326	1781.627	49.9807395935059	28.91538	1
115880.7	24833.46	96.7006	1665	9.62253	2408.214	95.0580520629883	28.48441	1
114610.3	23980.74	-136.0511	1666	13.67703	1527.33	46.963005065918	33.56818	1
115913.8	24890.49	-42.57942	1667	8.693086	2056.235	44.2138671875	23.95499	1
113994.7	23443.93	115.341	1668	6.67881	3533.948	85.2181739807129	19.40064	1
115939.7	24792.79	2.013245	1669	12.6103	1252.951	47.4456558227539	37.57601	1
114363.6	23710.35	143.1458	1670	10.81918	1637.524	45.4667320251465	31.05189	1
115918.1	24736.14	44.19327	1671	8.130795	2127.41	47.9474487304688	23.77085	1
114386	23772.92	201.097	1672	17.22792	1133.469	45.1831398010254	47.27879	1
114067.3	23505.85	31.53313	1673	10.10067	1628.256	48.6542282104492	30.14597	1
114006.7	23463.37	37.62388	1674	3.786502	8322.909	150.738357543945	10.76731	1
114508.5	23945.59	84.27811	1676	16.69483	997.155	60.1173973083496	52.06367	1
115033.5	24433.59	165.3409	1676	18.80546	986.4673	55.1023902893066	54.36937	1
114042	23446.81	78.81165	1678	8.983638	1886.254	46.6319160461426	26.3638	1
114535.7	24023.49	97.27066	1679	11.68165	1386.54	47.584545135498	35.33059	1
114004.5	23397.39	-58.37105	1680	6.409053	3250.387	48.244701385498	17.02566	1
113837.9	23506.86	398.6017	1681	12.58742	10369.08	53.4245529174805	20.07956	1
114014.7	23485.13	72.3243	1681	3.719015	7409.152	105.674861907959	10.33275	1
114490.5	23895.82	138.671	1682	7.5145	2739.231	53.9146270751953	21.20863	1
113991	23432.01	53.28338	1683	2.41196	18137.36	193.471660614014	6.80652	1
114009	23436.46	44.92821	1683	4.369953	5004.862	51.9227676391602	12.01644	1
113588	24642.48	-118.7306	1684	16.88194	1118.996	45.7326393127441	43.27607	1
114965.2	24401.5	-4.084167	1684	10.32944	1640.17	49.3867492675781	29.96724	1
113586	24739.59	-110.3762	1686	16.46237	1109.456	43.7851219177246	42.86761	1
114065.7	23577.24	158.784	1687	7.782897	2921.715	53.6181106567383	21.968	1
114088.7	23581.47	123.5125	1687	6.538367	3047.841	48.9991073608398	18.57261	1
115638.2	23211.64	-90.08698	1687	12.21904	1514.237	44.9894714355469	32.43039	1
114015	23453.56	80.97782	1688	1.587747	40394.97	449.236598968506	4.388027	1
113996.3	23445.08	47.1563	1689	4.8509	4220.23	47.9566802978516	13.46232	1
114684.1	24224.32	89.09216	1689	9.595884	2524.327	111.052059173584	28.91353	1
115264.5	24828.17	-287.5775	1689	25.0131	1798.034	48.0388526916504	36.78691	1
114547.7	24281.16	430.7291	1690	37.03361	2654.628	50.8267478942871	60.64549	1
114029.7	23446.18	53.43002	1693	5.885117	3397.039	54.6953773498535	16.7386	1
114914	24377.29	255.0491	1694	11.90986	2442.459	56.0762596130371	30.11738	1
115050.7	24457.09	10.68665	1695	8.328566	2207.413	56.2021102905273	24.34148	1
114953.4	24472.63	153.1151	1696	9.441868	2118.496	54.1421661376953	26.89418	1
115083.1	24589.08	-20.96573	1697	12.7865	1369.163	57.1265106201172	37.35886	1
115360.4	25083.52	-192.3309	1697	9.735723	2856.095	50.0330276489258	21.1762	1
114075	23524.96	-16.49727	1698	13.66351	1165.823	46.9839401245117	39.79013	1
115385	25000.2	-223.5153	1698	14.5644	1914.474	46.38916015625	29.38337	1
114286.3	23665.11	-111.8305	1699	15.6246	1213.421	46.7905158996582	40.37794	1
115133.1	24532.42	-158.3086	1700	14.14605	1614.25	49.5059204101563	33.62929	1
114335.1	23720.67	-85.46631	1701	15.26994	1202.506	51.2136573791504	41.46734	1
114049.2	23460.28	29.13757	1702	13.81323	1148.221	50.9922561645508	41.93714	1
114558.2	23927.79	106.3076	1703	11.90669	1452.528	54.797679901123	35.94473	1
115073.2	24481.96	26.25633	1705	12.61065	1317.084	55.8919334411621	38.49203	1
115383.2	25062.63	-235.5962	1705	13.98224	2211.956	53.1954307556152	27.43527	1
114937.2	23245.95	-133.3554	1706	12.91536	1610.207	46.463451385498	32.0274	1
114072.1	23478.61	94.88487	1709	10.56884	1570.103	47.7277946472168	31.6543	1
114970.9	24384.13	99.36577	1710	11.18251	1464.17	47.2879295349121	33.54369	1
114383.3	23756.43	45.11526	1712	6.365578	4616.262	152.943397521973	18.57345	1
114350.4	23657.08	-0.4273987	1715	9.940005	1732.429	50.3212585449219	28.77777	1
114500.7	24060.76	41.17004	1717	9.38676	1809.655	50.6189575195313	27.88343	1
114607.1	24142.82	-83.44208	1718	8.855809	2419.745	57.7491188049316	23.51024	1
114232.8	23644.23	151.4861	1720	11.23934	1614.968	46.8833618164063	32.15773	1
114246.6	23651.02	107.6026	1720	13.12122	1277.406	51.7091598510742	39.38534	1
115030.1	24574.15	-42.49771	1720	12.02082	1570.005	57.2386436462402	38.20093	1
114968.2	24422.84	-32.2699	1721	10.35882	1734.423	51.8303489685059	29.30618	1
114020.2	23479.2	173.5217	1722	6.184048	5001.927	96.1322135925293	17.2358	1
114020.6	23476.91	158.9643	1723	6.523234	3344.361	49.4090461730957	17.8525	1
114307.4	23691.22	39.38843	1724	15.47194	936.4874	44.0463218688965	47.76359	1
114376	23729.45	-147.4279	1725	17.85947	1144.812	46.2700729370117	43.60332	1
114574	25092.07	-109.5599	1726	14.32457	1343.882	47.677375793457	37.21724	1
115336.3	24931.53	-72.7565	1727	16.10118	1079.822	48.4605979919434	44.17228	1
114268.4	23658.22	69.73633	1728	12.87702	1191.855	45.005054473877	38.87916	1
114323.1	23695.58	90.71541	1729	11.81207	1374.639	49.0259208679199	35.86554	1
114041.9	23464.06	78.28886	1731	6.10899	3988.486	95.8583450317383	17.94463	1
115139.1	24454.9	-36.04748	1732	5.712179	4701.028	103.59614944458	15.71986	1
114129.8	23486.17	161.2672	1733	8.169119	2522.685	50.0673484802246	22.70089	1
114458.3	25304.93	-38.98071	1733	10.10081	1782.289	50.0014381408691	28.23346	1
114473.4	25239.23	-118.4489	1734	11.13516	1826.062	45.1143989562988	28.10751	1
114074.2	23373.19	-27.14867	1735	12.05898	1331.738	43.702995300293	34.47501	1
114313.6	23691.28	110.9128	1737	12.9571	1266.773	49.0096778869629	39.221	1
115377.8	25049.8	-63.15552	1737	16.83153	974.2269	45.1800498962402	46.82563	1
114172.2	23592.05	62.53662	1741	15.56539	922.2395	42.6093063354492	48.00077	1
114077.8	23552.94	205.3371	1742	10.83685	2057.374	48.3825607299805	29.17599	1
114192.4	23619.56	-56.83418	1745	12.45732	1350.739	43.9318046569824	34.53634	1
115349.3	24850.86	90.44655	1745	17.33609	859.1973	45.5175170898438	53.18378	1
114957.2	24484.4	147.2363	1746	10.5478	1754.129	49.235408782959	30.36045	1
114130.7	23625.19	-52.72781	1747	10.28026	1706.013	44.3321342468262	28.28404	1
115109.4	24579.38	114.2235	1747	5.158716	3966.337	43.1770248413086	14.24929	1
114137.4	23585.93	109.3953	1749	10.02824	1650.756	43.6307182312012	29.49305	1
114233.7	23574.16	73.78206	1750	4.619292	6798.761	178.493118286133	13.4559	1
115074.4	24614.93	32.74384	1751	11.94863	1283.507	44.5015258789063	35.91048	1
114125.2	23512.17	182.8128	1752	11.16507	1758.551	44.8777809143066	30.78974	1
114700.8	24156.35	76.37154	1753	22.82999	653.2856	51.4951286315918	71.86151	1
114174.6	23556.53	113.6339	1754	13.62041	1139.149	42.3523216247559	40.67727	1
115403.9	24849.45	51.20804	1755	12.02435	1287.528	45.7614288330078	36.40067	1
114112.8	23525.65	226.9299	1756	17.67841	1163.118	41.2612686157227	47.15079	1
114051.1	23516.61	231.4571	1757	12.00133	1931.561	42.826229095459	31.26407	1
115983.8	24871.55	59.70795	1757	18.52297	777.5519	45.5269584655762	57.5751	1
115136.5	24611.1	9.409409	1759	10.39297	1596.2	48.1959609985352	30.41199	1
114115.9	23571.34	219.5403	1760	16.07818	1316.557	45.7416915893555	43.33503	1
114550.6	23903.75	119.0575	1761	7.092943	2724.693	49.4665298461914	20.30047	1
114508.1	23877.29	139.269	1762	6.920574	3051.795	53.6279525756836	19.43643	1
114137.6	23553.47	90.43327	1763	8.3123	2242.123	55.8563194274902	24.38103	1
114613.7	24119.94	133.1484	1763	9.747968	1960.663	54.8515205383301	28.40585	1
114342.1	23686.92	47.23115	1764	6.09195	4165.397	111.419437408447	18.09143	1
114367.3	23686.27	-223.0252	1764	13.88025	3102.391	55.8805084228516	25.20715	1
115119.8	24609.99	-16.31699	1767	16.54923	948.5876	48.5227928161621	48.57944	1
114000.4	23467.24	158.5333	1768	5.002511	6135.146	105.323123931885	13.83495	1
114387.6	23621.55	36.6832	1770	8.12787	2078.529	45.1537971496582	23.69995	1
114386.6	23678.78	15.79109	1771	8.599534	1973.454	46.0841598510742	24.94236	1
114266.8	23602	238.0496	1773	10.27854	2400.171	40.8845252990723	26.40834	1
114333.3	23680.95	-1.196671	1774	11.68967	1359.658	45.4244804382324	34.37056	1
113911.7	25094.65	-150.0758	1775	11.44425	1941.659	45.2294006347656	27.46432	1
114338.2	23635.35	154.5089	1776	4.445714	8506.696	178.257514953613	12.39501	1
114778.5	24148.09	-1.597137	1777	15.39797	1014.241	49.4140930175781	46.21957	1
114382.8	23708.74	-197.6503	1781	10.38455	2966.741	48.0763244628906	21.1932	1
114384.8	23732.94	-187.558	1781	9.214208	2952.358	47.2332458496094	20.40045	1
114334.7	23615.55	24.94316	1782	7.592829	2298.366	45.8131980895996	23.03489	1
114335.9	23618.01	27.87323	1782	7.984871	2175.067	48.0837059020996	23.30663	1
115303.4	24785.44	-153.4797	1782	19.20473	1063.056	45.817699432373	46.36984	1
113914.3	25094.91	-81.70227	1783	17.221	1018.245	48.802188873291	47.20042	1
114047.2	23452.98	52.22806	1783	5.050314	6354.317	190.481067657471	14.92903	1
115265.2	24853.44	-24.14557	1783	7.502464	3249.992	93.8083801269531	21.12505	1
114091	23467.45	95.6572	1785	7.055784	2552.853	44.596752166748	20.33921	1
115184	24731.81	-6.189499	1785	9.743849	1731.587	46.6788444519043	28.01418	1
113889	25131.34	-117.7743	1786	13.40925	1496.842	48.8938407897949	34.2959	1
115173.3	24801.61	112.6533	1786	13.90685	1109.622	43.3683280944824	42.01694	1
113926	25126.48	-191.3118	1789	12.17372	1998.377	41.0394020080566	26.78836	1
115409.4	25063.58	-173.5828	1790	10.77937	2314.65	47.7156219482422	24.44539	1
114300.8	23649.37	135.3235	1792	8.487322	2174.276	44.798397064209	24.17143	1
115150	24565.03	80.09361	1792	13.30018	1201.467	50.5503273010254	40.79188	1
114293	23775.94	110.0417	1794	14.12674	1102.386	44.342041015625	42.58745	1
115053.2	24467.6	19.48982	1796	8.963574	2028.883	58.2628784179688	26.64355	1
114559.8	24004.86	-24.36607	1797	11.28035	1479.174	46.5432395935059	32.20623	1
115402.5	25171.25	-121.3567	1799	10.75885	2569.202	95.812370300293	27.34596	1
115380.5	25063.69	-49.63486	1801	18.04749	905.7578	48.8269882202148	51.30994	1
115026.2	24450.24	41.03447	1802	13.15125	1204.517	50.5251426696777	40.13504	1
114003.3	23489.54	29.96552	1803	12.81891	1167.067	43.7621002197266	38.9343	1
115396.5	24998.19	-118.057	1803	23.59931	769.8845	47.0828704833984	61.54789	1
114001	23550.92	8.338394	1804	6.482257	2904.038	48.1488761901855	18.23027	1
114871.1	24292.88	30.923	1804	15.48561	997.7604	50.5417785644531	47.52791	1
114054.1	23497.72	89.8687	1805	7.262974	2457.906	45.2445030212402	20.98398	1
114734.8	24154.71	187.1421	1805	11.67585	1737.432	47.5442886352539	32.29225	1
114008.2	23453.07	6.316681	1806	9.411472	1761.519	45.1933403015137	27.31582	1
113998.3	23505.28	42.87865	1807	11.21478	1403.484	46.777904510498	33.90355	1
113986.9	23476.94	70.10666	1810	14.07792	1074.88	46.4513397216797	43.40327	1
114849.9	24385.19	60.68405	1810	16.38872	906.8034	47.523609161377	50.89531	1
115284.7	24786.31	118.7193	1813	17.71387	859.6934	45.0927619934082	54.22208	1
115491.6	24890.6	-247.8316	1823	12.15448	2542.454	44.1904411315918	23.29081	1
115382	24845.84	31.8763	1824	9.932309	1645.836	46.9268112182617	29.43317	1
115471.4	24826.08	-22.86888	1826	11.79919	1399.974	46.6221084594727	33.69032	1
114894.4	22978.06	-144.4984	1829	13.49199	1514.914	41.7429389953613	32.68616	1
115967.6	23650.71	25.34569	1830	10.30422	1545.452	44.2779579162598	30.36202	1
114592.6	24937.89	-85.60402	1831	13.98233	1353.182	52.1550941467285	37.47973	1
114285.7	23733.43	125.6471	1835	10.36424	2227.01	94.8096618652344	30.93063	1
114719.1	24492.31	-112.3284	1835	15.18779	1267.131	48.1342086791992	39.26183	1
114362.6	23824	47.54559	1837	5.362983	4873.592	109.650005340576	15.6589	1
115309.2	23820.36	-18.04207	1837	2.425939	22053.33	389.848106384277	6.728898	1
114409.7	23860.71	29.14589	1838	7.113678	2644.611	54.3195266723633	20.57234	1
115285.3	23854.76	57.06047	1839	18.60767	828.2789	53.7992210388184	58.42955	1
114381.1	23779.63	-4.011653	1840	6.114275	4792.21	149.338008880615	17.51213	1
115867.7	24846.92	132.813	1845	15.41993	1075.118	48.1555137634277	45.62971	1
115302.3	23857.43	-60.73095	1849	2.684611	16504.18	235.894836425781	6.905595	1
115319.7	24824.36	-217.4856	1850	13.69532	2009.708	46.6265830993652	28.06464	1
115249.8	24650.63	-179.822	1851	10.82018	2353.065	47.7853469848633	24.23559	1
115254	23786.8	-202.1883	1852	11.35272	2557.342	56.2707824707031	24.10287	1
115276.9	24724.22	-185.1987	1852	8.879535	3105.467	48.9632835388184	19.58832	1
115204.2	23743.03	-284.6634	1855	14.04134	4451.915	57.1231117248535	24.17573	1
115221.1	23709.97	-212.7061	1855	8.902342	3646.142	56.9097747802734	18.34179	1
115265.3	23819.45	-171.8681	1856	4.909144	12414.99	162.172664642334	10.91939	1
115281.8	23800.34	-119.5862	1856	4.81084	9759.209	113.285980224609	12.28333	1
115536.1	22929.64	31.59866	1859	10.76323	1481.288	46.3267059326172	32.16986	1
115305.8	23863.04	-77.61819	1861	6.630212	4370.19	105.621143341064	17.50533	1
114711.8	24138.4	151.9757	1864	13.23138	1416.66	54.5897598266602	38.36155	1
115403.9	24838.71	13.54103	1864	13.14565	1180.09	46.576301574707	39.38596	1
114732.9	24175.46	195.6297	1865	11.94825	1714.042	45.7627449035645	32.67142	1
114801.4	25333.2	-120.859	1870	21.85757	810.7904	42.7779731750488	56.44395	1
114748.7	24144.57	240.6118	1871	10.2873	2554.206	45.8245506286621	26.61741	1
114715.6	24042.44	198.4916	1872	7.883964	2956.97	47.2394332885742	21.04076	1
114868.4	24407.2	-73.51288	1879	5.549774	4384.688	58.9349784851074	14.38907	1
115010.9	23389.92	-36.51119	1879	7.850685	3031.942	90.9636192321777	21.8035	1
114801.3	24447.64	-110.7903	1880	9.007233	2473.359	53.0173683166504	22.94539	1
115030.9	23335.23	34.41696	1880	16.77037	906.9143	49.6692008972168	51.52629	1
114190.7	23586.04	86.71555	1882	10.83809	1520.486	48.8492012023926	32.70983	1
115400.1	22867.45	-217.2437	1889	11.67776	2296.562	40.4544448852539	24.0862	1
114423.9	23942.5	138.3433	1890	3.108001	10669.35	97.0787124633789	8.330477	1
114378.8	23913.03	150.5576	1892	4.427817	5648.213	50.9309997558594	11.80908	1
114482.2	23940.13	78.21297	1894	17.01627	901.9	50.3407592773438	52.74101	1
115157.1	24547.59	81.14395	1894	7.926038	2274.632	51.0472106933594	23.30476	1
115415.3	24945.11	-34.32915	1897	5.581935	3763.661	48.1596145629883	14.87097	1
114797	24355.44	87.1978	1898	7.760828	2262.654	45.9803657531738	22.57991	1
115448.6	24844.27	98.02315	1901	10.2894	1751.731	56.4572715759277	30.56956	1
115427.7	24792.14	-35.2202	1903	4.936165	7215.262	192.457012176514	13.81936	1
114640.3	23650.69	487.873	1905	37.61409	1806.38	43.7365913391113	60.07504	1
114556.8	23961.28	-141.7392	1907	6.559877	5102.457	103.047473907471	15.81629	1
115251.1	24878.71	-255.4082	1909	14.02959	2291.202	49.1626129150391	26.10369	1
114543.7	24018.3	196.0734	1911	13.96326	1483.333	51.4032974243164	38.63683	1
114593.1	24040.9	119.9406	1912	9.247435	1931.816	47.9549255371094	26.89482	1
114452.2	23895.53	90.23499	1913	8.130479	2211.172	50.4802169799805	23.82053	1
115083	24567.77	-80.67719	1913	8.266716	2482.685	49.9221115112305	21.88014	1
114030.8	22868.44	-105.5625	1914	18.70324	994.5961	49.9440841674805	49.4576	1
114826.4	24442.73	361.0636	1914	24.64332	6418.365	58.3089828491211	40.09258	1
115004.5	24423.94	129.2099	1914	6.582488	3296.553	59.8891296386719	18.57693	1
114867.6	24268.92	138.9232	1915	11.12308	1669.044	53.8718032836914	32.4634	1
114609	24058.52	249.3165	1916	8.35287	4431.021	95.6242790222168	21.32022	1
115881.7	23349.87	-141.6221	1916	15.42975	1310.376	44.040828704834	37.69859	1
114507.4	24011.28	162.4737	1918	13.48152	1361.243	48.6975212097168	38.58847	1
113982	22917.54	-258.8367	1920	14.87129	2101.715	45.4233741760254	27.55913	1
115085	24607.56	145.5202	1920	9.763046	1916.827	48.9372138977051	27.92438	1
114138	23461.58	17.15767	1924	6.501259	3069.122	58.188591003418	18.57882	1
113986.6	22897.62	-100.4571	1926	2.362536	22368.57	240.091728210449	5.829051	1
115038.4	24165.96	-174.2059	1927	14.90303	1618.316	51.806770324707	34.26335	1
115360.9	24866.96	-72.7224	1927	13.43524	1393.254	54.063549041748	36.79622	1
115422	24876.45	-48.36189	1932	11.64948	1442.107	43.694881439209	32.47039	1
115342.1	24892.53	7.121094	1933	3.670444	11129.27	274.600769042969	10.53578	1
115349.3	24869.82	-27.22809	1934	8.293194	2170.448	45.9494514465332	23.00877	1
114790.3	24286.73	113.983	1935	12.49563	1332.809	48.6385498046875	37.16302	1
114416.3	23923.62	84.83246	1936	10.96023	1485.074	48.1559181213379	33.16772	1
114169.6	23576.61	81.01387	1940	11.95929	1336.409	47.6786079406738	36.17609	1
114476.1	23863.93	105.0311	1940	12.69307	1313.09	50.2413368225098	38.05778	1
114106.1	23544.97	34.11911	1941	12.73127	1191.751	44.6094207763672	38.43443	1
114555.2	23960.85	122.9162	1942	9.998278	1850.821	54.6725044250488	29.32529	1
115091.1	24422.29	32.39288	1942	14.96075	1114.56	59.7962303161621	46.08653	1
115458.7	24893.76	83.47382	1944	14.59224	1042.158	46.1004257202148	44.68787	1
114072.7	23499.41	82.03674	1946	9.984977	1625.702	45.2390403747559	29.8485	1
114174.5	23606.94	70.14641	1947	13.1759	1173.969	47.262134552002	40.32156	1
114819.6	24210.02	140.1532	1947	11.75237	1522.387	49.0572814941406	34.07236	1
114604.5	24019.02	134.779	1948	8.33171	2285.336	48.6492195129395	23.79019	1
114664.3	24081.23	168.1043	1949	11.45889	1771.389	55.5797080993652	32.25752	1
114221.8	23694.15	38.17352	1950	11.36611	1390.97	47.3687057495117	34.40177	1
114589.7	24058.12	209.3996	1954	8.244398	2825.138	42.7793769836426	21.65662	1
113978.9	23381.28	63.98994	1955	23.38617	573.6357	41.9620590209961	74.13108	1
114774.4	24214.08	115.5149	1955	9.898258	1757.25	47.8361320495605	29.04367	1
114101.2	23409.03	-55.67635	1957	16.22854	1019.131	47.584342956543	45.76743	1
115492.6	24919.76	-40.4133	1960	6.131575	4128.076	92.1337280273438	16.85525	1
115515.4	24881.29	-2.566147	1962	9.363323	1751.573	43.272632598877	27.05274	1
115320.1	24777.76	35.68192	1964	11.19619	1396.573	45.4574165344238	33.64008	1
114665	24111.09	139.8598	1965	11.43902	1512.166	45.3208885192871	33.12852	1
115390	24850.79	-48.74802	1970	12.58034	1309.448	43.0041427612305	35.04867	1
114180.5	23611.11	38.09731	1971	14.88635	968.5044	42.7050590515137	45.64296	1
115448.9	24884.62	10.27557	1971	9.12459	1844.317	46.6452293395996	26.55896	1
114028.3	23547.99	-12.11777	1982	14.04629	1121.667	46.3572235107422	40.98271	1
115211.9	24780.19	78.86917	1982	11.32277	1426.784	48.3307762145996	34.20964	1
115134.5	24575.04	-92.71805	1983	13.20594	1430.405	48.7677917480469	35.11158	1
114505	24020.52	122.7698	1988	13.06947	1237.668	44.7931327819824	38.96652	1
114446.6	23964.69	173.2511	1989	14.31335	1247.705	43.4005699157715	40.30037	1
114065.3	23524.67	62.30927	1991	17.93596	794.0568	43.8169097900391	55.5697	1
114532.6	23931.24	75.02884	1993	18.98015	768.7184	47.3839340209961	59.64165	1
114496.1	23988	-14.84344	1994	12.11863	1389.794	50.7289810180664	35.07563	1
115030.4	24655.28	414.5812	1995	14.97661	3682.533	42.5122108459473	27.90664	1
115037.6	24647.44	426.9107	1995	14.7566	4079.658	39.6670265197754	24.74292	1
114665.1	24139.36	11.24939	1996	13.94218	1082.687	45.1109809875488	42.05466	1
115156.9	24653.57	143.2121	1996	14.68972	1146.862	46.5636024475098	43.15685	1
114652.3	24073.48	114.7062	1997	7.260108	3831.483	138.907615661621	21.43876	1
114597.8	24972.23	-95.73975	1999	12.29122	1559.185	47.8001556396484	32.34132	1
115218.2	24670.69	117.8682	1999	16.97168	984.1168	55.0156784057617	51.72444	1
114686.7	24036.5	26.81046	2001	8.007674	2096.613	43.5189895629883	23.22084	1
114833.9	24276.19	-1.363297	2003	14.68477	1058.639	47.8698081970215	43.87439	1
114053.3	23459.16	52.7343	2005	16.09126	948.1189	49.6173210144043	49.65147	1
114725.8	24067.19	155.1841	2007	6.430007	4315.992	95.62060546875	18.05921	1
114695.7	24036.04	132.5104	2008	9.342153	1950.496	47.5298385620117	26.88287	1
116001.9	24525.23	-50.09964	2010	13.22046	1252.36	44.0029335021973	36.74967	1
114622.3	24053.83	257.3916	2012	5.416143	8193.063	101.237339019775	13.52239	1
114738.2	24021.34	166.6056	2016	8.521561	2363.953	46.198917388916	23.64349	1
114695.4	23997.51	270.2058	2017	14.77726	1937.951	51.5835609436035	36.59669	1
115412.5	24889.79	-63.82638	2019	7.25436	3467.492	86.585880279541	19.43054	1
114619.3	24022.98	214.2492	2020	11.18061	2087.984	50.1333427429199	29.96132	1
115405	24843.74	-90.83797	2021	7.26485	3759.313	95.7385215759277	18.86492	1
114909.6	24298.03	13.09387	2022	11.85082	1472.81	58.6020927429199	35.28696	1
114793.1	24116.29	5.005875	2023	6.886818	2748.749	51.1326026916504	19.58009	1
114560.6	23957.08	-114.1792	2025	16.1044	1140.634	43.340648651123	41.47236	1
115017.3	24558.13	76.78337	2026	12.44424	1286.228	49.2144050598145	37.77146	1
115377.8	24797.8	-3.017654	2027	12.09821	1311.141	46.222526550293	35.71998	1
114933.3	24290.27	-40.37605	2028	14.02274	1187.758	48.1225776672363	39.77818	1
115356.9	24871.82	29.12094	2028	15.68662	961.691	47.8389854431152	48.11005	1
114075.3	23465.34	43.55431	2029	11.78504	1314.413	45.5116119384766	35.62582	1
115305.3	24692.75	42.77481	2033	9.938683	1649.631	48.3530960083008	29.77085	1
114953.8	24300.51	44.23477	2034	14.17465	1136.797	54.2962493896484	43.55665	1
115268.2	24798.59	-149.4817	2034	7.969514	4011.813	91.9829139709473	18.9413	1
113927.8	23062.19	-129.8709	2035	15.03823	1281.652	42.6443824768066	37.67719	1
115002.4	24370.81	-40.28435	2036	10.10529	1721.211	45.6573295593262	28.16363	1
114949.9	24267.79	-105.499	2037	10.15128	2033.98	49.0746078491211	26.25292	1
114950	24261.06	13.85506	2040	12.04271	1300.116	46.4161949157715	36.10866	1
115329.4	24766.3	-74.65006	2041	7.932497	3407.439	93.5519332885742	20.89812	1
114792.5	24094.4	-252.5305	2043	14.5888	2274.632	48.4686050415039	26.46486	1
115349	24804.07	-32.60559	2046	21.83348	711.0983	49.2892799377441	64.04906	1
114904.9	24261.21	174.4493	2048	13.38256	1456.951	51.5453910827637	37.59372	1
114233.7	23619.04	56.45355	2049	17.31866	821.2822	43.8484649658203	53.78575	1
114711.9	24268.41	288.0479	2049	17.42863	1790.529	46.7059211730957	41.66399	1
114733.9	24266	260.3615	2049	15.39666	1686.272	46.9476623535156	39.11791	1
115888	24822.22	27.44865	2049	18.97765	765.5338	46.4582328796387	58.44534	1
114779.1	24301.51	254.3274	2050	10.86552	2518.441	47.472110748291	27.43784	1
114764.8	24368.36	239.3983	2051	9.527428	2762.504	47.4104347229004	24.55343	1
114844.6	24310.95	72.08641	2052	11.24178	1410.668	46.0895881652832	33.86493	1
115370.1	24958.57	-109.389	2052	20.91629	866.1396	47.4501914978027	54.84669	1
115000.6	24266.52	-32.79755	2053	12.0756	1392.617	47.7612037658691	34.35778	1
115417.3	24846.45	-44.76239	2053	9.264376	2611.329	98.8652458190918	25.976	1
114770.6	24279.68	180.4823	2054	8.296732	2595.864	47.8188591003418	22.56119	1
115359	24850.54	37.3645	2056	9.028744	1879.099	48.5367660522461	26.55653	1
113665.7	23280.52	-95.9314	2057	5.995028	6094.644	171.210174560547	15.63375	1
114901.2	24181.92	-20.82405	2058	13.08019	1207.455	43.8913841247559	37.52262	1
114972.7	24272.5	-159.7967	2060	18.88361	1084.329	43.3437156677246	45.07691	1
114441.9	23931.54	153.2775	2062	12.76791	1334.231	42.6072006225586	36.73421	1
114872.6	24353.1	57.85492	2063	14.83255	1022.659	48.4150810241699	45.9341	1
114911.9	24245.2	16.61543	2064	9.229847	2406.98	95.2378768920898	27.18173	1
114714	24239.57	276.8268	2065	10.97335	2782.264	45.5099334716797	26.72294	1
115473.7	23157.39	-85.4538	2065	14.78591	1187.841	45.3188285827637	39.94388	1
115492	23202.79	-86.24123	2066	10.7411	1858.831	52.7158966064453	28.55149	1
115354.4	24988.63	26.50749	2068	11.6946	1316.28	44.0828742980957	35.03526	1
114942.5	24276.78	-55.75569	2069	8.368312	2295.906	48.5787734985352	22.64994	1
114807.4	24192.09	207.4745	2070	8.850119	2663.332	46.4165077209473	23.41383	1
114699.3	24103.7	116.0312	2071	9.864668	1875.478	55.2307472229004	29.0036	1
114924.7	24332.16	103.682	2072	7.244741	6152.364	106.735973358154	20.28881	1
114929.4	24339.25	137.8724	2072	5.285957	4342.002	53.9677886962891	14.54111	1
114167.5	23415.97	1.297455	2073	12.73465	1283.52	50.805549621582	37.72473	1
113690.5	24332.56	-33.24036	2074	18.47988	866.4594	50.3355445861816	53.9545	1
113965.1	23356.14	118.1589	2074	11.12024	1564.001	50.3345146179199	32.98124	1
115341.6	24806.15	-49.78706	2074	13.30406	1311.634	50.8286247253418	37.32895	1
114834.1	24212.78	139.4133	2075	16.58394	1000.486	47.8428039550781	49.29865	1
114901.2	24254.1	-10.51239	2076	5.928165	3310.324	47.3371315002441	16.3344	1
114086.9	23499.73	91.06674	2077	9.150429	1792.065	43.1331214904785	27.08737	1
114975.7	24264.18	-90.26054	2077	8.357032	2419.054	45.0472259521484	21.84048	1
114148.5	23525.5	58.57184	2078	5.045299	4839.755	87.0257682800293	14.44945	1
115019.8	24317.99	-78.47763	2079	12.88679	1455.473	51.2423400878906	34.79755	1
114979.6	24332.4	-24.00047	2080	8.511443	2175.982	51.7216835021973	23.94152	1
114750.3	24188.4	479.1522	2081	21.06712	3105.772	45.6519088745117	33.54256	1
114271.3	23615.09	-29.24248	2083	14.11887	1107.088	43.5506744384766	40.58179	1
115164.1	24540.65	18.36868	2083	14.09759	1063.802	44.8208923339844	42.67446	1
114915.6	23408.54	-178.3521	2084	24.20059	890.2658	45.5758247375488	55.32835	1
115000.9	24361.87	-199.5044	2085	12.37585	2140.634	48.0036468505859	26.76458	1
114910.3	24249.71	-25.98755	2086	8.201592	2315.331	53.4857978820801	22.97996	1
114639.2	24028.41	217.1124	2090	13.00849	1723.392	49.0476989746094	35.01232	1
115335	23192.48	-106.9682	2091	21.13814	796.0845	40.7549438476563	55.74621	1
114957.5	24466.59	246.1319	2093	11.55641	2247.355	47.1413154602051	29.74641	1
114976.6	24319.39	-121.9882	2094	12.10114	1649.808	43.446174621582	30.69475	1
114599.2	24070.71	205.3896	2097	9.839966	2320.796	48.2573356628418	26.26971	1
114339.8	23840.08	184.134	2099	16.20568	1146.708	46.4025840759277	45.44617	1
114596.9	24075.53	117.6616	2100	12.88017	1380.035	56.5643348693848	38.4618	1
115121.8	24574.57	113.403	2100	10.35425	1719.555	52.6510238647461	30.61301	1
114473.6	23995.91	184.5561	2101	4.358978	6260.53	45.3364715576172	11.21636	1
115967.9	24046.27	-136.2973	2101	13.84391	1467.867	44.5021018981934	34.33104	1
114532.2	24018.61	177.1279	2102	11.27034	1690.954	44.0955009460449	31.42876	1
114570	24055.13	148.5133	2103	7.773969	2589.466	49.4978828430176	21.72612	1
115412.3	24862.36	105.8644	2103	16.99002	982.1293	57.3970260620117	52.42661	1
115370.8	24791.61	91.21582	2104	10.25996	1645.748	49.7822799682617	30.77233	1
114893.3	24174.45	123.6468	2105	11.13805	1665.34	55.9672203063965	35.49237	1
114932.3	24225.55	-46.37939	2105	13.53798	1371.069	60.5515403747559	38.44826	1
115421.6	24808.64	297.8469	2105	14.87614	2278.053	56.7468299865723	35.21131	1
115467.4	24837.29	432.3493	2105	20.43587	4015.302	45.4568481445313	32.88145	1
114061.6	23460.44	99.37082	2106	9.12971	2372.348	105.70235824585	27.12711	1
114987.1	24357.14	-79.06059	2106	12.7204	1560.279	59.3468246459961	34.76426	1
114686.8	24106.72	227.4117	2107	5.344021	6917.781	99.9446830749512	13.7421	1
115895.6	24816.4	-80.90495	2107	5.229632	7522.589	195.286441802979	13.71653	1
113988.5	24948.97	-149.0578	2109	5.808785	5689.149	90.3576774597168	13.65565	1
114982.5	24396.57	-129.8295	2111	12.63243	1732.649	53.1138534545898	31.64072	1
114952.4	24317.07	3.147507	2113	7.704705	2340.158	48.8778648376465	21.99698	1
115939.4	24871.79	-227.6642	2113	23.26455	1167.074	49.6202430725098	47.2331	1
115005.1	24490.51	-127.3461	2114	16.16502	1234.1	48.2254486083984	40.73472	1
115858.5	24050.65	330.2024	2114	11.86896	10875.89	84.6767158508301	18.97601	1
115907.2	24660.56	-217.2818	2114	19.30276	1411.138	51.2956352233887	39.58521	1
115173	24718.63	117.8156	2115	9.846691	1853.031	53.6193809509277	29.02386	1
115044	24521.21	-208.9876	2116	8.50181	3888.516	50.4278030395508	17.95987	1
115045.5	24515.05	-201.2318	2116	8.294526	3698.802	52.5668907165527	17.61364	1
114029	23461.93	137.7818	2118	13.01804	1347.626	50.3297805786133	38.11273	1
114074.2	23466.21	92.76079	2120	6.583289	3521.861	91.5204238891602	19.32945	1
115084.9	24555.26	-266.1774	2120	7.644211	7300.93	110.459156036377	14.08415	1
115387.6	24794.92	57.76708	2121	5.428694	4773.378	114.595859527588	15.93179	1
114125.4	23478.55	100.106	2123	7.89828	2174.42	42.4103813171387	22.8873	1
115455	23004.43	-1.591797	2123	14.3045	1064.029	44.1421318054199	42.15565	1
115183.7	24660.57	-53.70819	2124	11.33279	1653.941	55.0073585510254	31.63631	1
114030.7	23426.98	94.39079	2125	11.03184	1491.895	47.435977935791	32.84157	1
114073.1	23470.12	183.0589	2126	11.49401	1691.668	43.8440971374512	31.75587	1
115373.9	24846.54	62.14798	2126	9.698564	1733.357	49.5820960998535	28.90631	1
114141.4	23450.13	118.2912	2127	12.12766	1392.96	48.6344108581543	35.88957	1
115355.9	24810.78	43.44803	2127	10.04885	1634.735	48.3207740783691	29.96537	1
115467.7	22992.27	-143.0209	2127	9.927063	2186.963	40.6697616577148	23.80954	1
115353.4	24896.83	72.42087	2128	6.119818	3890.622	94.862850189209	17.83852	1
114017.7	23424.37	160.7108	2129	12.8845	1347.051	42.1539115905762	36.53663	1
114154.3	23502.5	49.03404	2130	13.33773	1128.257	44.928352355957	40.5849	1
115307.2	24838.12	-54.10014	2130	4.761438	6074.521	100.405517578125	12.63015	1
114139.5	23461.39	31.02203	2131	9.826169	1605.599	42.3442649841309	28.9383	1
114100.6	23494.09	17.83447	2132	13.9307	1077.928	45.2571792602539	42.34947	1
114972.4	24323.81	-181.5481	2132	17.29634	1348.954	47.1909599304199	39.22433	1
114359.7	23718.79	119.5992	2133	8.549632	3816.496	115.833744049072	23.54894	1
113794.2	23237.91	-145.8261	2134	5.852859	4830.678	52.7620544433594	13.81526	1
114952.8	24307.54	-188.9582	2135	17.76137	1470.774	58.5920867919922	39.54938	1
113843.5	23384.51	70.51216	2136	11.59563	1379.149	48.1803245544434	35.13609	1
114972.6	24280.24	-205.829	2136	14.60302	4558.99	101.186222076416	22.43409	1
115328.9	24863.81	163.5969	2136	17.33837	1003.859	47.1014671325684	49.77428	1
114042.6	23439.01	122.0644	2137	12.25774	1425.651	51.966796875	36.18476	1
114889.4	24255.94	105.011	2137	6.439265	4607.001	160.252307891846	18.85385	1
114978.9	24349.95	-172.9877	2138	9.97046	2723.883	55.6070747375488	23.07907	1
114355.5	23713.14	45.19577	2140	8.326633	2291.833	64.0752105712891	24.78827	1
115031.9	24514.73	-231.464	2141	16.70823	1766.826	52.1467208862305	33.40688	1
114065	23283.74	-263.1823	2142	12.95222	2589.372	47.2937812805176	23.84612	1
114973.1	24352.55	-120.7442	2142	9.571075	2325.398	51.5731773376465	24.17872	1
115532.4	23328.78	-89.98405	2142	19.36187	864.8906	43.0906715393066	52.15257	1
114088.1	23441.27	37.44537	2143	11.79942	1356.769	49.1503944396973	35.6055	1
114932.9	24276.79	-45.82367	2143	7.683644	2530.587	49.4350166320801	20.92149	1
114870.9	24365.65	33.67134	2144	12.20046	1377.273	57.0074005126953	37.32629	1
115175.4	24738.71	-142.3219	2144	12.70975	1748.92	50.6045837402344	30.87745	1
114052.4	23275.27	-176.9002	2145	11.79518	2102.445	48.6886520385742	26.71604	1
114962.4	24340.7	-57.66678	2145	9.652159	2039.19	56.7234344482422	26.61439	1
114980.3	24334.36	-284.2564	2145	17.32823	3353.531	50.192699432373	24.46503	1
[truncated: 25,142 more rows]
