# Supplementary material for: Landscape of the Epstein-Barr virus-host chromatin interactome and gene regulation
Source: EMBO J. 2025 May 27;44(13):3872–915. doi: 10.1038/s44318-025-00466-5 (PMC12216251; doi:10.1038/s44318-025-00466-5)
Supplement: Supplementary file 8 — Source data Fig. 1 [file 44318_2025_466_MOESM8_ESM.zip › Figure 1/1I/Fig1I.csv]

xnm	ynm	znm	frame	locprecnm	phot	bg	locprecznm	layer
118524.6	25667.62	-107.2228	110	10.28946	3660.646	273.93701171875	36.1856	1
118511.7	25685.33	-56.4585	214	10.10693	5174.605	536.976303100586	33.65129	1
118491.9	25704.85	-98.42884	413	8.402028	5282.444	373.927291870117	28.95067	1
118498.1	25554.62	-392.4856	459	18.3979	3523.526	126.616996765137	44.49174	1
118510.8	25763.33	-243.6624	556	13.78289	2738.951	127.598449707031	43.54428	1
118653.5	25608.03	131.2817	559	14.76313	1877.983	125.678153991699	39.90042	1
118503.8	25621.26	-1.779528	560	6.449223	5443.288	252.736213684082	20.94051	1
118492.2	25694.01	-77.13393	622	8.248563	5400.775	382.584419250488	28.22458	1
118496.8	25688.12	-69.09937	637	8.708837	4019.992	253.293449401855	29.59816	1
118510	25684.63	18.92471	688	10.39327	3252.264	252.750770568848	33.05202	1
118987.9	25774.33	173.7189	1078	5.59052	8300.803	240.679023742676	13.76525	1
118507.7	25661.07	39.57005	1185	12.90895	1809.39	119.169395446777	40.88998	1
118828.8	25895.12	-264.3596	1194	11.71037	3524.546	123.47013092041	35.91942	1
118501	25671.98	-120.8301	1383	10.56463	2595.821	121.555847167969	36.19691	1
118505.5	25696.53	-231.2616	1476	10.3356	6825.903	478.87914276123	32.62305	1
118502.1	25875.53	189.9119	1901	11.77357	3770.888	238.372116088867	28.24553	1
118656.2	25875.88	92.17642	2242	6.429228	5851.805	228.833221435547	18.21439	1
118649.7	25890.02	110.9723	2253	15.74595	2223.625	230.742324829102	43.75968	1
118670.9	25890.01	130.7376	2278	12.56332	2162.451	114.89249420166	33.80789	1
118720.8	25876.3	125.9506	2282	10.40989	3532.905	240.198829650879	28.28726	1
118659.9	25880.27	121.5829	2286	5.831379	8218.467	354.05249786377	15.8726	1
118716.4	25882.46	214.4176	2291	9.688097	3731.635	117.442420959473	22.0503	1
118704.4	25877.28	140.1344	2300	14.61333	1881.167	117.734107971191	38.71996	1
118693.7	25862.9	117.1799	2305	6.982988	5508.431	231.815628051758	19.04684	1
118667.7	25899.37	148.7988	2310	9.786784	3019.952	115.028137207031	25.30713	1
118728.7	25866.38	141.4982	2317	5.993273	7005.754	235.059875488281	15.66575	1
118708	25861.58	112.3691	2324	10.25879	2647.742	118.776206970215	28.29822	1
118670.1	25874.22	174.901	2325	14.05799	2158.188	116.303894042969	34.87443	1
118725.4	25868.32	162.4026	2330	8.345908	4674.678	233.938430786133	21.0769	1
118682.7	25837.73	193.2552	2342	18.40005	1687.832	116.978134155273	43.9138	1
118687.6	25891.89	83.92744	2349	13.08297	1897.863	118.10221862793	38.22271	1
118698.1	25879.73	202.1336	2356	11.03819	4150.847	227.166702270508	25.72719	1
118655.3	25872.59	79.68149	2360	13.98026	1734.888	117.452919006348	41.60183	1
118741.1	25863.31	154.9824	2365	6.219505	8448.032	350.104843139648	15.7892	1
118716.6	25860.39	180.7213	2374	12.78768	2405.839	114.00537109375	31.26495	1
118732.9	25883.16	168.0106	2381	12.08167	2518.901	118.888572692871	30.3903	1
118679.4	25879.41	119.8342	2391	7.414325	6756.004	465.306861877441	20.34089	1
118740.4	25881.84	103.203	2400	6.78698	6642.773	356.112434387207	19.08804	1
118696.1	25884.42	131.4879	2405	5.180038	12020.82	577.767715454102	13.73947	1
118661.8	25896.52	65.84569	2413	4.1211	14529.08	693.662155151367	12.24289	1
118709.9	25897.83	167.0509	2414	8.085881	5375.642	234.588508605957	20.11674	1
118698.9	25890.63	149.3016	2419	15.57768	1790.166	116.930183410645	40.55601	1
118675.7	25884.25	38.74435	2435	9.7228	2495.925	117.350273132324	30.2817	1
118690	25897.1	127.0094	2443	11.25941	2463.076	118.227546691895	30.28809	1
118691.8	25898.53	91.54408	2504	4.433599	14937.15	808.028335571289	12.58481	1
118685.8	25854.62	196.3412	2517	16.65826	1890.245	115.740478515625	39.4796	1
118673.3	25906.17	60.36992	2523	6.447525	6605.219	355.662780761719	19.40263	1
118671.8	25886.04	87.956	2530	5.300292	11255.58	698.859176635742	15.29871	1
118678.3	25893.76	80.17652	2556	6.044616	6157.055	237.150146484375	17.46154	1
118690.2	25889.54	180.7546	2561	9.10589	4801.792	232.472045898438	22.19544	1
118736	25894.84	118.0702	2563	10.26982	3341.311	232.632881164551	28.29259	1
118842	25663.05	249.535	2605	16.90555	2199.935	112.372421264648	35.59636	1
118884	25616.56	210.2383	2621	9.705806	6060.546	357.440017700195	22.1225	1
118873.7	25626.4	166.0569	2643	9.268012	5517.328	347.297576904297	22.81653	1
118887.5	25634.69	188.168	2648	16.27529	1893.406	115.999351501465	39.33014	1
118899.6	25613.2	229.781	2654	12.9799	3826.522	230.412696838379	28.2976	1
118955.2	25650.81	278.1599	2659	21.84058	1860.4	113.084091186523	42.5402	1
118900.9	25621.83	174.5616	2660	10.97943	2836.447	114.93334197998	27.02143	1
118872.9	25654.5	292.7118	2726	23.98743	1805.125	114.652534484863	44.84156	1
118834.1	25594.33	200.2519	2734	14.04853	3120.754	232.158676147461	32.9908	1
118857.1	25662.86	160.0997	2753	12.02541	3244.953	234.164291381836	30.82924	1
118876.2	25623.81	239.5166	2770	10.14743	5211.719	224.597808837891	21.55765	1
118530.1	25474.29	-174.9975	2798	10.37478	5436.241	452.59790802002	35.06469	1
118840.8	25591.88	163.0476	2813	6.090988	8572.258	343.270195007324	15.33842	1
118883	25637.38	246.8297	2845	14.9528	2507.541	110.909950256348	31.5475	1
118873.4	25626.7	252.7153	2852	12.29895	5182.302	333.142272949219	25.54865	1
118860.3	25632.78	181.8033	2874	12.07269	3398.261	226.701217651367	29.58307	1
118730.4	25599.01	34.55267	2885	12.88019	1776.091	113.441566467285	40.84273	1
118805.1	25632.26	119.4328	2886	13.51212	1961.602	117.892181396484	37.03318	1
118794.8	25599.19	149.9565	2891	9.829804	3018.264	114.547691345215	25.21704	1
118851.1	25646.97	257.6991	2894	12.72788	3132.006	115.624855041504	26.28759	1
118798.5	25647.69	169.4229	2895	11.40065	3458.365	232.8134765625	28.11988	1
118822	25627.32	222.5255	2901	11.29449	3177.43	114.517517089844	25.20699	1
118833.6	25584.64	173.6807	2904	9.854933	3189.141	113.877578735352	24.32469	1
118799.3	25598.58	121.7435	2906	7.74307	4971.651	229.311897277832	20.9336	1
118766.2	25669.71	13.89264	2910	13.09297	2746.863	229.175994873047	39.50786	1
118827.5	25647.91	232.8801	2913	9.19061	5538.091	226.049133300781	20.05318	1
118845.4	25615.95	169.3274	2924	6.846969	8739.523	444.002006530762	16.84406	1
118882.1	25625.05	250.5125	2925	15.65929	2416.856	111.088859558105	32.72822	1
118849.7	25630.15	221.0989	2935	9.455022	5226.457	223.101005554199	21.03537	1
118796.7	25607.06	129.5807	2937	8.980716	4226.627	225.533432006836	24.0499	1
118863.9	25621.86	200.3651	2944	9.087474	5847.241	333.969665527344	20.98116	1
118852.8	25616.59	253.3587	2950	12.77775	4220.068	225.226791381836	26.35707	1
118899.6	25609.29	165.9522	2961	10.45538	3952.928	230.129463195801	26.20495	1
118861.5	25591.23	178.889	2962	10.41969	3002.576	111.398040771484	25.54392	1
118854.1	25627.23	271.6082	2964	16.60285	2485.849	116.044227600098	32.93912	1
118803.7	25568.58	198.4621	2974	12.28957	2671.748	115.078742980957	28.91487	1
118868.8	25611.71	274.5415	2977	22.249	1799.16	111.657958984375	43.7096	1
118917.4	25628.75	261.7905	2979	9.713927	5953.49	226.18335723877	19.70991	1
118878.5	25600.88	174.3429	2982	15.78245	1896.608	117.666458129883	39.2218	1
118824.5	25588	141.841	2995	15.07173	1800.125	113.653434753418	39.76376	1
118977.4	25659.46	333.1796	2997	21.97441	2494.973	112.347709655762	36.74449	1
118927.7	25584.22	367.0579	3002	22.30474	2720.049	111.534057617188	34.75534	1
118858.2	25607.37	224.895	3011	18.31255	1853.285	112.643547058105	40.81842	1
118938.7	25643.01	318.5854	3071	23.21733	2143.858	113.981056213379	40.44056	1
118876.7	25626.09	185.1582	3072	7.924409	6819.013	350.275482177734	19.24005	1
118966.7	25610.43	270.807	3077	21.33884	1858.115	112.636177062988	42.37363	1
118869.8	25580.7	232.2729	3081	12.32789	2994.365	114.590072631836	26.98877	1
118850.3	25594.55	184.6264	3093	10.43781	4071.969	225.052520751953	25.28703	1
118966.3	25622.09	332.67	3095	15.56001	3351.206	110.438514709473	26.41109	1
118920.3	25602.17	266.9485	3104	20.24645	1957.927	111.088706970215	40.46148	1
118858.2	25634.05	214.5193	3129	9.825498	4796.177	219.802688598633	22.42422	1
118839.5	25630.46	164.1664	3136	6.861333	6250.659	222.057838439941	17.2533	1
118836.6	25622.58	193.4971	3153	5.581478	11367.29	448.583312988281	13.12801	1
118816.3	25621.35	190.8029	3163	10.23218	4135.956	222.355499267578	24.44108	1
118859.9	25620.67	210.9433	3167	10.12511	3468.167	113.019813537598	23.21699	1
118879.8	25620.04	218.0843	3171	6.474687	10730.88	455.243377685547	14.48753	1
118818.8	25605.48	220.5055	3176	13.09218	2665.988	114.365867614746	29.3419	1
118908.7	25609.6	236.7269	3179	10.68058	3489.545	108.89875793457	23.03445	1
118880.4	25618.62	218.2466	3182	7.127903	7135.291	220.458084106445	15.95552	1
118823.8	25624.6	160.8474	3188	6.05933	9758.026	445.694198608398	15.13553	1
118902.1	25635.35	251.1576	3192	15.89557	2371.311	113.254890441895	33.18245	1
118821.4	25667.02	151.9242	3194	16.34091	1654.323	109.206680297852	42.42437	1
118839.3	25603.77	92.2945	3206	11.23854	2251.904	113.943954467773	32.20875	1
118880.5	25592.32	288.364	3208	21.37197	1988.763	116.14379119873	40.69334	1
118883	25611.54	155.5696	3211	13.45356	2153.453	117.414886474609	34.56859	1
118894.2	25636.78	204.4856	3215	9.945537	4300.936	227.491775512695	23.08485	1
118823	25589.92	125.4884	3223	11.94292	2236.291	111.766258239746	32.25489	1
118834.3	25631.29	191.7962	3224	12.56329	2519.333	111.809181213379	30.04064	1
118815.3	25654.46	179.8288	3246	16.23998	2534.641	226.561317443848	39.72418	1
118897.4	25626.79	221.2935	3247	15.50907	2198.387	110.555519104004	34.73531	1
118837	25645.88	151.1888	3254	14.48075	1924.855	114.559898376465	37.73539	1
118863.8	25628.75	215.3802	3260	6.794727	8575.424	335.099487304688	15.27238	1
118925.4	25636.59	236.0941	3265	9.388397	5410.805	221.403701782227	20.2712	1
118873.8	25629.37	218.8996	3266	6.019937	10271.84	332.093971252441	13.50848	1
118924.5	25660.71	299.5181	3270	18.65173	2359.063	109.546562194824	34.32116	1
118878.6	25639.17	193.6233	3272	9.087817	4865.707	225.852165222168	21.61207	1
118883	25634.1	206.2955	3282	5.978621	9904.173	329.131973266602	13.75841	1
118888.8	25622.26	190.0315	3298	9.232203	3603.991	110.514518737793	22.02137	1
118824.8	25619.05	86.93943	3299	15.38727	1569.738	115.313064575195	44.96447	1
118918.6	25608.91	182.1293	3301	16.91615	1787.923	116.515464782715	41.22094	1
118872.1	25639.2	201.0417	3302	7.591452	6314.465	229.554397583008	17.78075	1
118851.9	25617.5	179.6168	3317	14.66242	2054.326	113.192314147949	36.06444	1
118795.1	25615.95	137.2737	3318	13.51178	2002.899	111.559455871582	35.76564	1
118802.2	25581.96	121.9483	3322	9.668044	2845.083	112.276313781738	26.05254	1
118885.7	25613.86	235.3264	3323	13.54243	2699.584	111.500694274902	29.35178	1
118846.6	25622.42	211.5671	3324	5.190498	14671.7	559.629493713379	11.82399	1
118842.1	25586.08	195.5167	3335	6.278996	8744.253	340.649955749512	14.75458	1
118771	25582.62	110.2612	3339	10.93864	2383.943	110.717224121094	30.37201	1
118809.3	25598.92	168.8628	3344	4.580557	17123.35	795.255920410156	11.34151	1
118776.8	25602.37	192.9719	3345	10.18154	3281.114	113.825119018555	24.17417	1
118867	25593.98	274.2561	3352	17.309	2357.015	110.52710723877	34.08453	1
118891.8	25630.37	224.1629	3353	11.57109	3084.019	112.723175048828	25.75867	1
118789	25591.78	67.53407	3354	14.79505	1585.565	113.275405883789	44.53526	1
118886.1	25655.86	206.0531	3359	10.51857	5329.35	335.67903137207	23.66491	1
118834.6	25623.56	110.7376	3360	12.85563	2011.058	115.330169677734	35.88657	1
118859.1	25630.19	193.5771	3368	12.30348	2551.311	106.751892089844	29.34448	1
118850	25598.93	196.6829	3381	7.734521	7143.069	331.503761291504	18.16792	1
118789.6	25591.3	158.8798	3386	6.433909	7840.57	338.581237792969	16.26965	1
118851.6	25609.74	207.7584	3390	10.91193	3119.66	111.094390869141	25.19626	1
118787.5	25583.62	133.5806	3393	8.445466	3422.365	111.293930053711	22.23318	1
118810.9	25598.97	169.4943	3396	15.32916	2549.486	225.578720092773	38.40775	1
118881.3	25606.9	201.3461	3398	7.213779	7836.812	329.923347473145	16.61054	1
118879.4	25633.26	220.508	3405	8.450032	6809.2	336.917182922363	18.93111	1
118869	25590.12	149.8213	3424	12.13644	3356.439	227.803291320801	30.90672	1
118916.1	25598.1	205.3614	3427	13.49149	2456.664	114.742729187012	31.23424	1
118826	25597.81	176.0745	3428	11.69472	2672.802	117.74341583252	28.76225	1
118861.9	25624.11	237.5785	3432	9.594648	5373.363	223.551498413086	20.76932	1
118831.4	25590.21	185.2554	3438	9.58764	4567.42	225.288887023926	23.16956	1
118876.9	25619.36	180.1653	3440	8.966719	4606.594	226.784225463867	21.89979	1
118870.3	25622.56	197.2125	3443	7.572416	7357.742	340.167991638184	17.83456	1
118830.4	25604.01	218.1078	3451	7.693961	6260.327	228.280754089355	17.29847	1
118860.8	25598.36	205.4839	3456	12.7174	2616.172	114.367752075195	29.61335	1
118864.1	25611.32	236.5865	3459	10.94247	3497.414	115.336463928223	23.67982	1
118844.7	25614.19	218.6771	3470	18.36235	1792.209	110.955726623535	41.52768	1
118836.1	25602.15	156.4182	3516	9.902225	3039.133	115.105537414551	25.2252	1
118912.7	25624.66	212.31	3518	18.32163	1758.495	111.243118286133	41.89356	1
118864.4	25596.09	218.1618	3519	15.58699	2188.595	114.967880249023	35.26493	1
118875.9	25612.52	186.2267	3522	6.685753	7915.584	332.277496337891	16.07837	1
118856.9	25608.65	218.5336	3545	16.58428	2005.552	110.430908203125	37.50533	1
118884.1	25590.7	199.4815	3565	14.38138	2247.036	115.265274047852	33.86877	1
118842.2	25627.29	205.4585	3581	19.27328	1626.997	111.320289611816	44.96498	1
118864.3	25607.03	191.464	3598	5.198376	13740.72	555.917572021484	12.29214	1
118946.8	25641.53	367.0778	3603	21.24931	2873.968	108.489456176758	32.95925	1
118859.7	25606.69	184.0835	3609	4.930164	13789.76	551.844123840332	11.90123	1
118866.9	25610.52	203.5847	3616	5.085235	15756.51	665.140563964844	11.72988	1
118890	25622.96	241.4851	3628	7.200026	9271.699	331.195266723633	15.11102	1
118903	25628.83	199.7334	3651	9.170282	4939.372	221.900329589844	21.50121	1
118861.6	25619.81	198.555	3653	5.466739	12100.11	446.703506469727	12.83308	1
118823.7	25613.9	203.9206	3661	8.232782	5685.514	221.068923950195	19.12418	1
118881.5	25612.73	188.6962	3673	8.255373	6196.2	331.500465393066	19.80538	1
118806.6	25627.9	174.1581	3682	16.26665	1799.503	113.194511413574	40.30671	1
118882.3	25611.15	250.3871	3684	10.49112	3774.405	107.528053283691	21.92573	1
118890.9	25625.52	222.8684	3689	9.209517	5381.732	225.574348449707	20.48145	1
118867.1	25581.23	219.7827	3690	10.31534	3495.217	115.131187438965	23.27116	1
118855.6	25602.97	185.2897	3696	8.480329	5392.811	225.256828308105	20.16367	1
118850.3	25595.72	216.1092	3712	9.960698	3542.043	111.021583557129	22.62457	1
118891	25634.8	214.8132	3714	15.04189	2204.189	111.05680847168	34.25987	1
118842.9	25608.44	184.7254	3718	16.11536	2559.798	225.691337585449	39.22544	1
118900.6	25630.04	212.0579	3721	6.474696	7847.902	226.554908752441	14.75382	1
118853.5	25610.2	203.9264	3723	7.288451	6609.875	221.234565734863	16.82348	1
118870.3	25635.54	209.5179	3728	8.820486	3989.036	107.594245910645	20.25619	1
118885.2	25632.89	217.832	3734	10.21523	4607.496	218.782417297363	22.99975	1
118842.3	25675.32	218.015	3735	17.74401	1838.388	110.092384338379	40.25553	1
118843.6	25623.28	97.36757	3738	14.22472	1713.348	110.620338439941	40.85101	1
118873.7	25617.02	214.5436	3741	5.235005	13226.37	440.438056945801	11.86885	1
118857.4	25619.21	183.3839	3781	7.332695	6187.731	227.253700256348	17.80502	1
118843.3	25606.4	160.7847	3785	6.312114	8199.159	336.187126159668	15.6979	1
118862.1	25622.43	186.7514	3796	5.059882	14419.84	664.934814453125	12.15866	1
118819.4	25623.65	172.1957	3800	13.9673	2124.21	113.605041503906	34.70803	1
118866	25610.95	214.6457	3806	9.355178	3785.851	107.619834899902	21.24447	1
118807.8	25627.95	149.2974	3809	11.77485	3350.342	225.875076293945	30.29363	1
118880	25607.75	172.3636	3811	6.776267	7544.605	341.884147644043	16.6579	1
118819.6	25590.5	166.674	3815	7.130153	6062.862	224.130760192871	17.73075	1
118828.2	25610.42	163.35	3820	8.126225	5986.145	336.249580383301	20.51102	1
118907.7	25620.94	233.5312	3865	8.809504	6067.185	225.796676635742	18.8923	1
118844.4	25611.39	218.6255	3870	16.64723	2040.308	116.334678649902	37.6339	1
118828.4	25608.71	142.7004	3881	9.166052	4095.738	230.696968078613	24.0011	1
118873.8	25629.45	188.1164	3888	9.618566	4654.017	226.05689239502	22.73458	1
118808	25640.06	105.8559	3890	11.08833	2350.252	114.110946655273	30.95423	1
118854.7	25628.8	189.9565	3895	12.07095	3605.549	230.997627258301	29.03605	1
118810.1	25621.34	50.76904	3897	13.06937	1772.039	112.717063903809	40.26231	1
118876.5	25613.83	200.6782	3905	5.125587	14305.43	570.158012390137	11.88095	1
118789.9	25635.15	180.2934	3912	17.86716	1652.16	113.311737060547	43.84923	1
118868.6	25610.46	183.9746	3913	6.215345	8789.869	339.447189331055	15.00097	1
118844.6	25639.97	172.8813	3919	9.440019	4526.72	227.445899963379	23.28446	1
118812.5	25622.72	147.6615	3926	12.15562	3110.505	226.470199584961	31.73051	1
118874.2	25627.06	196.347	3934	13.51189	2388.209	114.220848083496	32.04974	1
118850.6	25643.58	181.6679	3936	11.08913	4768.638	341.161277770996	26.2948	1
118814.8	25619.75	118.3675	3945	6.580204	6901.867	343.897270202637	17.77744	1
118859.5	25622.88	189.6652	3946	14.87603	2082.854	112.942985534668	35.85383	1
118850.6	25618.32	176.3967	3952	5.848883	9300.094	340.620048522949	14.39401	1
118841.9	25600.76	162.3804	3964	10.70156	3670.381	225.630264282227	27.06453	1
118858.6	25626.55	144.3102	3968	6.653169	7295.341	337.860847473145	17.37922	1
118837.3	25600.2	123.7538	3979	5.800583	6974.458	229.151718139648	15.51442	1
118876.4	25621.35	200.355	3993	4.889103	14653.56	546.453895568848	11.40955	1
118924.4	25674.62	198.3425	3999	17.16272	1809.943	112.385185241699	40.63547	1
118883.6	25633.37	164.6573	4013	9.381596	4214.5	223.244720458984	23.51633	1
118909.6	25637.03	168.1067	4019	12.62875	2316.448	109.229423522949	31.55052	1
118828.1	25590.43	158.9368	4020	7.98524	3850.89	108.038764953613	20.10485	1
118856.4	25611.43	162.322	4022	7.679748	5418.039	221.336265563965	19.4265	1
118870.8	25620.9	189.2081	4029	9.227462	3516.195	107.164184570313	22.09979	1
118830.2	25616.93	128.5868	4032	13.08243	2041.832	113.606544494629	35.29891	1
118883.2	25613.14	169.4775	4033	3.738321	20702.08	675.557464599609	9.245152	1
118830.5	25569.07	170.3837	4040	15.08072	1956.005	116.828186035156	37.85198	1
118867.6	25620.51	173.0806	4044	5.04801	12054.17	438.934768676758	12.38324	1
118906	25635.73	223.3201	4046	15.7797	2138.924	109.783340454102	35.18812	1
118879.3	25615.02	202.3016	4061	5.280136	11321.53	337.096313476563	12.28829	1
118830.8	25624.79	121.0145	4066	5.832309	8751.141	449.212921142578	15.80265	1
118898.8	25614.03	217.0722	4072	9.074683	3913.626	106.252754211426	20.43643	1
118855	25618.85	157.6583	4079	4.776516	12488.28	446.636817932129	12.14485	1
118879.5	25616	108.8662	4087	11.33564	3093.547	223.788818359375	31.92935	1
118845	25612.28	155.3513	4090	11.32355	2551.372	110.818031311035	29.03238	1
118804.7	25594.75	140.0807	4093	7.845308	5004.661	225.935585021973	20.52035	1
118857.1	25602.41	182.0158	4098	5.471956	10174.87	333.597244262695	13.28073	1
118817.1	25578.44	155.2144	4100	10.00907	2977.731	114.043365478516	25.52146	1
118877.7	25620.94	160.819	4107	8.087534	5143.228	221.28734588623	20.49322	1
118843.1	25628.52	169.9815	4109	10.94572	3772.481	220.554695129395	26.9285	1
118898.3	25632.28	160.5534	4116	12.9449	3022.307	222.895919799805	33.06382	1
118860.2	25637.55	195.8346	4122	8.716037	3816.952	106.246971130371	20.62226	1
118890	25630.44	194.6692	4127	9.199752	3607.439	108.237060546875	21.7438	1
118893.5	25611.41	244.7188	4131	9.161447	4329.877	106.235054016113	19.38415	1
118844.8	25627.57	160.926	4132	10.9879	2693.855	112.361061096191	27.9007	1
118889.7	25636.51	213.596	4134	9.429554	3710.137	107.768646240234	21.45399	1
118937.8	25625.01	326.5854	4135	20.44238	2488.157	107.595420837402	34.92352	1
118884.4	25613.58	191.9674	4136	3.562541	28506.73	1092.13587188721	8.358202	1
118940.9	25595.45	302.1916	4156	20.68184	2212.848	107.854316711426	37.71074	1
118846.4	25606.41	174.0131	4197	5.446543	9970.9	331.790954589844	13.27119	1
118846.3	25635.27	172.4641	4201	6.939319	8093.056	442.911849975586	17.20848	1
118885.5	25615.44	215.673	4208	7.139425	6845.629	218.009902954102	16.15114	1
118856.9	25620.91	164.206	4209	8.733852	3549.934	110.909538269043	21.91943	1
118843.6	25634.14	183.0957	4212	8.050713	5481.286	220.801429748535	19.55366	1
118857	25633.31	205.9089	4221	6.063763	11337.82	550.909927368164	14.05955	1
118867.7	25621.04	197.6526	4230	4.084137	19926.82	661.420135498047	9.602391	1
118885	25629.51	156.3479	4238	6.683597	7132.489	329.244804382324	17.02086	1
118856.4	25620.01	108.851	4249	10.66228	3934.689	332.277969360352	30.15084	1
118886.6	25627.3	165.4101	4254	9.205426	5008.651	333.536514282227	23.20469	1
118846.3	25621.64	232.5037	4255	17.09362	2032.853	110.72306060791	37.41912	1
118832.4	25623.16	204.0914	4259	12.60139	2608.427	111.555252075195	29.33985	1
118893.9	25618.73	291.988	4262	17.94125	2390.628	110.433517456055	33.78649	1
118883.6	25631.23	195.7319	4274	10.10352	3296.173	110.800163269043	23.88528	1
118842.5	25628.5	177.2439	4275	12.42427	2417.387	109.804046630859	30.66454	1
118843	25626.61	180.1066	4279	10.26024	4084.296	218.96125793457	25.1991	1
118863.4	25596.5	176.1468	4284	4.465403	16346.31	660.228294372559	10.92146	1
118846.8	25603.81	164.9065	4296	8.462982	3656.686	108.205535888672	21.15742	1
118957.9	25638.19	280.8786	4297	15.08398	2754.675	105.989440917969	29.22885	1
118865.6	25596.67	165.3797	4303	9.66144	3117.929	106.690490722656	24.2192	1
118811.4	25607.54	155.0525	4304	11.14974	2593.417	110.181922912598	28.42237	1
118880	25638.63	151.1171	4305	16.25121	1662.523	109.065299987793	42.37069	1
118857.1	25584.47	239.9432	4306	20.41045	1703.006	108.201705932617	43.916	1
118831.2	25596.83	133.4044	4325	12.51559	2148.824	110.491302490234	33.39801	1
118853.5	25608.29	189.4366	4327	10.50701	4026.784	223.337104797363	25.10166	1
118881.5	25625.39	189.0986	4342	4.389004	19565.58	881.939529418945	10.37294	1
118826.6	25610.6	152.0592	4347	16.26209	1676.971	110.629447937012	42.14094	1
118840.6	25630.66	170.892	4355	4.706334	13801.57	548.062065124512	11.63936	1
118887.6	25630.97	205.181	4370	6.605113	8759.899	328.215667724609	15.26076	1
118831.9	25638.63	156.2079	4371	12.72342	2217.177	109.245986938477	32.65965	1
118891.2	25622.97	210.5732	4376	3.956939	23312.84	772.555053710938	8.962106	1
118889.7	25605.42	164.0534	4403	13.19245	2177.915	108.377922058105	33.25849	1
118865.2	25621.14	159.087	4406	4.120555	19610.78	880.072303771973	10.44626	1
118839.7	25625.18	135.4903	4416	5.282838	11473.42	548.176445007324	13.95911	1
118802.5	25585.91	198.3989	4417	18.06292	1710.266	111.139785766602	42.56901	1
118827.1	25616.1	127.278	4434	12.78672	2856.247	220.630859375	34.51099	1
118857.1	25609.56	143.7927	4438	10.35591	2722.162	108.787300109863	27.06847	1
118862.7	25619.43	204.8421	4460	6.2137	10160.07	440.145851135254	14.38925	1
118839.2	25622.47	168.4009	4468	7.075597	6000.085	222.939826965332	17.63473	1
118867.7	25619.98	200.0172	4470	4.604457	16153.32	547.570816040039	10.77149	1
118848.1	25618.43	188.7806	4482	7.170115	6308.69	216.840354919434	17.18257	1
118803.1	25642.59	19.19193	4484	12.35152	1832.845	112.178848266602	39.88367	1
118827.9	25633.54	150.9055	4507	10.2967	2779.674	107.976142883301	26.51819	1
118850.7	25622.04	194.8546	4514	3.842887	22763.5	770.402236938477	9.040129	1
118877	25623.17	165.6934	4523	5.011139	12060.83	442.793479919434	12.54944	1
118831.7	25601.29	141.1551	4524	12.53712	2203.681	112.585739135742	32.99458	1
118870.3	25636.59	155.9267	4530	8.957627	3377.221	111.514686584473	22.85883	1
118851.9	25611.52	153.896	4536	5.293226	10237.4	448.375335693359	13.51624	1
118888.4	25618.28	184.0569	4539	9.567659	3397.949	110.953468322754	23.10126	1
118866.4	25619.02	165.0837	4561	7.693855	7221.352	445.652290344238	19.38802	1
118841.7	25620.79	157.5273	4566	8.835927	4584.077	218.804458618164	22.26292	1
118856.3	25627.82	149.8045	4570	9.37064	4332.455	221.05158996582	23.77716	1
118870.8	25639.65	165.9544	4574	11.17292	2643.877	108.07543182373	28.12755	1
118851.3	25625.47	159.5256	4577	8.728312	4642.941	223.410766601563	22.23012	1
118911.4	25620.39	230.296	4582	9.386629	3945.561	107.282424926758	20.53112	1
118870.8	25606.67	172.0515	4595	13.43902	2185.852	109.633987426758	33.49222	1
118873.1	25617.72	210.8263	4603	7.743112	6259.57	219.100914001465	17.74831	1
118871.1	25608.31	174.125	4617	3.839796	21043.05	763.692100524902	9.414083	1
118874	25625.39	176.6301	4626	3.241644	32365.36	1308.72919464111	7.860438	1
118831.4	25643.12	168.1618	4638	16.58063	1706.543	110.219841003418	41.78989	1
118833.4	25596.25	169.0016	4649	5.254302	11314.43	438.618797302246	13.04387	1
118898.1	25631.66	169.8437	4656	7.027784	8079.798	437.316741943359	17.47746	1
118892.1	25592.9	156.277	4662	16.31334	1697.228	110.875617980957	41.90711	1
118838	25630.18	136.569	4674	11.90073	3080.1	216.628776550293	31.77735	1
118877.8	25624.75	147.2811	4675	9.048572	3203.934	107.133354187012	23.38478	1
118811.1	25612.75	123.5207	4680	6.351691	5847.832	222.372177124023	16.91726	1
118847.3	25609.73	143.2074	4683	8.565218	4578.819	222.429527282715	22.47473	1
118780.1	25607.82	102.9021	4686	13.71246	1807.727	109.353569030762	38.72813	1
118827.8	25630.02	139.7371	4689	4.63596	13206.96	548.710159301758	12.11851	1
118869.6	25618.94	180.6573	4697	4.534121	16524.93	654.039268493652	10.97476	1
118886.8	25632.97	141.9936	4705	11.41289	2452.292	110.736419677734	29.98499	1
118868.4	25611.17	183.9087	4744	10.96213	2876.434	110.093269348145	26.584	1
118863.7	25619.45	96.62969	4759	7.482615	4527.309	222.345581054688	21.0456	1
118885.7	25629.91	215.6042	4763	6.485042	9270.534	318.331825256348	14.51986	1
118797.4	25630.35	72.94244	4767	13.82532	1697.17	109.994285583496	41.14931	1
118876.2	25621.76	162.4229	4789	4.373109	15122.09	545.063407897949	11.0084	1
118871.5	25632.69	180.5572	4796	6.276821	8556.277	330.118003845215	15.33177	1
118848.6	25603.37	236.059	4797	18.06502	1919.953	108.324913024902	39.1933	1
118911	25628.17	234.887	4801	9.839854	5121.318	216.14697265625	21.24582	1
118870.4	25626.43	191.107	4802	8.729007	3777.949	107.276649475098	20.81675	1
118797	25621.19	217.8566	4817	11.52824	4080.692	221.674850463867	25.97142	1
118828.1	25622.76	161.9024	4832	7.775669	5174.984	215.650390625	19.59656	1
118853.9	25608.53	154.5245	4838	6.101867	8763.634	431.661407470703	15.63394	1
118843.1	25607.54	238.5211	4846	18.19281	1949.846	112.103538513184	39.22744	1
118845	25601.97	122.058	4849	13.34791	1954.02	111.800193786621	36.52497	1
118800.3	25620.46	92.099	4868	10.04366	2536.298	110.190475463867	28.49424	1
118839.3	25625.25	160.0374	4872	5.833941	9905.281	440.930213928223	14.78204	1
118841.2	25636.75	59.93522	4876	12.48339	3264.544	328.850250244141	37.14838	1
118836.4	25597.2	160.2138	4890	6.155993	6933.938	220.928901672363	15.5016	1
118790.8	25610.01	106.2512	4893	13.13983	1917.236	110.112525939941	36.76055	1
118826.7	25600.55	133.9184	4895	7.144132	6443.35	329.335624694824	18.88378	1
118853.3	25627.18	157.5196	4900	4.64483	13983.58	543.929145812988	11.7349	1
118810.5	25624.91	167.7693	4906	10.42382	3957.334	217.573104858398	25.79598	1
118837.5	25626.98	165.7947	4909	5.538084	11734.14	552.606788635254	13.83937	1
118881.9	25631.7	226.4707	4917	9.061285	4155.819	110.79874420166	20.03515	1
118833.1	25632.67	140.5449	4923	5.268432	8069.927	219.746772766113	13.65778	1
118844.9	25614.19	161.9005	4931	5.1899	11481.09	439.867332458496	13.02599	1
118896.2	25609.49	185.8103	4932	11.78905	2629.398	107.797004699707	28.39795	1
118812.5	25625.2	73.12794	4939	9.146528	2754.042	112.380233764648	26.71361	1
118807.8	25655.77	139.8091	4946	16.15644	1659.834	114.270523071289	42.8637	1
118806.2	25611.76	121.0307	4948	14.99273	1736.019	114.938346862793	40.98018	1
118847.9	25656.82	139.2607	4950	11.86058	3000.143	218.89933013916	31.62967	1
118826.1	25627.14	125.1014	4953	5.874257	10811.06	657.047592163086	15.79212	1
118817.1	25618.82	111.5888	4966	10.65146	3331.559	217.820487976074	29.45529	1
118815.2	25636.21	128.8429	4974	13.90861	2569.562	218.712097167969	37.71329	1
118858.5	25624.59	241.1124	4975	12.7847	2890.272	108.542434692383	27.39702	1
118832.8	25606.67	204.5772	4980	13.32367	2431.497	109.169143676758	30.97888	1
118798.2	25623.4	192.5308	4984	12.06068	2599.201	106.686454772949	28.65715	1
118819.4	25624.31	178.8166	4989	7.910906	5511.409	220.844886779785	19.2998	1
118851.2	25633.31	223.5496	4998	15.65742	2166.177	109.960395812988	35.02473	1
118876	25628.71	263.7161	5006	18.30671	2991.978	217.475372314453	36.37915	1
118852.3	25637.81	231.2738	5010	10.33763	4809.973	218.395385742188	22.53457	1
118826.5	25604.74	240.0578	5016	4.753609	19803.01	677.368499755859	10.09829	1
118773.1	25612.78	270.9091	5018	17.33845	2289.581	110.563446044922	34.57331	1
118886.8	25609.01	244.9571	5025	11.215	3439.238	108.665237426758	23.73837	1
118841.8	25607.9	174.7719	5036	7.523335	7813.799	446.12621307373	18.60501	1
118868.4	25616.64	269.4589	5049	15.28619	2654.451	110.233993530273	30.47539	1
118741.3	25631.85	138.3691	5050	14.02606	2619.964	226.292373657227	37.68271	1
118833.4	25628.27	149.0638	5054	8.397255	5733.674	341.08073425293	21.78609	1
118883.1	25620.86	258.0232	5060	8.831353	7464.345	329.41104888916	17.96557	1
118819.2	25606.55	151.2665	5064	11.78701	3338.334	227.745216369629	30.18045	1
118865	25624.55	227.637	5066	8.471706	7263.702	337.635131835938	18.61573	1
118810.4	25662.41	109.1359	5074	15.23884	1641.998	112.966621398926	42.77101	1
118825.1	25627.02	124.6332	5077	4.193037	13937.05	548.122337341309	11.17352	1
118841.3	25622.24	143.0241	5086	10.5681	2635.421	107.061836242676	27.65583	1
118887.8	25595.11	232.3105	5087	13.39585	2672.017	108.308067321777	29.23517	1
118847.6	25634.92	180.6199	5096	14.17273	2078.595	106.248596191406	34.79064	1
118827.7	25637.16	177.461	5101	16.65366	1752.142	111.267448425293	41.1468	1
118807.7	25624.01	102.1577	5106	12.76884	1943.205	108.218139648438	35.95473	1
118821.7	25634.69	133.3777	5110	8.102295	5612.088	331.11604309082	21.46198	1
118794.2	25600.71	155.1955	5112	8.110989	6777.323	438.787803649902	20.78456	1
118810.7	25618.55	141.7708	5118	4.430631	17147.1	771.42073059082	11.11137	1
118800.1	25627.04	101.8578	5129	10.88318	3246.633	223.357894897461	30.72457	1
118823.4	25615.38	130.3714	5133	9.841821	2822.14	111.044342041016	26.18925	1
118782.3	25613.43	150.5952	5135	9.590958	3078.447	111.885688781738	24.61596	1
118812.8	25622.07	161.164	5138	8.417013	4839.833	218.853149414063	21.22008	1
118801.9	25607.23	153.566	5141	4.87536	10364.7	332.924255371094	12.32822	1
118806.3	25618.93	143.3294	5147	5.703162	9319.805	435.744506835938	14.80384	1
118939.8	25635.1	288.6828	5153	23.70082	1789.9	107.438018798828	44.76367	1
118827.9	25611.02	137.5272	5163	2.65454	40086.05	1628.68745422363	6.897369	1
118791.1	25614.56	121.7887	5166	9.382329	2905.029	108.133392333984	25.24244	1
118822.3	25620.98	129.1249	5184	6.420541	7094.315	331.918312072754	17.12491	1
118812.3	25607.33	131.5509	5190	4.044994	14973.48	546.584136962891	10.63581	1
118831	25635.36	168.6635	5198	16.9491	1694.41	114.099723815918	42.67801	1
118791.8	25606.3	112.8968	5200	9.034416	4839.093	330.517913818359	24.70405	1
118816.5	25607.14	120.7234	5206	4.981549	9608.593	331.303619384766	13.36647	1
118830.6	25601.39	126.5299	5212	6.275828	7252.117	324.354545593262	16.84146	1
118822.3	25613.1	159.0316	5220	6.781316	7617.104	433.296897888184	17.05556	1
118807.4	25604.7	84.17155	5229	7.164135	4791.448	217.651847839355	20.4977	1
118812.6	25611.46	105.2113	5233	4.452877	12938.21	542.46728515625	12.29492	1
118835.7	25610.44	87.72335	5234	11.58586	2124.168	110.301414489746	33.47623	1
118809.4	25603.38	139.8737	5242	6.071043	8773.525	433.453414916992	15.88157	1
118792.1	25598.34	119.8981	5255	7.978394	3578.68	113.283126831055	21.4035	1
118807	25607.65	130.9311	5261	3.316409	25885.69	1187.66061401367	8.758156	1
118812.2	25607.86	134.4194	5277	3.010755	28518.78	1082.64643096924	7.874949	1
118783.2	25603.01	115.8932	5278	11.10755	2372.515	110.122497558594	30.41418	1
118768.9	25610.51	75.42953	5290	12.62406	1875.82	108.241012573242	37.38308	1
118813.5	25604.58	102.1532	5294	5.505702	10776.12	646.715751647949	15.49531	1
118829.7	25604.17	145.7822	5305	6.792511	5977.124	216.967658996582	17.58677	1
118843.3	25610.84	137.221	5309	9.507202	3861.691	224.650764465332	25.18237	1
118815	25625.35	20.29572	5312	13.29379	1659.991	107.936874389648	42.92013	1
118785.4	25592.26	113.5614	5317	10.26186	2579.874	109.339859008789	28.13066	1
118746.7	25624.01	151.2847	5319	14.68541	1863.956	109.726844787598	38.25349	1
118804	25594.05	137.2197	5320	4.786686	10493.05	339.116889953613	12.4433	1
118816.7	25609.86	131.8476	5326	4.147183	17945.7	890.529449462891	10.93496	1
118846.5	25600.94	144.0323	5339	13.36317	2063.722	112.936935424805	35.14654	1
118862.6	25639.47	263.6449	5340	21.94838	1718.935	108.043739318848	44.41792	1
118825.7	25605.76	121.5953	5342	3.69955	21894.31	1090.2407989502	9.953088	1
118805.1	25613.44	97.97644	5357	9.079885	3865.271	214.621742248535	25.60599	1
118859.4	25602.66	176.1075	5358	10.06837	3046.076	105.534324645996	24.75096	1
118797.5	25606.14	195.2187	5362	16.17462	1900.354	109.112358093262	38.31608	1
118805.2	25605.31	124.1963	5365	16.36658	1545.436	108.283798217773	44.51752	1
118819.8	25599.85	112.9518	5367	4.538451	17411.7	1084.73722076416	12.45884	1
118839.1	25604.88	142.2395	5379	7.126012	5548.866	217.751510620117	18.44779	1
118808.3	25593.26	136.3953	5382	8.36381	4596.056	216.041801452637	22.01625	1
118843.5	25608.67	125.7563	5384	5.253569	10125.36	432.771331787109	14.05985	1
118796.8	25607.17	93.69164	5387	9.886262	2580.729	108.60718536377	27.91509	1
118796.9	25595.1	142.4366	5392	14.29428	1869.329	106.809097290039	37.4791	1
118860	25618.09	155.587	5399	14.99367	1827.179	107.50659942627	38.72219	1
118816.4	25617.76	118.662	5400	5.723882	9061.702	433.960594177246	15.39002	1
118838.8	25622.12	137.8721	5407	16.39248	1580.423	107.462860107422	43.78541	1
118798.7	25604.78	70.328	5408	7.516839	5206.616	326.543075561523	21.73266	1
118823.1	25611.87	103.1071	5413	7.176827	4790.495	216.149063110352	19.63917	1
118823.8	25606.47	114.2153	5418	6.328297	7087.208	322.592010498047	17.30601	1
118791.2	25608.44	91.94994	5424	8.740849	2983.723	109.416816711426	24.63871	1
118835.3	25597.47	138.9658	5425	11.432	2400.613	108.765434265137	30.14148	1
118804.9	25603.98	128.3631	5428	10.72083	2516.93	107.593902587891	28.59589	1
118835.6	25617.85	157.0181	5431	14.02502	1971.306	107.003028869629	36.00706	1
118834.5	25614.56	165.3271	5434	9.980414	4075.332	221.479606628418	25.16922	1
118811.2	25609.25	119.3163	5439	11.36055	2324.425	110.102195739746	30.88351	1
118814.7	25617.15	136.031	5442	3.153782	24317.22	769.019500732422	8.202023	1
118758.3	25629.83	151.6872	5455	15.70908	1732.948	109.213241577148	40.92986	1
118843.6	25604.12	170.8779	5457	9.823346	4252.327	218.528671264648	24.34486	1
118794.7	25605.7	125.2898	5460	9.030263	4004.744	216.888931274414	24.17159	1
118797.3	25568.44	58.17194	5461	12.89666	1809.112	111.651397705078	39.31379	1
118754.2	25607.44	76.69962	5463	10.49031	3061.011	218.856155395508	31.16049	1
118840.4	25601.37	137.2885	5466	9.178383	3907.804	218.715484619141	24.26679	1
118811.8	25617.53	107.579	5473	6.577871	5788.547	219.206756591797	18.02762	1
118801.7	25599.05	126.6736	5477	9.15672	3055.265	110.843841552734	24.37869	1
118837.8	25623	147.2043	5478	8.618945	3414.916	109.081336975098	22.24765	1
118798.1	25629.91	89.92313	5479	13.24067	2499.813	220.903137207031	38.57328	1
118833.8	25614.42	74.04776	5481	11.01762	2176.014	107.540374755859	32.49301	1
118809.9	25613.63	89.73622	5494	4.817259	10566.83	549.118629455566	13.58195	1
118817.2	25604.68	158.9952	5503	7.985213	3895.772	110.846466064453	20.05773	1
118798.9	25614.16	109.1569	5506	9.60884	4355.75	332.184425354004	26.54173	1
118822.2	25605.63	120.9162	5517	4.671464	13496.01	652.195915222168	12.65948	1
118814.4	25605.67	110.0296	5526	4.789429	9508.855	324.351860046387	13.03309	1
118804.2	25599.23	75.45168	5533	6.229773	7264.381	437.619041442871	18.08809	1
118841.5	25610.36	104.7293	5536	7.559447	3621.345	109.046173095703	20.83843	1
118817.6	25606.69	113.8412	5542	3.751635	18018.4	751.620628356934	10.19217	1
118849.5	25590.55	194.8552	5556	14.91287	2071.595	108.3662109375	35.51575	1
118812.7	25604.7	134.9007	5558	5.370137	7795.014	213.265884399414	13.91426	1
118804.2	25602.12	134.3274	5562	6.867741	5780.438	219.538414001465	18.09281	1
118789.2	25619.89	89.80672	5566	8.211152	5892.694	438.812080383301	23.40843	1
118821.1	25615.25	115.6504	5574	8.859223	3067.148	109.118743896484	24.0672	1
118782.9	25605.88	90.28157	5579	14.32456	2222.335	219.633346557617	41.09504	1
118814.5	25611.01	119.0223	5585	3.691634	19799.31	872.97274017334	9.951813	1
118812.8	25616.55	139.3818	5600	8.699565	3337.999	110.693702697754	22.65691	1
118824.6	25608.78	126.2592	5608	7.983027	4763.682	220.309463500977	21.44516	1
118811.8	25604.61	154.5224	5614	4.1811	18541.44	873.247863769531	10.58356	1
118861.4	25634.66	246.3239	5615	15.17427	2378.919	106.407508850098	32.22888	1
118849.2	25609.61	159.3477	5628	10.06961	2955.897	110.597328186035	25.55981	1
118794.7	25606.63	73.09766	5634	6.063993	9738.34	664.558135986328	17.43543	1
118796.1	25607.07	117.0558	5651	5.512432	9556.354	436.888160705566	15.01082	1
118802.3	25621.07	110.8075	5652	11.20351	2318.748	110.137008666992	30.91833	1
118829.1	25598.59	129.3608	5664	3.958092	15405	548.620292663574	10.47624	1
118829.1	25612.91	158.8185	5682	8.724402	4683.532	217.250068664551	21.94176	1
118814.1	25632.02	162.5168	5686	9.0369	4278.553	215.245498657227	22.70168	1
118795.5	25616	128.4814	5688	7.353655	6233.055	325.648994445801	19.26025	1
118822.5	25611.35	124.2581	5697	3.683661	20230.48	872.828651428223	9.857344	1
118821	25606.56	128.6065	5709	5.487035	8009.515	321.862144470215	14.5242	1
118742.1	25533.81	43.10291	5716	5.808729	5876.918	211.651473999023	17.69255	1
118791.5	25550.88	97.53342	5718	9.135058	3752.502	218.352294921875	25.73725	1
118757.9	25546.13	66.3866	5721	10.011	2429.129	111.28059387207	30.01336	1
118791.6	25547.34	92.73005	5722	2.93624	29322.65	1300.61765289307	8.252139	1
118801.7	25584.53	50.74673	5723	10.47295	2256.217	108.844276428223	31.872	1
118766.6	25553.7	76.65758	5738	3.981453	12755.07	433.82633972168	11.52741	1
118775.3	25531.66	48.76051	5747	3.815518	15820.2	752.031387329102	11.45173	1
118810.7	25524.15	81.61012	5755	4.678684	9498.008	324.32007598877	13.35847	1
118763.6	25550.4	91.15244	5763	3.843781	13674.81	434.081909179688	10.86176	1
118783.9	25503.7	80.71365	5767	4.943227	8476.482	324.683654785156	14.06492	1
118803.2	25557.95	98.83416	5772	5.579495	6774.043	217.27751159668	15.51221	1
118753.3	25523.62	43.76587	5774	8.293122	3845.392	216.752922058105	25.75815	1
118787.1	25541.33	71.75877	5779	5.844046	6923.398	329.887084960938	17.12635	1
118782.7	25544.88	49.94345	5784	5.396394	5952.543	214.03581237793	15.9818	1
118702.5	25586.79	-6.546729	5789	13.28742	2454.151	216.36075592041	42.46806	1
118720.9	25550.85	74.62234	5790	8.175975	3090.244	107.984886169434	23.81447	1
118774.5	25516.84	75.97046	5794	13.01644	1808.075	107.794364929199	38.58308	1
118730.2	25550.15	39.71949	5795	8.929207	2656.291	108.12703704834	27.66415	1
118730.8	25564.4	61.78346	5798	5.010625	9252.457	431.17268371582	14.94615	1
118782.1	25531.87	87.77437	5801	9.745392	2587.603	108.96842956543	27.96239	1
118788.8	25537.62	45.56669	5806	8.108064	4130.242	219.250587463379	24.75629	1
118840.7	25536.6	93.00452	5808	12.15786	2811.906	216.821632385254	34.94466	1
118791	25540.96	82.17968	5813	2.64351	38364.62	1964.88319396973	7.607166	1
118842.6	25561.66	101.1315	5828	15.54353	1540.845	107.401748657227	44.54797	1
118729.5	25551.56	171.591	5834	16.33269	1745.062	109.28003692627	40.96398	1
118755.2	25580.86	74.21775	5852	3.249117	19399.7	651.006576538086	9.398781	1
118737	25565.74	59.98403	5867	9.320486	3207.145	218.41788482666	28.2175	1
118768.7	25553.2	85.4021	5869	7.916326	4260.4	218.704650878906	22.90425	1
118754.7	25557.87	89.71367	5875	5.670552	7671.509	324.125900268555	16.04071	1
118743.1	25580.83	56.26678	5887	9.019516	2735.949	113.428718566895	27.25082	1
118757.2	25578.77	15.71628	5891	8.083348	4621.976	333.417945861816	26.13891	1
118734.7	25570.27	21.98622	5896	7.554461	4324.67	227.865463256836	24.21326	1
118778.1	25596.75	55.02539	5898	9.746984	2483.455	110.661109924316	29.42675	1
118750.9	25577.87	8.051513	5902	4.255982	12124.08	554.554664611816	13.6182	1
118733.7	25570.42	47.72584	5910	4.265132	11067.51	438.588600158691	12.9088	1
118759.7	25584.61	8.41209	5914	6.630352	5980.126	333.765556335449	21.25131	1
118799.4	25585.44	166.7434	5919	8.83464	3507.958	109.303337097168	21.94135	1
118765.1	25573.19	64.42847	5922	4.738382	8968.504	326.415473937988	13.99054	1
118750.5	25571.4	100.5825	5929	6.482764	5654.232	214.568305969238	18.20268	1
118742.1	25565.14	52.88745	5937	3.878832	12805.32	435.856399536133	11.67348	1
118768.5	25578.49	12.57696	5952	13.0802	1694.959	109.230773925781	42.84681	1
118755.5	25574.56	80.04472	5955	2.882638	27008.74	1087.93416595459	8.335248	1
118774.9	25595.83	128.8133	5969	9.71267	2819.78	106.917251586914	25.91946	1
118769.1	25558.56	34.99117	5970	9.774154	2378.3	107.508636474609	30.64356	1
118746.5	25563.81	65.20158	5972	4.977699	10448.64	547.48316192627	14.84789	1
118763.8	25572.69	149.754	5987	14.51451	1874.838	108.456787109375	37.89743	1
118761.5	25589.51	59.71737	5999	14.54688	1551.871	106.931312561035	44.57916	1
118794.3	25567.47	21.1924	6002	12.31787	2420.465	213.458999633789	40.22827	1
118779.8	25587.3	55.93014	6006	3.457676	15978.98	539.387550354004	10.26292	1
118769.6	25584.71	75.36861	6017	3.16225	19895.26	642.160591125488	9.131963	1
118764.3	25587.51	76.26328	6027	3.723219	16164.98	655.581123352051	10.72962	1
118765.8	25566.48	70.30302	6037	5.987785	6234.191	324.023498535156	17.26084	1
118751.4	25581.96	75.9368	6038	8.522699	2992.323	111.185020446777	24.87003	1
118739.5	25572.44	19.13363	6043	5.049653	7611.416	323.299774169922	15.86091	1
118740.1	25561.01	11.55082	6049	11.69843	2699.715	219.655937194824	37.35844	1
118757.5	25585.22	60.74796	6069	4.199138	14122.98	751.238777160645	12.56658	1
118767.1	25583.81	62.55366	6081	5.758709	6027.646	213.675224304199	17.01449	1
118730.9	25596.73	46.98009	6083	11.25114	2043.004	106.691215515137	34.72475	1
118761.4	25573.01	40.51844	6086	4.908781	8493.057	325.63240814209	14.83095	1
118750.5	25578.56	58.65047	6093	3.960567	14194.04	649.780853271484	11.8339	1
118750	25577.96	48.64159	6103	4.39056	9598.824	318.59024810791	13.18486	1
118763.2	25578.97	49.46708	6109	2.578089	30271.13	1194.61901092529	7.72365	1
118770.1	25590.03	70.73679	6125	5.014254	8622.486	323.944442749023	14.66594	1
118764.4	25589.74	60.25382	6131	6.516769	5103.886	211.855033874512	19.41281	1
118775.1	25704.14	54.81195	6146	11.45425	2051.994	109.889991760254	34.90564	1
118749.2	25733.05	-30.50627	6148	2.895156	23691.3	982.502578735352	9.509705	1
118759.4	25781.85	-8.716405	6161	6.781633	4724.596	217.251953125	22.08669	1
118754.4	25740.21	43.65168	6169	10.72435	2181.463	111.306503295898	33.38544	1
118773.9	25726.37	12.34375	6172	4.538734	10237.26	444.256217956543	14.38405	1
118767.3	25727.91	26.21422	6181	8.090802	3032.966	113.845100402832	25.28607	1
118719.7	25726.62	-26.46971	6184	12.08061	1870.676	111.005340576172	40.8301	1
118749.2	25724.51	-0.5754471	6191	9.097586	2574.309	110.114616394043	29.57674	1
118736.2	25789.95	11.7208	6196	8.438383	3810.415	227.030014038086	27.54977	1
118724.4	25783.91	22.46353	6201	5.589626	5942.187	225.217582702637	17.25861	1
118735.8	25695.8	16.23402	6202	9.414518	2494.571	110.962112426758	30.102	1
118751.7	25739.34	-46.9622	6206	7.652087	4592.936	332.619766235352	25.60013	1
118762.7	25791.56	8.207703	6209	11.0628	2040.832	108.458885192871	36.14052	1
118737	25735.98	-10.72026	6213	2.887821	24053.62	982.062652587891	9.355159	1
118748.5	25737.58	-73.04307	6224	6.75497	5079.546	215.807632446289	22.7219	1
118746.1	25733.58	-26.42469	6229	7.238148	3353.146	106.203262329102	23.62028	1
118753.7	25740.62	-24.92783	6232	4.208868	11260.28	435.564498901367	13.70333	1
118734.5	25770.57	-61.12843	6240	9.93327	3263.043	223.635848999023	34.46227	1
118749.9	25726.37	3.000274	6242	6.083807	5459.288	219.162452697754	19.44423	1
118754	25726.73	-6.457838	6252	2.828449	22717.22	770.415458679199	9.064727	1
118747.8	25709.24	3.710079	6265	11.16635	2031.611	110.004745483398	36.5771	1
118752.4	25814.66	-33.92649	6268	8.926985	2642.504	107.658195495605	29.69823	1
118744.2	25714.87	-83.53377	6275	9.93863	2445.882	105.881484985352	33.80328	1
118686.4	25934.22	-34.84716	6308	5.272895	10070.75	556.063598632813	17.04082	1
118695.4	25986.21	-108.0774	6315	4.444815	13244.12	557.900505065918	14.89556	1
118706.6	25957.92	-68.48526	6324	5.453328	7741.486	326.179885864258	17.92612	1
118698.2	25935.73	-53.05904	6328	6.943038	4826.981	223.496757507324	23.22413	1
118694.4	25930.05	-71.37286	6336	3.381369	17648.59	658.7822265625	11.08837	1
118699.9	26037.75	-224.25	6344	12.14769	2811.465	109.905632019043	38.58518	1
118692.4	25945.41	-55.72502	6345	5.219126	6791.295	222.41716003418	17.17439	1
118694	25935.83	-31.00705	6349	6.305719	5119.51	221.315948486328	20.4231	1
118700.1	25919.15	111.2468	6385	9.313131	3551.821	222.829765319824	25.63177	1
118734	25917.41	138.2043	6393	7.134295	5551.366	220.994102478027	18.78897	1
118710.5	25918.05	153.5654	6399	4.219264	14340.24	438.004585266113	10.6934	1
118710.6	25930.5	125.948	6410	4.158646	15687.65	651.092208862305	11.07236	1
118732.4	25916.08	142.5084	6419	8.458328	3482.696	111.281845092773	21.99742	1
118711.6	25921.14	151.7395	6423	4.180125	15728.31	545.690589904785	10.6467	1
118679.1	25925.29	124.9436	6429	14.18063	1823.248	108.741424560547	38.45203	1
118698.1	25929.58	129.1461	6433	3.112065	26017.02	983.000717163086	8.230436	1
118705.4	25922.74	147.8776	6451	2.99301	28968	977.376335144043	7.67126	1
118707.2	25924.06	136.0458	6469	4.52357	13490.03	550.667152404785	11.8603	1
118705.7	25924.22	141.463	6477	2.480158	41351.55	1413.9539642334	6.419673	1
118702	25928.99	141.896	6493	4.796272	12632.41	538.182807922363	12.47159	1
118692.4	25925.28	31.64206	6501	13.6106	1653.358	110.428955078125	43.13153	1
118724.7	25935.06	126.6272	6504	8.869314	3132.601	108.515609741211	23.69527	1
118760.5	25920.01	246.9397	6505	17.44223	2064.049	105.821739196777	36.82541	1
118951.8	25843.68	145.6514	6508	4.394801	7942.065	109.269752502441	11.10029	1
118701.1	25936.24	146.0509	6510	11.86215	2342.983	108.416847229004	30.77368	1
118742.5	25921.69	169.1786	6513	4.730146	13974.71	548.22135925293	11.70997	1
118709.5	25934.29	147.4685	6514	6.413729	6483.113	220.173011779785	16.48127	1
118703.5	25925.55	167.2817	6521	4.517117	15706.59	644.887016296387	11.15484	1
118724.5	25926.52	146.1503	6527	4.480535	13952.23	540.357414245605	11.554	1
118738.5	25929.47	157.6171	6536	6.642435	7144.111	329.248001098633	16.87625	1
118711.2	25943.77	143.9673	6541	12.08139	2286.993	109.479095458984	31.54771	1
118697.5	25919.12	150.452	6546	2.892714	32347.54	1186.12991333008	7.375874	1
118722	25929.39	131.7372	6562	5.479577	8839.778	326.157577514648	14.49865	1
118680.5	25933.12	133.228	6566	14.68889	1804.001	111.229499816895	39.27463	1
118695.3	25914.71	143.2446	6571	9.326858	3093.158	109.375114440918	24.15834	1
118715.5	25926.25	171.6168	6577	12.37705	2370.355	106.601821899414	30.69442	1
118695.6	25924.27	139.8	6580	4.695602	12080.17	433.728446960449	12.22473	1
118691.2	25921.39	123.9986	6586	5.880442	6798.681	219.220642089844	15.6581	1
118709.5	25921.74	144.4352	6598	2.93154	32141.98	1297.57322692871	7.568043	1
118658.4	25911.35	115.0148	6612	12.88324	1978.262	108.399299621582	35.66553	1
118704.5	25921.93	126.7932	6616	7.304039	5073.742	214.617736816406	19.33757	1
118711.4	25912.92	115.3241	6623	6.963462	6330.466	320.375823974609	18.93305	1
118720.9	25925.13	121.6682	6628	3.513767	22416.66	988.571990966797	9.484512	1
118690.7	25948.33	100.1023	6644	15.75683	1529.17	108.262924194336	44.84024	1
118738.9	25931	140.703	6645	7.125522	6683.028	331.838020324707	18.64706	1
118705.3	25934.14	129.4936	6649	8.096336	3557.539	111.038269042969	21.38038	1
118720.1	25918.87	122.6253	6652	4.117003	16575.76	762.533851623535	11.00801	1
118736.1	25929.6	126.7643	6654	8.721431	3216.864	110.074348449707	23.32454	1
118707	25921.55	126.6812	6664	4.363437	12445.41	439.071212768555	11.56458	1
118745.7	25932.99	145.9701	6667	8.851428	3299.923	108.613357543945	22.92776	1
118719.9	25917.92	136.9659	6676	5.630159	9752.68	435.01350402832	14.79284	1
118760.9	25910.17	222.1682	6685	10.82255	3311.3	110.728218078613	24.22166	1
118720.8	25913.61	197.8104	6687	18.52262	1666.647	112.325942993164	43.82577	1
118750.5	25912.61	171.2104	6690	3.49346	23472.75	775.401458740234	8.569976	1
118794.6	25897.61	208.9487	6693	14.28183	2292.492	110.817909240723	32.90766	1
118794.3	25912.07	205.2831	6698	14.97385	2156.46	111.449310302734	34.73804	1
118879.7	25848.71	133.9096	6700	10.87143	2579.975	115.94921875	29.01345	1
118822.9	25896	226.4439	6701	19.40483	1733.773	111.872489929199	43.0853	1
118757.7	25916.68	218.892	6702	10.865	3206.996	106.585731506348	24.48407	1
118713.9	25927.14	119.2038	6703	5.217653	10471.98	550.561416625977	14.10874	1
118703.6	25936.65	99.41962	6710	3.743602	15793.31	544.610740661621	10.37309	1
118746.2	25923.04	171.8993	6711	8.42325	3804.194	111.797210693359	20.80588	1
118710.8	25903.85	115.2539	6720	11.6787	2927.822	214.337890625	32.29046	1
118687.4	25931.73	136.3509	6722	5.530344	8689.264	322.569717407227	14.46956	1
118706.3	25925.35	113.301	6728	5.83694	7670.256	326.551177978516	15.89464	1
118698.9	25923.2	110.0683	6733	4.018086	15255.51	645.906402587891	10.96727	1
118694.7	25909.77	142.8069	6742	6.506506	6047.706	218.962867736816	16.81481	1
118730.4	25923.74	133.7422	6746	7.643296	4714.929	224.030723571777	20.16531	1
118791	25964.55	210.7756	6747	18.9594	1696.99	113.187454223633	43.68269	1
118720.1	25922.07	122.8514	6752	3.651412	19106.79	763.777587890625	9.774357	1
118737.2	25925.38	169.1928	6761	7.028137	7375.074	329.038948059082	17.45511	1
118731.2	25930.34	106.6141	6768	5.053676	12103.19	654.878860473633	14.10703	1
118710.8	25904.16	79.8069	6778	10.47062	2353.264	109.735366821289	30.47096	1
118717.8	25893.24	136.345	6781	15.51211	1699.496	111.226280212402	41.4756	1
118740.6	25943.4	160.1309	6782	7.936793	3909.717	109.192100524902	19.99965	1
118672.7	25943.83	145.6593	6783	16.29515	1643.469	109.695449829102	42.77444	1
118721.2	25934.41	119.23	6789	4.337583	13405.56	536.569458007813	11.65637	1
118719.3	25933.4	124.9855	6801	4.03064	17464.13	764.876953125	10.76781	1
118731	25913.19	112.4303	6813	4.636045	11361.91	427.079254150391	12.69242	1
118822.2	25914.86	229.2786	6819	15.48949	3250.563	218.149749755859	32.30978	1
118751.1	25921.47	166.2523	6820	5.601759	9149.697	319.517303466797	13.92511	1
118709.6	25929.25	151.6981	6826	3.315031	23640.1	756.172622680664	8.442884	1
118742.6	25909.81	142.5088	6836	6.265285	8170.801	430.218338012695	16.39008	1
118737.9	25916.21	130.0607	6842	6.681335	5655.422	219.643310546875	17.71641	1
118722.9	25937.95	100.8631	6844	6.794244	4881.681	218.015937805176	18.82963	1
118733.4	25916.6	124.822	6847	4.172534	13294.15	427.116516113281	11.11305	1
118712.6	25924.16	131.8533	6857	5.085034	9991.78	430.924537658691	13.39423	1
118709	25929.86	134.0327	6863	7.141078	5128.717	215.759696960449	18.73028	1
118718.2	25924.68	98.05795	6867	5.583734	7997.791	327.035636901855	15.67643	1
118730.7	25925.23	129.7337	6874	8.388858	4164.107	212.115875244141	22.36561	1
118721.9	25937.89	115.8686	6878	6.693267	7327.273	445.943893432617	18.38207	1
118736.7	25928.47	140.3112	6885	3.364789	26424.9	1080.36117553711	8.706844	1
118726.9	25925.7	125.6713	6899	4.947758	11723.43	539.197624206543	13.27554	1
118719.1	25910.64	134.461	6906	8.765883	4305.892	214.894096374512	23.32601	1
118763.1	25920.1	107.228	6909	15.29023	1624.067	111.49681854248	43.16342	1
118726	25918.5	162.7564	6911	14.62451	1934.439	109.474227905273	37.097	1
118732.7	25919.83	155.2805	6917	4.393788	15660.24	647.357421875	11.22139	1
118711.7	25926.19	132.029	6929	3.23018	26070.33	1088.48139953613	8.535949	1
118721.4	25921.09	102.9514	6943	5.030803	10978.09	544.141311645508	13.94135	1
118736.6	25929.7	131.5207	6951	5.283458	8947.748	326.082572937012	13.94347	1
118715.8	25928.57	147.5164	6957	3.559957	21166.33	760.266647338867	9.155201	1
118719.6	25897.95	134.3186	6969	7.53641	5103.341	219.524360656738	19.96179	1
118711.9	25927.56	147.5635	6972	3.304508	25414.78	968.010620117188	8.473618	1
118728.7	25933.86	148.0553	6986	3.298619	24491.2	850.412971496582	8.462939	1
118681.4	25905.06	120.9059	6989	13.32162	1921.019	106.778129577637	36.36611	1
118723.4	25939.42	118.8766	7002	8.146074	3384.062	106.832061767578	21.97205	1
118672.8	25915.09	72.93854	7003	13.63888	1717.516	108.515625	40.59465	1
118716.8	25915.56	124.7919	7008	3.925174	18432.2	872.945259094238	10.52409	1
118717.6	25951.15	134.0736	7010	11.22964	3256.981	214.856513977051	29.99819	1
118698.1	25926.47	114.8668	7022	5.704555	8064.59	336.86824798584	15.50162	1
118733.3	25923.43	197.9472	7029	14.39536	2158.351	106.409980773926	34.00321	1
118697	25913.01	106.9956	7032	8.884879	3025.771	110.708213806152	24.45097	1
118689.6	25918.48	64.41607	7035	11.95133	2676.541	216.917907714844	36.14067	1
118725.1	25924.95	111.018	7036	7.71877	3588.748	109.644035339355	21.04723	1
118723.6	25921.58	155.389	7040	5.152205	9882.428	323.55623626709	13.07651	1
118757.3	25935.06	150.5699	7042	9.050899	3235.214	107.683265686035	23.27293	1
118769.5	25924.84	204.3715	7045	16.69969	1891.523	108.412376403809	38.93243	1
118716.2	25930.97	128.2201	7046	2.925711	30679.23	1190.20551300049	7.748188	1
118752.8	25943.01	179.0999	7056	14.03594	2105.047	106.9833984375	34.53036	1
118710.7	25933.52	147.7358	7064	3.236399	25778.33	964.62060546875	8.292981	1
118725.1	25917.64	125.505	7077	7.132188	5171.796	211.183944702148	19.13332	1
118711	25941.87	125.0549	7081	5.314016	7515.865	212.514862060547	14.09634	1
118742.4	25917.43	155.1295	7090	6.456627	7462.11	323.002967834473	16.51409	1
118705.1	25929.68	121.5256	7094	8.288248	4045.35	214.654640197754	22.26773	1
118722.5	25931.5	150.4804	7098	3.958169	17416.75	643.119033813477	10.10835	1
118703.7	25924.54	129.2851	7106	3.441679	21323.37	757.862754821777	9.113039	1
118706.5	25924.17	153.838	7117	6.746978	6945.277	320.016075134277	17.17943	1
118694	25925.87	84.46313	7122	5.962813	6148.569	220.015251159668	16.95417	1
118707.1	25922.27	99.45834	7126	6.313724	5950.009	221.969635009766	17.59256	1
118736.1	25941.18	127.9613	7130	13.78765	1883.728	108.628105163574	37.37319	1
118674.6	25923.38	127.1601	7131	9.40385	2907.96	105.752166748047	25.08711	1
118740.2	25952.51	68.90421	7134	14.05642	1624.252	106.56640625	42.46403	1
118724	25937.07	139.5489	7137	7.024426	6393.686	325.662727355957	18.36996	1
118708.8	25928.82	139.0859	7144	4.103679	16238.87	641.469657897949	10.70714	1
118688.7	25932.39	99.49648	7153	5.002319	9093.411	326.013092041016	13.89892	1
118702	25934.24	105.3048	7158	6.557959	5519.502	214.532417297363	18.06679	1
118695.1	25932.97	111.496	7165	5.027188	9727.922	431.442169189453	13.62375	1
118667.6	25939.18	46.77052	7174	8.050091	4808.475	326.823333740234	24.87177	1
118699.2	25933.18	97.29719	7184	5.603441	9553.05	547.839599609375	15.71734	1
118710.8	25930.42	111.9391	7194	5.280657	7465.551	217.039794921875	14.31063	1
118677.9	25934.32	102.1404	7197	7.358206	4911.683	216.260482788086	20.47852	1
118730.3	25908.48	130.936	7202	14.03842	1868.421	109.88069152832	37.84436	1
118672.4	25918.52	154.5977	7204	9.833969	2951.284	105.717041015625	25.06662	1
118706.4	25933.6	127.4185	7209	4.701771	12919.63	542.257797241211	12.50624	1
118674.8	25925.37	111.4019	7220	12.30561	2081.896	109.298309326172	34.08053	1
118687.8	25927.57	107.3595	7224	5.99074	6208.106	215.30460357666	16.38328	1
118649.4	25951.74	14.41746	7227	13.5797	1617.711	108.962333679199	44.5367	1
118685.1	25910.66	130.3793	7228	10.26341	3656.055	213.928810119629	27.1776	1
118686.6	25927.94	95.62943	7232	5.953321	6197.622	214.119285583496	16.61611	1
118719.7	25927.03	124.3799	7236	7.277798	4998.365	218.107452392578	19.51435	1
118700	25925.22	125.4427	7241	8.218853	4251.218	222.847450256348	21.92832	1
118706.5	25925.58	152.0972	7247	16.07792	1671.935	106.337860107422	41.52534	1
118711.3	25923.4	120.5782	7254	4.557579	11881.41	426.284927368164	12.24027	1
118675.6	25924.76	82.61395	7257	7.618454	3421.793	106.443283081055	21.65845	1
118672.5	25923.01	75.81811	7268	4.956937	8831.508	319.605751037598	14.31685	1
118699.6	25920.7	117.2147	7273	3.291878	21704.2	748.387145996094	8.84304	1
118641.2	25924.27	119.1054	7280	11.55287	3087.764	217.853530883789	31.84075	1
118683.2	25916.13	123.5751	7284	9.885674	2741.604	107.872833251953	26.56175	1
118694.4	25932.9	108.2208	7289	6.213367	8838.99	540.757926940918	17.10629	1
118693.8	25932.62	89.87123	7301	5.656277	8671.259	434.570259094238	16.10942	1
118693	25932.34	70.33997	7309	8.054724	3146.089	107.500434875488	23.36965	1
118701.1	25917.58	132.5633	7314	11.43402	2363.547	108.236015319824	30.35475	1
118682.3	25942.64	104.5267	7317	10.94749	3150.504	218.208717346191	30.87107	1
118706.6	25941.21	85.17117	7323	15.17864	2069.969	215.707206726074	44.65296	1
118715.7	25929.91	115.567	7334	3.316836	22537.25	850.908676147461	8.980607	1
118749.9	25918.71	110.8823	7345	8.716516	4106.472	217.300994873047	24.26067	1
118706.9	25931.41	112.2162	7348	3.785983	17961.82	753.007247924805	10.3239	1
118705.4	25939.68	118.9525	7360	5.907023	6508.837	210.56371307373	15.87793	1
118693.4	25917.05	93.12203	7367	7.186903	5772.011	323.19612121582	20.44958	1
118714.9	25926.71	114.344	7376	2.929734	30396.78	1313.85600280762	7.959446	1
118698.7	25926.57	120.9026	7393	5.795969	9024.975	433.474067687988	15.57003	1
118716.9	25921.41	128.1505	7401	5.815809	8809.542	442.972816467285	15.46361	1
118665.4	25907.34	140.2465	7408	14.17245	2585.401	223.54615020752	37.79146	1
118707.5	25922.22	77.37052	7415	5.583625	8796.917	435.873397827148	16.15611	1
118691.4	25942.99	106.9845	7431	6.632092	5454.906	215.572189331055	18.208	1
118706.8	25930.11	117.3015	7437	7.25058	4940.353	217.157005310059	19.45514	1
118723.9	25931.94	120.6317	7449	4.305048	14314.42	647.043884277344	11.59421	1
118699.9	25946.33	101.4607	7458	7.824503	4553.036	219.584136962891	21.91106	1
118696.5	25925.06	112.2359	7462	4.916532	10705.28	431.622375488281	13.43854	1
118693.2	25928.19	105.1746	7471	7.058546	5046.47	211.528335571289	19.4563	1
118704.4	25946.92	140.7536	7478	14.64954	1790.544	104.980140686035	38.61068	1
118711.5	25937.18	108.9557	7483	5.517776	7761.361	327.689544677734	15.10323	1
118744	25935.88	107.051	7484	14.80112	1659.974	108.748588562012	41.79829	1
118709.3	25913.76	114.3157	7493	4.156211	14242.14	544.844314575195	11.31716	1
118722.1	25928.25	110.3933	7505	4.862672	9447.711	319.113288879395	13.27726	1
118721.6	25917.24	133.3106	7512	9.381215	2972.493	107.901634216309	24.8099	1
118718.3	25921.57	132.5026	7520	6.553872	7142.945	323.96541595459	17.42972	1
118716.2	25927.78	127.411	7526	9.73332	2785.21	105.797286987305	25.98914	1
118719.2	25927.53	114.9656	7530	3.904725	16056.7	645.548820495605	10.57746	1
118666.8	25935.29	103.2424	7538	15.01746	1632.564	109.535736083984	42.58136	1
118726.2	25931.12	126.6077	7541	9.810484	2785.123	108.927139282227	26.30973	1
118740.6	25920.34	140.5424	7551	8.926588	4328.053	220.744789123535	23.56724	1
118714.7	25909.61	107.0931	7556	8.575845	3838.657	218.073173522949	23.78241	1
118727	25945.88	115.7903	7560	7.568075	5682.859	326.461334228516	20.85087	1
118686.4	25931.88	67.86081	7565	9.461377	3342.441	214.450805664063	27.99418	1
118697.1	25925.51	109.662	7570	5.739885	8949.354	430.425453186035	15.73215	1
118713.2	25933.01	81.27603	7580	11.5963	2060.773	105.170951843262	33.72637	1
118754.3	25930.57	128.0402	7581	6.943403	7294.085	429.508781433105	18.70836	1
118704.1	25953.49	114.0964	7585	13.7261	1845.994	109.961296081543	37.98095	1
118720.7	25954.15	95.04996	7590	8.846248	2911.602	107.005317687988	24.94811	1
118687.8	25919.96	104.2427	7594	5.022981	9195.518	320.76049041748	13.80992	1
118675.1	25926.49	114.6018	7643	5.371431	8651.072	324.617576599121	14.50307	1
118713.1	25954.47	186.5329	7658	12.55074	2428.053	106.165679931641	30.26118	1
118654.6	25932.99	65.46106	7659	13.9457	1647.164	107.997543334961	42.22261	1
118665.2	25930.11	110.239	7665	8.104893	5179.006	326.145622253418	22.30659	1
118686.3	25939.16	132.8806	7704	7.43871	5241.832	219.72265625	19.7196	1
118683.2	25936.77	51.91307	7731	9.57251	2523.65	110.292114257813	28.93841	1
118744.3	26016.21	33.78303	7743	6.87326	4858.674	220.388244628906	21.40849	1
118738.4	26003.54	77.80005	7756	4.887991	8837.994	319.003005981445	14.16605	1
118757.6	25984.62	51.45502	7760	5.90893	6690.534	325.640686035156	18.02084	1
118743.9	25999.51	31.59036	7765	5.673609	8963.916	538.658966064453	17.82819	1
118736.8	25970.46	76.29512	7773	4.332646	12423.5	534.332763671875	12.64532	1
118732.2	25999.74	69.3048	7782	5.115415	7027.753	214.221397399902	14.90623	1
118739.1	25985.21	35.48286	7788	4.697449	10020.8	433.028366088867	14.61663	1
118733.5	26007.66	27.83578	7797	4.91942	8184.068	319.11393737793	15.24576	1
118737	26004.42	82.15628	7804	7.043626	3769.314	109.089416503906	20.13163	1
118728.8	26017.81	39.51806	7811	6.25174	5348.494	218.063636779785	18.85728	1
118764.6	25992.18	72.54376	7815	6.268386	5569.294	213.061317443848	18.31203	1
118714.6	26000.5	34.45959	7818	8.152571	2942.773	106.771026611328	25.17702	1
118777.7	25996.18	91.64076	7822	10.28278	2435.459	107.622055053711	29.42122	1
118732.6	25997.69	42.22777	7823	2.786997	23380.67	755.765327453613	8.36363	1
118730	26002.33	52.37927	7833	7.983313	4897.858	323.961524963379	24.6545	1
118725	25990.81	49.0592	7839	3.143856	21291.54	863.319183349609	9.444891	1
118726.6	26022.08	108.674	7850	10.53751	2484.127	111.527404785156	29.26839	1
118719.7	26019.79	69.23791	7853	3.814492	16023.2	763.1943359375	11.15091	1
118675.3	26005	36.50214	7861	4.438972	9746.479	332.209892272949	13.50398	1
118669.2	26055.97	60.14967	7868	12.44701	1883.511	111.187713623047	37.82291	1
118689.1	26005.02	-1.430489	7870	3.457076	16626.76	658.372032165527	10.97061	1
118717.7	26016.03	72.94041	7879	4.756903	7862.29	217.33438873291	13.6756	1
118704.8	26017.95	13.07696	7886	4.822381	7409.849	223.791412353516	15.0239	1
118708.5	25978.84	64.83221	7888	8.172164	3080.983	110.712356567383	24.13072	1
118679.4	26014.84	6.515907	7890	3.343251	18708.12	770.683647155762	10.59255	1
118702.3	26052.31	-122.4975	7900	12.63543	2039.25	110.369728088379	43.34412	1
118697.1	25969.4	-7.931976	7915	7.850701	3971.85	214.258674621582	25.74199	1
118687.8	26004.2	91.38879	7917	9.614837	2667.192	110.530479431152	27.32988	1
118700.8	25988.85	11.02912	7920	4.398457	10551.49	445.90567779541	13.96663	1
118717.7	26033.11	-40.53249	7923	11.32788	2044.965	111.772048950195	38.3903	1
118756.6	25996.71	22.45197	7930	12.15055	1854.069	110.451698303223	39.32904	1
118682.7	26009.86	-4.450989	7932	9.149377	2583.007	111.530967712402	29.7791	1
118729.6	26045.41	32.82113	7936	4.90474	8447.699	325.201873779297	15.1608	1
118747.5	26024.41	21.28077	7942	7.566914	3225.424	109.192909240723	23.66672	1
118749.8	26015.34	69.83524	7947	5.62737	6309.735	221.873504638672	16.44335	1
118726.7	26044.65	55.02122	7949	2.759321	26075.45	896.114921569824	8.173513	1
118682.8	26012.15	-341.4403	7986	11.10323	6359.55	220.618530273438	30.17039	1
118673.9	25970.42	-288.6436	7988	8.917413	5084.236	107.432563781738	26.02704	1
118662.7	26043.12	-441.0846	7991	19.85791	3841.174	106.275802612305	43.0573	1
118710.4	26099.15	-473.6355	7993	20.25597	4211.703	109.308616638184	42.1656	1
118671.9	26049.87	-387.0291	7994	9.294805	9633.573	218.357971191406	22.80564	1
118657.7	26009.96	-334.8153	8003	11.4661	4418.307	105.701225280762	31.41833	1
118679.9	25956.98	-332.3674	8008	14.65166	3302.497	107.590591430664	40.47281	1
118680.8	26072.25	-435.776	8009	11.44272	9441.742	210.762359619141	24.97589	1
118652.3	25978.33	-325.5451	8031	11.95709	4083.943	109.814140319824	33.53793	1
118685.9	26013.97	-329.051	8032	14.38471	3373.252	111.208854675293	39.9248	1
118674.2	25983.11	-220.3831	8038	12.63876	2640.168	109.49681854248	40.67908	1
118796.3	25872.37	-484.2508	13090	14.65506	6821.191	127.133926391602	30.4992	1
118953.9	26058.2	24.40704	13622	12.59183	2460.788	237.701965332031	41.21678	1
