# Supplementary material for: Landscape of the Epstein-Barr virus-host chromatin interactome and gene regulation
Source: EMBO J. 2025 May 27;44(13):3872–915. doi: 10.1038/s44318-025-00466-5 (PMC12216251; doi:10.1038/s44318-025-00466-5)
Supplement: Supplementary file 8 — Source data Fig. 1 [file 44318_2025_466_MOESM8_ESM.zip › Figure 1/1I/Fig1I.README.txt]

The raw images was analysed and formed into a super-resolution 3D image by the Superresolution Microscopy Analysis Platform (SMAP) using spline PSF fitter. 
All the .CSV files list the information of single-molecular localizations, which include the x, y, z positons ('xnm', 'ynm', 'znm'), frame, lateral localization precision ('locprecnm'), axial localization precision ('locprecznm'), photon number ('phot'), and background ('bg').
The scale bar is 100 nm.
