# Supplementary material for: Landscape of the Epstein-Barr virus-host chromatin interactome and gene regulation
Source: EMBO J. 2025 May 27;44(13):3872–915. doi: 10.1038/s44318-025-00466-5 (PMC12216251; doi:10.1038/s44318-025-00466-5)
Supplement: Supplementary file 8 — Source data Fig. 1 [file 44318_2025_466_MOESM8_ESM.zip › Figure 1/1E/Fig1E.csv]

xnm	ynm	znm	frame	locprecnm	phot	bg	locprecznm	layer
6486.632	7226.361	-27.87689	1	16.53482	1007.293	53.3806114196777	47.86028	1
9513.446	5679.94	-286.096	1	20.11293	1608.263	38.2431640625	35.46484	1
6565.454	6789.037	229.9149	5	15.77854	1411.163	46.6729621887207	41.73405	1
6503.919	6677.039	150.3336	7	15.65804	1056.961	44.0108489990234	45.61276	1
7063.513	7565.589	164.5467	9	15.28959	1124.166	43.6150436401367	43.81843	1
7715.075	7804.546	469.4198	10	27.49984	2167.22	37.4645004272461	47.43188	1
7110.165	7577.702	188.0045	11	16.91031	1045.379	40.5316543579102	47.02985	1
8033.678	7842.988	-41.56059	14	12.72616	1267.849	42.7143478393555	35.91865	1
8005.522	7936.891	4.398497	15	13.82003	1093.194	44.0128440856934	41.20778	1
6977.111	7468.876	192.1427	20	18.61535	1032.427	49.6562538146973	52.20794	1
8194.911	7805.326	258.2354	24	14.31941	1709.313	38.9951782226563	36.1351	1
6388.726	7309.849	170.8784	25	18.49683	958.3661	48.068058013916	53.07344	1
6472.366	7403.666	298.4475	26	16.2301	2002.131	50.1325416564941	38.11117	1
6165.924	6929.621	163.0036	27	4.246377	28518.84	172.751762390137	10.75291	1
6392.016	6917.772	485.6205	27	16.69772	4878.118	46.4180068969727	26.09233	1
6437.981	6919.252	483.9375	27	15.57896	4839.526	46.5976409912109	25.2844	1
6825.897	7540.106	187.0367	32	16.25625	1125.6	43.4747619628906	45.38441	1
6560.065	6880.236	102.1629	33	10.29383	1588.286	44.5475311279297	30.55591	1
7937.207	6183.798	191.2424	33	19.60606	915.3327	43.608585357666	55.18013	1
8200.804	7736.27	64.27498	35	10.826	1411.656	41.6210021972656	32.35201	1
6586.895	6892.3	267.2473	36	20.17937	1263.428	46.5467720031738	50.4731	1
8199.453	7784.413	175.2331	36	11.74158	1523.635	38.4653968811035	32.40583	1
6553.14	7374.787	-91.31859	39	15.20025	1238.508	51.7497901916504	40.76789	1
7499.191	6816.22	105.781	44	21.76878	720.3825	53.5356178283691	67.89998	1
6615.425	6788.475	181.7937	45	15.34969	1235.034	48.3626937866211	43.14615	1
7799.319	7770.721	288.2585	45	7.612204	6120.44	81.0562210083008	17.85337	1
6592.429	6854.945	225.316	47	15.95233	1450.863	52.0666313171387	42.54028	1
6651.625	4983.906	-290.8487	47	12.58768	3056.844	43.521125793457	21.09818	1
7692.865	6242.755	290.7838	47	4.7177	13457.71	151.379402160645	11.17095	1
6645.927	4902.809	-281.346	48	14.83481	2283.305	40.5065612792969	26.40705	1
9535.857	7980.975	-197.4448	49	18.38869	1251.772	40.7072830200195	39.92127	1
6002.989	5730.111	-264.7059	50	7.415767	6551.665	84.0047035217285	13.66436	1
7734.982	6253.871	304.1526	50	6.064833	8832.573	109.441471099854	14.07738	1
6611.669	6803.225	336.5062	51	25.06106	1515.769	53.4296646118164	54.68536	1
8457.154	6197.296	-221.0251	51	9.454162	4235.89	95.7065467834473	19.13238	1
7821.882	6239.513	369.8449	52	19.34706	2314.588	52.216480255127	39.73761	1
7858.449	6238.382	192.3602	53	7.456046	3260.255	55.288402557373	20.01256	1
6319.729	7167.046	148.0507	54	8.287278	2317.165	46.419620513916	23.40972	1
7979.09	7840.1	187.3139	55	10.29838	1951.085	43.7040596008301	28.0752	1
7735.034	6217.127	262.8162	56	17.72483	1453.731	48.0742568969727	44.91554	1
7784.588	5334.03	209.4257	56	8.381662	4329.114	92.295539855957	21.66361	1
5658.715	6962.235	-267.5607	57	3.208003	31206.83	300.607067108154	5.949598	1
7751.638	5271.09	159.2878	57	3.361778	12964.88	185.452442169189	9.126631	1
7770.845	6236.517	268.932	57	11.97354	3302.125	102.524543762207	29.68774	1
6481.7	5392.864	-144.6317	58	20.63624	960.7501	45.5610694885254	50.31474	1
8097.391	6258.017	476.1388	58	24.18332	3018.232	52.737720489502	37.87786	1
7810.895	5285.204	209.7115	60	10.2843	2111.636	42.3718223571777	27.44842	1
7795.577	7778.246	291.1066	61	9.658893	3419.16	44.6558151245117	22.96411	1
7788.617	6232.936	232.2652	62	11.34802	2219.168	51.505256652832	29.66297	1
7837.309	5273.34	259.1297	63	13.27042	1986.722	46.2537803649902	33.59007	1
7765.135	5324.276	-88.61382	64	7.085852	3161.972	52.1059379577637	18.32408	1
7774.193	5262.178	151.3897	65	3.195555	13053.4	186.53897857666	8.7118	1
7764.282	6165.628	267.3881	66	9.288942	4362.188	105.272895812988	23.09506	1
6379.157	7075.407	58.6631	67	11.0413	1475.999	49.802848815918	33.33092	1
6518.919	6074.38	-106.3977	67	22.30355	792.1898	46.2196769714355	59.34361	1
7707.046	6252.437	264.9898	68	11.54807	2534.206	50.7877502441406	28.89416	1
6661.754	6788.773	152.009	69	16.14833	1121.947	55.2259788513184	47.319	1
7694.263	5276.817	373.5352	69	9.659545	5209.5	41.8756141662598	19.29825	1
7775.515	6230.258	297.9393	69	8.844339	5367.063	101.649868011475	20.81635	1
7798.738	6186.081	130.5613	71	8.053999	2447.613	53.763069152832	23.1256	1
7694.303	6213.643	286.3509	72	6.581957	8630.107	149.344341278076	15.77396	1
6302.32	7002.463	98.45116	73	14.61655	1066.618	47.4771270751953	44.65466	1
7732.59	5283.92	288.1417	73	6.336369	7376.265	90.6547584533691	15.11548	1
6338.386	7042.684	-284.23	74	12.17976	3177.127	53.8018341064453	21.51942	1
7775.913	5273.329	242.7777	74	5.902794	6445.616	90.9895439147949	14.96834	1
7709.46	6230.98	275.3232	75	3.997781	20361.64	339.138988494873	9.737159	1
7851.387	5314.808	33.30132	77	5.597148	3457.833	47.157901763916	15.72351	1
6449.089	7022.396	179.953	78	11.95086	1634.611	47.5228500366211	33.19168	1
7846.069	5277.028	135.8453	78	5.879686	3601.619	48.8914985656738	16.29759	1
6318.549	6704.949	263.3613	80	8.385681	3616.494	47.3577423095703	20.9135	1
7664.808	6246.571	331.2545	80	10.29067	3869.802	44.4814224243164	22.70638	1
7738.789	5261.625	188.1048	80	2.83042	19284.77	253.315563201904	7.482397	1
7820.727	5265.287	199.6983	81	5.608866	4422.566	40.2388725280762	14.61317	1
6406.785	6863.78	-35.98026	82	10.46567	2938.26	84.2378730773926	24.64338	1
8638.396	7440.102	33.76999	82	16.35977	875.4423	42.7607040405273	49.88495	1
7637.076	6248.246	368.629	83	14.64599	3067.918	40.4572639465332	29.6489	1
7725.282	6271.323	343.0888	84	17.03768	2236.391	44.4593505859375	36.79669	1
7650.583	6244.154	349.3675	85	8.071688	7638.528	92.5358734130859	17.04287	1
7687.23	5281.933	164.3139	85	4.271657	5880.121	42.5594673156738	11.141	1
5686.126	7002.121	-221.7938	86	23.23054	1071.945	43.1687965393066	47.54315	1
7721.682	6263.474	318.4134	87	4.772304	16446.3	202.561370849609	10.79119	1
7770.014	6202.221	351.4166	88	15.0297	2890.861	53.646541595459	31.78643	1
7774.185	5282.075	237.3018	88	5.129746	11279.1	179.471462249756	12.60203	1
7757.186	6256.156	327.7576	90	12.65207	3030.465	48.1317939758301	28.15954	1
7677.676	7255.231	-183.6801	91	30.21644	750.359	51.4598236083984	67.84674	1
6870.69	7476.144	74.38467	93	8.018642	2671.479	83.7618637084961	24.07648	1
7747.833	6228.828	287.8422	93	5.860007	10821.5	184.747776031494	13.98873	1
7980.427	5247.995	142.5404	93	7.160393	2803.293	48.0783004760742	20.02148	1
7739.25	5311.094	450.4637	94	15.1861	6143.851	44.001293182373	23.25317	1
7848.613	5283.964	250.1474	94	6.578997	7125.261	132.343574523926	16.39525	1
6369.406	6833.438	216.05	95	12.98056	1642.22	43.4843864440918	34.63918	1
7794.043	6231.037	331.4252	95	12.19467	3242.228	49.1377143859863	27.01941	1
9590.838	8025.812	-276.561	96	9.207245	6399.772	138.577995300293	16.45449	1
7829.156	6232.813	415.9851	98	11.48659	5028.691	46.4497146606445	21.80496	1
7860.615	5318.658	313.9062	99	21.19762	1507.096	47.0060577392578	48.76992	1
7891.541	6230.213	444.8967	99	11.82725	5644.204	45.9418182373047	20.93058	1
7904.988	6228.875	426.4886	99	11.8091	5316.904	46.7048187255859	21.62015	1
6790.613	5144.741	-206.982	100	8.936715	5013.517	135.176063537598	19.01651	1
7642.698	6247.514	331.467	100	4.689023	24802.87	429.555995941162	10.20533	1
8791.101	7054.821	423.5725	103	24.71677	2103.914	37.733268737793	45.31311	1
6423.11	7335.018	194.6699	104	8.384149	3448.609	93.6759605407715	22.96458	1
6794.049	5017.512	-218.6827	104	8.173662	4934.756	94.6780090332031	16.65055	1
7719.006	6221.292	355.1772	104	19.45354	2119.622	51.0231704711914	41.1994	1
7502.149	5283.436	367.3015	105	16.37453	2790.484	50.125804901123	33.55115	1
6434.775	7267.829	64.47189	106	11.34574	1376.794	45.5143547058105	34.32007	1
7605.6	6293.715	386.4019	107	15.49296	3069.604	43.142463684082	30.52376	1
7527.899	5371.461	348.5735	111	14.42423	2799.907	45.0364990234375	30.68997	1
7592.33	6207.037	214.3298	111	11.13811	2053.457	48.8000450134277	29.85481	1
6944.558	7535.748	194.3309	112	17.5561	1051.123	43.2315139770508	48.88765	1
7691.891	6207.009	201.329	112	25.5286	782.568	54.6419830322266	71.5968	1
7604.551	5361.904	373.1955	113	12.03844	3850.59	40.701961517334	24.26521	1
6416.551	6771.265	101.2646	114	14.81254	1013.289	43.5276718139648	45.29152	1
6970.975	7639.496	109.886	114	17.49626	810.9951	39.5400390625	53.52205	1
7687.289	5372.444	169.9889	115	10.20898	1970.492	50.3522071838379	28.49991	1
7701.494	6181.338	209.461	115	7.002868	5727.4	157.15767288208	18.84044	1
6381.195	6898.406	447.7757	116	24.59564	2260.526	40.5498085021973	43.6799	1
7764.627	5318.413	321.3213	116	8.838778	5985.731	96.026683807373	19.82059	1
7694.214	5341.414	362.7121	118	15.7313	2832.048	47.9107971191406	32.39904	1
7719.882	6157.988	197.5148	118	9.940436	3009.146	102.423221588135	27.33107	1
7729.417	5324.412	303.4021	119	10.15809	3561.386	49.2979011535645	23.70396	1
7776.954	6182.231	209.9909	119	14.58187	1543.734	55.4750213623047	39.5062	1
7691.187	5301.367	237.9539	120	6.568565	4462.703	47.3494300842285	16.68557	1
8006.232	7775.245	488.6591	120	17.4894	4043.631	37.4854049682617	28.73054	1
7622.173	5374.924	314.2602	121	6.415135	8582.071	93.1315498352051	14.53137	1
7673.389	6186.809	155.544	121	7.987497	3431.353	104.559349060059	22.72271	1
7731.021	6213.224	190.3261	123	5.585859	8432.947	272.340229034424	15.3344	1
7996.996	8052.356	106.4687	126	12.21587	1230.932	38.6343994140625	36.35677	1
6128.772	6863.172	207.1169	127	11.69847	1761.073	42.0277442932129	31.533	1
7721.768	5369.727	387.0221	127	17.97989	2683.159	49.4869499206543	35.59082	1
7800.733	6219.075	253.8959	127	14.92951	1706.613	47.9503746032715	38.23685	1
6312.524	6966.707	111.2	129	10.63596	1514.362	42.4802436828613	31.59919	1
7712.365	6238.966	278.0265	130	4.508785	19154.44	409.431400299072	10.96257	1
7576.104	5322.469	277.6711	132	10.23341	3015.083	46.721794128418	24.94291	1
7643.98	6247.593	296.8643	132	6.496409	7727.865	96.8305168151855	15.27517	1
7251.24	7672.496	146.8435	135	14.11828	1208.426	45.8976936340332	40.95405	1
7676.143	5362.299	453.5335	135	12.22885	5564.845	43.4586601257324	21.45725	1
8814.61	5812.458	-241.0568	135	16.29765	1825.846	48.4618263244629	31.62526	1
7729.515	5315.99	205.4075	136	7.624431	4528.109	96.6786766052246	20.1034	1
6511.036	6740.756	351.1289	139	19.83926	1877.388	42.0639038085938	42.17503	1
7749.712	6230.251	279.3344	139	10.93513	2856.608	49.7193870544434	26.62336	1
7789.661	5273.829	251.7451	139	13.40844	1899.888	46.3951263427734	34.19954	1
7871.799	5320.099	286.6433	140	15.90925	1848.668	47.4084014892578	38.3153	1
6375.259	6974.482	-147.825	141	16.68446	1321.001	53.627311706543	40.53471	1
6761.681	7494.922	294.338	141	16.60234	1877.044	47.0111999511719	39.45689	1
7775.466	6245.225	277.581	141	4.801206	13358.05	194.892238616943	11.6376	1
7850.677	5281.139	222.424	141	8.26275	3032.875	46.1636238098145	21.54796	1
7777.145	5293.048	363.1121	142	13.21132	3346.259	41.4366302490234	26.89211	1
7791.381	5255.747	233.9217	143	13.56063	1690.552	43.9155807495117	35.51559	1
8650.778	6882.659	-6.105543	143	10.99556	2554.514	155.770130157471	31.96805	1
6785.627	7491.032	130.4066	144	10.13301	1709.298	44.8230438232422	29.36049	1
7686.978	5281.412	270.6876	144	15.36633	1776.718	47.009334564209	38.2041	1
7738.174	6239.393	288.1161	144	9.551519	3471.238	46.5672187805176	22.8541	1
6479.549	7252.722	204.1161	145	8.218427	3906.691	102.935012817383	21.88618	1
7759.434	5262.417	212.3693	145	6.218502	5944.638	98.5260429382324	16.16031	1
7699.699	6192.781	263.2004	146	3.358331	22114.16	266.23815536499	8.27737	1
8635.378	6833.33	35.35889	146	21.91827	707.4096	56.4577598571777	68.74019	1
6419.266	7241.238	220.4762	147	9.793386	2594.592	55.599250793457	25.97594	1
6331.312	7000.113	-146.6216	148	13.31343	1774.86	55.4952011108398	32.68948	1
6332.249	6984.233	-59.97543	148	13.39619	1415.642	59.746166229248	37.44945	1
7704.913	5285.199	213.9113	148	6.236243	5706.637	107.751384735107	16.46474	1
7696.787	6133.464	258.6852	149	5.016877	7217.845	49.3659248352051	12.36939	1
8628.723	6804.324	31.73355	149	17.83482	885.8453	55.2219390869141	54.9929	1
6828.048	7508.479	88.29353	150	10.41856	1590.115	48.2410697937012	31.26432	1
7658.044	5295.283	160.3763	150	6.758572	4624.172	92.8138694763184	18.33251	1
8635.181	6891.462	84.91371	150	15.33485	1010.36	48.8840560913086	46.95195	1
6878.934	7559.143	158.0817	151	9.506337	2002.929	45.8919868469238	26.63833	1
8602.495	6846.375	-58.45436	151	19.84795	802.6201	45.8932418823242	56.36654	1
6937.023	7525.813	166.7914	152	10.77909	1729.52	43.9557647705078	30.22758	1
7804.459	6235.25	315.6984	152	8.809321	5693.479	92.6255302429199	20.11535	1
8556.109	6766.892	-211.0652	152	24.79414	971.5639	45.5488395690918	51.7197	1
6658.588	6704.598	292.1764	153	13.0224	3059.807	88.8563995361328	31.04628	1
6845.298	7515.134	141.1384	153	21.95164	686.8852	42.5563049316406	66.11456	1
7812.97	5285.848	209.6668	153	7.00308	4530.414	85.1477661132813	18.50907	1
6883.786	7534.678	193.5158	154	16.7307	1097.08	42.4851341247559	46.40461	1
7768.994	6221.461	275.5964	154	21.9311	1194.419	45.0247764587402	54.05885	1
8655.047	6865.511	-84.10675	154	19.81151	843.8525	45.0570487976074	54.13964	1
6816.116	7550	238.7108	155	8.466638	4003.244	85.327938079834	21.8618	1
7704.541	5298.671	263.6168	156	8.709624	5493.563	130.019603729248	21.39311	1
8595.446	6791.85	-43.72269	156	12.85497	1325.147	48.2319374084473	36.14076	1
7682.056	6209.678	271.4965	157	22.14466	1200.676	48.9741973876953	55.13485	1
7731.634	5299.661	220.5408	157	15.69431	1357.607	45.4627532958984	42.14502	1
8608.609	6823.175	-19.54263	157	6.99928	4025.61	140.901870727539	20.03195	1
6280.381	6971.682	222.97	158	14.92003	1422.381	42.8724250793457	39.81531	1
6710.528	7528.719	222.0895	159	17.26442	1189.178	41.6409568786621	46.21537	1
5685.485	6994.493	-200.7166	160	15.59552	2180.357	84.5254669189453	33.01904	1
6790.673	7592.476	213.9233	160	9.621584	3007.962	82.1765327453613	25.73776	1
7639.414	5332.319	292.1797	160	10.92568	3995.352	83.2272682189941	25.35522	1
8605.119	6793.864	-4.086839	160	8.576335	2007.923	45.447826385498	24.39104	1
7655.214	5254.99	216.4493	161	14.1171	1444.465	40.9347648620605	37.7787	1
6759.733	7537.232	263.1768	164	13.45888	3018.981	84.4110221862793	31.83093	1
8606.731	6858.09	-63.82813	164	20.71702	741.7046	41.7927742004395	58.47353	1
6347.142	6798.652	162.1883	165	14.48277	1164.271	41.4957580566406	41.26115	1
6868.476	7567.789	262.7581	165	17.78083	1376.216	42.2449645996094	44.97115	1
7696.119	5265.28	265.5328	165	4.844132	10844.53	133.311195373535	11.93707	1
8542.923	6745.636	-273.4167	165	22.60297	1338.744	41.6487884521484	39.90972	1
6798.998	7516.915	176.3462	167	14.57694	1221.535	42.610164642334	40.89306	1
8615.385	6866.887	-39.00287	167	3.553962	12392.62	274.796909332275	9.619542	1
7654.192	5278.652	328.6034	168	15.15479	2299.26	42.3877220153809	33.60788	1
8607.204	6952.044	-247.2388	169	17.57072	1665.081	46.1041069030762	33.54489	1
6220.353	6831.165	196.4281	170	12.38018	1624.255	45.1481704711914	33.95503	1
6805.369	7474.645	199.228	170	22.38081	828.5663	45.0914344787598	62.0384	1
7810.329	5321.874	237.054	170	7.048215	4028.362	47.3595352172852	18.03593	1
6729.143	7525.833	254.5759	171	17.72884	1366.31	44.4819297790527	45.47243	1
7729.804	5266.454	251.5592	171	5.708594	7400.532	91.851203918457	14.18592	1
7678.321	5267.903	207.2611	172	5.841749	5895.822	101.289173126221	15.46318	1
7720.007	6291.822	236.7268	172	13.00034	1996.36	56.7582664489746	34.15301	1
7682.359	6274.033	329.5199	173	11.03135	3834.02	52.278247833252	24.33479	1
8568.539	6842.815	-150.2915	173	17.51972	1166.203	44.9381256103516	42.27817	1
7743.465	6274.311	304.06	174	5.700681	14137.23	277.503494262695	13.13964	1
7804.762	5335.841	225.5206	175	9.428716	3593.341	105.95858001709	25.07116	1
8577.126	6773.707	-199.4655	176	11.92465	2167.02	43.3141708374023	25.46342	1
6471.122	6743.759	300.7001	177	15.58848	1995.787	45.7543106079102	36.62093	1
7088.468	7598.933	358.2382	177	26.70446	1467.225	47.7912406921387	55.84595	1
7795.462	6262.849	334.3584	177	14.45168	2798.591	54.7296028137207	31.83631	1
6918.73	7557.677	253.1768	178	15.79525	2286.315	95.31884765625	39.68876	1
6329.62	6757.451	367.6427	179	15.50095	2746.584	43.6754760742188	31.89237	1
7699.89	6308.852	320.3715	179	9.454409	4438.901	53.2795562744141	21.30718	1
7680.769	5282.406	225.4052	181	8.375105	3029.91	46.2094268798828	21.75954	1
7792.718	6273.299	303.0823	181	13.02703	2652.842	51.8646049499512	30.45839	1
7735.634	5281.331	216.778	182	10.42254	2102.77	41.1846466064453	27.63663	1
6896.901	7553.002	288.35	183	11.32565	2759.959	45.6349983215332	27.12101	1
7553.221	6523.665	220.2773	183	11.30927	3403.396	146.341323852539	29.78238	1
8601.742	6813.627	-183.9091	183	16.75895	1370.708	44.1870651245117	37.27478	1
7930.426	5381.475	-31.18233	184	9.724789	1820.961	48.4796600341797	27.2688	1
6276.465	6840.88	252.6853	186	14.12463	1784.552	45.8501663208008	36.07495	1
7569.379	6440.899	127.4393	186	19.68814	803.816	48.6880149841309	59.69035	1
7776.324	5325.259	168.9515	186	6.572309	4465.464	106.346664428711	18.14831	1
7572.381	6496.838	130.401	187	13.2131	1747.813	98.2569847106934	39.17621	1
7732.082	5310.387	111.2102	187	8.141656	2304.174	52.8510398864746	23.73097	1
6837.358	7494.866	186.2554	189	13.20301	1433.724	43.1413536071777	36.70624	1
7780.415	5276.725	157.17	189	4.105685	7764.093	97.3001480102539	11.11393	1
8519.425	6439.411	-267.2035	189	18.2173	1790.507	50.0078659057617	33.27672	1
8747.093	7437.226	106.0612	189	10.5882	1542.364	43.7259941101074	31.16729	1
8542.599	6623.908	-283.5646	190	15.65142	2553.985	45.0161552429199	27.11916	1
6858.603	7530.795	231.8993	191	19.28621	1114.364	44.9226989746094	51.4016	1
7733.663	5265.938	119.678	191	8.930635	1888.72	41.0249099731445	25.88052	1
7625.693	6448.401	179.8368	192	21.80183	861.6461	55.0673332214355	62.6574	1
6920.561	7533.412	146.3112	193	17.4951	967.261	49.4681434631348	51.51334	1
7790.771	5290.238	180.3866	193	7.161198	3073.686	44.5675849914551	19.19496	1
7527.731	6493.114	276.686	195	29.22805	958.8979	57.8007659912109	72.5229	1
7576.249	6469.876	190.2951	196	23.41758	830.3226	54.6828689575195	66.08108	1
6409.52	6731.341	131.2885	198	13.57688	1203.41	45.1393203735352	40.334	1
7790.844	5298.983	175.2259	198	4.448322	8639.094	149.581840515137	12.07606	1
6835.056	4380.527	-142.0832	200	17.21105	1110.54	40.4482002258301	42.42287	1
7598.98	6486.67	152.6791	201	12.80214	1471.417	54.549877166748	37.05272	1
7760.367	5261.122	270.0143	201	7.555084	4405.141	50.8401908874512	18.49815	1
8469.181	6327.105	-262.9886	201	8.480223	4405.026	47.505859375	15.70338	1
6862.469	7511.271	288.7523	202	23.20029	1148.631	42.7984733581543	56.28782	1
7701.461	5454.804	156.0766	202	8.087991	2518.598	50.1281089782715	22.66063	1
8041.318	5656.383	-64.63112	203	17.29408	1018.438	53.9441719055176	48.63624	1
7772.381	5252.972	175.1576	204	12.48849	1601.142	53.3870086669922	35.02503	1
7640.235	6464.197	249.0548	205	25.06978	904.7148	46.9486694335938	65.27211	1
7711.253	5276.395	162.6794	205	9.634341	2023.157	47.8010673522949	27.0441	1
7572.969	6487.146	244.7009	206	17.49567	1368.851	48.417366027832	45.40662	1
7674.351	5320.412	145.547	206	9.109187	2062.313	46.6330490112305	25.77384	1
7758.192	5279.184	222.6032	207	4.325932	12851.86	222.316047668457	11.15705	1
7587.745	6434.736	193.5854	208	18.09367	1106.869	53.363037109375	50.71877	1
7383.277	7382.027	101.6884	209	15.53014	1024.434	50.6171913146973	47.878	1
8413.283	7780.85	187.7811	209	21.12676	829.5291	42.9292945861816	59.19606	1
8490.375	6279.964	-263.5305	209	16.8957	2152.339	50.9168548583984	30.68587	1
7798.902	5333.374	81.70074	212	14.74409	1050.171	48.7440032958984	45.43417	1
8490.314	6393.857	-219.6287	213	18.13155	1400.573	42.626579284668	36.91212	1
6842.276	7494.864	233.1547	215	13.40703	1733.285	45.132682800293	35.27235	1
7638.432	6486.986	123.6043	215	12.45426	1333.626	46.6987533569336	36.82983	1
7802.334	5284	211.8913	215	8.015025	3809.215	90.0279655456543	21.40211	1
9516.719	5873.257	-283.3638	215	22.89715	1274.867	36.2735404968262	40.48534	1
7853.342	5267.5	202.8005	216	11.75685	1770.247	44.7924041748047	31.83766	1
6896.764	7534.381	198.6289	218	17.58856	1135.313	50.5788040161133	48.63121	1
8466.396	6393.769	-270.5512	218	16.84206	1841.758	41.8354110717773	30.30032	1
7481.87	5630.111	-64.28223	219	16.21063	1051.99	48.3112449645996	45.00774	1
6384.023	6769.708	125.4709	220	7.412215	3444.493	98.2761154174805	21.26182	1
8473.964	6317.998	-250.9315	220	19.43969	1518.882	47.4604568481445	36.79071	1
7744.398	5282.701	203.4899	221	4.438454	11094.93	222.953342437744	11.83716	1
7685.121	7309.577	-53.27464	222	3.912949	8301.84	113.655948638916	10.37832	1
9027.903	7113.229	68.90551	222	10.03728	2255.501	95.255500793457	30.02457	1
7794.825	5294.185	156.1693	223	11.64733	1521.621	43.1353569030762	33.01238	1
7071.491	7474.411	-89.93126	224	13.93741	1397.306	54.6409797668457	37.37161	1
7592.428	6506.373	172.5354	224	7.90102	5221.173	254.854942321777	22.54127	1
6484.64	6780.194	214.8087	225	14.73981	1466.674	48.4360885620117	39.64285	1
6932.596	7531.09	180.4868	225	11.80676	1725.932	51.7550430297852	32.87274	1
6473.243	6734.004	-22.27699	226	14.47499	1175.563	54.9306678771973	42.20042	1
7057.015	7559.444	-58.43948	226	10.41166	1819.415	52.4069175720215	28.45782	1
7707.726	5251.044	152.7297	226	3.883715	9024.229	129.62557220459	10.54688	1
7054.838	7491.938	-277.0239	229	15.80102	2203.476	47.9819679260254	27.69827	1
8434.262	6226.472	-41.98196	229	14.92665	1189.126	57.3490676879883	42.70012	1
7094.162	7602.338	-172.3109	230	7.265213	6558.218	201.258907318115	16.5706	1
6260.727	6752.361	183.876	231	8.287178	2548.694	44.1343955993652	22.39348	1
7062.187	7586.479	-75.97198	231	10.98701	1743.389	50.7915534973145	29.6394	1
8006.876	5986.35	113.306	231	15.27396	1079.95	52.3353614807129	46.48446	1
8012.321	5934.803	77.96786	232	6.670219	3932.148	117.759376525879	19.77276	1
8596.411	6758.673	-108.3685	232	14.02752	1391.993	49.476131439209	36.53437	1
6339.05	6804.193	-161.5449	233	15.70706	1401.336	46.0123634338379	37.03571	1
7576.865	6501.839	129.779	234	13.50076	1233.794	46.9084587097168	39.93827	1
8492.417	7609.013	342.6692	235	13.0133	3009.459	42.0657958984375	28.09974	1
8523.59	6631.269	-17.16042	236	12.49137	1278.172	44.9580421447754	36.12925	1
7592.667	6504.412	136.0807	237	8.917831	3125.613	134.258014678955	26.17855	1
8016.554	7871.575	153.0801	237	12.11753	1358.229	37.5215911865234	34.47869	1
8520.194	6198.777	-140.1001	240	24.44098	825.5161	51.9180030822754	60.9603	1
7677.88	5051.341	-52.20887	241	10.28053	2144.043	82.7812728881836	28.6124	1
8067.342	6388.428	220.2632	242	16.55099	4858.171	102.251247406006	31.26413	1
6426.521	6875.159	-172.6926	243	14.33454	1605.972	43.8703498840332	33.26737	1
7911.076	6425.885	493.8285	244	21.2005	3683.876	41.1120834350586	30.99488	1
8454.602	6236.159	-274.816	246	12.58256	2938.098	45.2541313171387	22.74131	1
7755.019	6470.8	384.0043	247	24.47339	1795.223	45.9044342041016	48.71153	1
6874.321	7561.783	230.1975	248	15.17622	1442.475	43.8111534118652	40.17181	1
8387.456	6087.697	-261.7016	249	8.933936	4032.812	45.6166381835938	16.55669	1
7523.533	6389.143	187.9204	250	10.68365	2021.208	53.5336036682129	29.3947	1
8385.022	6128.762	-268.5919	250	8.890258	4194.831	45.3688011169434	16.28337	1
7595	6475.712	217.4087	253	14.69123	1475.406	47.4181747436523	39.54958	1
8475.84	6387.323	-191.7883	253	12.70307	4192.915	90.1614036560059	23.5097	1
7633.501	6492.006	262.4474	254	17.75583	1420.406	46.3534393310547	45.01254	1
8445.149	6268.232	-237.691	255	16.79529	1706.801	45.3742446899414	32.9677	1
5673.891	6955.773	-148.1091	257	18.5447	1119.151	47.6046867370605	45.65243	1
6446.588	6716.329	80.02563	258	17.30858	816.845	41.8661956787109	53.46227	1
7592.487	6511.596	210.3674	258	12.57925	2277.579	88.6018829345703	33.99451	1
8419.817	6286.591	-264.2136	259	13.01702	2568.039	44.2388610839844	24.07368	1
5695.539	6984.991	-97.7375	261	17.75837	1037.312	50.2744369506836	47.54465	1
7680.782	6502.683	247.184	261	15.89279	1565.098	49.8816528320313	41.0984	1
8432.672	6299.195	-89.97177	262	15.26174	1192.999	48.1309127807617	40.9221	1
7833.917	5111.674	-51.86317	263	14.99324	1122.427	48.4670066833496	42.56708	1
8342.774	6292.285	-144.2772	264	12.33456	1806.133	49.2278480529785	29.78966	1
6375.484	6826.909	135.3232	266	18.17697	875.2275	45.8858375549316	54.16821	1
7606.971	6453.373	199.8542	266	17.80829	1098.091	47.8765640258789	49.49058	1
7913.631	5195.877	-255.6284	266	17.11256	1710.612	40.3906440734863	31.97319	1
7498.985	6546.998	328.1226	267	24.96102	1415.508	51.030445098877	55.68839	1
7760.279	6436.798	428.1961	268	20.29551	2833.973	51.9948959350586	37.82559	1
7562.89	6535.188	243.5132	270	14.06929	1687.951	43.9790229797363	36.34786	1
7855.169	6385.73	489.5713	271	22.41613	3276.186	47.5366287231445	35.8586	1
8054.285	6318.312	58.4101	273	7.051604	3366.428	111.206588745117	20.99307	1
5655.048	6981.504	-215.1311	274	11.94993	2489.508	50.0967063903809	25.0314	1
6541.817	4435.152	-215.8409	274	14.75535	1731.029	39.624698638916	30.54567	1
6728.599	7472.136	305.3353	276	22.38776	1314.433	43.2293014526367	52.48112	1
7672.474	6522.959	325.1566	276	28.15568	1134.423	44.4543685913086	63.15487	1
8772.002	7464.054	186.383	276	13.5063	1385.565	41.8134346008301	37.3927	1
6338.999	7091.706	-139.3988	278	12.22582	1829.547	51.7127723693848	29.93866	1
8063.921	6022.016	113.6244	278	13.16021	1331.644	57.6592407226563	39.81905	1
8019.12	6005.136	99.77439	279	7.969866	3125.777	113.877201080322	24.07977	1
5700.159	6974.453	-166.1524	280	16.6469	1371.389	50.6596946716309	38.9973	1
6761.604	7548.104	262.041	280	15.28732	1652.32	43.1103897094727	38.6078	1
6333.855	6883.455	-39.37874	281	12.12779	1367.968	45.0006370544434	34.23289	1
7509.84	7775.53	311.8619	281	27.38268	1063.42	41.9056129455566	63.53675	1
7605.697	6512.136	161.1885	281	7.49072	4272.153	145.6623878479	21.41123	1
8046.358	5507.579	83.43002	282	9.593511	1815.071	52.5476112365723	28.64872	1
6792.445	7539.597	175.4938	286	9.786612	2097.847	49.579761505127	26.96833	1
7539.703	6497.928	221.1594	286	19.67601	1105.537	51.7978668212891	53.03451	1
7619.522	6509.672	169.1695	287	24.19834	731.7678	52.954833984375	70.77482	1
5662.992	6957.878	-231.4391	288	5.028787	17837.11	290.54178237915	9.683352	1
5665.935	6946.45	-215.7214	288	5.388467	14932.83	254.767024993896	10.40595	1
6835.196	7539.008	256.1767	288	8.146706	4780.453	99.7413444519043	20.6423	1
7297.553	6509.521	470.2294	288	31.46805	2302.353	52.0914649963379	52.57806	1
7969.488	5219.662	-245.2205	288	8.001098	6543.688	126.89489364624	15.35344	1
6781.835	7551.277	244.3713	289	4.712441	11381.39	193.555980682373	12.02132	1
7414.194	6534.256	463.5519	289	23.15263	2728.076	43.3589897155762	40.36757	1
7539.63	6524.228	307.1441	290	16.74827	1941.439	47.9907455444336	38.88754	1
7959.946	5224.952	-268.9834	290	15.49635	2163.292	46.8822479248047	27.7212	1
7616.697	6505.219	267.1631	291	14.05466	1988.444	50.7629432678223	35.3167	1
7575.837	6527.131	173.2489	292	11.83838	1697.756	53.1074485778809	33.27723	1
8503.509	6426.593	-144.1634	293	16.81449	1309.281	55.2858810424805	41.25353	1
7849.32	5111.375	120.3413	294	14.82434	1045.296	43.6288909912109	44.62626	1
6420.99	6948.258	112.6224	295	15.68499	1057.02	54.2226371765137	48.10814	1
7984.203	5113.629	-59.61678	295	12.33644	1450.256	49.192569732666	34.24884	1
8594.718	6438.653	-296.3933	295	9.734009	4162.065	45.0948181152344	16.6593	1
7886.66	5172.023	147.5246	296	11.27019	1745.419	58.6206474304199	32.43458	1
6481.356	6905.108	104.3553	297	11.29287	1512.567	50.9725952148438	33.62101	1
5674.525	6903.783	-20.6823	299	17.33676	927.5833	51.6563339233398	51.1009	1
6530.01	6939.606	191.4365	301	14.59439	1335.646	47.2101707458496	40.63943	1
7902.535	5173.625	-252.465	301	17.36241	1669.513	41.4135932922363	32.86576	1
7989.845	5055.506	-204.9943	302	7.604239	3873.345	40.6176681518555	16.13157	1
8518.094	6596.883	-80.61119	302	11.35376	1622.963	44.8631286621094	30.19275	1
7014.557	7466.791	222.683	303	9.894907	2457.348	48.0139350891113	25.91352	1
8246.432	6342.228	326.9733	304	23.4542	1503.272	52.0180244445801	52.54401	1
7246.222	7685.438	239.4196	305	9.349464	3527.179	84.0857582092285	24.10032	1
5672.622	6902.931	-152.8784	306	4.763942	11304.74	256.98722076416	11.29598	1
6589.292	6671.201	207.4731	306	14.51271	1433.994	47.002082824707	39.30009	1
8422.271	6429.513	-172.6541	306	13.26996	1753.495	45.268611907959	30.32907	1
5685.027	6932.529	-165.957	307	11.76259	2106.66	51.5182456970215	27.4049	1
6718.356	6689.731	155.2543	307	10.67257	1821.123	52.6322746276855	30.35964	1
7177.773	7712.733	203.0693	307	10.26373	2127.378	46.1346168518066	27.74786	1
7577.275	6518.498	161.067	307	11.52945	2546.499	104.557872772217	32.50883	1
6912.824	7559.327	228.1015	308	21.77251	986.1111	48.0050888061523	58.02916	1
7739.246	6506.778	367.5687	308	17.02786	2548.184	46.7337913513184	34.89799	1
5688.957	6851.829	-167.0765	309	21.65168	1709.462	53.7370529174805	47.43316	1
6871.692	4550.519	-282.7858	310	15.67881	2459.671	44.8056221008301	27.04458	1
6879.009	4549.035	-273.8484	310	16.58357	2140.723	49.0249977111816	28.71672	1
7678.563	6467.105	267.6717	310	14.2632	3186.133	146.587417602539	35.42022	1
7949.173	5314.221	-207.0974	310	17.21397	1498.972	47.3391189575195	36.54907	1
5679.081	6889.239	-149.8763	311	14.73545	2162.859	53.7981147766113	35.30262	1
7489.335	5485.596	-6.620485	311	11.01298	1579.05	54.4111289978027	32.16895	1
7926.681	6265.415	236.0626	314	20.75054	1137.566	54.9393310546875	55.16056	1
7745.418	5242.624	219.8346	315	10.70822	2185.083	48.4915924072266	28.44936	1
7863.782	6260.562	284.2448	315	18.88865	1580.332	54.1502990722656	45.83997	1
8469.721	6515.28	-196.4626	315	20.39372	1207.72	50.9928016662598	44.33602	1
7605.427	6481.277	219.8774	316	15.68499	1398.159	49.2146377563477	42.26711	1
7739.907	5284.225	209.0002	316	3.872454	11405.17	130.500747680664	9.967199	1
6414.44	7068.625	90.95253	317	7.375366	2468.647	49.0335350036621	21.54023	1
6776.555	6738.224	-20.85121	318	10.9622	1528.931	47.0400619506836	31.41825	1
7825.618	5289.301	191.0466	319	6.51992	3569.022	43.4126968383789	17.27804	1
6236.559	6871.387	416.7422	320	20.55034	2345.531	37.7670555114746	38.64457	1
6378.219	6900.703	86.40396	321	15.74148	972.7039	47.619213104248	48.21861	1
7737.316	6076.573	115.1434	321	19.72745	832.5923	56.4556427001953	60.96828	1
7807.894	5300.686	33.4758	322	14.36582	1074.804	48.8544425964355	43.90748	1
7580.443	6485.205	122.4934	323	7.333093	4236.478	147.921905517578	21.18568	1
7727.662	5337.869	94.20103	323	3.742819	7781.845	103.460880279541	10.54828	1
8513.063	6542.829	-144.8728	323	15.6527	1780.496	93.2381210327148	38.5406	1
5678.053	6931.818	-232.0187	325	10.03677	3998.59	84.0736236572266	20.00368	1
5682.935	6964.412	-254.1472	325	22.3619	1248.969	41.2865943908691	41.52788	1
8479.335	6500.472	-105.6855	325	14.21147	2106.416	96.7718467712402	34.28728	1
6838.279	7530.781	228.1972	326	13.25475	1796.266	50.2789268493652	35.13199	1
6781.402	7569.958	182.508	327	12.51508	1588.929	49.6797790527344	34.73172	1
7492.18	6519.117	292.4943	327	25.17391	1140.863	48.176944732666	60.45027	1
7722.243	5299.579	144.2278	327	7.749691	2513.864	46.5909843444824	21.77152	1
5683.059	6851.249	-182.0791	329	10.79278	2326.516	44.9677352905273	24.20531	1
6717.487	6817.865	-31.76171	329	6.063057	3338.468	47.2004470825195	16.35223	1
7736.373	5364.745	186.1714	329	2.963217	12491.39	97.2671775817871	7.557586	1
7717.134	5410.33	239.8967	330	6.666587	4287.98	42.6271553039551	16.91242	1
6481.881	6863.458	335.1767	331	24.1146	1394.103	42.752010345459	52.88651	1
5677.084	6923.714	-198.8191	333	4.073291	17706.35	319.804218292236	8.740863	1
7652.735	5391.221	291.251	333	19.08343	1494.878	45.3252754211426	45.72457	1
5685.814	6899.941	-223.4939	335	11.38237	5771.591	97.1202201843262	20.07917	1
7778.485	5288.873	121.975	335	4.451735	10060.15	194.735012054443	12.01385	1
7724.973	5287.506	171.6431	336	6.872148	3060.327	41.6184768676758	18.55561	1
7821.41	5262.44	67.11493	338	4.63893	5594.359	91.4733123779297	13.19765	1
5681.038	6953.986	-282.2839	339	21.20139	2454.528	46.1702003479004	30.53739	1
6819.395	6602.916	-48.96629	339	8.754337	2128.032	46.9150657653809	23.78542	1
5666.305	6899.69	-226.0677	340	17.28954	2587.053	45.6145210266113	30.39283	1
7930.625	6160.232	117.0459	341	22.74492	708.9121	55.3724021911621	70.47038	1
7729.048	5285.488	186.6779	342	7.722903	2873.201	46.8068428039551	20.82168	1
5663.799	6986.432	-255.2877	343	7.814803	6232.833	94.8662757873535	14.81354	1
7787.952	5332.33	214.3783	343	6.900462	3685.74	44.578239440918	17.95193	1
8559.743	6796.748	-290.9648	343	27.63938	1244.843	43.429988861084	44.9078	1
5665.268	6937.981	-263.4432	344	18.10605	2912.963	51.6230125427246	27.73663	1
5651.399	7025.374	-293.3864	345	6.819256	9299.596	95.664005279541	11.81714	1
7711.059	5274.19	153.866	345	9.070109	2660.542	87.0802001953125	26.06998	1
7976.248	6167.824	330.5358	345	24.15811	1459.611	49.8739013671875	53.50644	1
5680.246	6939.798	-210.6836	347	9.123207	3407.407	51.010139465332	19.26493	1
5683.536	6929.278	-237.0988	347	14.26582	3461.378	54.1203842163086	24.25499	1
7763.533	5256.303	50.50316	347	8.287538	2108.451	50.3941307067871	24.38588	1
7716.897	5209.124	-54.70863	348	7.211201	2694.836	44.1477966308594	19.25002	1
8539.952	6634.165	-183.1441	348	15.01953	1573.171	45.6902618408203	33.68562	1
6546.099	7319.802	239.5567	349	18.52785	1281.603	52.5283241271973	48.87925	1
7707.073	5311.12	158.1703	349	7.184176	3599.566	83.3485412597656	20.19124	1
7684.093	5358.579	175.0529	350	11.16263	1723.469	45.3998947143555	31.07384	1
7769.57	5274.17	194.8064	352	6.703924	3592.427	47.0208473205566	17.6818	1
7647.101	5302.417	223.4092	353	7.007044	3898.95	50.1960220336914	18.10772	1
7741.473	5307.041	281.8672	354	6.265429	7389.867	88.9004440307617	14.89726	1
7595.337	5365.042	462.8545	355	14.53296	4791.529	41.5955619812012	24.84435	1
7640.671	5356.728	435.4401	355	12.41417	4697.125	39.1359672546387	22.37184	1
7797.68	5313.457	148.8595	357	4.471023	6761.786	97.2283592224121	12.28669	1
7761.13	5284.422	144.9791	359	2.950114	14263.04	166.071544647217	7.947951	1
8502.05	6474.155	-290.569	359	18.93865	1727.616	39.8255004882813	32.86877	1
6525.811	6772.018	197.0749	360	7.534303	3788.889	84.2724075317383	20.44271	1
8541.337	6581.957	-130.0207	361	14.98307	1323.409	44.4628105163574	37.41368	1
6568.088	6792.112	223.5979	362	19.31672	1042.466	42.2730560302734	51.71024	1
7832.428	5300.881	86.77757	362	5.270834	3759.107	45.0529899597168	14.72186	1
7845.873	5421.797	-94.10957	364	14.46641	1232.766	43.5357398986816	38.37289	1
6456.73	6765.077	334.7787	365	20.09262	1706.023	41.7934799194336	44.08169	1
8017.644	6127.915	23.07716	365	10.41123	1573.573	48.4175643920898	30.93967	1
5677.677	7071.498	-199.1741	366	20.18141	1196.776	47.5314979553223	43.7084	1
6337.329	6714.997	172.8609	367	16.02266	1127.118	47.5388069152832	45.62198	1
6591.336	7328.837	189.116	367	21.95054	842.6941	48.4920272827148	61.64954	1
6483.224	6753.688	162.2533	369	12.51212	1518.514	51.6161346435547	35.62135	1
7894.128	5210.253	-117.5027	372	10.59786	1910.026	42.4578247070313	26.83688	1
6496.042	7250.11	186.1659	374	13.01082	1573.663	51.8863830566406	36.06559	1
9712.181	6926.33	-268.0892	374	22.93053	1247.126	37.9855041503906	41.70906	1
7835.238	6015.195	34.90524	376	9.084278	1867.276	49.8679275512695	26.99171	1
7158.503	7626.987	347.8945	377	21.26006	1902.86	53.4636421203613	45.27142	1
7478.328	5448.863	122.0645	377	11.63558	1457.698	48.037109375	34.56623	1
6422.655	6861.067	122.1436	379	14.42527	1114.013	47.0358428955078	43.56583	1
8503.312	7389.051	-229.4164	380	18.73683	1461.767	47.715648651123	37.30984	1
7766.873	5515.16	387.9863	381	24.06476	2002.028	52.9140167236328	47.0681	1
6649.263	6757.139	361.6099	383	20.49138	1996.148	47.0613098144531	42.54712	1
6687.004	6785.086	379.8811	384	12.64351	3954.208	49.6270790100098	25.11862	1
7915.19	7784.234	370.3799	384	22.94758	1809.041	45.9918594360352	46.93929	1
6626.411	6783.636	403.5475	386	23.47397	2129.696	47.9305839538574	44.78829	1
6543.571	6762.852	211.5742	387	7.14834	4379.043	90.0470695495605	19.06042	1
7809.663	5715.416	203.5347	387	9.962678	2313.547	51.0905456542969	26.84892	1
7950.516	5239.022	-11.76476	388	12.85732	1200.87	43.2417182922363	37.66888	1
6443.496	6701.52	120.1254	391	12.24073	1361.505	47.5377311706543	36.3344	1
6434.366	6762.891	348.2846	392	19.45333	1969.16	45.9370994567871	41.71078	1
7883.162	7781.393	486.5126	394	18.14589	3457.242	35.5169906616211	31.03241	1
8492.865	6542.669	-229.4501	394	24.03749	1053.305	43.0523223876953	48.1431	1
6466.77	7042.819	27.60673	395	11.64875	1418.303	52.1101608276367	34.91691	1
6586.098	6791.867	241.3077	397	20.32132	1117.573	47.2736968994141	53.06537	1
7864.319	7808.11	206.8121	397	9.905204	2228.832	44.7457962036133	26.44602	1
8592.783	6832.704	11.14281	397	14.71851	982.778	41.3361511230469	44.319	1
6634.587	6852.499	-116.5941	398	15.31679	1257.958	46.436279296875	39.80543	1
7498.192	6311.792	120.5182	398	16.43514	982.6816	50.3034477233887	50.13852	1
7843.025	7713.179	-25.13771	398	8.974079	1949.06	45.832088470459	25.21924	1
8563.5	6887.047	-79.81064	398	19.02517	903.1235	48.4498519897461	52.23505	1
7792.125	7695.073	-245.9857	399	10.66844	2913.577	36.8694915771484	20.07703	1
7805.44	7648.247	-135.8623	400	8.720032	2570.464	42.4036483764648	21.17757	1
6500.05	6830.737	497.5731	401	23.38457	2750.518	35.6716499328613	38.13332	1
7812.439	7595.723	-106.6598	401	11.99894	1550.974	40.7426490783691	30.99817	1
6347.546	6813.347	277.9691	402	18.13169	1436.575	42.2289199829102	44.46071	1
7884.308	7699.853	-9.882432	402	9.492438	1865.059	51.2366943359375	27.16545	1
6539.738	4413.667	-267.5858	403	7.243212	6336.506	72.9719924926758	13.27356	1
7818.618	6152.901	-14.79942	403	17.49043	897.2267	49.8037948608398	51.74191	1
7878.897	7792.016	314.1846	406	26.24991	1126.35	41.5244293212891	60.21321	1
8162.093	5791.179	-43.58864	406	16.34925	1037.852	53.3629570007324	47.0543	1
6432.05	6875.587	373.7336	407	17.91897	2436.577	45.0060920715332	36.37744	1
7625.309	6194.949	272.6166	407	16.64454	1708.705	53.5350456237793	41.54757	1
6651.913	6764.998	443.7482	408	22.12297	2528.355	43.7472877502441	39.84575	1
9508.979	7122.974	-228.2307	408	11.0174	3457.849	85.7456817626953	21.96549	1
6489.125	6786.603	-84.35066	411	9.991244	1912.856	44.8444137573242	26.38661	1
7781.448	5846.624	-88.67348	412	17.31991	1108.803	57.1330947875977	46.65467	1
7907.192	5459.741	83.27171	415	15.75461	929.764	43.8169708251953	48.6197	1
6485.733	6750.814	-39.0033	416	11.23763	1502.064	45.0641021728516	31.53231	1
7822.917	7640.484	-127.5232	416	5.206987	7542.203	145.913375854492	12.84443	1
7854.334	7726.175	111.6626	419	4.091516	7051.685	99.3190460205078	11.50805	1
7769.122	7745.737	203.1319	421	3.937931	8058.265	52.3537254333496	10.02582	1
7907.604	5319.284	108.8694	421	4.464741	6885.016	146.201591491699	12.69386	1
8483.063	6391.679	-163.9713	421	15.12285	1559.75	53.3348083496094	35.2707	1
7721.005	7763.376	327.8377	422	3.202231	24033.7	88.9013977050781	7.030119	1
7824.346	7757.582	127.9877	424	4.654552	4977.185	52.4812202453613	12.76494	1
7847.05	5321.739	129.1908	424	8.161601	2217.931	43.7463760375977	23.32943	1
7805.893	7645.244	-289.5895	425	14.45044	2984.187	53.5942535400391	23.43196	1
7802.927	7699.471	-211.6272	425	6.782998	7528.138	146.064147949219	14.12243	1
7859.071	6176.305	-70.19432	425	14.89842	1218.895	52.6029663085938	40.98991	1
7732.261	7708.075	-98.54416	428	11.12393	1771.563	47.8420257568359	29.08964	1
6522.003	4429.487	-295.3187	430	11.95113	4609.502	113.973106384277	20.56033	1
7865.044	6375.266	399.4339	430	22.07097	2211.175	47.2983551025391	42.40965	1
7656.429	7816.624	267.6608	431	15.92406	1645.252	45.1763687133789	39.73538	1
7527.102	7780.781	406.2072	432	14.12351	3988.517	44.9471435546875	26.58907	1
7550.031	7832.362	329.6089	433	7.296139	7608.209	84.0003700256348	16.02839	1
7714.68	7850.222	424.8071	435	20.64202	2569.209	44.3925094604492	38.55295	1
6560.512	4439.562	-190.5505	438	26.01783	860.3981	45.0223731994629	57.63642	1
7547.444	7820.675	324.46	438	16.89475	2027.321	44.1078491210938	37.867	1
7621.582	7791.986	416.0298	439	10.39808	7417.249	92.1265258789063	19.52402	1
7507.876	7766.853	443.7122	440	17.48342	3412.34	44.4664840698242	31.768	1
6689.419	7418.189	187.57	442	6.132286	3958.01	47.8659362792969	16.21541	1
6541.829	4424.072	-245.7828	443	14.14197	2746.09	77.0228538513184	27.07901	1
7666.004	7837.584	386.9237	444	26.98755	1561.312	41.2323875427246	53.23127	1
6963.601	6766.302	320.4349	446	21.6878	1587.289	52.2470397949219	49.39281	1
7657.066	7781.582	416.1064	446	11.94409	4826.297	45.2714424133301	22.45243	1
6146.664	6878.618	77.24258	447	16.52746	886.975	45.0358047485352	50.97145	1
7384.501	6432.153	-28.53455	447	23.50453	671.5723	53.2351112365723	70.00042	1
8327.706	6903.376	-177.1864	448	15.70217	1517.076	49.5760879516602	35.46231	1
6559.117	4418.925	-224.3277	449	15.74718	2075.663	73.4784965515137	31.31219	1
7591.977	7822.315	441.0024	451	13.71628	4270.056	40.1741828918457	24.88219	1
8066.892	6283.298	248.9728	451	18.29324	1352.754	52.0452842712402	47.47472	1
7720.075	7775.965	459.0079	452	16.35502	3833.458	42.1775321960449	29.07225	1
6357.108	6947.229	55.50255	454	10.17772	1558.179	44.3673057556152	30.32595	1
6584.653	4431.343	-193.1441	454	25.85096	824.3144	39.7590179443359	56.33175	1
7743.713	5427.641	309.2614	454	9.086651	5386.893	93.0711898803711	20.91499	1
7817.696	7767.97	275.1835	456	21.54561	1176.669	43.0966033935547	53.58797	1
6544.932	4420.744	-232.1977	458	6.394236	10076.56	237.022357940674	12.70986	1
7560.539	5048.608	22.31537	458	21.59795	664.1552	46.7756767272949	66.91986	1
7911.189	5337.326	-26.55251	458	16.31717	943.9441	45.0953712463379	47.60958	1
8609.793	6861.017	-75.75662	458	10.91204	2201.359	92.6591148376465	29.91298	1
7165.557	6779.138	68.18497	459	15.54967	977.1857	48.7768592834473	48.20286	1
8635.402	6921.374	-51.79375	459	7.182726	2717.138	44.5588493347168	19.10767	1
8966.324	8447.909	-204.9627	461	20.29669	1088.304	36.201602935791	42.93361	1
7292.622	6609.167	31.95038	463	12.22374	1325.441	51.5565338134766	37.05614	1
6555.034	4469.29	-290.8917	465	16.59834	1917.676	36.4331512451172	28.86993	1
6548.787	4395.269	-234.8224	466	8.012187	5846.615	112.894371032715	15.83371	1
7325.953	6456.221	45.43341	466	11.12641	1982.326	103.817920684814	34.20636	1
7917.291	5413.628	82.55997	467	6.646557	2763.338	46.0718421936035	19.05417	1
6769.996	7317.541	346.0165	468	29.05834	1208.483	43.5810432434082	62.48869	1
7891.388	7682.941	110.434	468	11.13946	1578.045	53.1061058044434	33.0687	1
8583.409	6888.152	-5.916053	468	4.857696	6588.867	156.601833343506	13.78384	1
7201.532	7490.103	-83.16788	470	11.58798	1778.243	60.274845123291	31.25782	1
7425.641	6111.531	65.29831	471	21.10047	661.9063	44.6028900146484	66.36225	1
7869.417	5186.621	-189.9194	471	15.55976	1484.655	40.27197265625	34.24249	1
8626.761	6942.954	45.98793	471	11.15984	1427.932	47.2591743469238	33.52579	1
6575.508	4414.089	-219.1271	474	21.65355	1088.127	37.6945648193359	44.45515	1
7004.996	6692.745	59.83185	475	7.790083	2201.731	44.8515319824219	22.56156	1
7791.669	7815.732	109.6306	479	13.77322	1112.3	42.431941986084	41.43974	1
6799.681	7338.33	267.8807	480	16.89245	1507.185	43.1526222229004	42.15203	1
7698.879	5343.425	285.6183	480	9.02015	4487.981	80.4849624633789	21.65937	1
7781.03	7717.416	101.766	480	12.49684	1233.577	42.2957229614258	37.46851	1
7729.135	5283.461	327.9357	482	22.94979	1400.496	41.0626106262207	51.4414	1
7925.895	5415.968	147.9167	483	13.12847	1308.244	45.2020874023438	38.13292	1
7725.059	7727.812	489.5444	486	26.11862	2493.305	39.3010864257813	44.03341	1
8103.1	6460.21	413.3	486	24.53146	2082.566	44.3695449829102	45.77128	1
7836.53	7762.712	374.4858	487	23.09307	1844.545	44.9165840148926	46.67006	1
7662.896	4981.968	7.316359	488	16.04189	973.0654	50.0335388183594	48.34116	1
7669.796	7766.251	485.9754	489	14.50653	6408.845	76.9089431762695	24.67894	1
7638.611	7748.383	373.0455	490	16.09129	2550.201	37.6049842834473	32.77384	1
7771.19	7767.831	458.9349	493	23.37905	2587.204	41.7308197021484	41.15514	1
8211.631	5548.609	84.57202	493	7.305159	3968.443	139.497047424316	21.55595	1
8233.682	6369.561	244.5573	493	16.72269	1466.647	50.6967163085938	43.55705	1
7812.979	7786.374	445.3325	494	18.41935	3038.612	41.1463203430176	33.62732	1
7697.076	7783.525	330.5353	495	9.711661	4050.547	42.1199684143066	21.54624	1
7919.074	7754.444	304.25	496	17.01264	1741.31	40.2191123962402	39.81806	1
7815.729	7813.638	329.3732	497	16.0349	2963.334	78.9466018676758	35.16945	1
7528.773	7782.269	470.8977	498	25.58514	2894.246	41.5580253601074	34.99834	1
6542.466	4445.847	-289.0057	500	2.747768	42066.47	305.58402633667	4.846753	1
7859.144	7790.444	297.7296	500	17.61917	1721.298	46.4157485961914	41.64639	1
7780.562	7870	288.7481	501	8.433083	5081.911	84.4559745788574	20.13885	1
5857.242	8421.734	-283.0411	502	6.171128	6866.084	34.7123756408691	11.1009	1
8562.846	6757.968	-209.7462	502	19.43785	1352.324	52.3194847106934	40.90313	1
6258.011	6986.004	115.6806	504	13.96259	1089.19	41.0398445129395	41.69563	1
7846.835	7826.492	162.6138	504	5.115514	9637.577	175.275444030762	13.40053	1
8474.326	6523.953	-190.3963	505	17.34155	1442.491	52.6261901855469	38.41217	1
7881.828	7847.923	325.5331	506	13.39717	2618.141	40.9314918518066	29.94085	1
7862.914	7866.405	231.9375	509	12.49826	1900.03	47.4279174804688	32.71988	1
7657.616	5529.517	175.6301	510	8.382009	2535.041	48.7240180969238	22.86517	1
7883.899	7783.449	95.90851	510	13.43025	1191.868	48.3155250549316	40.50411	1
7604.209	5564.817	117.8452	511	10.85527	1620.398	52.2702407836914	32.37446	1
8136.243	5910.998	146.9296	513	12.7802	1447.782	54.244686126709	37.35919	1
6451.43	7008.032	119.7704	515	12.17252	1356.495	46.3686332702637	36.07789	1
7703.444	5058.535	-201.7055	517	13.70485	2053.789	52.0375709533691	29.54576	1
9509.675	6693.61	-273.7288	517	18.84554	1713.594	46.5536766052246	33.66986	1
6348.837	6683.767	-132.5458	518	20.1887	968.0566	47.5717887878418	50.72977	1
6597.43	6922.682	473.2982	521	12.65319	5378.963	39.8333206176758	20.70589	1
6529.039	4447.453	-279.1966	522	2.351329	58258.64	521.923854827881	4.234111	1
7632.145	7832.385	348.8402	522	21.52815	1764.434	45.6842155456543	45.90318	1
7693.231	7840.779	231.4207	523	14.93567	1536.263	47.5673789978027	39.51583	1
6265.518	6948.479	2.028731	525	12.15335	1279.334	43.85107421875	35.72847	1
8520.688	6777.574	-182.1134	527	15.30278	1576.037	48.4411392211914	34.39875	1
8566.731	6918.854	-202.8466	531	20.5775	1203.539	48.4943656921387	43.79101	1
7605.76	5700.644	92.58369	533	10.91007	1610.109	56.938549041748	33.01148	1
6427.856	6879.176	152.9278	534	14.73027	1140.952	44.5997886657715	42.90612	1
7658.673	5750.363	196.8532	534	24.09458	819.1071	54.4303817749023	67.41187	1
6464.565	6678.384	-24.0165	535	2.91173	9394.854	46.2289962768555	7.390082	1
8497.961	6729.457	-201.2122	535	19.29017	1245.926	45.2235565185547	41.42419	1
6476.779	6742.159	97.19414	536	8.543664	2005.579	44.8473167419434	24.95272	1
6411.086	6865.766	52.38434	537	9.39931	1674.105	41.944393157959	27.95374	1
6309.387	6881.812	171.2019	538	10.82937	1774.387	46.5122108459473	30.36767	1
8101.217	5348.084	-147.3751	538	10.53211	2085.408	42.1382484436035	25.28913	1
8265.188	7733.375	482.2314	538	25.14596	2664.72	43.7395820617676	42.81235	1
7886.02	5407.899	49.94781	540	9.656333	1742.155	49.4205360412598	28.58714	1
7657.185	7426.834	-287.9377	541	16.02866	4449.806	97.1272392272949	24.22273	1
7823.886	5462.233	61.72653	541	12.03606	1365.037	53.6109237670898	36.97599	1
6610.076	6665.474	131.3896	542	8.274986	2266.762	47.8968086242676	23.7107	1
7657.192	7355.411	-266.3058	542	19.96763	1648.721	53.2725715637207	36.1839	1
8515.131	6661.638	-192.9214	543	17.99751	1398.339	52.7877159118652	39.32397	1
7686.457	7001.982	478.8521	545	10.18789	12565.27	141.648750305176	16.92772	1
7863.255	5355.368	66.73087	546	6.893988	3424.798	97.1779556274414	20.35282	1
7883.194	5393.805	36.89583	547	9.52503	1835.035	54.111198425293	28.22898	1
7932.979	5369.994	71.69075	550	11.72325	1374.186	49.7863311767578	35.68782	1
7887.799	5384.403	187.0857	551	15.71269	1213.769	47.2166175842285	43.68054	1
5828.945	6315.493	-230.9023	552	11.25153	2965.321	60.3290901184082	22.34632	1
6420.246	7218.83	212.3718	552	6.181351	5846.555	119.445766448975	16.46282	1
7624.168	7256.813	-287.2652	552	16.73067	2266.555	58.1842918395996	28.96193	1
7831.779	5343.85	-51.05652	552	12.69517	1362.139	48.7075462341309	35.63214	1
7644.838	7477.03	-257.9981	553	16.51306	2060.43	55.6293334960938	30.79933	1
7899.569	5446.787	-130.7682	553	11.73492	1889.958	52.807918548584	29.23409	1
6471.214	7137.709	182.5872	555	10.5066	1982.418	50.1573600769043	28.81033	1
7854.254	6371.611	-70.79956	555	8.66258	2475.445	60.1506462097168	23.16972	1
6439.755	7093.801	-88.67744	556	11.79682	1678.55	53.1604385375977	31.47939	1
7767.133	6471.947	-296.3275	556	10.45419	4122.259	54.4567070007324	18.1234	1
8453.622	7514.137	124.1314	557	14.45947	1192.314	54.5597496032715	43.70293	1
7659.871	7449.41	-274.488	558	18.23558	1971.769	57.0832290649414	32.67468	1
6597.577	7196.916	78.1134	559	16.27307	981.7658	54.6565170288086	50.47895	1
7660.077	7406.153	-244.9715	559	16.56346	2073.543	67.0555038452148	31.88268	1
7135.132	6993.084	-101.9557	560	5.230586	7891.06	201.016540527344	13.53905	1
7645.263	7414.917	-182.0863	563	5.211291	14641.06	463.377010345459	11.48024	1
7602.311	7493.188	-235.456	565	14.6195	2183.714	56.0306968688965	28.9096	1
7443.019	6092.967	134.2168	568	11.5295	1588.169	54.3881492614746	33.78796	1
9373.728	5969.181	-258.1569	568	13.58347	3988.111	113.191452026367	23.71394	1
7392.359	6486.75	170.5311	572	15.6395	1250.429	57.5920944213867	44.87064	1
7619.376	5322.127	191.5314	572	6.904693	3407.838	47.7038879394531	18.45351	1
9376.148	6032.346	-288.0432	572	14.92303	3081.406	78.0928802490234	25.77106	1
7864.018	6207.457	225.9018	573	15.57043	1583.892	61.5200653076172	41.60725	1
7886.468	6162.091	213.2975	574	3.324499	13136.45	107.234348297119	8.455763	1
7642.907	7392.038	-258.5378	575	17.06575	1917.258	53.6430397033691	31.74254	1
7783.019	7828.827	352.5999	578	5.728362	12831.28	96.0744361877441	11.90977	1
7920.563	7771.29	467.7286	580	7.198699	12307.43	40.8991241455078	12.00209	1
7872.048	7787.902	454.5561	581	16.15999	4077.479	45.3422737121582	28.44085	1
6402.456	6795.292	162.8014	582	12.25934	1449.239	42.9821739196777	34.72974	1
9358.652	6004.358	-247.2651	583	12.71794	2988.917	74.5801010131836	24.32417	1
6573.468	7215.896	9.091796	584	8.196595	2193.463	51.2809104919434	23.60107	1
6548.331	7115.185	-56.85921	585	10.67973	1699.679	48.1071472167969	29.25972	1
7859.57	6201.007	152.5718	585	9.297081	2096.347	50.5074653625488	26.32847	1
7906.699	6202.678	115.8142	586	15.64576	1021.248	48.6215515136719	47.58095	1
6366.96	6839.988	246.54	587	13.83624	1767.259	45.7059516906738	35.61584	1
9368.197	6024.422	-271.5569	587	17.84007	1699.726	39.4632453918457	32.25465	1
6825.594	7503.668	416.2195	589	30.08788	2197.305	47.8356018066406	52.91031	1
6617.79	7276.621	26.82274	594	10.4555	1523.726	45.4605674743652	31.16214	1
7832.705	6130.715	197.0246	596	9.257176	2415.373	49.6510353088379	25.07952	1
7885.833	6156.486	194.1199	597	7.873213	3050.88	53.642822265625	21.03155	1
6477.985	8325.218	-265.5118	598	6.730484	8562.818	128.462478637695	12.3114	1
7937.511	6176.486	211.1144	598	5.020874	9734.432	230.842365264893	13.45724	1
7849.499	6173.016	214.3914	602	7.405321	3536.613	53.1580467224121	19.47012	1
9350.829	6020.581	-295.0961	602	19.23237	1795.525	38.2727165222168	32.893	1
7814.171	6187.21	243.3853	603	15.04061	1726.52	56.8807220458984	39.31848	1
7614.062	5816.389	231.1131	605	15.2927	1544.864	51.7282867431641	40.57262	1
9371.692	6044.118	-289.7335	606	6.800384	13569.54	302.056541442871	11.78385	1
8347.896	6329.884	-275.4918	608	12.34858	2912.478	49.0139617919922	22.17496	1
6684.43	6904.215	392.4234	609	24.06657	2023.667	47.7133522033691	46.51179	1
8362.544	6372.094	-291.1989	609	13.28117	2792.91	45.0293426513672	23.07968	1
6725.109	6977.633	112.4888	610	7.807548	2348.086	47.9209899902344	22.65009	1
9384.421	6084.353	-279.4843	610	19.51272	1564.7	39.5872497558594	34.4774	1
6681.758	6965.773	128.4098	611	5.53013	5924.805	168.983009338379	16.00187	1
7778.75	7965.233	58.66089	611	12.28628	1256.74	45.7154502868652	37.13913	1
7818.267	5761.925	266.6904	611	18.41162	1440.267	49.0325164794922	46.40192	1
6450.746	7216.099	-280.8858	614	10.87262	3432.187	45.7615013122559	19.50011	1
9362.289	5979.31	-257.258	616	17.1364	1672.801	37.1040115356445	32.12506	1
6699.756	6914.618	308.1064	617	18.29946	1793.784	47.7945442199707	42.09151	1
6528.506	6803.613	-169.3484	619	16.30056	1458.736	49.6375770568848	38.11108	1
7546.732	6330.861	387.5379	620	14.94643	3204.055	44.3338470458984	29.19295	1
7590.841	6325.988	384.7723	620	17.91076	2913.443	48.0477333068848	34.8351	1
9385.917	6048.062	-241.7604	620	21.04501	1274.647	41.7707099914551	40.41001	1
7057.405	5144.646	-257.2135	624	15.16851	2065.382	41.6633110046387	28.56268	1
8624.45	6981.076	-13.29598	625	12.63042	1342.611	53.3330993652344	36.91761	1
9380.927	6026.294	-251.7512	627	16.42092	2493.375	83.658016204834	30.86384	1
9369.891	6020.379	-264.5438	628	23.605	1244.578	43.7695083618164	42.84965	1
8844.581	4557.656	-204.7969	629	16.74693	1430.507	40.7106552124023	35.49045	1
6619.67	6916.115	176.0769	630	11.55049	1788.876	54.3337364196777	32.33695	1
8548.016	6343.541	-247.2047	630	10.625	3253.078	46.7656669616699	20.29861	1
8504.281	6304.77	-278.3312	631	22.59403	1418.933	44.1635284423828	40.25164	1
8820.942	4596.976	-276.6959	632	14.42462	2224.076	39.5302963256836	25.88724	1
6596.915	7400.66	169.7707	633	18.44156	993.7234	52.3755073547363	53.05341	1
6501.88	7363.396	-4.912263	634	17.07563	964.3004	56.6789245605469	51.23771	1
7883.308	5270.411	-147.704	634	10.05935	3426.128	109.430038452148	23.44783	1
7079.386	5139.84	-180.1756	636	17.18822	1424.279	52.1871185302734	39.32109	1
7842.281	5308.823	-88.56651	636	14.45566	1365.812	57.3272171020508	39.03995	1
7805.198	5922.484	48.86749	637	11.66454	1461.951	57.495662689209	35.48381	1
6736.529	7565.507	259.109	638	18.51708	1421.89	52.4551010131836	47.2447	1
7093.187	5245.34	-251.0638	638	18.159	1965.301	52.3852691650391	34.34102	1
7102.819	5230.212	-204.3325	638	17.70827	1549.526	56.8432159423828	37.48344	1
8795.69	4508.892	-267.7617	638	19.11205	1590.781	42.6534690856934	34.76551	1
8410.859	6267.753	-247.8522	640	11.7803	2802.954	48.4926338195801	22.53162	1
7678.417	5389.603	-20.21645	641	11.9704	1481.284	56.0736541748047	34.41029	1
8414.053	6379.282	-251.6172	641	19.23595	1707.333	49.2747573852539	35.88327	1
6463.841	4921.505	-296.4523	642	19.16741	1893.396	51.1281814575195	32.76623	1
7767.018	5982.517	37.2479	642	15.08417	1641.869	123.706188201904	44.86888	1
8359.411	6218.181	-224.5168	643	25.83632	1066.241	52.8546295166016	52.53304	1
6436.04	7124.697	-51.19713	644	14.0439	1206.055	47.7124366760254	39.28476	1
7796.614	5279.503	11.25313	644	13.18016	1183.089	46.8453369140625	39.29811	1
7623.417	7745.984	435.4132	645	17.22187	3314.107	42.0465545654297	30.36086	1
7699.897	7753.715	459.4963	645	18.62358	3569.096	42.9179229736328	32.20038	1
6618.805	7355.458	17.54791	649	14.80791	1033.391	47.5138854980469	44.78989	1
7826.502	5981.206	57.10159	651	18.96529	789.4662	51.0709762573242	59.74539	1
8375.417	6487.211	18.98605	652	13.1452	1163.41	45.2859573364258	39.49694	1
7395.899	7701.399	74.94667	654	15.58245	998.3792	51.2735023498535	48.40738	1
8051.874	5503.278	-242.95	655	18.0039	1558.295	42.5718879699707	34.70613	1
7353.307	7568.645	-84.39804	656	14.14458	1293.312	46.7116165161133	37.72418	1
8096.693	5460.466	65.31403	656	12.87942	1194.186	46.2781028747559	39.18241	1
7957.163	7850.835	332.6809	659	10.5235	3648.042	41.2779655456543	23.30721	1
7860.266	7927.423	382.4014	661	19.3014	2364.751	41.5853462219238	37.99425	1
8063.262	7982.311	111.1723	662	5.535323	3593.012	43.6943969726563	15.4053	1
7287.203	7528.925	-113.8716	664	16.85372	1094.065	44.5808296203613	43.63906	1
7873.98	5051.407	13.22876	676	12.90459	1151.974	41.4360008239746	38.39395	1
6482.27	7387.251	227.7701	677	2.741548	19975.78	155.983417510986	6.900616	1
7833.87	5100.547	140.5063	678	12.08743	1422.753	45.9534339904785	35.28468	1
6533.307	7469.437	188.8953	680	7.55768	3025.859	48.7303733825684	20.35424	1
7766.731	6368.504	440.4536	680	17.04967	3559.059	46.9695053100586	30.62663	1
7771.38	5209.501	219.9808	680	12.27192	1888.545	49.813793182373	32.56679	1
7908.205	6366.19	465.6515	680	22.99964	3132.94	53.6255950927734	39.49337	1
6556.058	7423.842	118.6105	681	10.42001	1677.649	49.9129753112793	30.76254	1
6546.142	7373.947	245.1777	682	4.099961	13845.54	188.489482879639	10.36215	1
8390.085	6395.684	-228.8303	683	15.17706	1903.865	49.6313133239746	30.16597	1
6511.926	7369.858	318.6646	685	8.657366	5037.546	60.6833038330078	19.67742	1
8828.215	4654.988	-287.5055	686	16.90874	1943.761	38.7973861694336	29.60578	1
6494.406	7417.56	241.8214	687	5.086022	6830.317	57.1102066040039	12.78041	1
7378.517	7701.323	253.6386	690	23.94448	982.175	47.3741493225098	62.07628	1
7809.412	7727.363	346.0358	693	18.79167	2079.268	49.2009544372559	40.5029	1
8260.388	7729.327	75.54123	694	10.52776	1608.172	53.2461433410645	31.91952	1
7034.09	4672.141	-267.8802	697	13.67499	2555.986	48.9710273742676	25.14867	1
8836.703	4642.682	-227.8684	698	10.45329	3697.313	80.4127998352051	20.86096	1
8829.027	4623.182	-294.3744	706	13.30044	2610.354	37.4856224060059	23.08852	1
5652.724	4853.081	-183.2369	707	18.84314	1149.684	40.1320610046387	42.32176	1
6549.184	6659.605	48.3086	714	3.922888	6877.295	89.5623817443848	10.95654	1
7564.438	5305.752	-168.5694	716	16.03169	1450.212	46.0333938598633	37.52733	1
7761.473	6330.442	480.0775	717	24.1407	3011.041	51.2419204711914	38.54409	1
8829.888	4582.523	-224.6746	717	18.59012	1378.115	42.1962356567383	37.68058	1
8831.682	4650.956	-284.1992	718	7.083614	9867.371	158.685749053955	12.48772	1
8835.671	4683.878	-296.7455	719	13.28098	5124.764	86.932258605957	19.40268	1
6647.338	6744.231	271.1578	721	15.61385	1756.537	47.8535308837891	38.82731	1
7156.02	6591.25	58.13347	726	14.64307	1076	51.7049140930176	45.018	1
6615.063	7474.937	-195.4465	729	15.77141	1578.218	47.4508209228516	34.16133	1
6758.656	8357.943	-255.1964	736	12.67226	2568.562	47.5554466247559	23.77812	1
8067.466	5108.468	-5.457841	736	19.60693	759.4864	47.1532287597656	59.38605	1
8830.748	4695.346	-262.7282	737	25.26836	1733.628	48.6612548828125	39.72601	1
6520.91	4436.35	-264.4949	742	1.554873	112433	828.310375213623	2.884223	1
7430.621	6229.701	213.3351	742	20.38239	1026.971	52.1482810974121	55.71188	1
6768.631	6867.77	49.83818	743	7.990788	2281.826	55.6988754272461	23.68704	1
6517.713	4422.814	-268.5457	744	4.576697	12106	71.1375617980957	8.423772	1
6790.273	6916.088	-56.27487	744	12.84239	1421.536	53.2780838012695	35.52877	1
8263.847	6219.764	-264.8853	747	13.07079	2559.501	47.5782470703125	23.85684	1
6518.856	4481.092	-290.251	751	12.44126	4892.106	43.2221183776855	17.34376	1
7796.083	5421.222	384.5851	752	19.20258	2569.249	55.2844123840332	38.06827	1
6517.214	4413.616	-258.0646	753	7.907761	4377.986	36.0349159240723	14.92976	1
7795.687	8037.649	-197.5581	757	15.33195	1695.157	51.4375991821289	33.29747	1
7658.247	5002.422	-67.35924	758	8.975002	2155.458	47.6864166259766	24.22296	1
7673.115	5094.998	-183.489	759	10.33394	2553.135	47.3200187683105	23.07737	1
7547.479	5337.78	-218.3948	764	16.69992	1680.818	53.1594314575195	34.40561	1
6518.193	4483.842	-297.7275	766	12.28499	5143.319	42.5682411193848	16.71417	1
6806.267	7543.177	142.0497	767	11.53661	1553.577	48.6649513244629	33.2728	1
7666.069	5365.629	80.87135	771	16.9879	874.9962	46.5710296630859	52.48915	1
7712.718	5383.384	170.9608	772	13.74639	1302.538	44.0752754211426	38.95461	1
7661.604	5445.911	434.0726	779	25.35077	2017.621	39.1934471130371	45.9648	1
7830.003	5397.209	104.9123	780	10.46304	1608.799	47.5986251831055	31.10818	1
6174.289	6990.15	249.2152	781	13.59892	1832.95	45.6830940246582	34.8924	1
6769.967	6797.6	369.2406	784	30.2101	1386.185	45.8082466125488	60.92213	1
6886.146	6836.666	411.3638	785	30.81546	1917.588	48.7702560424805	56.31005	1
7582.707	5401.41	338.7751	786	21.10793	1746.653	45.8549194335938	45.81027	1
7620.993	5381.224	286.3068	787	20.0968	1463.3	48.8218269348145	48.7105	1
8434.948	6844.087	-292.9056	793	10.34857	4141.006	58.7690505981445	17.9771	1
7683.608	5463.57	358.2047	795	16.8957	2531.64	46.9002647399902	35.04756	1
5952.405	7101.253	-241.3583	796	19.4315	1657.001	50.2724533081055	35.54174	1
7747.209	5420.313	292.2727	796	23.03843	1221.753	45.8539237976074	55.19011	1
7659.066	5354.742	463.6487	797	19.88296	3489.064	43.1999664306641	33.56826	1
8466.362	6906.23	-207.7987	798	8.743471	3711.324	59.6754722595215	18.24706	1
8462.112	6806.12	-271.5099	799	8.034594	5085.459	52.7360229492188	14.38247	1
7866.71	5352.722	121.4608	800	14.76913	1076.042	46.008602142334	44.35917	1
7720.366	5400.041	217.3785	801	16.25205	1284.06	45.0978622436523	43.88265	1
7870.923	5437.495	182.2419	804	11.65866	1740.089	50.3462677001953	32.28228	1
6530.78	4460.625	-299.6065	806	4.792823	13094.39	75.9361991882324	8.26025	1
7898.154	5370.431	160.8424	806	11.15481	1709.722	49.5069694519043	31.56847	1
7841.621	5391.876	162.5706	807	6.563377	4705.962	103.7327003479	18.22704	1
8401.671	6635.181	-290.6422	807	11.39549	3639.882	58.1766319274902	19.90451	1
6532.573	4386.926	-212.7968	808	14.38333	1787.948	42.3034019470215	30.06724	1
9394.981	6510.237	-287.0726	809	20.61079	1608.056	45.4948463439941	36.01316	1
7748.303	5430.152	372.0342	810	10.12842	5533.196	54.8951568603516	20.31404	1
6760.59	6641.258	142.213	811	15.07015	1127.631	49.4838676452637	44.66616	1
6916.03	7698.689	-248.5927	811	21.0978	1418.109	48.9335250854492	40.31586	1
7907.921	5375.769	198.0161	811	8.993527	2501.495	47.2187309265137	24.19621	1
6743.119	6550.067	32.72285	812	12.6808	1271.222	52.3896560668945	38.76077	1
6526.322	4446.909	-280.0232	813	1.468223	134716.1	884.167961120605	2.637234	1
8048.637	7858.897	233.2816	813	9.433854	3718.188	110.014614105225	24.85531	1
7738.616	5409.736	381.7502	814	16.354	3225.269	54.2217254638672	32.22619	1
8415.652	6904.722	-252.2209	814	9.041883	4381.297	65.6828689575195	16.98137	1
6516.764	4387.428	-255.9317	815	8.276408	4121.197	38.4559516906738	15.56745	1
8443.071	6859.643	-222.1863	815	7.456674	4775.469	59.21484375	15.1464	1
8425.943	6786.878	-257.7781	816	4.13376	19873.74	246.048492431641	7.671022	1
7704.806	5408.157	247.4465	817	16.36905	1558.125	52.7163887023926	42.44367	1
8442.969	6853.771	-211.1249	818	7.907968	4372.577	64.3557434082031	16.48993	1
7097.814	6660.358	167.5452	819	13.81377	1411.065	56.0699653625488	39.50248	1
7726.095	5396.35	246.4694	823	16.89763	1485.343	52.7752418518066	43.94535	1
8436.26	6877.023	-149.4791	823	8.527084	3209.817	64.7753219604492	20.3016	1
8438.583	6787.971	-250.6193	824	6.558341	8064.919	115.076190948486	12.38525	1
7625.279	4951.111	-101.2415	825	5.189598	7701.956	179.506942749023	13.13189	1
8467.365	6835.182	-221.573	825	7.793627	4547.144	60.6634750366211	15.74814	1
6742.503	6790.039	101.274	827	12.36559	1341.587	50.9730758666992	37.43619	1
8473.304	6892.211	-97.26331	827	4.384864	8709.91	126.281284332275	10.80901	1
7367.117	7760.693	329.7078	828	16.70261	2240.923	48.4094619750977	36.97799	1
8482.276	6929.157	-66.00067	828	5.435667	4480.318	60.7310600280762	14.21213	1
6308.201	6634.356	111.6341	829	5.402758	4891.159	100.599342346191	15.65232	1
7483.391	7793.853	351.6531	829	9.267962	5114.03	51.1416473388672	19.69424	1
7598.535	7733.625	391.6709	830	13.95905	3642.707	48.0007820129395	27.38511	1
8535.187	6963.949	-60.08447	830	3.477623	10385.72	126.890335083008	9.054583	1
7905.174	5447.628	61.08177	831	10.92676	1515.929	51.5422096252441	33.2631	1
8467.762	6843.587	-185.8955	832	3.700709	15679.59	179.347332000732	7.992954	1
6345.734	6764.96	148.7926	834	10.46374	1853.586	55.3110427856445	30.09221	1
7995.498	5415.452	214.6481	835	13.83871	1655.334	53.9194412231445	37.14188	1
8441.337	6774.948	-291.03	835	8.583198	5106.44	54.1993942260742	14.97118	1
8471.677	6869.018	-210.0365	836	8.005543	5597.029	66.1481399536133	18.2488	1
8431.236	6825.456	-185.2809	837	6.409444	5091.947	58.602367401123	14.0096	1
6507.058	4430.404	-260.0865	838	6.327096	6190.383	38.4556694030762	11.90264	1
8438.344	6849.295	-254.2269	842	5.139511	11667.88	112.61882019043	9.620088	1
7850.473	5328.544	177.0191	843	6.346215	4910.51	102.689872741699	17.40775	1
7904.822	5326.598	239.8578	844	5.377064	9084.285	158.360759735107	13.76725	1
8451.229	6874.245	-139.4227	846	3.369511	18662.04	249.131042480469	7.77525	1
8456.105	6869.986	-151.1401	847	5.334383	7725.305	133.509712219238	12.50076	1
8423.279	6913.032	-257.447	849	14.87	5940.177	62.1061973571777	24.60038	1
7801.823	5328.597	94.18327	850	8.201923	2207.184	51.1974105834961	24.117	1
8410.081	6748.603	-297.6434	851	8.48047	5497.122	57.2449760437012	14.47501	1
8410.766	6753.343	-271.5882	851	10.06948	4853.835	62.3353996276855	17.98293	1
8379.438	6608.183	-297.3538	852	9.078574	5480.685	70.0070724487305	15.6836	1
5913.868	6946.615	-258.15	854	19.17748	1721.941	57.3814964294434	35.5714	1
7868.836	5423.769	182.5819	854	7.936725	3573.439	93.9515914916992	21.85495	1
8419.971	6802.254	-285.9199	854	4.996223	15522.51	185.042537689209	8.74958	1
6669.26	6778.439	97.21062	856	9.911201	1765.951	52.6935615539551	29.55383	1
6512.327	7328.851	270.7677	859	2.746575	34240.6	165.649532318115	6.387906	1
8464.426	6658.15	-293.9844	862	9.907821	6610.688	119.197559356689	16.41429	1
6512.467	4449.875	-281.5712	863	2.1622	61097	387.834186553955	3.894162	1
6852.965	6791.476	289.8593	865	18.18895	1681.081	52.046989440918	43.7284	1
7858.157	5405.142	71.33179	870	11.2675	1432.03	48.0977478027344	33.85963	1
5909.5	6984.466	-283.7035	872	18.11365	2123.453	56.1574630737305	31.78607	1
7664.012	7740.693	420.5422	872	12.43953	6453.295	107.192714691162	23.39305	1
7081.506	7280.153	208.8232	873	17.10818	1377.002	67.2209930419922	47.23309	1
7796.068	5443.196	79.25201	873	13.45254	1171.273	49.1370887756348	41.21664	1
6857.249	7411.947	247.8648	874	8.053804	3771.133	55.564022064209	20.52447	1
7556.004	6297.417	275.7422	874	11.32013	3653.462	108.176719665527	27.89858	1
6508.35	4449.526	-285.1201	875	1.47937	126051.3	683.924800872803	2.652222	1
8094.012	8056.354	36.44493	877	3.757855	5984.997	45.5726547241211	10.10477	1
7774.317	5361.192	285.8163	881	17.23214	1670.541	47.0749740600586	41.57545	1
7676.569	5447.453	77.57805	882	8.863483	1988.594	52.2843551635742	26.31706	1
7450.449	5448.796	359.4659	887	18.95847	2351.55	52.748706817627	39.14698	1
5920.131	7106.676	-299.4713	888	15.39635	2590.092	56.0505561828613	26.12278	1
7551.484	5427.938	255.7462	892	10.02027	2822.519	48.8438529968262	25.22001	1
8851.323	7935.32	-239.0782	892	9.811849	3502.145	55.1303901672363	19.09134	1
8871.76	7987.841	-194.9205	892	12.90553	3185.138	54.0814628601074	25.95688	1
7734.445	7801.467	311.199	893	12.69508	2739.275	46.2669372558594	29.25007	1
7599.717	5395.069	200.435	896	10.96485	1982.815	48.8951377868652	29.77254	1
7703.158	5388.699	148.7322	898	11.02731	1636.924	46.6912612915039	31.62338	1
6511.554	4446.573	-290.9041	899	2.597875	45810.31	339.113430023193	4.612778	1
6519.621	4490.058	-292.3575	900	14.58952	3944.479	45.4270820617676	20.40844	1
5939.943	7040.563	-254.2323	901	14.8786	2172.414	48.513858795166	28.08062	1
8376.896	6331.821	-294.6228	902	16.86145	2764.553	52.9769096374512	28.33754	1
5976.687	6872.016	-5.987016	903	12.86594	1311.514	54.7872924804688	38.19201	1
7873.068	7775.267	412.1096	903	22.15154	2424.692	47.5643501281738	41.49238	1
8398.279	6276.905	-237.1571	903	14.15535	2180.732	50.3642272949219	27.77902	1
8324.022	6326.928	-295.7268	904	15.64141	2683.004	58.4261779785156	27.09634	1
5942.615	7085.982	-294.9548	905	13.75172	2769.453	48.6768646240234	23.65642	1
7629.516	5344.06	324.326	905	12.3909	3088.849	49.2771263122559	27.81493	1
7626.05	5416.219	277.5151	906	10.40754	4155.779	99.6723937988281	25.18769	1
8134.229	7761.817	271.0898	907	16.15165	1730.998	51.0210037231445	40.32592	1
8080.15	7819.914	68.33351	908	7.512629	2433.532	52.3886489868164	21.99389	1
7702.496	5363.639	148.4846	909	11.98787	1530.766	51.3528099060059	34.78491	1
6003.27	6894.926	-169.3462	910	16.86989	1443.124	57.3091430664063	39.26781	1
7873.834	5374.558	-42.92152	911	13.71747	1231.769	48.7466735839844	38.7802	1
7575.252	7754.543	448.025	915	16.41817	3721.249	42.8339042663574	29.00194	1
7625.134	5322.714	459.6089	915	25.53861	2628.614	43.603832244873	42.74562	1
7723.816	5296.445	268.974	915	18.22667	1448.671	48.2656555175781	45.80681	1
6511.481	4447.807	-292.7825	916	1.815808	95633.75	637.783630371094	3.194741	1
7723.459	7797.034	461.9235	916	15.71586	4929.837	43.8242111206055	23.06071	1
7816.119	5332.555	150.8379	916	8.170967	3239.2	98.0635261535645	23.48797	1
5974.939	7090.681	-233.7834	918	7.006007	7006.333	119.212448120117	13.83005	1
7850.62	5432.061	99.56139	919	7.950245	2453.896	60.5029792785645	23.42391	1
7111.416	7452.508	-163.7081	921	13.1402	1931.422	58.9504051208496	30.72768	1
5964.12	7078.561	-243.903	922	10.34238	3548.148	62.4974670410156	19.85732	1
5966.142	7094.121	-228.9071	922	11.29013	3418.105	62.9731559753418	22.98392	1
5930.121	7001.154	-272.1159	924	6.920399	10643.48	183.786190032959	12.1306	1
6520.339	4412.637	-256.7317	924	15.62293	1837.732	37.0746917724609	29.3819	1
6140.804	7171.66	490.3126	927	16.67299	4620.003	52.7739791870117	27.73017	1
7892.785	5381.473	178.2151	927	6.066982	3784.087	43.6937637329102	16.09684	1
7748.692	5388.563	162.5049	928	3.690654	10440.54	154.270973205566	9.998826	1
6371.638	7299.455	157.8942	929	4.688382	6727.087	106.312267303467	12.85753	1
6413.589	7210.829	112.5165	931	9.472304	1942.586	55.3243370056152	28.05192	1
8942.561	8342.786	-275.6006	931	14.39516	2454.005	47.8236236572266	25.90893	1
6318.205	7179.784	152.0839	932	5.448216	6210.628	150.316570281982	15.39202	1
7838.241	7760.966	437.1959	932	14.98341	4030.873	46.5652465820313	27.34636	1
7835.189	5371.69	129.4081	935	4.344265	6554.116	101.600101470947	12.01485	1
6358.835	7077.894	61.87476	936	5.677731	4433.175	99.0869560241699	16.5429	1
7732.866	5339.767	246.7249	937	18.00966	1343.755	48.0726051330566	46.96667	1
7928.207	5402.385	107.0409	938	13.91226	1153.906	48.2344970703125	42.22546	1
6366.829	6825.529	124.9488	939	2.90805	10202.08	59.046199798584	7.611642	1
7714.953	6007.125	360.1209	939	11.57369	4797.646	63.9400291442871	23.8201	1
7725.319	6005.781	365.7397	939	9.281453	5570.562	53.9513168334961	19.06682	1
6418.99	6784.977	140.814	940	2.775121	13863.55	119.77339553833	7.440151	1
7662.417	5997.126	315.4036	940	11.69234	3370.335	59.2769775390625	26.67869	1
9001.488	8070.01	-240.6271	940	18.38522	1696.604	57.4810523986816	35.89093	1
7595.567	6003.456	175.4029	941	4.948041	7184.718	116.17183303833	13.46757	1
8680.15	7002.599	78.05878	941	15.02839	1021.665	48.4645118713379	46.38237	1
6408.43	6719.674	163.3923	943	1.62182	35169.48	161.425476074219	4.138316	1
7626.367	5946.57	72.20169	943	11.57307	1512.724	60.0222282409668	35.22991	1
8435.906	6288.133	-236.2701	943	12.05513	2679.872	51.9530563354492	23.85263	1
6526.851	4445.578	-264.6576	944	6.843507	5671.975	38.3600540161133	12.65743	1
7673.482	5974.992	105.4034	944	12.19089	1435.64	56.4090538024902	36.74443	1
7924.29	7877.161	207.4741	944	16.81388	1197.836	45.9554252624512	46.04176	1
8493.86	6397.433	-187.2608	944	12.50214	2189.518	57.9273719787598	27.53879	1
6512.695	4425.078	-269.1558	945	3.281351	28712.3	263.010875701904	6.03987	1
7953.022	5377.493	22.18468	945	15.08315	1060.836	54.1751251220703	46.2569	1
6328.166	6850.865	209.4697	947	2.261618	22742.49	96.1767120361328	5.6514	1
8126.548	6138.844	461.1982	947	15.40987	4618.478	55.5230178833008	26.26078	1
8012.642	6096.267	470.112	948	15.20096	5662.246	44.3627128601074	22.93685	1
8034.292	6068.638	393.7252	948	11.5334	6474.386	115.965347290039	22.41147	1
6346.797	6928.073	109.4312	949	2.264855	26790.27	227.749851226807	5.574518	1
7574.087	5322.119	155.0996	949	9.381645	2178.002	55.5213508605957	26.52385	1
7672.537	5328.833	49.87038	950	9.824683	1764.849	54.6215744018555	29.42447	1
7874.34	7773.34	329.1421	950	2.161248	68473.47	471.2783203125	4.719539	1
8311.549	6135.958	-21.71135	950	9.724966	1914.12	56.7614288330078	27.575	1
7928.953	6052.518	96.33	951	8.681651	4958.896	129.45698928833	22.14625	1
6303.113	7114.718	-21.47988	952	8.377358	2245.56	53.4958381652832	23.51716	1
7847.919	6089.552	332.2272	952	13.68275	3186.268	65.1316604614258	30.24384	1
6354.053	6842.254	238.424	954	2.346637	27534.75	157.474906921387	5.783636	1
7927.936	6016.922	295.2249	954	12.43348	2837.258	57.7301902770996	29.53147	1
7980.204	6055.848	256.3784	955	4.60742	10606.44	115.535243988037	11.40952	1
6504.893	4446.917	-288.8654	957	2.663783	43565.48	294.717952728271	4.745228	1
7783.292	6182.366	429.5786	957	22.41819	2567.069	53.4217529296875	41.40937	1
7824.063	7751.971	339.8633	957	7.370075	6373.07	44.3162574768066	15.94563	1
8638.13	6899.327	25.99307	957	10.53063	2201.253	115.044067382813	32.11702	1
7813.857	5399.716	217.4324	958	12.80892	1745.761	48.013729095459	34.3078	1
6402.009	6856.92	250.6077	959	6.742959	4823.99	56.4550437927246	17.01816	1
7777.022	5393.671	4.083098	959	14.23593	1101.758	48.0030708312988	42.25963	1
8372.466	6297.055	-169.0054	959	11.44727	2108.887	47.3593139648438	26.33983	1
7751.17	5446.239	59.65187	960	8.74925	1940.831	48.5216865539551	25.92523	1
8298.59	6222.758	-77.59026	960	7.163847	4621.148	147.567356109619	19.02675	1
7670.996	5408.407	-40.84793	961	11.87193	1456.25	48.0618591308594	33.13077	1
7790.625	7802.029	357.4048	961	6.352912	12735.78	129.054355621338	13.12139	1
7710.897	5375.284	63.02808	962	6.257573	5383.104	189.91508102417	18.13114	1
7883.961	7879.411	459.4336	963	16.18768	3908.492	39.4688720703125	28.34163	1
8353.079	6240.458	-188.6841	963	13.62554	1792.668	44.7360305786133	30.18311	1
6327.994	6888.056	237.8188	964	3.993283	8911.592	45.281063079834	9.931532	1
7603.708	6329.139	345.7491	964	19.74906	1886.247	45.2339897155762	42.58007	1
6308.596	6954.475	97.30801	965	1.601627	42292.43	295.832836151123	4.206489	1
7717.293	7796.678	385.2453	965	5.468287	17194.8	123.474624633789	10.72155	1
8284.412	6079.961	-218.7423	965	15.97998	1682.266	46.8968887329102	32.65937	1
6518.396	4443.671	-286.2332	966	2.637011	43559.46	295.601829528809	4.69839	1
7717.266	5289.11	-131.6267	966	9.538894	2346.228	46.4455413818359	23.44846	1
8338.517	6139.391	-134.501	966	12.32586	1786.879	51.4572563171387	30.34686	1
7660.327	5363.397	114.0101	967	8.376845	3603.507	151.230758666992	24.19608	1
7739.193	7784.176	392.4387	967	9.865651	5587.147	43.255298614502	18.76725	1
8279.497	6144.787	-115.5743	967	8.851611	3513.679	93.3639335632324	21.12728	1
8360.268	6194.441	-112.0855	969	8.2931	3670.522	91.665699005127	20.01859	1
7882.979	7806.991	221.7686	970	8.821159	2835.805	48.2818298339844	23.04513	1
7687.176	5327.198	128.6897	971	6.656192	3023.273	49.2907752990723	18.76938	1
8375.743	6230.547	-156.647	971	9.54172	2516.385	46.3764381408691	22.37129	1
8421.36	6326.503	-64.28581	972	7.877907	2485.211	46.1270980834961	21.06152	1
7549.319	7806.306	391.727	973	19.49585	2500.112	49.4388122558594	38.11535	1
8369.51	6311.31	-125.8935	973	9.830178	2187.541	45.611156463623	24.49514	1
7634.084	7794.989	386.3773	974	8.451206	8470.992	91.352970123291	16.67717	1
8330.492	6249.627	-150.0327	974	14.9116	1513.223	52.979175567627	35.8062	1
7768.46	5371.948	91.53023	975	10.88298	1469.974	44.5185852050781	32.44431	1
8366.367	6244.511	-121.1752	975	11.61257	1749.368	44.9804801940918	29.17192	1
7503.773	7797.627	392.2577	976	15.78722	3225.927	48.6604499816895	30.81253	1
8396.864	6282.798	-67.89892	976	7.922182	3208.302	87.9252777099609	21.2987	1
7495.017	7844.761	355.571	977	17.89426	2459.179	57.7439308166504	37.75782	1
7707.451	5373.323	458.9882	977	27.52412	2169.051	40.071117401123	47.86049	1
7608.63	5429.121	485.8622	981	6.124408	24330.97	110.891704559326	9.225718	1
7684.835	5425.372	473.063	981	7.066841	16597.73	73.1957778930664	10.46773	1
6455.508	7241.708	110.6896	982	3.844568	6461.825	55.6448554992676	10.39917	1
7508.534	5437.006	457.5246	983	7.904251	13139.89	83.9740142822266	13.16974	1
7519.75	5434.532	414.7281	984	10.0695	5962.626	42.2080039978027	18.3036	1
7401.989	5465.449	191.9212	985	4.644551	10464.54	208.071971893311	12.45095	1
7411.9	5445.974	342.6835	985	15.1258	3372.268	53.7546768188477	31.77143	1
7695.607	7854.218	372.1173	985	13.19612	3940.372	62.4984474182129	26.73282	1
8236.367	6085.936	-209.0021	985	18.82242	1376.173	50.1009216308594	39.59488	1
6505.756	4451.547	-279.9716	986	5.673784	13478.83	208.852207183838	10.20353	1
8325.271	6104.478	-192.9008	987	8.617307	3259.184	46.3329925537109	18.80485	1
6503.78	4537.386	-298.1059	989	17.80615	2777.313	46.9876098632813	25.50026	1
7852.763	7883.783	-85.13145	989	9.553706	2316.157	62.8576736450195	25.63143	1
7668.226	5415.391	115.57	991	8.861434	3814.92	94.3117179870605	23.1128	1
6295.224	7260.342	111.7757	992	9.746815	1907.78	57.3667411804199	28.9062	1
6498.375	4423.498	-271.2214	992	4.725658	19298.25	312.690780639648	8.590418	1
6932.5	8455.594	-135.2626	992	18.10018	1068.571	44.285099029541	45.10148	1
7634.573	5369.809	129.785	992	6.986166	2748.361	45.3781318664551	19.72818	1
8295.911	6271.259	25.48057	992	13.17905	1178.886	47.1920967102051	39.7189	1
8146.153	6313.196	366.0515	993	16.11239	2861.58	44.1693153381348	32.75103	1
6512.712	4477.388	-263.2288	994	12.13977	2720.777	40.4656524658203	22.48503	1
7330.641	7478.129	-170.1752	994	13.59482	2583.049	120.522277832031	31.82039	1
7681.403	5371.945	171.2711	994	8.139411	2621.861	49.8791313171387	22.32906	1
6387.459	6771.482	158.8071	995	1.848999	29215.29	161.764507293701	4.773763	1
6394.532	6715.009	170.3758	996	4.648489	5488.039	47.6906852722168	12.21606	1
7887.564	5330.417	102.8902	996	11.80123	1432.04	51.3665351867676	35.415	1
8489.416	6497.068	70.76889	996	4.201967	5128.41	45.499755859375	11.47565	1
7891.116	8429.584	-294.3048	997	12.88798	2794.748	41.4709930419922	22.26812	1
8358.054	6313.615	-33.20274	997	18.51517	835.7785	46.7381019592285	54.10281	1
7792.009	5364.295	225.83	998	13.74741	1610.52	44.2803421020508	36.4103	1
8736.215	6999.298	166.2655	999	18.04671	1033.196	55.7212982177734	51.98874	1
6285.413	6841.478	69.53079	1000	10.32021	5140.554	64.8992004394531	24.77557	1
6352.016	6846.078	227.9519	1000	4.348317	7930.192	55.9829788208008	10.97728	1
7503.33	5363.63	491.7172	1000	23.59889	3444.96	55.2096061706543	38.0264	1
6296.927	6926.704	180.4022	1001	3.25589	13913.85	131.562465667725	8.503691	1
6503.102	4450.566	-279.4917	1003	5.707345	15515.88	288.463333129883	10.23769	1
7608.514	5408.624	326.9256	1003	16.1301	2306.694	49.8001251220703	36.05717	1
6300.283	6186.073	-278.0305	1004	23.6571	1456.039	53.5764617919922	42.32786	1
6526.374	4422.791	-177.2225	1005	22.6409	1004.783	50.3796119689941	51.79847	1
7060.714	4549.983	-24.02367	1005	23.11506	686.7382	53.7438354492188	68.84969	1
7639.004	5368.181	167.8372	1005	5.630851	4233.236	51.3829154968262	15.14871	1
7710.367	5393.638	204.8901	1006	6.505492	4875.767	91.0096664428711	17.39788	1
6389.264	6924.399	71.91605	1008	3.591633	9974.094	109.476528167725	9.296093	1
6385.988	6906.001	87.16699	1008	3.219399	10436.04	113.875476837158	8.960618	1
7664.885	5383.927	350.6519	1008	10.00804	4398.664	43.7373847961426	21.20848	1
7738.58	6259.608	250.845	1008	23.35718	1032.554	51.4048233032227	60.59232	1
7580.213	5443.816	248.3954	1009	10.49167	2492.561	43.2869148254395	26.74342	1
7759.775	5419.814	162.8743	1010	9.665462	2033.502	48.4724922180176	26.96713	1
6394.042	6776.591	243.3199	1011	5.208705	6350.971	49.1632652282715	13.04978	1
7850.596	5393.391	100.5558	1011	14.5244	1067.896	46.3339462280273	44.12046	1
6364.269	6883.722	215.5956	1012	3.770743	10965.84	102.61865234375	9.665351	1
7735.046	5380.359	289.9591	1012	12.5881	2420.46	43.6221885681152	30.13858	1
7786.09	5375.257	225.2212	1013	13.77496	1627.061	45.8735122680664	36.46318	1
6312.616	6926.68	204.0507	1014	3.822586	9821.548	107.608322143555	9.873276	1
7674.86	5408.148	213.7059	1014	8.417221	4408.478	138.43724822998	22.51094	1
8927.506	7152.004	377.857	1015	11.29709	4711.042	46.9033889770508	22.38007	1
6342.26	6867.445	186.0596	1016	2.703097	18927.06	214.009628295898	7.027948	1
6492.695	4426.564	-278.8168	1016	3.246913	40690.46	600.925926208496	5.82659	1
7890.889	8316.99	-297.5452	1016	13.77569	2639.156	42.8045082092285	23.62841	1
8965.856	7180.177	317.7818	1016	8.949536	4414.016	43.2002639770508	20.13534	1
7683.767	5508.532	454.6059	1018	16.00263	3971.054	43.8229827880859	28.00628	1
8874.089	7047.053	228.2573	1018	6.520396	5941.261	109.078235626221	16.86045	1
7790.935	5372.962	288.0642	1019	17.10493	1759.73	50.6128387451172	41.22471	1
6331.654	6808.921	167.0725	1020	3.26827	11182.82	100.119945526123	8.643069	1
7637.092	5410.325	399.9159	1020	18.84438	3092.092	42.6349182128906	34.82772	1
8832.422	7035.503	276.2039	1020	14.67649	1994.19	51.3979530334473	36.08117	1
7860.737	5370.173	119.755	1021	16.60942	960.1978	48.8984222412109	50.33265	1
6321.767	6877.868	149.5131	1022	2.243695	21941.38	208.938014984131	5.988639	1
7756.124	5383.642	208.8287	1022	15.07837	1359.289	46.1115417480469	40.89787	1
6327.729	6959.855	70.06691	1023	7.839904	2283.929	51.5019073486328	23.21131	1
7672.927	5407.329	156.7292	1023	10.79224	1709.668	45.4966468811035	30.39306	1
8231.728	6297.436	-188.3072	1023	16.98873	1441.647	49.0540657043457	37.76408	1
8240.91	6053.564	-213.2082	1024	15.88942	1688.029	48.6460914611816	32.81922	1
8340.926	6164.527	-279.3398	1025	14.02881	3480.834	52.9089317321777	21.39136	1
6341.109	6928.67	167.2875	1029	2.844751	13909.78	112.280975341797	7.463472	1
6342.575	6922.526	143.2181	1029	2.842485	13788.33	115.348106384277	7.944258	1
8002.457	6129.374	497.4649	1029	22.68573	3763.844	56.7806091308594	33.5522	1
8187.172	6125.412	-25.83336	1029	10.70683	1704.199	56.4342956542969	30.59651	1
7679.158	7859.681	436.6263	1030	11.05867	8159.432	110.181694030762	19.71917	1
8304.27	6129.792	-179.0683	1031	5.725666	6904.226	96.5334205627441	12.61497	1
8278.616	6162.014	-258.3629	1032	15.83233	2056.794	51.1924591064453	29.20552	1
7863.665	7828.239	192.5659	1034	7.850198	2987.899	52.0483093261719	21.10695	1
6512.987	4448.792	-253.8923	1035	8.573873	5113.376	78.3437690734863	16.22279	1
7896.361	5968.025	123.0098	1035	13.2365	1368.76	59.0326461791992	39.68754	1
7880.742	8461.307	-293.5449	1037	20.7623	1651.518	46.6334609985352	35.87146	1
8231.757	6175.35	-129.0611	1039	13.2607	1676.023	56.5866432189941	33.0439	1
6346.793	6898.468	148.8631	1040	1.907754	28229.97	213.783531188965	5.031944	1
7916.716	6064.941	366.133	1040	16.30259	2707.271	49.2376594543457	33.65348	1
6359.764	6850.944	137.3908	1044	1.894346	28368.3	219.932147979736	5.074368	1
8242.198	6274.433	-269.5182	1044	15.71364	2078.252	44.2187881469727	28.71227	1
7515.626	5274.73	195.4224	1045	15.09092	1186.882	37.7497291564941	41.60434	1
8285.508	6337.844	260.9989	1046	10.83683	2661.548	51.0194511413574	27.23304	1
6358.293	6814.096	48.32253	1047	3.699835	7020.625	54.7019119262695	10.89367	1
7672.927	5071.981	87.63924	1047	19.52281	709.5265	40.3752517700195	60.18113	1
7835.888	7810.638	97.92961	1047	5.552042	3815.905	57.2831497192383	15.81757	1
9744.462	7767.348	-160.4886	1047	20.29091	1111.316	54.6884536743164	47.95896	1
6395.159	6837.49	64.36905	1048	7.530811	2360.101	48.5100326538086	22.05145	1
8263.606	6245.574	-275.5427	1048	18.16404	1704.892	41.2597389221191	32.24279	1
9109.902	7155.449	165.5864	1048	22.18316	745.8777	45.2375068664551	64.74573	1
7890.57	8437.896	-294.8155	1049	11.4219	3319.475	43.684944152832	19.76828	1
6434.076	6842.773	224.8428	1050	5.125232	6295.122	58.4257850646973	13.15059	1
6418.308	6787.915	193.9128	1051	1.389338	77927.83	672.249320983887	3.612185	1
7774.565	6084.69	183.046	1053	12.71373	1723.724	62.7741165161133	35.47319	1
8294.351	6271.016	-259.6265	1057	14.59481	2197.62	46.7878837585449	26.8905	1
6435.977	6815.635	237.9121	1059	5.084598	6835.602	58.5581474304199	12.72628	1
7748.669	7850.847	336.4578	1061	14.90764	2774.557	58.3316268920898	32.67743	1
8347.097	6256.797	66.94748	1064	17.94314	878.0076	55.247371673584	55.99493	1
6384.014	6776.861	132.7197	1065	1.448559	48142.5	340.577968597412	3.867002	1
8711.832	6915.802	291.9048	1067	12.1513	2754.521	53.0964317321777	28.98174	1
6405.488	6805.214	65.96138	1068	3.696203	12504.45	109.432621002197	9.277297	1
8632.577	6901.765	336.3676	1068	22.59289	1691.617	54.9413719177246	49.40798	1
8599.253	6834.629	294.8481	1069	16.32116	1961.459	52.8946647644043	38.88609	1
7833.602	5312.079	-140.4719	1070	17.00193	1209.928	47.6923294067383	42.08672	1
8440.936	6402.226	-157.6949	1070	14.04604	1676.327	54.142879486084	33.30796	1
8303.334	6328.359	-161.1469	1071	13.26862	1886.817	59.7520942687988	31.32714	1
6371.539	6871.149	74.96391	1073	4.630713	4737.97	55.2739753723145	12.93694	1
6372.592	6865.818	26.19423	1073	4.675369	4818.066	55.1464958190918	13.85339	1
6355.289	6832.01	129.926	1074	1.708869	34081.1	283.461410522461	4.562962	1
8640.866	6839.564	143.2063	1076	12.20109	1530.644	55.2260856628418	35.4873	1
7669.333	7820.112	409.8843	1078	16.2973	3372.088	52.3266906738281	30.14641	1
7755.688	5617.02	48.34236	1078	12.36591	1325.696	53.0750694274902	37.47279	1
8238.818	6088.079	-193.7953	1080	9.138575	4468.165	108.118824005127	18.96709	1
6343.809	6885.809	106.0452	1081	4.749766	4783.033	57.5530776977539	13.25891	1
8277.104	6215.232	-193.389	1082	12.77722	2078.991	49.2725791931152	28.14209	1
6344.08	6932.839	170.3431	1083	5.226072	4993.534	60.4351997375488	14.00007	1
6328.218	7300.825	33.36388	1084	11.80343	1486.1	62.4367218017578	36.08547	1
8193.81	6136.298	-216.2886	1084	6.895878	8216.475	196.89478302002	14.12676	1
6300.127	6976.794	62.83528	1086	1.489776	49737.61	391.682624816895	3.918459	1
8166.646	6053.32	-222.2227	1087	14.09786	2061.303	51.5769424438477	28.49608	1
7768.674	7788.34	308.6739	1088	2.379451	39198.29	162.923355102539	5.395247	1
8193.337	6191.002	-254.4542	1089	13.0166	2634.873	55.2149238586426	24.44576	1
7472.202	5205.998	-42.61444	1091	10.75614	1577.007	43.2760276794434	29.93787	1
8265.121	6279.63	-5.373003	1091	10.58202	1564.217	46.7585754394531	30.67865	1
6316.499	7098.52	-293.8094	1093	25.79871	1462.588	46.9301948547363	41.05827	1
8228.867	6112.816	-180.6845	1093	6.756246	5652.369	100.669975280762	15.0499	1
7564.208	5290.005	27.29202	1094	8.296248	2102.072	48.6537170410156	24.09744	1
8188.013	5990.994	-295.929	1095	13.41476	2786.142	46.9757041931152	23.04599	1
6345.849	6899.938	149.4436	1096	2.969719	13562.46	150.244003295898	8.02652	1
7096.696	7631.063	267.4873	1096	8.512825	4752.853	96.2646293640137	21.15204	1
8286.749	6133.927	-168.8211	1096	7.490268	3691.085	49.5310440063477	17.12682	1
6336.756	6883.095	118.931	1097	3.861722	6245.123	48.8752746582031	10.42513	1
8252.849	6042.306	-248.3662	1097	10.45449	3295.392	52.1964874267578	19.75171	1
6325.6	6823.749	183.6171	1100	2.775434	14283.91	85.0519676208496	7.117456	1
6321.371	6874.802	145.6341	1102	1.500638	49453.25	371.263332366943	3.948148	1
8269.02	6169.154	-185.5159	1102	7.941665	5401.566	151.426048278809	17.54466	1
8320.855	6239.666	-206.2273	1105	12.92547	2112.759	48.7468681335449	27.44339	1
8320.31	6182.11	-212.8774	1106	10.83843	2603.296	45.0711402893066	22.52752	1
6338.483	6842.018	-21.55304	1107	4.025022	6615.058	54.5683059692383	11.50723	1
7518.266	5597.283	-159.8684	1108	18.51748	1150.56	46.909969329834	43.75363	1
7665.521	7810.732	436.5084	1108	20.73016	2564.551	40.4585075378418	37.98241	1
7626.46	5785.525	-22.15042	1109	10.50947	1671.221	51.9363555908203	30.18519	1
8283.84	6275.249	73.28552	1109	19.05497	782.5889	49.2549018859863	59.44248	1
6400.943	6769.101	237.4943	1111	5.110327	6205.108	45.8051872253418	12.86715	1
6414.28	6728.845	239.5591	1112	2.910436	17531.88	96.726993560791	7.240585	1
7641.805	5611.389	203.7197	1113	16.07062	1274.579	49.606861114502	44.03855	1
8370.419	7744.346	424.8325	1113	9.725296	6847.49	41.2844886779785	17.56799	1
8376.2	6311.578	-205.0819	1114	21.75281	1083.093	43.7392692565918	46.40938	1
6417.842	6794.037	125.5111	1115	2.595748	21857.7	157.776287078857	6.392364	1
7485.46	6336.575	144.0277	1115	23.13537	734.6293	55.4935760498047	69.83325	1
8290.943	6212.145	-297.6115	1115	15.96465	2255.269	44.2179946899414	26.78081	1
6421.332	6841.708	48.72568	1117	3.162751	10287.5	102.412727355957	8.573378	1
7638.145	5381.859	325.7137	1118	16.08444	2172.317	44.7844657897949	36.13067	1
7096.837	7638.545	217.787	1119	12.05304	2564.7	103.228065490723	32.58639	1
6393.13	6738.292	182.9928	1120	3.02779	12859.95	91.5831871032715	7.815547	1
6961.377	7515.926	150.287	1121	16.46344	1068.871	52.6281242370605	48.64569	1
6928.118	7554.517	179.2501	1122	23.04247	804.2285	53.0945892333984	65.85301	1
6331.013	7157.189	80.48599	1123	13.06875	1199.154	48.0379104614258	39.93124	1
7017.496	7636.889	241.2334	1123	18.91482	1258.541	51.446475982666	49.41502	1
6377.818	7180.978	70.31937	1124	15.60863	985.1206	49.7698059082031	48.23309	1
7529.813	5462.168	-228.6993	1124	16.34157	1705.497	47.0918731689453	32.9366	1
8428.367	6305.901	45.63278	1124	9.904415	1700.007	50.9967651367188	29.60271	1
6299.639	7176.5	139.3755	1128	9.591229	1868.591	45.0547790527344	27.59748	1
7657.276	7783.879	272.047	1128	15.7773	1765.67	49.3782386779785	39.03206	1
6355.701	7100.094	167.6609	1129	12.49923	1463.347	45.551082611084	35.21844	1
6757.193	7412.961	4.110106	1130	20.04417	779.4459	54.732177734375	61.67322	1
6392.867	7196.944	159.2315	1131	10.61473	1829.976	51.3587265014648	30.12872	1
6339.343	7138.144	-95.0396	1132	13.58352	1405.25	49.3793563842773	35.85098	1
8297.202	6213.316	-152.1699	1132	20.73909	974.6002	45.7732734680176	50.28343	1
6285.154	7170.233	-59.16138	1133	10.04833	1828.22	47.6522674560547	27.43577	1
8307.585	6167.507	-40.59624	1133	18.49437	866.7029	48.1624374389648	52.9312	1
6313.594	7292.518	140.076	1134	6.167284	4311.058	97.6434020996094	17.65449	1
7536.417	5940.825	226.3624	1134	2.780195	20054.08	181.029773712158	7.025221	1
6278.371	7303.281	162.5915	1136	9.904032	1968.132	48.2796325683594	27.78094	1
7605.93	7793.987	477.708	1136	14.63851	6728.71	94.4617652893066	24.23359	1
6373.906	7299.296	162.0113	1137	11.47663	1678.61	51.2566604614258	32.49311	1
7599.478	5350.519	492.5914	1137	21.12562	3128.898	41.8912010192871	35.66224	1
6304.555	7247.357	111.2268	1139	13.31309	1204.375	46.5200042724609	40.07459	1
7812.695	5145.893	38.11424	1139	11.39032	1324.677	42.0959625244141	34.34487	1
7872.954	5188.047	12.66922	1140	10.87377	1461.341	44.2078094482422	31.82932	1
8372.142	6215.05	-151.055	1140	17.94133	1112.388	42.7517204284668	43.48299	1
6308.903	7147.85	211.6377	1141	7.330487	3490.238	50.4157638549805	19.325	1
8389.95	6166.423	-156.4447	1141	20.3044	1002.706	44.3312492370605	48.30595	1
6305.553	7089.872	144.9383	1142	11.32553	1590.08	48.8408660888672	32.86831	1
6385.489	7066.854	15.98953	1144	10.2737	1700.583	55.9030456542969	30.5262	1
7207.638	7697.444	261.0434	1144	9.727106	3186.984	57.3752326965332	24.39924	1
8410.363	6395.896	-261.7068	1144	15.87342	1989.187	46.0554504394531	29.21772	1
8411.398	6238.672	-197.5401	1145	12.10204	2155.306	45.841926574707	25.99409	1
7438.104	5349.448	-273.0872	1146	18.76007	1624.591	40.7963638305664	33.98051	1
7999.769	6248.069	347.1857	1146	19.2893	2027.302	48.9832382202148	41.09645	1
6228.004	7042.685	118.6189	1147	13.59291	1198.025	47.6711502075195	40.77703	1
7526.183	6234.958	223.2738	1147	19.27908	1106.44	48.8305320739746	51.99967	1
7675.255	7821.97	242.8198	1147	8.771905	3168.677	49.6850051879883	22.40774	1
6391.968	7001.719	-217.5483	1152	12.95738	2423.707	56.3554077148438	26.8322	1
6379.375	7120.138	33.52661	1154	10.08568	1728.485	55.4828643798828	29.98184	1
6277.098	7159.14	225.0481	1155	12.986	1772.557	47.749683380127	34.41131	1
6425.379	7249.5	138.2133	1157	10.56444	1729.307	50.4814300537109	30.67854	1
6405.051	7126.221	88.99146	1158	7.213305	3450.795	91.2303581237793	20.71972	1
8679.031	6955.81	118.5257	1158	16.06641	1008.562	50.5437889099121	49.02486	1
6325.804	7151.608	93.47816	1163	12.12485	1303.099	45.8191299438477	36.63259	1
7270.849	7711.873	169.9319	1163	17.99962	974.039	47.0842781066895	51.9078	1
7686.623	6323.222	178.802	1163	11.54329	1776.255	52.7614669799805	32.2066	1
6423.247	7115.171	22.61793	1166	7.187599	3830.177	99.1726722717285	19.66977	1
6352.13	7122.831	111.4952	1167	2.458703	22695.41	418.872787475586	6.915679	1
8957.394	7124.504	332.3599	1168	24.06929	1465.152	46.0384292602539	52.78659	1
8344.75	6268.957	-93.01694	1173	5.180286	7336.321	163.468463897705	13.28521	1
7775.789	7786.285	290.8209	1175	14.52641	2090.103	46.3406639099121	34.64114	1
6885.28	4575.684	-242.4546	1176	12.46496	2691.558	42.1942520141602	24.02881	1
6889.479	4616.897	-267.1833	1176	10.34777	4321.989	87.1610107421875	18.82725	1
7683.834	7790.569	464.2349	1176	20.03506	3397.686	44.0317420959473	34.17794	1
7776.637	5862.458	200.1915	1176	6.446607	4277.15	63.0263328552246	17.04745	1
6333.833	7092.55	61.89911	1177	6.108193	3181.862	53.1384735107422	17.59378	1
7847.355	5940.238	112.5006	1177	7.722029	2653.818	64.1082077026367	22.53002	1
7745.425	7769.312	279.1937	1178	7.745063	4425.256	48.9348602294922	18.72678	1
7833.456	5892.009	183.5136	1178	4.720047	8858.134	200.257328033447	12.84128	1
7751.669	7765.632	312.1373	1181	6.307918	9845.48	141.473121643066	14.40782	1
7803.398	5926.45	211.0648	1181	20.07259	1190.58	70.5476150512695	55.2647	1
8307.418	6259.936	-98.35842	1182	3.445084	17234.69	360.887203216553	8.614168	1
9712.23	5913.835	-239.0424	1183	17.63279	1483.39	37.8651351928711	34.20985	1
6890.208	4787.996	-211.8699	1184	19.4296	1360.5	51.6630630493164	40.64598	1
7732.853	7800.015	353.4557	1184	6.941333	9117.133	86.943904876709	14.61716	1
7772.693	5470.263	68.75404	1184	12.99702	1310.319	59.2891159057617	39.89077	1
8254.121	6182.634	-101.6222	1184	8.321019	2632.908	50.9349403381348	21.34123	1
6335.984	6967.286	-65.12123	1185	4.651888	5203.915	49.4123306274414	12.12887	1
8346.98	6306.053	-140.7008	1190	10.39535	2363.709	59.5354652404785	25.41203	1
8310.051	6213.419	-107.6732	1191	5.422564	7092.118	160.19889831543	13.76986	1
7533.46	5869.371	322.6501	1192	13.8799	2648.167	49.3437881469727	31.31439	1
7863.813	7805.654	272.3669	1193	17.89748	1491.98	47.0277976989746	44.41923	1
6310.134	7172.995	-14.05595	1194	2.055558	26477.72	208.28893661499	5.389657	1
7866.619	7763.641	321.3608	1194	9.476616	4164.728	46.651912689209	21.31797	1
8284.781	6226.614	-178.7718	1194	5.526749	8323.673	149.870994567871	12.41495	1
7440.521	5877.523	225.7893	1195	21.32878	1033.078	52.5229072570801	57.37473	1
7793.308	7766.897	324.7134	1195	2.511689	48095.83	316.279586791992	5.543213	1
8233.806	6053.218	-282.0743	1195	13.38352	2670.999	47.2995300292969	23.42749	1
6335.188	7095.33	43.79541	1198	2.593495	12645.77	99.4543800354004	6.999877	1
8342.033	6268.118	-17.6249	1199	8.584898	2079.107	47.5235595703125	24.06555	1
6337.311	7139.999	-58.88568	1200	1.543103	54476.88	312.64432144165	3.68194	1
8290.99	6220.866	-77.38837	1200	3.657456	11867.67	207.718032836914	9.5651	1
7397.282	6285.858	179.1702	1201	8.976682	2470.372	56.0898742675781	24.79035	1
8880.4	7085.871	117.4358	1202	14.26092	1234.191	58.8038330078125	43.33248	1
8336.042	6234.595	-63.66356	1203	8.560695	2387.439	55.5283889770508	23.09821	1
8341.11	6262.024	-145.1451	1205	6.805387	5053.651	101.970115661621	16.20921	1
8293.615	6242.526	-146.9344	1207	6.210684	5508.27	95.9139213562012	14.75416	1
6341.336	6948.155	-75.39497	1208	4.251583	6604.337	53.4739379882813	10.75893	1
7921.037	7752.513	-35.09506	1208	10.22338	1774.188	52.384593963623	28.72225	1
6324.087	7054.979	-129.7404	1209	5.570405	4961.836	51.7139778137207	13.37983	1
8239.499	6206.892	-74.26945	1209	2.760508	21198.29	400.65803527832	7.288615	1
6348.824	7231.93	40.59206	1210	3.153578	9653.938	99.0484809875488	8.63667	1
7918.925	7823.041	135.5857	1210	12.60213	1351.515	47.0255470275879	37.18652	1
8280.944	7658.593	443.9991	1213	36.48064	1830.013	52.0193138122559	63.25939	1
8940.952	6958.099	274.8148	1213	20.37423	1352.44	51.720085144043	50.49807	1
8305.329	6259.286	-47.22351	1217	6.642458	3189.937	54.2221260070801	17.77045	1
8352.901	6276.191	-100.0182	1218	5.898924	6234.6	150.974422454834	14.92729	1
8371.267	6222.604	-208.4789	1219	16.22683	1613.34	48.9967041015625	34.11232	1
8217.329	6119.05	-256.2093	1223	12.48547	2737.029	52.9516563415527	23.3326	1
7377.296	5666.071	151.3853	1224	21.13357	835.8979	56.7881965637207	63.05563	1
8178.69	5934.047	-270.6189	1224	15.03607	2838.756	48.2202835083008	26.79097	1
8183.582	5921.097	-244.8962	1224	12.71005	2523.324	50.5803031921387	24.27135	1
8338.902	6273.605	-106.4313	1226	8.071973	3531.081	96.8873176574707	20.71962	1
8313.755	6224.01	-149.0929	1228	6.128792	7002.328	169.235496520996	14.55105	1
8209.119	6149.388	-157.6115	1231	5.674681	8929.374	221.489799499512	13.05582	1
7051.112	8455.527	-297.1988	1233	11.29109	3601.322	51.2721862792969	19.57415	1
7405.941	6337.455	169.5926	1235	19.89018	906.2711	52.3396797180176	57.73556	1
8281.266	6270.843	-159.8261	1235	10.51645	2239.843	44.4052963256836	24.63686	1
8291.222	6229.872	-114.2279	1236	9.564174	2250.706	48.7779235839844	24.27927	1
8345.256	6293.862	-90.40802	1237	10.28602	2047.53	57.0668449401855	27.20099	1
7061.466	7529.845	257.0109	1246	8.169237	5078.255	115.716625213623	20.73755	1
6275.514	7159.38	285.9575	1247	15.08	2073.282	53.9419898986816	36.42533	1
8318.837	6305.877	147.9637	1247	15.07362	1137.785	47.5977363586426	44.05143	1
6310.594	7247.133	165.3668	1248	4.047924	11999.47	267.79776763916	11.14406	1
7623.444	6295.434	458.6965	1248	28.88831	2084.099	45.5445861816406	49.63131	1
6253.593	7255.356	259.745	1249	15.10398	1727.189	48.1205978393555	38.19489	1
7027.809	7583.165	346.9244	1249	18.81772	2083.479	48.8586730957031	40.14742	1
7711.761	7769.871	461.424	1252	13.81978	5905.853	49.0005760192871	20.74484	1
9762.521	6063.123	-297.0645	1252	14.93753	2569.901	48.6516036987305	25.65733	1
6338.499	7258.667	322.3641	1253	14.07785	2623.412	49.5613708496094	31.7389	1
8304.011	6306.503	-113.0307	1253	14.42071	1336.087	46.5494117736816	37.2058	1
7260.178	7650.485	136.0693	1254	15.98627	1090.951	54.558967590332	47.68123	1
6259.013	7151.234	80.58907	1255	7.62781	2411.949	52.0588226318359	22.20921	1
6238.073	7205.729	168.8201	1256	4.092917	10299.12	200.210899353027	11.25129	1
8407.287	7620.623	139.016	1256	15.39428	1083.686	48.1443672180176	45.54579	1
7386.311	6287.903	82.26402	1257	14.52577	1089.802	51.0957832336426	44.78457	1
7686.723	7883.011	59.47723	1257	9.625524	1748.667	49.4356498718262	28.58346	1
7462.327	6259.576	278.7118	1259	21.00735	1213.779	41.3759155273438	51.45557	1
6257.741	7139.616	174.5298	1260	5.611521	5458.688	101.256023406982	15.23447	1
7411.424	6235.137	160.2408	1260	10.0983	2563.542	95.9351272583008	29.01117	1
8413.119	6400.002	-241.1748	1260	17.76186	1619.21	44.8337898254395	34.57782	1
6327.072	6993.998	-260.1996	1262	8.088275	5422.077	49.1782302856445	13.89866	1
7472.38	6267.746	266.7051	1262	16.12695	1675.045	49.0813217163086	40.46428	1
8414.531	7596.389	391.8632	1262	33.93362	1403.713	50.3614120483398	65.65897	1
7388.191	6300.652	109.8496	1263	23.4419	641.2172	49.2673606872559	73.32849	1
8324.613	6292.848	-102.6348	1263	14.00587	1380.899	49.5028266906738	36.65094	1
6230.631	7113.787	-296.8705	1265	7.757752	8558.951	86.1016883850098	13.06925	1
7345.222	6219.173	128.3375	1265	12.06398	1388.059	45.7755088806152	35.46257	1
7385.879	5159.21	-17.65671	1265	5.911788	4371.427	79.0925140380859	15.78179	1
8360.784	6273.121	-2.232667	1265	10.73856	1537.443	47.1852607727051	31.24886	1
6237.95	7033.008	-216.9815	1266	8.606594	3696.948	43.6528015136719	17.17871	1
7587.901	6234.241	455.7657	1266	22.01618	2752.694	44.0582809448242	38.53826	1
6291.23	7100.794	-144.2634	1267	7.339341	3590.167	53.8574447631836	17.48869	1
6312.304	7059.365	-220.3424	1268	8.321301	5086.92	101.090461730957	16.85712	1
8336.093	6308.304	-139.1814	1270	15.02425	1406.069	48.6732521057129	37.37275	1
7444.85	6147.187	64.72031	1272	16.21241	939.6131	49.1855506896973	49.86933	1
8463.294	6545.636	-132.5481	1272	14.51137	1429.213	49.2321739196777	36.17378	1
6272.391	7078.003	-205.8364	1273	5.500041	9698.674	151.841854095459	11.35477	1
8329.971	6290.207	1.089797	1273	10.33385	2242.565	98.1665267944336	30.23804	1
7587.46	5024.156	70.19096	1274	12.29477	1196.809	40.5775947570801	37.30077	1
6386.158	6806.518	71.34506	1278	8.533829	2039.295	49.1374549865723	25.08491	1
7767.547	5396.244	263.6017	1278	11.5111	2376.015	44.7119979858398	28.72963	1
6371.466	6869.361	-242.352	1279	16.29369	2030.569	46.0563201904297	29.38883	1
7927.374	5777.855	179.2173	1279	14.43563	1381.766	55.1901931762695	40.96095	1
6341.3	6976.875	-237.7822	1280	11.45875	3206.842	50.5452766418457	22.53658	1
6356.92	6939.193	-115.2001	1280	8.830981	2581.606	52.9889717102051	22.19904	1
7245.324	7693.61	209.7623	1281	21.25138	931.2792	46.8978080749512	58.21168	1
8172.598	5548.32	-70.13428	1281	7.69621	3727.65	93.6770935058594	19.82712	1
6494.042	6788.084	-106.3686	1282	8.87807	2507.569	53.3334999084473	22.70542	1
8359.386	6221.092	-156.9036	1282	15.88466	1365.428	47.5802688598633	37.77393	1
8696	7012.504	128.7072	1283	11.42513	2757.734	108.658195495605	31.85113	1
6393.867	6878.052	-296.1638	1284	17.55102	2397.794	49.4235229492188	27.72418	1
8124.223	5458.224	188.5176	1284	8.138308	2767.302	48.6625671386719	22.03787	1
7509.994	6164.396	159.4971	1285	24.9676	670.1126	49.9297409057617	73.78177	1
8076.612	5487.353	269.6815	1285	8.662469	3499.906	41.1305274963379	21.24679	1
6313.235	6835.473	-203.9219	1286	13.3672	2201.547	42.7319259643555	26.68811	1
8368.813	6313.475	-49.74388	1286	13.02128	1292.533	46.3869132995605	36.64893	1
7555.731	7715.806	449.8418	1287	29.15389	1983.484	41.330135345459	48.69369	1
8115.392	5472.468	203.9366	1287	7.103948	3294.621	40.9585647583008	18.65395	1
6342.025	7039.386	10.2693	1288	4.645678	6690.285	147.670093536377	13.18975	1
7982.37	7897.561	-34.69009	1289	9.804973	1816.419	46.8474617004395	27.17724	1
7488.038	6208.429	211.0991	1290	14.31723	1465.865	46.4506988525391	38.92584	1
8621.365	7003.792	196.9957	1290	10.42397	3148.599	111.217720031738	28.25363	1
6340.686	6976.655	-145.8649	1291	5.327332	6803.184	102.204792022705	12.60656	1
7207.102	7673.557	322.8661	1292	24.68114	1352.418	48.2361640930176	55.64921	1
6346.225	7054.408	-58.78006	1293	6.345188	3465.99	54.8666954040527	16.85062	1
7425.079	6240.848	120.9077	1293	7.00741	3522.698	94.7061729431152	20.47479	1
6355.627	7079.186	18.27712	1294	2.309034	21912.18	326.526531219482	6.428452	1
7409.582	6198.877	76.11748	1295	5.239613	3920.38	52.4672241210938	14.84183	1
7868.357	7787.118	337.1227	1295	9.560912	4554.296	49.3666152954102	20.8287	1
7451.945	6204.619	137.501	1296	6.27629	4580.952	117.726181030273	18.03715	1
7823.397	7774.37	294.9979	1296	8.554212	4363.069	52.2475814819336	20.19994	1
7765.419	7755.481	418.3121	1297	13.80025	4365.144	47.3834762573242	25.54013	1
7701.649	7740.733	478.2127	1298	16.93726	4386.335	46.9615669250488	28.54711	1
8623.239	6987.646	232.7727	1298	16.44215	1468.884	55.6485252380371	43.44366	1
7657.551	6271.867	453.7016	1300	28.08056	2211.738	54.6592407226563	48.95767	1
7761.268	7731.283	305.9462	1300	7.772021	7611.493	54.7872047424316	16.04407	1
7801.665	7737.571	342.1161	1300	6.053453	8946.984	51.0726776123047	12.9559	1
6609.632	6819.789	191.4693	1301	15.18116	1347.161	53.0045166015625	42.19295	1
7299.49	7658.184	433.2577	1301	18.92834	3105.623	50.2108154296875	34.80992	1
7701.791	6267.82	430.67	1301	25.65117	2339.76	49.5705375671387	42.32747	1
6325.923	7081.938	182.0637	1302	9.689928	2106.498	46.6188659667969	26.70262	1
7491.143	6127.655	197.8679	1302	15.62174	1294.638	50.069896697998	43.34667	1
7668.569	7748.024	428.0995	1302	13.17389	6059.928	43.9479866027832	18.2271	1
6308.164	7127.305	229.1862	1304	10.49163	2337.669	47.9005088806152	27.53164	1
8686.565	7049.657	208.3974	1305	12.64418	1842.566	57.6818962097168	34.45172	1
6523.141	7293.73	130.6895	1306	11.1243	1619.528	52.765022277832	32.88193	1
8348.68	6290.625	-49.05373	1306	9.591877	2015.986	55.5361785888672	26.51114	1
8772.248	7079.191	110.7012	1306	8.647938	2133.275	52.783390045166	25.40081	1
8822.981	7080.879	73.73817	1307	15.8485	951.0666	48.082893371582	49.17712	1
8735.112	7020.771	161.7228	1308	10.33035	1936.889	53.1804962158203	28.99701	1
8690.429	6975.399	29.19823	1309	12.08039	1341.178	51.7125015258789	36.75008	1
7715.676	7792.23	122.806	1312	11.93349	1392.399	45.833683013916	35.39704	1
8014.736	5609.545	147.1851	1315	25.66156	642.2805	51.319507598877	76.87511	1
9692.041	5576.208	-238.9037	1315	18.14	1508.018	42.7063217163086	35.46412	1
7206.957	6958.792	-139.7687	1316	20.53189	985.6401	50.0530395507813	51.12704	1
9706.412	5653.838	-292.9433	1316	23.22904	1413.894	40.9548759460449	40.24427	1
7247.542	5482.699	-3.388521	1317	12.94926	1250.512	49.4059600830078	38.19068	1
6076.15	7377.018	-294.1985	1318	5.333263	14485.71	96.6508255004883	8.579862	1
6091.434	7353.739	-261.4474	1318	6.959594	6052.324	53.3638496398926	13.04641	1
7164.294	5546.725	-185.9611	1318	16.59182	1432.882	46.1402587890625	37.28745	1
8289.203	6265.3	2.100676	1318	15.44131	985.9391	46.1448059082031	46.06102	1
7682.496	7782.917	491.3263	1321	20.63288	3467.046	41.4141578674316	33.95087	1
7757.962	7765.603	414.225	1323	7.61179	8440.061	34.68798828125	13.97216	1
7896.978	5321.235	61.23878	1323	12.24047	1259.933	45.3158149719238	37.05148	1
7398.916	7802.014	340.5826	1324	12.8872	3009.261	43.5806274414063	28.11959	1
6461.606	6816.233	88.06992	1325	13.62349	1153.281	47.7585868835449	41.39524	1
7296.413	6521.598	-22.42485	1325	11.44182	1447.225	46.6440048217773	32.89797	1
7850.458	7771.174	268.6047	1325	3.357732	16466.26	102.957668304443	8.134864	1
7705.388	7781.296	474.6521	1327	11.36306	6515.072	44.6268081665039	18.48228	1
7717.321	7787.794	489.6347	1327	11.71155	6915.287	43.6871948242188	19.36876	1
8262.591	6267.004	-4.201018	1327	8.099636	2770.889	90.9001541137695	23.53996	1
6353.906	6954.764	248.242	1328	13.61753	1797.389	44.9893608093262	35.01412	1
7808.67	7779.131	370.1941	1328	5.528475	10931.44	39.9708824157715	11.08666	1
6400.364	6943.651	93.34755	1329	13.40266	1192.97	49.2061805725098	40.8871	1
7844.739	7774.288	495.1905	1329	17.41855	4198.333	42.0172576904297	29.04601	1
6344.246	6913.224	102.2135	1330	10.4252	1549.935	43.0608520507813	30.78135	1
6382.909	6905.712	245.6949	1331	16.1411	1453.611	44.3624076843262	41.6789	1
6451.091	6895.774	353.2126	1332	14.29364	2818.317	43.6915092468262	30.15387	1
7775.879	7739.734	388.8354	1332	5.842736	18118.87	127.055061340332	10.82517	1
6398.514	6838.303	217.7686	1333	14.46745	1450.45	43.2472724914551	38.86761	1
6346.805	6809.486	253.3083	1334	10.56188	2563.235	47.21826171875	26.79005	1
7780.445	7747.815	383.1353	1334	6.584175	9370.025	42.0505561828613	12.81856	1
6329.007	6861.034	286.2339	1335	11.61303	2666.349	46.9498748779297	28.07023	1
8345.486	6130.604	-190.1482	1337	6.457986	4784.25	48.0936126708984	14.0075	1
8307.628	6172.079	-126.5377	1344	14.24718	1438.085	48.4881248474121	35.68737	1
9328.132	5771.191	-283.6809	1345	7.775265	5330.199	40.403923034668	13.86319	1
6433.013	6822.587	263.5377	1346	16.54653	1544.961	45.082893371582	41.79691	1
7848.998	7773.557	260.9682	1346	4.293694	13912.52	199.443283081055	10.66214	1
6507.302	6838.302	248.6201	1347	12.02004	2134.45	46.306339263916	30.85581	1
7810.129	7766.537	348.6083	1347	16.64628	5092.692	51.3724098205566	22.21591	1
7435.894	6196.843	157.3707	1348	10.0857	1858.692	46.150218963623	28.41792	1
6524.752	6763.157	252.9713	1349	20.70673	1087.253	41.5239639282227	53.56742	1
7809.882	5036.091	-0.154344	1349	10.26514	1528.47	41.1391944885254	29.85195	1
8376.574	6150.397	-253.4753	1349	9.838931	3611.804	49.7926483154297	18.56394	1
9352.985	5771.619	-184.0504	1349	20.96118	1041.426	41.844970703125	47.38445	1
6477.438	6734.927	208.8571	1350	11.86421	2422.684	82.6079406738281	31.85661	1
8381.6	6102.208	-246.5839	1350	8.381124	4265.276	50.1125335693359	16.11403	1
7889.938	7772.544	288.3607	1351	13.80541	2207.036	46.9510345458984	33.07747	1
9645.274	6816.293	-164.7124	1351	14.02739	1639.242	48.0356826782227	32.62548	1
6520.456	6758.328	288.8364	1352	12.85511	2271.579	40.9487648010254	30.92994	1
7408.266	7691.437	439.0274	1352	28.32483	1920.768	42.9783592224121	50.21854	1
9317.109	5861.854	-279.5973	1352	23.72112	1306.988	41.3542366027832	42.36981	1
6330.65	7014.636	164.0222	1353	12.99518	1383.929	45.7698745727539	36.95108	1
7706.789	7859.604	472.8897	1353	16.34566	4360.439	43.6522407531738	27.77487	1
7845.264	7790.119	238.1987	1354	7.559872	4694.667	91.9519348144531	19.50477	1
9352.136	5795.709	-174.1496	1354	20.88563	999.5662	40.2221565246582	48.51387	1
8541.408	6330.859	-162.0309	1355	8.039903	3302.327	50.7326049804688	18.69718	1
6567.134	6832.081	104.2442	1356	11.42018	1440.666	47.2456436157227	34.09347	1
8504.169	6271.433	-32.39578	1356	13.54226	1269.361	52.4431190490723	38.66157	1
7719.669	5048.094	67.27448	1357	13.45275	1095.241	42.8569869995117	41.17865	1
7755.337	7809.388	490.9095	1357	22.11899	3125.117	43.151927947998	37.3336	1
9303.081	5773.956	-288.2861	1357	25.56108	1273.574	42.65771484375	44.81655	1
6426.697	6848.056	409.2445	1358	21.23117	2267.141	40.3731727600098	40.39623	1
7466.59	7652.822	431.5116	1358	28.69944	1890.048	40.5308151245117	48.88079	1
7763.847	5016.013	123.3845	1358	8.439548	2079.884	42.4997901916504	24.21426	1
6501.446	6779.081	348.4799	1360	20.24091	1810.486	42.2612838745117	43.10368	1
7243.516	7699.169	208.0157	1360	12.54307	1764.923	50.5794639587402	33.85445	1
7707.744	5062.293	94.47739	1361	15.3673	981.0829	45.1645088195801	47.12466	1
7921.66	6284.218	403.7556	1361	11.4941	8035.535	103.690509796143	20.20781	1
8065.926	6283.51	464.7052	1361	14.61375	4624.095	46.2494659423828	25.42816	1
7809.995	7755.193	337.4742	1362	13.42288	5914.782	43.399585723877	19.00362	1
7831.935	7771.319	323.3697	1362	7.9276	5425.808	48.1202049255371	17.76682	1
7953.708	6000.116	129.6849	1363	4.455287	5486.801	58.750602722168	12.25248	1
7461.399	7788.234	394.0878	1366	14.30981	3498.278	45.6960639953613	27.28496	1
7403.037	6247.484	234.356	1367	21.12876	1066.177	50.9762725830078	56.33048	1
7523.311	7741.671	461.4227	1367	19.95546	3884.858	49.0838165283203	27.83175	1
7562.825	5475.313	63.01385	1368	19.23744	780.763	50.8190765380859	60.0719	1
7444.016	6276.262	124.6359	1369	15.3302	1074.182	49.4150390625	45.78789	1
7814.318	7751.272	326.528	1370	3.264164	39917.04	203.555973052979	6.198037	1
7837.129	7760.641	310.7811	1370	3.432636	27364.14	157.838455200195	7.321052	1
6726.417	6787.476	67.02487	1371	7.315826	2565.94	55.1732215881348	21.43029	1
8322.932	6035.475	-67.9823	1372	12.88034	1497.1	57.7335929870605	35.34476	1
7798.683	7738.542	362.559	1373	5.756653	11195.37	59.4126968383789	11.77409	1
8327.066	6099.28	-147.7485	1373	12.68834	1922.507	59.7450637817383	31.00331	1
8355.423	6069.212	-189.204	1374	5.084389	12002.92	278.904747009277	11.16461	1
6363.154	7121.07	120.7192	1377	18.39849	880.1866	51.5864105224609	55.71709	1
7861.335	7775.96	276.5214	1378	4.417818	9557.126	49.5495796203613	10.55894	1
5919.723	8357.593	-208.0439	1379	20.04585	1228.324	44.1574554443359	42.62105	1
6677.276	6761.541	148.5584	1379	10.04147	1918.381	52.8338279724121	28.72414	1
7671.428	7728.152	452.4648	1379	9.572744	11599.27	49.3081893920898	11.77854	1
7826.236	7743.851	361.5781	1379	5.757645	10458.23	50.7813758850098	11.85412	1
8386.759	6122.886	-118.2247	1379	18.90917	1137.149	63.4856605529785	49.53709	1
5873.991	8418.536	-273.6492	1380	7.267192	5476.143	40.6975746154785	13.28679	1
7490.523	7639.089	480.0238	1382	12.55608	14483.37	44.1808471679688	10.06766	1
7230.068	7738.578	487.9474	1383	13.79223	6016.857	46.1134490966797	20.88135	1
7733.829	7764.636	466.5224	1383	9.761734	8019.695	42.9127044677734	16.66262	1
8367.087	6237.478	-161.3603	1383	12.07058	2092.094	58.4950752258301	28.25118	1
7615.501	7619.682	477.8124	1384	17.21156	4432.728	53.1400375366211	29.26953	1
8371.067	6170.43	-162.1051	1389	11.95773	2116.103	56.790828704834	28.08476	1
7629.132	7613.769	454.8098	1390	4.339891	40008.48	203.581840515137	6.91281	1
7643.798	7616.029	447.4913	1390	4.636067	33147.16	169.810520172119	7.720274	1
7799.207	6252.715	433.9371	1390	15.51155	4096.157	53.4010772705078	28.01247	1
7586.644	7635.978	497.4853	1393	15.73138	4985.646	44.1451797485352	25.62826	1
8343.087	6131.523	-202.1404	1393	13.79148	2020.228	55.263370513916	29.26877	1
8382.566	6240.555	-136.5344	1394	16.20124	1311.043	52.6749038696289	40.16834	1
8549.005	6647.551	-126.6949	1396	20.56667	984.066	54.6806144714355	52.56262	1
7328.445	7638.326	437.8114	1397	27.29936	2025.853	47.4231948852539	50.30708	1
8004.48	5911.334	-82.52563	1397	11.1064	1879.557	60.9957046508789	29.77013	1
7579.324	7597.817	476.2102	1398	10.75854	7959.93	41.5851593017578	15.85827	1
7630.053	7587.413	448.5844	1398	6.049746	17581.68	94.3400840759277	10.34242	1
7645.791	7589.327	431.9148	1399	7.56071	10099.76	47.4821166992188	13.54322	1
8223.218	6000.639	289.0669	1400	20.17196	1587.756	61.168327331543	48.68412	1
8512.171	6533.382	-37.47426	1401	11.17062	1649.74	56.5377311706543	31.65548	1
7656.888	7607.949	471.5929	1402	23.46315	2858.534	48.182933807373	40.63811	1
8372.602	6209.905	-202.3951	1402	18.58435	1435.533	56.7352180480957	39.92905	1
8353.279	6129.694	-158.7934	1403	9.707123	2592.941	51.8316421508789	22.78872	1
8315.857	6037.312	-122.6886	1404	16.32381	1389.186	66.7526550292969	41.64546	1
6595.123	6882.894	199.3866	1405	16.43159	1273.683	54.065315246582	45.31157	1
7827.407	7746.184	356.974	1405	4.658391	13539.37	46.4549255371094	9.646696	1
7828.15	7734.719	288.0105	1405	7.810916	10683.23	58.4074516296387	13.54784	1
8314.53	6113.635	-128.3503	1405	11.82893	1988.081	62.2785377502441	29.67602	1
7263.246	7674.814	432.6006	1406	11.53193	6186.491	49.8278121948242	18.57401	1
8358.323	6067.585	-230.5191	1406	12.6675	2455.96	53.7540550231934	25.10555	1
7862.021	7776.269	242.2832	1408	4.670411	7610.35	54.4238433837891	11.65689	1
7503.093	7645.217	496.9831	1409	12.68955	14373.69	41.4030914306641	10.04871	1
8318.948	6057.42	-185.0932	1409	15.53328	1680.059	57.3994827270508	34.29833	1
8341.694	6185.239	-169.7259	1410	16.45459	1493.323	58.2156105041504	38.0438	1
8650.431	6933.503	-88.29277	1411	16.25602	1222.501	60.9610176086426	43.87793	1
7841.646	5440.067	286.9305	1412	25.63223	1127.161	54.006950378418	62.49181	1
7854.682	7753.403	244.3873	1412	3.83314	15669.42	115.878337860107	9.184528	1
6264.096	6910.603	115.0881	1413	11.69628	1413.829	45.9063835144043	34.52913	1
7879.128	7774.835	219.7179	1413	4.739578	6812.68	56.7452278137207	12.05682	1
8369.609	6088.82	-242.1289	1413	14.32178	2231.073	54.9193305969238	27.69748	1
8370.929	6096.171	-249.6837	1413	14.32157	2317.656	54.0174751281738	26.88208	1
7726.297	7764.709	466.9133	1414	4.450714	42002.14	185.557594299316	6.453568	1
7722.486	7785.771	496.003	1414	7.430067	12720.42	40.2305297851563	12.03018	1
8384.912	6135.651	-212.8232	1414	13.11054	2138.863	49.3386573791504	27.35766	1
7668.326	7744.964	455.6851	1415	6.688355	23457.96	95.952465057373	8.193048	1
7745.82	7771.042	479.1802	1417	7.190062	12878.24	45.3111877441406	11.99049	1
7569.31	7624.917	476.2283	1418	7.078817	14388.09	42.5087547302246	10.44645	1
7614.882	7642.873	473.6074	1418	6.971721	13685.72	50.0815620422363	11.58035	1
7789.2	5411.943	429.5651	1420	20.93161	2595.545	45.525993347168	38.73777	1
7838.058	7746.144	271.1706	1420	2.384615	44104.1	343.092269897461	5.628141	1
7858.886	7741.77	260.6482	1420	4.457554	9007.22	57.1116409301758	10.92335	1
8059.746	5989.637	-4.743984	1422	13.22192	1283.677	56.374340057373	39.41763	1
5665.738	8186.539	-210.0446	1423	19.58173	1224.211	41.3915328979492	41.31889	1
7674.361	5430.026	290.694	1423	15.60871	1916.9	46.6826477050781	37.36268	1
7791.689	7726.703	380.7023	1423	7.7644	20781.52	96.8002738952637	8.641326	1
7846.162	7785.883	381.0664	1426	6.479152	9958.235	56.2587127685547	12.83735	1
7724.071	7777.041	499.5859	1427	5.815207	18086.02	37.134765625	9.291674	1
7910.493	7750.677	417.9176	1427	10.56496	18422.93	45.6635131835938	7.928246	1
8261.97	6059.706	-183.998	1427	18.69909	1389.592	61.70458984375	41.72816	1
7770.909	7744.946	470.187	1428	8.159701	10365.27	45.2652549743652	13.89202	1
7819.322	7722.474	435.3706	1428	15.10651	10075.5	45.3317489624023	12.35141	1
8271.662	6116.162	-253.9282	1428	18.01003	1891.654	57.4450035095215	33.84659	1
8281.849	6109.792	-236.3071	1428	18.31958	1703.197	59.2622528076172	35.69961	1
7607.853	7628.177	450.3364	1429	17.23533	3659.308	47.8977890014648	30.89527	1
8276.139	6159.715	-293.0302	1429	17.67448	2495.988	61.0041809082031	29.76195	1
8338.641	6205.306	-205.8644	1430	12.87748	2349.899	64.1133651733398	27.29811	1
6938.573	7551.125	258.805	1431	7.927939	3897.406	49.9592819213867	19.8251	1
7691.453	6131.716	110.3008	1431	11.32391	2070.292	107.41527557373	34.43909	1
8425.775	6180.371	-177.9175	1433	20.20002	1198.706	56.2062530517578	45.88782	1
6449.585	7107.422	480.6545	1434	26.46235	2401.697	43.4063148498535	45.52397	1
7677.026	5298.413	158.8803	1435	15.18934	1198.434	51.3422737121582	43.69941	1
8349.112	6166.101	-261.6643	1435	8.325518	6181.773	113.191394805908	15.37449	1
7617.489	7627.447	483.7217	1436	8.350821	12615.33	38.8444595336914	10.97206	1
8427.813	6201.115	-115.6062	1436	14.42938	1472.874	58.0957221984863	37.1988	1
7685.789	7611.035	384.1631	1437	21.54771	2458.861	63.5300140380859	42.42633	1
6714.646	6665.17	158.3368	1438	18.81127	925.4105	50.4957122802734	54.95463	1
7933.807	6202.366	245.1716	1440	5.197786	8919.338	120.026996612549	13.08	1
7569.995	7677.587	433.5418	1441	21.98328	2896.155	53.5448150634766	37.28798	1
7886.281	6198.805	322.8922	1441	14.25314	5603.767	65.0747299194336	30.04529	1
7138.022	7665.896	220.2191	1442	9.709092	2583.194	52.7331886291504	25.55163	1
8292.823	6165.454	-202.2411	1442	15.21393	1838.825	56.9766578674316	32.58569	1
8278.032	6214.007	-218.0094	1443	19.27534	1581.298	55.0266418457031	40.16658	1
7488.079	7653.373	460.8235	1445	15.64722	4254.819	45.1458778381348	26.9391	1
8324.602	6173.339	-114.4816	1447	14.2683	1423.958	51.7626647949219	36.50431	1
7651.792	7619.183	433.1541	1448	22.70691	2641.903	50.6605377197266	41.31033	1
7889.045	5213.85	5.219279	1448	13.24589	1164.96	45.099235534668	39.3054	1
8330.066	6215.307	-138.6512	1448	11.57352	2781.789	118.443176269531	28.82587	1
8338.59	6172.854	-169.4751	1450	17.31196	1417.141	58.8275260925293	39.9772	1
7423.703	7693.907	337.6807	1452	24.95321	1461.564	50.4197616577148	54.57421	1
7513.793	7637.851	466.8134	1453	20.31486	3664.479	48.1965980529785	33.7301	1
7527.017	7624.362	482.0488	1453	17.47244	4190.282	45.2126197814941	28.41942	1
8363.868	6198.406	-218.8739	1453	15.76521	1775.436	49.3075675964355	32.5735	1
7567.164	7644.106	480.0339	1454	17.69308	3866.732	43.1301116943359	30.08336	1
8296.045	6066.01	-170.0232	1455	9.781762	2659.084	49.885799407959	22.47132	1
7158.068	7138.212	-95.64586	1456	15.54702	1321.635	62.2386665344238	41.42146	1
8389.995	6291.382	-200.5545	1458	18.68792	1384.075	51.9773483276367	40.38548	1
7179.4	7121.931	184.0471	1459	17.96436	1194.955	67.5458679199219	51.12513	1
7766.368	6356.439	493.6311	1459	22.54919	3220.018	51.5713005065918	37.02163	1
8337.979	6208.479	-124.2526	1460	7.42473	4335.088	111.362926483154	18.57334	1
7167.757	7149.777	26.54724	1463	8.220841	3050.409	137.800964355469	24.63475	1
7801.796	5380.608	140.8605	1465	8.912566	2243.319	56.4277877807617	25.56948	1
8470.647	6414.309	-273.5302	1466	19.73201	1685.201	51.69189453125	35.17361	1
7347.297	7664.626	337.5031	1468	23.96334	1568.917	52.7281379699707	52.24235	1
8315.448	6184.453	-234.5088	1468	6.871275	9500.026	217.717788696289	13.0755	1
8306.371	6100.899	-200.7399	1470	12.20892	2431.824	59.2522811889648	26.41702	1
7735.327	5114.094	-83.19844	1473	9.172132	2186.259	49.0439071655273	24.30405	1
7850.241	6230.619	282.5632	1473	11.53334	3765.007	114.082275390625	28.17664	1
7672.512	5041.695	-272.9421	1474	14.99126	2247.291	47.6597747802734	26.67559	1
8177.034	6375.311	211.9679	1475	12.30883	1925.73	58.3220367431641	33.21694	1
5833.827	7538.725	-244.9993	1476	11.73487	3541.404	91.2504959106445	22.59275	1
8273.538	5478.284	-44.85874	1476	6.918814	2948.43	52.0942993164063	18.78035	1
7717.525	4939.832	-220.0829	1477	12.27055	3308.742	111.499664306641	25.0058	1
8327.251	6001.256	-292.7429	1477	24.23345	2238.115	54.9234275817871	34.07266	1
7780.416	6230.645	230.3209	1479	19.79815	1221.892	60.457836151123	52.75539	1
7677.447	5004.727	-245.206	1481	7.965205	8025.449	150.888149261475	14.91677	1
7670.522	4936.658	-277.5319	1482	16.74265	2036.02	49.2170867919922	29.76554	1
8333.5	6209.835	-233.4149	1484	16.25553	2003.283	65.4360275268555	32.08592	1
8360.976	6289.6	-229.727	1485	20.05206	1632.753	61.1802406311035	40.03521	1
6360.581	7069.251	345.0888	1486	25.13272	1405.417	42.9677963256836	53.86293	1
7257.566	7632.207	329.4674	1488	11.33176	3513.202	49.7114639282227	25.15735	1
7238.935	7708.501	276.2229	1489	12.21638	2391.917	46.8057632446289	29.94473	1
7396.675	7736.192	321.2531	1490	14.04233	2522.572	46.4970550537109	31.93908	1
7892.92	5135.325	31.71173	1490	13.48428	1186.233	52.0874786376953	41.19948	1
7587.076	7622.57	484.5883	1491	24.275	3055.959	51.949634552002	40.74277	1
8924.797	5665.16	-261.3861	1495	22.50636	1304.166	41.7886047363281	41.62085	1
8284.619	6023.268	-133.8773	1496	8.739361	3696.19	113.166191101074	21.39109	1
8258.066	6079.561	-216.3212	1497	15.83362	1834.591	55.6569633483887	32.87833	1
5860.162	7481.526	-214.4637	1498	20.34821	1244.23	46.2964324951172	42.32584	1
8348.25	6139.732	-199.1279	1499	12.70802	2177.227	53.8669967651367	27.13255	1
7395.766	7630.581	485.9479	1500	11.22577	9096.599	86.0194511413574	18.53919	1
7539.277	7661.615	489.8145	1500	17.57493	4398.563	44.7287940979004	28.50982	1
8309.92	6138.091	-200.6867	1500	17.32412	1519.834	53.6897850036621	37.00632	1
8369.332	6149.592	-117.1187	1502	7.769889	4065.411	114.123363494873	19.67472	1
7451.789	7651.529	459.1753	1503	15.57174	4228.323	47.3615646362305	26.72423	1
8254.461	6211.028	251.6261	1504	14.89473	1844.653	58.8515167236328	38.46123	1
6837.821	7337.019	-108.7629	1505	10.74366	2014.645	54.818000793457	27.5042	1
8328.021	6060.422	-154.9811	1505	11.74538	2080.185	55.0497055053711	27.75961	1
6720.017	7406.142	8.85832	1506	4.543931	7601.129	165.908515930176	12.58408	1
8326.771	6125.462	-134.2167	1506	15.36898	1500.878	63.4878425598145	38.40962	1
6719.45	7361.404	-24.92244	1507	7.415312	2696.903	56.6231460571289	20.56371	1
8407.813	6159.646	-92.73059	1507	9.106545	2408.147	56.7226791381836	23.79633	1
7591.877	4874.489	-293.281	1508	17.15681	2128.669	50.4514808654785	29.37232	1
8379.791	6206.436	-113.9695	1508	12.02656	2376.992	111.525466918945	31.4205	1
6654.634	7262.321	-16.64836	1509	8.567418	2232.808	57.8315849304199	24.35517	1
7638.981	4958.966	-134.4979	1509	15.36736	1415.949	54.6019668579102	38.24824	1
7240.654	7645.966	433.4191	1511	19.86449	2735.933	42.7338676452637	36.64239	1
8420.83	6152.082	-34.11501	1512	16.08785	1030.641	50.8802223205566	46.04254	1
6701.53	7370.626	-82.7131	1513	4.734929	5332.125	50.5536041259766	11.95478	1
8412.06	6110.732	-80.21464	1513	10.25413	2618.956	110.664966583252	27.94456	1
6705.232	7307.9	28.61872	1514	7.985639	3119.326	104.773719787598	23.06367	1
8330.87	6207.283	69.30022	1516	15.94319	1020.983	57.5698394775391	49.67399	1
6793.466	7532.414	175.8564	1517	17.3396	1077.245	51.5666007995605	49.21748	1
6708.777	7563.783	267.1929	1518	17.93316	1596.811	56.8645515441895	44.90188	1
8320.406	6127.501	-152.0802	1518	10.89595	2270.354	55.9751815795898	26.01995	1
6872.868	7586.089	284.8903	1519	23.90649	1224.257	56.1712989807129	58.48676	1
8317.767	6064.527	-113.8776	1519	7.745567	3938.37	122.221485137939	19.53268	1
6932.42	7570.775	368.1432	1521	12.83892	3864.938	57.2507743835449	26.34845	1
8969.267	5818.43	-283.6941	1522	18.14203	2238.026	59.2354049682617	31.6065	1
8974.259	5805.506	-248.0252	1522	19.47478	1725.586	64.7976837158203	36.84895	1
8438.801	7511.129	475.1293	1523	11.40998	9299.659	93.7477836608887	19.08338	1
8978.346	5646.012	-213.1133	1523	22.71778	1216.391	59.1753196716309	47.38796	1
7633.578	7657.178	481.382	1525	15.99705	4839.215	53.3953971862793	26.94048	1
8384.754	6100.787	-200.757	1525	6.378384	8283.162	191.969715118408	13.60634	1
7821.618	7775.989	310.3407	1527	17.83211	1876.286	51.2120704650879	41.45675	1
7608.84	7670.565	474.5671	1528	20.77353	3181.221	46.7543907165527	36.3553	1
8342.371	6150.634	-225.8591	1528	15.49731	1982.295	59.1582069396973	30.86875	1
8345.025	6254.123	129.0903	1530	12.4042	1518.045	61.5522117614746	36.88743	1
7581.055	7639.917	495.6032	1532	20.44773	3546.796	47.6236267089844	34.3831	1
8385.433	6125.578	-138.45	1532	6.709775	6290.044	181.104869842529	15.91225	1
8400.065	6152.449	-151.5398	1533	14.06957	1753.661	63.0354042053223	33.64988	1
7838.216	7625.872	-106.9915	1536	10.71882	2047.499	58.3261299133301	27.75126	1
6867.2	6854.182	335.9988	1537	12.0425	3629.591	60.9022750854492	26.53502	1
7808.53	7733.169	210.4434	1537	8.835555	2863.667	56.5457077026367	23.62128	1
8353.877	6071.495	-180.8122	1537	12.60372	2203.387	63.786808013916	28.24565	1
7241.216	6527.652	47.55701	1538	8.663227	2118.899	59.0602722167969	25.79648	1
7430.53	7675.016	473.1399	1538	16.26853	5930.685	55.8860282897949	21.0711	1
6887.833	7516.929	304.4355	1541	22.58505	1423.293	54.4137229919434	52.93551	1
7811.545	7738.605	-42.59123	1541	8.010026	2503.931	56.4335517883301	22.06277	1
8952.799	5711.412	-291.7589	1541	17.32173	3127.332	58.6621475219727	25.0882	1
8954.839	5699.85	-275.1306	1541	11.80918	3252.249	55.3636245727539	21.28168	1
6755.436	6824.118	491.7369	1543	14.25287	5469.232	46.5857582092285	23.37988	1
8347.838	6174.541	-194.9759	1543	15.34767	1809.241	61.3164253234863	33.24787	1
8317.701	6130.762	-283.4902	1544	7.832637	9245.65	180.140151977539	13.80252	1
6788.013	6737.819	414.5159	1546	40.29846	1251.869	47.2803726196289	75.40001	1
7832.158	7691.392	-37.15498	1546	10.50945	1711.468	51.266170501709	29.50485	1
8327.759	6106.217	-277.2779	1546	12.38584	3301.542	65.1769714355469	21.80142	1
8392.617	6168.578	-175.3471	1547	20.88094	1186.69	61.0127105712891	47.68695	1
6946.164	6744.094	258.6662	1548	17.24876	1489.023	48.5537948608398	44.01892	1
8355.562	6066.439	-233.5711	1549	14.04473	2252.376	57.0693473815918	27.49394	1
8321.312	5952.99	-288.3493	1551	15.86698	2469.595	57.0676307678223	27.81587	1
7542.827	7719.918	448.4289	1553	17.08815	3561.684	44.026782989502	30.43629	1
8370.782	6115.808	-225.723	1554	17.85681	1587.665	52.5963401794434	35.86158	1
7588.913	6297.613	299.9391	1555	21.87282	1420.256	52.0522727966309	51.84007	1
7718.15	5338.022	312.4748	1555	19.02642	1622.788	42.8197898864746	43.75684	1
8427.01	6181.509	-21.01927	1555	16.86874	1018.908	59.2813453674316	49.6002	1
7549.249	6264.405	214.9735	1556	10.55874	3017.08	107.025939941406	28.36744	1
8346.53	6188.229	-246.4989	1556	19.92955	1595.07	59.0364723205566	37.74471	1
8179.114	5877.647	78.36746	1558	5.295327	4902.738	108.38069152832	15.46171	1
8952.031	5716.549	-173.2484	1558	24.15277	895.2314	46.7579498291016	55.59067	1
7622.346	7605.137	391.9939	1559	15.97609	3177.145	48.6818580627441	30.72624	1
7624.596	7609.035	398.8322	1559	17.38755	3145.103	49.8362159729004	33.21289	1
8347.774	6225.345	-124.8751	1560	28.40438	704.9753	58.5555305480957	73.15551	1
5843.674	7442.384	-261.2239	1561	10.46862	4338.619	95.5756530761719	19.29724	1
7437.661	7642.494	463.6753	1561	15.15331	4389.388	43.9906196594238	26.32303	1
8588.988	7397.493	126.2901	1561	10.38723	1727.284	51.5804481506348	30.67009	1
8625.233	7382.87	54.05825	1562	9.496091	1784.901	50.6840515136719	28.32261	1
8965.001	5659.466	-170.4861	1562	19.98627	1093.668	46.9932670593262	46.33579	1
5820.012	7562.173	-299.2939	1563	8.367686	7516.614	139.885005950928	14.39818	1
7772.092	5454.739	-62.67241	1563	16.87658	1065.556	56.228401184082	47.39222	1
8247.913	6083.198	-40.80962	1563	19.45764	877.737	57.573802947998	56.59972	1
8580.346	7298.442	-174.4591	1563	11.50589	2211.225	51.1638107299805	26.07887	1
8622.093	7373.862	192.0249	1565	11.34972	1834.497	48.710563659668	31.04378	1
7691.884	6179.157	341.2209	1566	10.51761	4151.828	47.4916076660156	22.67964	1
7699.788	6173.57	379.2896	1566	12.40239	5063.927	42.279239654541	19.30727	1
8540.465	7422.654	301.2677	1566	15.5885	2058.598	46.2360534667969	36.41535	1
6620.464	6941.305	422.4939	1567	17.46031	3489.851	47.0652313232422	31.88282	1
6703.662	6938.088	394.6534	1568	9.609779	8088.953	99.8510780334473	18.44129	1
7736.988	7614.994	370.642	1568	15.80091	3122.175	58.590030670166	32.16981	1
7807.651	6343.331	195.4084	1568	16.97078	1272.617	61.5209922790527	47.47406	1
8982.786	5680.154	-152.6494	1568	22.25626	905.9693	46.2897415161133	53.95607	1
6179.689	7292.498	472.1563	1570	25.80767	2428.342	44.4464683532715	45.02072	1
7882.839	6313.947	369.962	1570	18.61757	2398.773	50.8539543151855	37.97864	1
7773.966	7679.718	273.6221	1571	13.2999	2188.197	49.7914390563965	32.73868	1
8999.731	5753.844	-255.6534	1572	11.31046	2983.06	45.111457824707	21.44475	1
9146.357	6192.173	-259.7242	1573	7.992423	6063.38	96.1487197875977	14.82994	1
6134.465	7211.816	252.6863	1574	10.5436	4035.987	98.3309593200684	25.48732	1
6170.699	7144.568	90.28587	1576	13.16287	1252.168	52.4804420471191	40.01806	1
8334.896	6127.227	-230.8761	1577	16.97452	1813.956	59.4602737426758	33.67833	1
8391.138	6091.365	-182.3177	1578	17.32802	1632.949	74.7416763305664	39.09747	1
6263.95	7086.714	84.7836	1579	7.357852	3391.154	108.203002929688	21.88614	1
8320.261	6014.701	-296.427	1579	17.37533	3864.281	128.809669494629	28.78735	1
6270.525	7030.652	201.7139	1581	12.31244	1863.835	58.3264198303223	33.45711	1
7953.882	7029.296	192.002	1582	20.27639	1123.353	75.8263854980469	57.39574	1
8355.034	6213.864	-266.4845	1582	26.52269	1471.087	61.7459335327148	47.39815	1
8398.893	6198.221	-113.3345	1585	20.05083	1058.959	65.7252197265625	52.51894	1
8971.473	5690.08	-193.8735	1585	19.50805	1295.169	51.1135368347168	42.93529	1
9765.238	5676.065	-240.0176	1586	20.75387	1337.461	43.0623893737793	40.671	1
8354.919	6103.893	-179.1419	1588	13.68287	1920.175	58.9850463867188	30.9758	1
8370.296	6241.252	89.95977	1590	16.65442	1011.691	61.3935394287109	52.00508	1
8356.651	6037.336	-161.2535	1591	14.82425	1761.924	68.8641052246094	34.77361	1
8406.51	6096.143	-137.9036	1592	26.26809	903.7	76.8505477905273	66.17972	1
7764.072	7579.292	151.1516	1596	16.06271	1269.508	72.4884414672852	47.19505	1
5719.013	7669.599	-217.8331	1597	9.868595	4898.259	121.843566894531	18.80468	1
8328.729	6230.595	-81.55476	1597	20.40981	961.0029	66.0674667358398	56.2474	1
7710.52	7610.028	302.1998	1598	15.40283	2112.368	48.2206039428711	36.18663	1
5725.87	7684.303	-199.9269	1599	13.46424	1872.034	42.0038566589355	29.00076	1
7633.972	7627.629	452.1143	1599	13.28882	6738.433	86.9983520507813	23.38879	1
5672.393	7635.653	-257.5083	1600	9.091631	6161.962	95.2846221923828	15.64541	1
5693.641	7626.755	-182.9445	1600	10.32307	2586.025	50.5732307434082	23.05963	1
8521.577	6398.793	40.33698	1600	6.173817	4317.891	120.384208679199	17.84721	1
7488.66	5459.601	179.7023	1601	13.14753	1411.639	44.1648368835449	36.8989	1
7692.627	7696.161	389.0071	1601	17.93314	2732.919	47.4558258056641	35.06498	1
8548.394	6435.717	-47.05762	1601	6.935993	3054.32	57.4309120178223	18.79959	1
6503.81	7261.478	102.0847	1602	2.2095	20744.65	214.133602142334	6.063491	1
7532.156	5446.292	147.8444	1602	4.583551	6145.095	95.4254112243652	12.53829	1
7746.718	7664.558	350.9423	1602	17.36667	2335.915	48.2635307312012	36.88437	1
5871.149	8423.417	-270.1918	1603	15.90156	2002.043	43.2563323974609	28.49698	1
7838.043	7749.04	208.4323	1603	9.127623	2707.461	56.6310501098633	24.4875	1
8402.618	6245.019	-36.17537	1603	11.93881	2135.406	126.468204498291	34.49153	1
6480.185	7220.308	85.60709	1605	6.577868	3044.973	57.9345817565918	18.95318	1
7446.567	5453.523	155.7036	1606	2.961806	11975.12	92.6552963256836	7.813122	1
6535.996	7306.077	142.6281	1607	6.426777	3248.15	49.5987281799316	17.93682	1
6509.382	7270.978	90.61449	1609	2.047268	24051.77	265.411846160889	5.64698	1
7878.571	7781.764	203.1822	1609	14.40186	1403.865	45.5169792175293	39.11417	1
8329.456	6003.375	-184.2406	1609	18.5516	1280.583	49.8313102722168	41.64086	1
7831.185	7709.546	-172.6497	1610	7.272878	4987.26	96.6763076782227	16.48154	1
8372.592	6242.248	-46.40847	1611	15.07481	1193.594	58.2985229492188	42.98904	1
7826.118	7762.472	-181.1446	1612	9.105721	3964.372	92.2629928588867	19.34324	1
8389.939	6189.318	-105.1453	1613	14.57717	1898.281	117.206142425537	38.41634	1
7824.315	7731.543	-237.1746	1614	3.565286	21022.56	241.416000366211	7.040575	1
7819.991	7800.642	-243.3522	1615	11.03367	2875.896	45.7353935241699	21.19631	1
8395.524	6231.858	-202.6857	1615	25.72853	1012.436	58.1105117797852	55.21488	1
7608.122	5258.006	133.3505	1616	10.26198	2595.667	83.7258605957031	29.04043	1
8441.016	6337.681	-205.569	1616	13.19272	2223.614	59.4793853759766	28.08974	1
8442.947	6325.788	-195.9063	1616	14.12032	2171.076	59.8909111022949	29.18719	1
6373.621	6899.801	85.45239	1617	8.395819	1996.056	42.698802947998	24.41558	1
8340.808	6122.299	-157.5092	1617	13.27784	1760.127	51.7477188110352	31.53922	1
6497.889	7304.93	94.38842	1618	1.316669	53326.6	462.719413757324	3.577533	1
8348.117	6046.004	-146.372	1618	18.21255	1256.448	59.9710502624512	44.54429	1
8330.18	5952.106	-96.87374	1619	14.37511	1409.356	57.707763671875	37.98839	1
8310.936	6048.511	-164.4083	1620	16.22772	1492.524	56.9473686218262	37.97281	1
8389.102	6046.313	-91.15041	1621	21.27785	957.269	68.5275573730469	57.75059	1
9085.672	6032.767	-241.2211	1621	20.819	1582.962	67.4155731201172	40.06138	1
8155.507	6198.183	412.6476	1622	17.88395	3072.357	49.8305969238281	33.20264	1
8125.414	6160.495	484.7932	1623	16.56851	4519.646	49.9014549255371	27.50846	1
7989.378	6186.415	331.8091	1624	3.99063	22535.48	210.472263336182	8.741417	1
8661.956	6903.315	68.98355	1624	18.65768	904.0862	64.9665985107422	58.46634	1
6525.271	7294.339	133.1636	1625	4.529952	5141.926	50.0518112182617	12.35724	1
7887.775	6175.122	464.5689	1625	12.73773	8116.854	62.4486618041992	19.24143	1
7948.118	6179.136	235.9398	1627	4.626659	7211.712	49.6426086425781	11.65219	1
6485.194	7346.862	91.86462	1628	4.840004	4460.519	51.6119651794434	13.41026	1
7863.207	6182.727	297.8271	1629	11.54262	8120.049	44.9318542480469	15.93255	1
7904.534	6178.815	308.25	1629	5.357224	8418.804	47.9874496459961	12.2829	1
8939.397	5786.834	-290.2649	1629	28.44647	1250.418	51.4060173034668	49.0648	1
6537.519	7289.322	103.8436	1630	3.483437	7239.808	53.4460792541504	9.42054	1
7951.576	6182.226	266.8056	1630	4.339165	9552.644	54.0842628479004	10.55002	1
6506.09	7243.319	84.60098	1631	2.34142	15572.83	110.645713806152	6.267044	1
8000.09	6178.543	227.5761	1631	2.242236	27582.54	158.745239257813	5.615465	1
6501.355	7198.167	99.43097	1632	3.455568	7203.459	50.8782119750977	9.29015	1
7944.832	7669.834	479.455	1632	17.29184	3870.544	43.2473640441895	29.69183	1
6362.229	7116.085	-98.9793	1634	6.472084	3478.204	44.1034088134766	16.24826	1
7953.152	6180.446	282.8404	1634	2.529039	43138.55	395.708225250244	6.004539	1
6536.257	6859.04	373.8666	1636	24.29412	1632.779	41.1357955932617	49.45029	1
7921.622	6209.794	458.2335	1636	15.21744	5551.851	43.3805961608887	23.62513	1
8007.974	6186.711	340.9731	1636	6.664034	10048.1	103.144130706787	14.27959	1
6503.338	7246.24	71.2298	1637	2.366858	17060.27	171.055309295654	6.509922	1
6494.644	7346.875	106.0789	1640	2.331299	17685.54	155.549579620361	6.317867	1
7906.379	7833.716	340.42	1640	12.40802	3120.905	42.2619667053223	27.01953	1
6520.411	7270.857	91.38387	1643	3.016491	11932.77	151.610816955566	8.417506	1
8074.091	6202.38	436.2333	1643	14.54655	4641	61.3741874694824	26.37911	1
8707.155	6513.055	351.5106	1644	8.678341	9282.555	202.502891540527	18.44011	1
6533.132	7234.439	80.89697	1645	5.771228	3446.848	51.2666511535645	16.41817	1
8562.257	6461.277	-14.03933	1645	9.085597	2127.039	62.1418037414551	26.0076	1
6528.831	7324.463	134.4671	1647	3.625164	8521.795	92.8251342773438	9.93234	1
8944.855	7043.938	-110.9646	1648	14.39766	1355.597	48.2500915527344	37.1198	1
6518.864	7305.651	101.7709	1649	1.917577	31329.16	438.449604034424	5.356262	1
6483.979	7338.304	71.00557	1650	4.359393	4975.918	48.5290412902832	11.93196	1
7667.322	6000.983	280.4527	1650	12.41323	2609.563	58.1400146484375	30.21259	1
7823.78	5940.172	155.5482	1651	15.53345	1226.329	59.9175109863281	45.41668	1
8347.593	6133.873	-169.8205	1651	20.02983	1238.962	63.4070930480957	46.25954	1
8316.882	5962.537	-224.794	1652	13.70696	2246.824	55.0395965576172	27.83368	1
7978.471	5927.911	439.5278	1654	28.90792	2032.673	52.6856117248535	52.37331	1
8957.59	6544.338	-234.6343	1654	27.09143	1028.002	52.2651596069336	53.41513	1
8734.848	6988.341	157.2885	1656	11.7198	1656.249	55.0654602050781	33.46177	1
8362.914	6129.179	-227.0158	1657	15.42137	2072.984	58.725471496582	31.14713	1
8974.02	6515.791	-214.9016	1659	17.83034	1550.995	53.9853172302246	37.02369	1
6536.177	7276.875	122.8494	1660	3.82098	7871.004	100.007289886475	10.66666	1
7955.636	5632.646	87.39436	1660	10.75051	1613.699	55.2188529968262	32.40016	1
7941.172	5685.961	12.77612	1661	10.81616	1555.015	52.3547782897949	32.24896	1
7974.742	5661.942	132.1042	1662	10.74546	2259.055	111.08650970459	31.96673	1
8406.164	6179.453	-130.6562	1662	15.26936	1490.287	62.5784187316895	38.28024	1
8410.987	6188.976	-135.3528	1662	13.91925	1661.189	59.3592643737793	34.36397	1
8375.01	6103.192	-244.9402	1663	20.24734	1501.112	54.079833984375	38.854	1
6512.754	7278.526	100.2303	1664	2.800525	11873.08	102.542945861816	7.639407	1
8006.964	5739.044	348.4849	1664	10.58818	5588.022	108.667869567871	22.49326	1
7748.56	5634.872	-252.0388	1666	19.45204	1660.948	52.8034820556641	35.82181	1
6501.6	7319.831	81.4388	1667	1.751749	31188.47	309.573360443115	4.77849	1
7872.956	5713.403	301.3556	1667	18.55833	1752.82	53.9016304016113	43.57847	1
7825.767	5789.371	425.0771	1668	18.38152	3140.505	53.128303527832	34.1269	1
7984.311	5813.28	435.6881	1669	18.52355	3166.826	50.6137771606445	33.76181	1
6536.982	7331.695	126.5362	1671	4.03265	5944.665	48.536075592041	10.85456	1
8306.759	6024.45	-286.6916	1673	21.56892	1716.845	50.5272903442383	37.33874	1
6513.529	7307.129	90.72324	1676	2.643079	14626.28	183.393539428711	7.272822	1
8291.674	6164.65	-289.8632	1679	17.27166	2459.25	55.2728309631348	29.25657	1
8303.255	6135.354	-258.0723	1679	16.06669	2133.194	57.7373580932617	29.60977	1
8326.251	5987.796	-253.6124	1680	18.27456	1803.676	58.5795097351074	33.96255	1
6289.273	6656.31	85.60796	1683	14.75383	994.0568	42.6206855773926	45.25795	1
7821.107	7078.843	-189.7246	1683	25.55018	999.5446	59.9611892700195	57.16646	1
8418.899	6417.968	-57.84314	1685	16.95197	1095.416	61.9345245361328	47.96257	1
7819.378	7485.021	-200.1524	1686	32.20391	1144.246	62.6740989685059	77.18771	1
8170.844	5884.364	127.4892	1686	5.933867	4646.971	117.116653442383	17.10965	1
8302.316	6094.804	-225.9065	1687	15.53144	2000.835	61.2685890197754	31.35139	1
8293.312	5947.701	-147.7698	1689	11.1831	2279.359	62.2759552001953	26.99831	1
8683.08	6853.979	154.7063	1690	5.121174	6205.428	122.913734436035	14.27854	1
8261.602	5870.59	3.861199	1692	9.559852	1831.141	52.8429145812988	28.04346	1
8697.583	6897.36	158.2508	1692	4.339628	8399.151	170.26488494873	11.99562	1
7895.578	7770.897	340.8315	1693	9.239884	4651.288	44.7862243652344	20.03423	1
6514.425	7212.549	58.78313	1694	6.660571	2810.269	51.3236236572266	19.26392	1
8710.231	6954.931	117.7853	1694	5.485825	4050.457	59.9815902709961	15.50241	1
6491.699	7253.585	-12.08764	1695	4.246799	7216.011	101.862461090088	11.32212	1
6482.702	7301.04	27.81852	1696	6.137341	3153.678	51.8086891174316	17.45749	1
7879.155	5375.418	5.589901	1696	11.98234	1349.653	48.3005332946777	35.36592	1
8665.769	6830.26	187.3605	1696	6.947692	3502.682	54.622184753418	18.68415	1
7682.71	5633.245	291.3797	1697	10.20193	3359.63	51.6197128295898	24.30005	1
8021.443	7702.788	-125.0945	1697	12.08508	1730.483	48.018798828125	30.28795	1
6527.888	7264.111	19.66931	1699	9.503073	1786.376	50.0792350769043	28.077	1
7721.545	5641.625	313.2852	1699	11.10109	3393.09	53.1299896240234	25.61036	1
8078.448	7831.559	94.01539	1699	14.61736	1143.664	57.2044258117676	45.01347	1
8621.713	6870.481	159.3677	1699	5.394723	4494.122	56.114574432373	14.60736	1
8006.49	7789.915	108.5875	1700	15.32075	1041.309	48.889274597168	46.50381	1
8671.192	6883.652	162.8909	1700	2.599059	20432.56	275.721599578857	7.041093	1
6587.448	7263.655	66.05478	1701	11.5794	1355.772	45.8018074035645	34.84155	1
7637.676	6178.337	387.8966	1701	26.50401	1766.257	49.5888404846191	51.17059	1
6523.248	7206.583	-62.65579	1702	5.781713	4917.293	98.4562187194824	15.40279	1
7425.71	6181.548	71.95512	1702	12.22124	1302.407	48.842456817627	37.11032	1
7860.231	5308.123	169.9352	1703	14.5355	1245.451	46.9835395812988	41.25103	1
7972.868	7803.745	54.94958	1704	6.527183	4375.479	133.065074920654	18.9082	1
8067.225	5839.352	299.4029	1704	6.350673	8483.061	110.522583007813	14.8544	1
8377.427	6010.581	-260.027	1706	38.64837	1040.213	54.4870681762695	62.01156	1
7643.843	6277.149	108.2414	1707	18.47195	872.6011	53.9093627929688	56.84036	1
7819.211	7796.243	386.2987	1708	18.18276	2834.855	48.8048324584961	35.26233	1
7835.852	7793.646	358.2387	1708	14.97602	2816.269	46.4741134643555	31.4129	1
7635.76	7685.824	-65.76576	1709	9.031374	2167.837	50.0362396240234	24.2836	1
7984.855	5471.207	-239.8862	1709	10.77238	2962.155	46.6849212646484	21.04839	1
8088.34	8011.021	76.98751	1710	2.253413	16107.97	104.082653045654	5.983846	1
8225.333	5991.327	-293.6046	1710	24.67091	1535.404	60.1199913024902	41.75035	1
6520.943	7336.26	70.05102	1711	4.680171	4765.592	59.5064735412598	13.1201	1
8272.339	6132.567	-219.7405	1711	18.45014	1552.341	56.5301780700684	37.49366	1
6537.024	7274.468	40.42934	1712	7.403257	2444.687	51.4206504821777	21.63815	1
8015.292	7720.943	-88.53398	1713	11.9496	2107.888	96.592113494873	32.26083	1
6159.12	6735.562	54.09189	1714	7.877368	2143.151	43.8659400939941	22.94345	1
8758.444	7009.735	274.5624	1714	17.47607	1718.564	60.0224380493164	43.3211	1
6287.375	6706.074	43.94905	1715	10.15361	1576.547	45.1040725708008	30.16494	1
7972.635	7760.343	-116.391	1715	12.84562	1484.182	41.1679153442383	32.48111	1
7926.896	7632.005	-179.2353	1716	13.46433	1840.866	41.5214805603027	29.15545	1
6411.7	6882.851	454.5633	1717	15.87101	4816.282	45.6014404296875	26.35716	1
6259.979	6879.986	428.0059	1718	17.60736	3001.778	41.2537269592285	32.487	1
7272.752	6153.34	53.57838	1718	13.03065	1209.213	49.5582580566406	39.72462	1
7989.015	7790.817	26.95246	1719	13.06405	1116.758	40.1969909667969	39.05084	1
7691.143	6327.824	182.0802	1721	11.2353	2459.773	104.579982757568	31.71945	1
8166.903	5334.892	88.94617	1721	4.661817	5575.381	92.6722679138184	13.39869	1
8128.057	5321.42	30.51839	1723	6.426635	2925.24	49.7477035522461	18.4164	1
7426.858	5421.808	46.93294	1724	8.193626	2145.333	50.5791320800781	24.04537	1
7540.994	6299.227	215.1651	1725	7.894186	3122.671	46.6543769836426	20.70317	1
8930.545	6544.06	-256.2797	1725	21.2058	1468.797	48.0188102722168	39.5657	1
6514.455	7219.237	90.11727	1726	14.3558	1194.432	60.4225654602051	44.24282	1
8192.207	5371.241	-107.2617	1726	8.620301	2490.763	46.8742294311523	21.9281	1
6495.038	7283.292	185.1682	1727	6.637346	4642.023	103.856269836426	18.17656	1
7497.513	5474.208	195.5451	1727	11.16301	1913.821	50.4425964355469	30.6507	1
7434.367	5442.741	140.116	1728	5.098946	6770.535	158.90368270874	14.48268	1
8928.923	6553.518	-258.2397	1728	19.98103	1553.457	49.5612258911133	37.09781	1
6388.991	7182.481	61.09813	1730	16.62253	884.9587	46.4839363098145	51.60275	1
7641.676	7676.338	-165.5974	1730	11.27042	2143.95	47.5392837524414	25.98126	1
6725.309	6673.06	112.5868	1732	12.48479	1364.759	52.4023780822754	37.57798	1
7420.675	5355.128	-39.26231	1732	8.036472	2305.974	46.2451477050781	22.02849	1
7453.229	5444.579	137.4719	1733	6.971902	3778.579	100.580596923828	20.03897	1
7528.611	5390.843	114.6112	1735	7.534478	2526.787	51.1351127624512	21.66959	1
7748.497	7686.146	362.9327	1735	24.54012	1618.365	45.715877532959	50.76282	1
6443.122	8064.403	-281.6674	1736	13.56085	2401.066	37.9034461975098	23.87521	1
7424.985	5408.297	-94.44754	1736	15.92919	1197.096	52.6565971374512	42.39748	1
8132.3	5306.562	37.62347	1736	4.982482	5278.14	100.678936004639	14.21114	1
6466.876	7208.418	122.6586	1737	5.731385	4495.225	96.4939231872559	16.22046	1
7482.632	5433.933	45.32547	1737	15.88373	1001.551	55.3323936462402	49.42757	1
6419.89	7255.717	239.4699	1738	13.17299	1878.731	49.37109375	34.43433	1
6399.909	7193.088	148.7508	1740	9.327373	1981.732	45.1499519348145	26.49632	1
6449.539	7224.801	94.52534	1749	9.22474	1841.116	46.7085762023926	27.15413	1
6283.477	6862.77	-215.9694	1750	17.06161	1508.934	41.7109642028809	35.58366	1
7511.248	5483.761	-38.86282	1750	17.97995	864.9414	45.4107437133789	51.72367	1
7602.729	5563.524	270.826	1751	20.18431	1291.191	47.7933959960938	50.77553	1
6539.089	7224.057	-3.33558	1752	8.772112	2053.998	52.3142433166504	25.15432	1
8057.082	7826.843	-91.3839	1752	12.89069	1418.14	44.8632698059082	34.28086	1
8368.271	6173.619	-234.7302	1756	12.45513	3583.862	104.246326446533	24.11109	1
7822.197	7823.113	175.3689	1757	15.2221	1177.543	45.2131958007813	43.32344	1
7507.593	5248.697	-252.7355	1758	15.18662	1997.11	44.2070388793945	28.82178	1
7494.97	5152.771	-191.3517	1759	20.25591	1085.452	40.174186706543	44.69201	1
8346.494	6124.954	-126.2835	1759	15.93084	1257.86	48.6672058105469	40.26369	1
6326.756	6697.936	70.94292	1760	15.63887	990.0441	50.5951957702637	48.3631	1
7448.844	6052.246	96.00488	1760	10.31263	1601.452	45.6976661682129	30.44955	1
7959.811	7939.767	18.36106	1760	10.90557	1398.124	41.1951751708984	32.31317	1
8403.831	6261.342	-179.91	1760	13.07601	1906.87	48.6253700256348	29.38294	1
8497.479	6415.377	-146.684	1761	14.75543	1539.692	55.2674179077148	35.93919	1
6199.129	6954.968	-32.41954	1762	9.470182	1998.796	56.7299308776855	26.74103	1
8360.073	6170.688	-177.0891	1762	13.41509	1836.31	50.1213035583496	30.24065	1
6455.099	6821.702	368.7788	1766	20.35821	1935.483	39.6753082275391	41.29135	1
8015.64	5830.521	258.5479	1766	17.14871	1545.751	53.1630516052246	43.74395	1
6465.207	6733.058	238.9123	1767	11.47857	2082.807	42.6566963195801	29.68151	1
8380.989	6064.346	-149.6642	1767	6.334519	6811.578	159.714611053467	14.71494	1
7772.819	5268.869	152.7013	1769	9.193409	2054.918	45.6291236877441	25.79218	1
6362.834	6819.58	147.4665	1770	19.40167	807.438	42.6500396728516	57.05417	1
7805.746	5264.406	247.2107	1772	12.38152	1979.444	43.0597801208496	31.8776	1
7764.761	5285.491	121.7671	1773	9.410478	1831.109	43.813362121582	27.15254	1
7164.431	7648.03	229.0307	1774	21.66544	936.0944	42.3247184753418	58.11833	1
7734.069	5299.103	238.6083	1774	4.215321	9712.289	84.1674385070801	10.63066	1
7675.314	5297.866	220.1547	1775	5.37662	5548.338	51.2892723083496	13.74777	1
7676.357	5337.261	201.3541	1777	8.326068	2767.979	47.1315307617188	22.21823	1
8029.089	6082.2	282.1982	1777	7.650703	6266.45	124.586490631104	18.53653	1
6445.608	6781.211	269.6505	1778	20.40613	1173.949	39.7873153686523	51.04702	1
7735.442	5359.463	407.2991	1779	15.85146	3237.43	44.677375793457	30.1147	1
8329.91	6114.972	-255.2287	1779	8.37338	5805.676	105.310550689697	15.80462	1
7655.585	5281.934	204.1545	1780	5.294836	7663.984	147.144073486328	14.05632	1
8294.024	6079.938	-184.4364	1781	9.412654	3227.461	63.6310997009277	21.03427	1
8954.001	6532.291	-266.3769	1782	6.603662	8667.043	122.629730224609	12.14393	1
6472.705	6832.06	-53.89112	1783	14.64736	1133.375	45.3293037414551	41.09901	1
7558.701	5289.099	196.3289	1783	5.985358	4397.989	53.6606483459473	15.704	1
7598.079	5213.549	239.0795	1784	8.702427	3329.821	59.1707000732422	22.54352	1
7636.426	5244.947	208.3084	1785	4.997163	5991.505	58.6167297363281	12.99067	1
8353.705	6189.522	-143.8216	1785	15.5256	1589.589	70.1018676757813	38.09615	1
7543.105	5261.553	325.2661	1787	16.44907	2384.142	56.4516830444336	36.71463	1
8960.685	6516.427	-265.7429	1788	18.68328	1847.392	58.3676986694336	34.10892	1
8357.462	6154.246	-205.5104	1790	17.16858	1688.361	63.2138214111328	36.38418	1
6528.814	6711.579	275.117	1791	17.71163	1510.466	46.1589012145996	44.06208	1
6359.567	6743.083	305.8925	1792	15.39823	2191.213	49.0511932373047	35.71633	1
8388.529	6207.256	-194.2052	1792	14.6998	1964.649	64.1888656616211	32.31476	1
7655.915	5274.88	260.6192	1793	4.819838	11696.6	199.599811553955	11.99275	1
7700.709	5261.803	141.0244	1795	11.02	1626.401	48.6179389953613	32.02354	1
7690.851	5273.894	223.1996	1798	9.075927	2756.257	49.0238647460938	23.79287	1
7780.453	5274.374	198.2634	1799	9.592085	2309.077	48.3046379089355	25.79743	1
7713.422	5262.98	182.2096	1800	2.939612	15451.16	180.772705078125	7.74442	1
7238.589	7443.023	-76.68991	1802	15.10841	1209.78	51.4490547180176	40.98839	1
7659.383	5272.947	204.8196	1802	9.74168	2246.187	44.2449951171875	25.96285	1
8332.946	6149.348	-158.7742	1803	15.32265	1528.893	54.3388023376465	36.05615	1
8357.008	6291.519	-278.3806	1804	6.974442	10185.27	174.856426239014	12.46671	1
7571.826	5302.074	77.21834	1805	4.755939	6978.613	142.670352935791	13.17442	1
7618.47	5271.46	104.4595	1806	6.822196	2813.446	50.791015625	19.62849	1
8012.708	6179.037	406.0648	1807	23.71093	3005.002	57.4629707336426	42.30553	1
8078.375	6170.651	451.9216	1807	17.387	3934.152	51.749813079834	29.36077	1
8594.731	6582.708	35.96254	1808	10.8103	1598.207	56.8953742980957	32.51772	1
7589.562	5254.245	166.8348	1809	5.709978	4921.322	85.8575248718262	15.72423	1
8314.494	6305.3	-248.5983	1809	24.36303	1356.139	51.8803405761719	45.9479	1
8350.376	6160.352	-131.7525	1810	9.92909	3048.933	100.028072357178	24.46209	1
7640.173	5254.064	299.6867	1811	7.76981	5819.218	85.3491439819336	18.22221	1
7583.598	5267.557	243.6707	1813	6.288367	5860.092	83.641529083252	16.035	1
8279.692	6133.213	-156.4257	1813	13.56091	1677.204	48.7992820739746	32.18542	1
8290.695	6193.331	-14.38261	1814	13.01101	1337.494	57.0691528320313	38.33516	1
7084.265	7542.733	-80.07204	1816	17.20017	992.2446	45.4765586853027	46.84136	1
7625.318	5268.658	373.1519	1816	13.55039	3124.08	37.5416984558105	27.35899	1
8249.814	6033.025	-244.5974	1816	17.77334	1691.146	50.1154632568359	33.77016	1
8263.76	6185.989	-95.25548	1817	11.2531	1768.994	50.2276878356934	29.61294	1
7043.323	7560.175	255.4414	1818	21.56194	1172.574	52.1890449523926	55.4113	1
7590.778	5463.715	122.4625	1818	9.604065	1804.367	45.6981353759766	28.12131	1
8003.829	7801.021	96.325	1818	13.45708	1162.164	46.0639038085938	40.74736	1
8238.979	6052.755	-235.7505	1820	16.73266	1761.848	50.4890975952148	32.53246	1
7525.787	5279.712	190.5217	1821	7.115315	3252.712	47.668571472168	19.00851	1
7623.15	5290.304	283.3636	1822	10.91003	2780.862	44.8170967102051	26.409	1
7653.414	5243.757	190.869	1823	5.811544	4200.923	44.786003112793	15.27257	1
6150.964	6945.251	-50.32974	1824	18.05834	936.5505	52.3568878173828	51.39766	1
7703.297	5262.273	196.7499	1824	5.430398	5830.231	85.9431419372559	14.39347	1
7742.15	5268.463	213.7383	1825	6.286076	4039.495	42.2303886413574	16.30501	1
6506.253	6745.8	245.8735	1827	10.75599	2408.644	46.4559173583984	27.66746	1
7627.344	5271.598	193.9563	1827	8.019011	2660.716	40.5811882019043	21.44873	1
7736.827	5307.285	147.6676	1828	6.314142	4262.729	95.4039459228516	17.84637	1
8070.895	7734.052	382.5758	1829	23.20564	1905.654	41.428840637207	45.7559	1
8348.793	6109.74	-236.0029	1829	12.31008	2641.926	55.7360534667969	24.3362	1
7678.744	5268.258	171.6028	1830	5.994157	4805.845	87.3233184814453	16.41291	1
6422.194	6839.003	282.6102	1831	7.603288	9145.623	151.524337768555	17.18712	1
8316.216	6065.668	-240.0511	1831	13.86939	2164.479	46.3440055847168	26.86925	1
7264.945	6182.952	46.80923	1833	7.910935	2191.006	47.608814239502	23.16331	1
8269.212	6159.935	-216.3326	1833	20.8161	1250.24	47.5276222229004	42.96138	1
6465.149	6799.555	210.4835	1834	9.334149	2451.85	45.5107040405273	24.70239	1
7609.764	5287.156	233.083	1834	9.606399	2612.963	46.4792289733887	25.02638	1
8723.162	6963.868	301.4684	1834	17.51744	1830.324	52.0241203308105	41.3233	1
7547.333	5277.841	127.7926	1835	4.517113	7585.17	137.377967834473	12.56003	1
7214.585	6099.733	-29.7149	1836	25.19922	609.3652	50.2118721008301	74.63752	1
7517.436	5252.178	-56.05408	1836	8.849114	2074.493	44.3678855895996	24.0579	1
8289.122	6027.641	-124.6605	1837	11.58965	1923.364	54.5740776062012	29.09064	1
8272.339	6086.082	-174.9451	1838	13.79957	1785.279	50.5972061157227	31.69061	1
7682.691	5280.623	-176.094	1840	9.851068	3494.4	97.0104484558105	22.09676	1
8257.75	6186.435	-271.1209	1840	17.76646	2130.06	64.2434005737305	32.06059	1
6458.144	6755.575	127.5062	1842	8.628597	2128.466	48.3438529968262	24.91048	1
8283.97	6087.251	-286.9298	1842	16.98166	2258.127	55.0203590393066	29.74607	1
6303.773	7153.298	138.045	1843	12.04061	1455.866	49.0700073242188	35.35146	1
7724.153	5231.645	-111.387	1843	10.82023	1838.496	43.1005554199219	27.93291	1
6448.568	7240.339	99.45465	1844	10.89942	1601.946	54.4285736083984	32.64983	1
7673.822	5229.492	-15.51293	1844	9.848915	1752.525	48.3637237548828	28.10186	1
7586.277	5256.946	-41.88838	1845	10.66283	1571.72	42.3055992126465	29.66801	1
7562.271	5297.762	-41.42423	1846	7.380901	3452.638	93.4875717163086	20.2587	1
8294.107	6160.703	-211.6435	1846	14.36931	1952.845	52.0955963134766	29.79321	1
6259.434	6844.282	474.1322	1847	18.01001	3622.114	39.9644470214844	30.98491	1
6424.121	6868.463	168.3996	1848	9.220532	2204.666	50.4818649291992	25.80149	1
7624.122	5233.352	30.4165	1849	8.248854	2015.821	43.9730262756348	24.12366	1
8269.651	5986.541	-252.7739	1849	21.73538	1400.018	51.6230087280273	40.83017	1
7671.138	5219.432	8.42596	1850	8.257903	2089.561	46.0216903686523	23.73005	1
8308.954	6104.253	-203.7571	1850	20.15823	1313.244	53.3776779174805	43.28334	1
7693.047	5129.392	-262.2979	1851	8.490865	5798.865	91.0156440734863	15.79442	1
8078.489	6285.604	402.876	1851	23.28261	2258.778	55.8928565979004	44.55282	1
6430.078	6785.918	382.3612	1856	21.8575	1929.032	42.3493843078613	43.61816	1
7763.405	5303.707	68.14204	1856	10.73759	1473.884	44.634407043457	32.01826	1
[truncated: 25,804 more rows]
