# Supplementary material for: Landscape of the Epstein-Barr virus-host chromatin interactome and gene regulation
Source: EMBO J. 2025 May 27;44(13):3872–915. doi: 10.1038/s44318-025-00466-5 (PMC12216251; doi:10.1038/s44318-025-00466-5)
Supplement: Supplementary file 8 — Source data Fig. 1 [file 44318_2025_466_MOESM8_ESM.zip › Figure 1/1C/Fig1C.README.txt]

The 3D chromatin structure of EBV was simulated using the HSA program, with the resulting model coordinates stored in a CSV file that includes x, y, and z positions (labeled as 'xnm', 'ynm', and 'znm') along with the chromatin coordinates ('start' and 'end'). Visualization of the EBV 3D structure was performed using the plot3d function from the RGL package (version 0.106.8 in R version 4.0.2). In the 3D plot, beads represent the linear genome localization indicated by the color bar in Fig. 1B, with specific regions of interest highlighted: magenta for region R2, green for region R1, black for EBERs, and blue for miR-BARTs.
Download the source data as input, and run the corresponding scripts to generate the respective figures. The scripts used to produce these figures have been deposited on Zenodo (https://doi.org/10.5281/zenodo.11215425).
