# Supplementary material for: Landscape of the Epstein-Barr virus-host chromatin interactome and gene regulation
Source: EMBO J. 2025 May 27;44(13):3872–915. doi: 10.1038/s44318-025-00466-5 (PMC12216251; doi:10.1038/s44318-025-00466-5)
Supplement: Supplementary file 8 — Source data Fig. 1 [file 44318_2025_466_MOESM8_ESM.zip › Figure 1/1C/Fig1C.EBV_3D_Model_coordinates.csv]

start	end	xnm	ynm	znm
0	200	-0.170583157	-1.667644881	1.667401096
200	400	-0.081447068	-1.628179323	1.571941311
400	600	-0.009751848	-1.562261407	1.41049875
600	800	0.115526632	-1.488287077	1.30239626
800	1000	0.146731967	-1.461637174	1.187032905
1000	1200	0.235380151	-1.417789786	1.097760302
1200	1400	0.286008694	-1.329203509	0.99419105
1400	1600	0.357411775	-1.198070584	0.917841014
1600	1800	0.387875494	-1.081561539	0.835039423
1800	2000	0.497273863	-1.004000007	0.744123069
2000	2200	0.539956038	-0.95034471	0.685234742
2200	2400	0.622278734	-0.934212439	0.612308892
2400	2600	0.655973762	-0.881332739	0.575276177
2600	2800	0.70964973	-0.846345826	0.538553874
2800	3000	0.761369347	-0.798919306	0.545070674
3000	3200	0.734735458	-0.722634709	0.538100078
3200	3400	0.763623683	-0.669342609	0.532124916
3400	3600	0.763373403	-0.593479289	0.486291323
3600	3800	0.797730399	-0.469124103	0.463488932
3800	4000	0.886508956	-0.386174535	0.455542737
4000	4200	0.865609145	-0.289303607	0.500897242
4200	4400	0.87283561	-0.293376061	0.51962699
4400	4600	0.82806181	-0.166239803	0.533370376
4600	4800	0.869652322	-0.09882869	0.531870599
4800	5000	0.903019319	-0.051047624	0.488668523
5000	5200	0.906726642	-0.043213491	0.522599576
5200	5400	0.941749955	0.021177093	0.533389447
5400	5600	0.965143778	0.131002919	0.576001794
5600	5800	1.002671296	0.228885627	0.589439036
5800	6000	1.007899709	0.309760956	0.580365348
6000	6200	0.976043731	0.368769727	0.638736745
6200	6400	0.946768313	0.464887843	0.657095853
6400	6600	0.930452237	0.538706913	0.651241917
6600	6800	1.000373062	0.623805694	0.641738864
6800	7000	1.04580094	0.716566214	0.656140891
7000	7200	1.07579426	0.76304401	0.775301027
7200	7400	1.00680228	0.828042651	0.797587221
7400	7600	0.969540473	0.81683531	0.868620322
7600	7800	0.933715044	0.936863636	0.868923073
7800	8000	0.962941584	1.073905369	0.928851325
8000	8200	1.001844693	1.127587348	0.902337987
8200	8400	1.02142475	1.131544848	0.940729016
8400	8600	1.083156902	1.101683507	0.922242564
8600	8800	1.080958013	1.163549375	0.938036456
8800	9000	1.097653963	1.240128043	0.911988119
9000	9200	1.045369042	1.257716302	0.919373112
9200	9400	1.045609618	1.354790043	0.942133824
9400	9600	1.006384107	1.369325428	0.927029903
9600	9800	1.044035986	1.435531009	0.879207522
9800	10000	1.034649171	1.450115928	0.83614074
10000	10200	1.096163535	1.560864153	0.798112075
10200	10400	1.082921379	1.588389932	0.809462098
10400	10600	1.160909046	1.623156726	0.728738169
10600	10800	1.216977861	1.586828859	0.745140409
10800	11000	1.301841381	1.633346693	0.635313309
11000	11200	1.309280433	1.671577843	0.577729072
11200	11400	1.288851396	1.716272963	0.471681073
11400	11600	1.266158954	1.747193102	0.419843648
11600	11800	1.305383029	1.738764252	0.368944175
11800	12000	1.388380266	1.748092973	0.246590907
12000	12200	1.526332125	1.770274712	0.155395024
12200	12400	1.59259384	1.831019667	0.013417084
12400	12600	1.618251181	1.843473355	-0.024603649
12600	12800	1.635086661	1.846436174	-0.038240955
12800	13000	1.646850658	1.775197819	-0.074818113
13000	13200	1.716025441	1.858511819	-0.211392824
13200	13400	1.646878496	1.839727175	-0.38298374
13400	13600	1.660709362	1.961592899	-0.516126404
13600	13800	1.635590722	1.922584142	-0.535010519
13800	14000	1.719086302	2.014684476	-0.580022793
14000	14200	1.735608434	1.93833089	-0.5427765
14200	14400	1.76728802	2.082671584	-0.620594452
14400	14600	1.772154709	2.12766834	-0.65200298
14600	14800	1.752530604	2.244205351	-0.764970996
14800	15000	1.743799556	2.190829551	-0.807188779
15000	15200	1.711348913	2.248317155	-0.807812475
15200	15400	1.645781098	2.365045336	-0.807083289
15400	15600	1.692620586	2.446536358	-0.795220693
15600	15800	1.714700744	2.517792951	-0.811200191
15800	16000	1.748113858	2.604957266	-0.795498399
16000	16200	1.61462511	2.710537936	-0.809926953
16200	16400	1.56285785	2.807519266	-0.880822312
16400	16600	1.549977095	2.882256338	-0.928471416
16600	16800	1.560690214	2.969028947	-0.899195806
16800	17000	1.522935051	3.069985801	-0.804720479
17000	17200	1.470616065	3.184906224	-0.740233519
17200	17400	1.409867954	3.322724147	-0.705984764
17400	17600	1.350624504	3.396357614	-0.708822521
17600	17800	1.245306172	3.464289308	-0.722635661
17800	18000	1.231269201	3.599980383	-0.746051392
18000	18200	1.219206681	3.754925203	-0.712020417
18200	18400	1.27749613	3.844692882	-0.619118363
18400	18600	1.235470353	3.88580191	-0.563790705
18600	18800	1.21508397	3.944226338	-0.542469703
18800	19000	1.185562021	4.054441119	-0.539107521
19000	19200	1.123803654	4.125531936	-0.517824999
19200	19400	1.091865196	4.20606914	-0.473670267
19400	19600	1.03210626	4.253062606	-0.469837752
19600	19800	1.073672643	4.354404621	-0.486422357
19800	20000	1.095429155	4.392963553	-0.459745366
20000	20200	1.102551011	4.481440025	-0.462642688
20200	20400	1.074412128	4.526760192	-0.431339681
20400	20600	1.106333446	4.621167855	-0.485298564
20600	20800	1.144540019	4.65524324	-0.517071313
20800	21000	1.176520724	4.693250231	-0.574399404
21000	21200	1.168469638	4.693587114	-0.641383027
21200	21400	1.218430543	4.681669856	-0.694303117
21400	21600	1.272544542	4.683112335	-0.71283811
21600	21800	1.31120854	4.704518376	-0.731681949
21800	22000	1.363540776	4.73058629	-0.731046827
22000	22200	1.376020005	4.699159173	-0.781018472
22200	22400	1.379662497	4.692815244	-0.819895745
22400	22600	1.334375831	4.699534102	-0.873838436
22600	22800	1.389911621	4.754205599	-0.959863335
22800	23000	1.393538933	4.781587702	-1.016114094
23000	23200	1.457788021	4.777135807	-1.04193951
23200	23400	1.493056991	4.744933825	-1.046001837
23400	23600	1.58585989	4.683743316	-1.035813444
23600	23800	1.639666122	4.676165814	-1.085468467
23800	24000	1.650952604	4.637216176	-1.079041213
24000	24200	1.63213488	4.642776711	-1.094429782
24200	24400	1.597558334	4.638196478	-1.129785469
24400	24600	1.589116071	4.644155169	-1.151021178
24600	24800	1.6048674	4.630605722	-1.172649537
24800	25000	1.632540922	4.645355948	-1.195569336
25000	25200	1.612906161	4.649581856	-1.213341985
25200	25400	1.598738629	4.645675644	-1.226056519
25400	25600	1.595356487	4.594277501	-1.136709768
25600	25800	1.579761755	4.613188257	-1.074000552
25800	26000	1.521188468	4.593914216	-1.069885115
26000	26200	1.433647921	4.612506564	-1.070102134
26200	26400	1.390999495	4.603382026	-1.072125092
26400	26600	1.305750528	4.635097817	-0.988416496
26600	26800	1.31226142	4.618397526	-0.943674741
26800	27000	1.229893527	4.615805334	-0.889482888
27000	27200	1.154439539	4.591300213	-0.838179401
27200	27400	0.983677857	4.536792362	-0.835178645
27400	27600	0.886142605	4.51555068	-0.786659249
27600	27800	0.787716232	4.514147851	-0.759307726
27800	28000	0.746479647	4.578077526	-0.618832978
28000	28200	0.694071503	4.557239391	-0.580268941
28200	28400	0.694980137	4.538862517	-0.520650889
28400	28600	0.618276655	4.520192104	-0.499080794
28600	28800	0.541792007	4.495595429	-0.423602033
28800	29000	0.411370641	4.399553574	-0.386832764
29000	29200	0.296961069	4.356182866	-0.375326852
29200	29400	0.245218697	4.359310137	-0.393726943
29400	29600	0.213343771	4.419975433	-0.353337171
29600	29800	0.164300805	4.337055164	-0.318624726
29800	30000	0.069733892	4.231702372	-0.244512914
30000	30200	0.058666533	4.151027093	-0.212283506
30200	30400	0.040891872	4.140706991	-0.250226848
30400	30600	0.068686314	4.090903022	-0.280269258
30600	30800	-0.028638489	4.041796689	-0.339482031
30800	31000	-0.074368065	3.922827263	-0.318982518
31000	31200	-0.172400029	3.822897702	-0.354692899
31200	31400	-0.149925833	3.632012999	-0.368045654
31400	31600	-0.070353229	3.551605561	-0.354498835
31600	31800	-0.063642534	3.435892235	-0.365749912
31800	32000	-0.05196186	3.331965755	-0.364738782
32000	32200	-0.113686977	3.21760553	-0.380839323
32200	32400	-0.050029066	3.087799021	-0.397088526
32400	32600	-0.051351226	3.083686517	-0.428908811
32600	32800	-0.021797261	2.999775133	-0.463018934
32800	33000	0.024363027	2.984959157	-0.423031692
33000	33200	0.095801286	2.744311533	-0.48288565
33200	33400	0.128455021	2.599481991	-0.552934974
33400	33600	0.098610721	2.46568331	-0.644708736
33600	33800	0.074367343	2.438447402	-0.616607574
33800	34000	0.076914613	2.321464259	-0.622573492
34000	34200	0.115186812	2.190461938	-0.639169282
34200	34400	0.154641418	2.067171575	-0.677067375
34400	34600	0.184170529	1.978021392	-0.64756149
34600	34800	0.195008076	1.921572187	-0.630168719
34800	35000	0.243907114	1.820867067	-0.620167238
35000	35200	0.262985469	1.75221335	-0.643967891
35200	35400	0.300887503	1.62354297	-0.678371236
35400	35600	0.260409228	1.562291693	-0.69967046
35600	35800	0.308379935	1.451827938	-0.700988691
35800	36000	0.353572027	1.307263943	-0.698667592
36000	36200	0.400737827	1.221162461	-0.688765744
36200	36400	0.458572477	1.169180872	-0.679219192
36400	36600	0.400312211	1.155914875	-0.714932324
36600	36800	0.358927083	1.090311603	-0.692496228
36800	37000	0.318239384	1.007906682	-0.64822703
37000	37200	0.43056479	0.928125637	-0.518232226
37200	37400	0.53374267	0.874649251	-0.468109323
37400	37600	0.559395317	0.827709047	-0.535111392
37600	37800	0.473388062	0.79767738	-0.570538748
37800	38000	0.421921754	0.68242598	-0.564762134
38000	38200	0.374505511	0.598705545	-0.452685668
38200	38400	0.406003106	0.522865812	-0.420413635
38400	38600	0.415452452	0.543224379	-0.381607875
38600	38800	0.428524435	0.4851691	-0.385343319
38800	39000	0.408023959	0.413064301	-0.405526291
39000	39200	0.398351159	0.354005928	-0.434176695
39200	39400	0.438843305	0.301687532	-0.402717184
39400	39600	0.420388809	0.249020071	-0.306590849
39600	39800	0.425133806	0.154299817	-0.254688065
39800	40000	0.364843053	0.127079014	-0.186729976
40000	40200	0.362694559	0.106142118	-0.203895136
40200	40400	0.324826829	0.105645034	-0.217364977
40400	40600	0.33180891	0.061175537	-0.198203373
40600	40800	0.354318801	-0.003778198	-0.212905181
40800	41000	0.333600004	0.014999831	-0.168243844
41000	41200	0.314432542	-0.033440713	-0.241839351
41200	41400	0.262810873	-0.019086974	-0.157135152
41400	41600	0.306723346	-0.090158413	-0.101490078
41600	41800	0.243963725	-0.09838047	-0.056060475
41800	42000	0.246510482	-0.152569814	-0.078846854
42000	42200	0.170824268	-0.254540596	-0.120400211
42200	42400	0.177466486	-0.241432343	-0.150786058
42400	42600	0.117785072	-0.281228969	-0.135267343
42600	42800	0.094266871	-0.258273381	-0.130715686
42800	43000	0.029263242	-0.34091143	-0.097276347
43000	43200	0.029679167	-0.417850732	-0.120008251
43200	43400	0.001593877	-0.49017189	-0.129684149
43400	43600	-0.003099039	-0.516673223	-0.161014282
43600	43800	-0.026832695	-0.50713832	-0.09918015
43800	44000	-0.019064284	-0.502671168	-0.090101918
44000	44200	-0.012610849	-0.628059038	-0.043286302
44200	44400	-0.020239321	-0.699176287	-0.051352504
44400	44600	-0.041355684	-0.752013922	-0.036719384
44600	44800	-0.055598566	-0.747235685	-0.03856968
44800	45000	-0.09608357	-0.761504045	-0.048109164
45000	45200	-0.140359202	-0.827941398	-0.059803977
45200	45400	-0.116597073	-0.876061877	-0.06270606
45400	45600	-0.101962998	-0.938253595	-0.12411759
45600	45800	-0.086418686	-1.006162789	-0.128228275
45800	46000	-0.120695382	-1.098433917	-0.132428273
46000	46200	-0.128434943	-1.150195092	-0.071943151
46200	46400	-0.101033226	-1.226036788	-0.043812945
46400	46600	-0.0930858	-1.270147046	-0.077197996
46600	46800	-0.08005448	-1.369460603	-0.142389928
46800	47000	-0.074075709	-1.428151987	-0.184400436
47000	47200	-0.08296679	-1.465074225	-0.198940184
47200	47400	-0.085816726	-1.503371238	-0.22764071
47400	47600	-0.110181276	-1.532452079	-0.309539905
47600	47800	-0.111639123	-1.563587286	-0.314357256
47800	48000	-0.140201237	-1.615621985	-0.274742048
48000	48200	-0.110098926	-1.626770029	-0.223546082
48200	48400	-0.063953232	-1.623332258	-0.277403633
48400	48600	-0.085103282	-1.622108911	-0.30911003
48600	48800	-0.052108863	-1.705716477	-0.342525991
48800	49000	-0.036511818	-1.797930159	-0.312428726
49000	49200	0.034969892	-1.837268677	-0.318476391
49200	49400	-0.017008322	-1.837558048	-0.285416037
49400	49600	-0.064996483	-1.803745551	-0.346845095
49600	49800	-0.082102766	-1.764150754	-0.385855814
49800	50000	-0.051258649	-1.718767391	-0.457898105
50000	50200	-0.032696166	-1.684820236	-0.452259277
50200	50400	-0.007221718	-1.695702804	-0.417097533
50400	50600	-0.065427673	-1.661868955	-0.46516008
50600	50800	-0.073903015	-1.627865685	-0.486094574
50800	51000	-0.107256566	-1.561040422	-0.578251893
51000	51200	-0.111980051	-1.490944606	-0.576873123
51200	51400	-0.134185717	-1.396552067	-0.619371731
51400	51600	-0.170171265	-1.340957593	-0.621923462
51600	51800	-0.116124195	-1.264394859	-0.578530988
51800	52000	-0.089846215	-1.204754959	-0.551160866
52000	52200	-0.097559457	-1.096957993	-0.590169906
52200	52400	-0.130999234	-1.033895306	-0.654208158
52400	52600	-0.193386948	-0.991958125	-0.684990494
52600	52800	-0.139141599	-0.940152533	-0.644420426
52800	53000	-0.154932013	-0.848344184	-0.715812073
53000	53200	-0.136290064	-0.721118876	-0.769326224
53200	53400	-0.256395957	-0.671301354	-0.846789386
53400	53600	-0.252611687	-0.629204476	-0.813499693
53600	53800	-0.263802446	-0.563125165	-0.766566722
53800	54000	-0.220844325	-0.422627367	-0.754145272
54000	54200	-0.252961454	-0.348557408	-0.791521169
54200	54400	-0.253224328	-0.336376584	-0.838715231
54400	54600	-0.227935752	-0.344214959	-0.86222295
54600	54800	-0.232764501	-0.368382108	-0.823692813
54800	55000	-0.17663763	-0.319384063	-0.831271205
55000	55200	-0.16502866	-0.306360417	-0.924184591
55200	55400	-0.138633535	-0.252377263	-0.937396308
55400	55600	-0.136200275	-0.276856851	-0.970195006
55600	55800	-0.139829677	-0.2403048	-0.888182046
55800	56000	-0.147025391	-0.265976121	-0.941865756
56000	56200	-0.190022764	-0.339845724	-0.94012949
56200	56400	-0.130918697	-0.370433123	-0.977663671
56400	56600	-0.086016442	-0.445316405	-0.996366211
56600	56800	-0.042388044	-0.486432043	-0.984589268
56800	57000	-0.087523113	-0.576380176	-0.970604164
57000	57200	-0.0569389	-0.609220726	-0.947229648
57200	57400	-0.033657036	-0.697993469	-0.916184829
57400	57600	0.012097546	-0.835688384	-0.925423268
57600	57800	0.015673405	-0.890648227	-0.904858531
57800	58000	0.050313044	-0.917572409	-0.948714004
58000	58200	0.100880289	-0.95568625	-0.873353225
58200	58400	0.113491298	-1.034261038	-0.874264109
58400	58600	0.135024755	-1.070372419	-0.833670927
58600	58800	0.15944484	-1.07064874	-0.826243117
58800	59000	0.252086311	-1.193888591	-0.757910909
59000	59200	0.262126523	-1.254931395	-0.75372746
59200	59400	0.268622746	-1.343608548	-0.78491006
59400	59600	0.227154047	-1.334596696	-0.792628363
59600	59800	0.271015963	-1.418650442	-0.729971064
59800	60000	0.345251012	-1.42755272	-0.65450003
60000	60200	0.369181314	-1.428551574	-0.612728446
60200	60400	0.344388577	-1.402689995	-0.605541344
60400	60600	0.29145914	-1.462905944	-0.595241913
60600	60800	0.360837202	-1.461799112	-0.586107602
60800	61000	0.364129137	-1.427733046	-0.537886552
61000	61200	0.282631556	-1.325927233	-0.520984506
61200	61400	0.209979545	-1.22781788	-0.482408274
61400	61600	0.204221513	-1.226764135	-0.455570253
61600	61800	0.252334623	-1.209686669	-0.363715772
61800	62000	0.176386102	-1.249820795	-0.343045383
62000	62200	0.168797034	-1.152576375	-0.29893387
62200	62400	0.118174436	-1.088581314	-0.30709772
62400	62600	0.111226162	-1.052351842	-0.267197872
62600	62800	0.059523916	-1.041677257	-0.253546442
62800	63000	0.071680092	-1.047478753	-0.270752419
63000	63200	0.065280032	-0.975312885	-0.24596896
63200	63400	0.059954749	-0.93065551	-0.192480783
63400	63600	-0.014220445	-0.817368314	-0.16164962
63600	63800	0.021328162	-0.742008002	-0.079734683
63800	64000	-0.034594253	-0.669432275	-0.038408766
64000	64200	-0.030010408	-0.62755145	0.071864537
64200	64400	-0.097205711	-0.549040965	0.094328154
64400	64600	-0.100666702	-0.553783372	0.13569783
64600	64800	-0.097377658	-0.539041267	0.188139045
64800	65000	-0.105361353	-0.537683107	0.213564544
65000	65200	-0.129734905	-0.51690858	0.163815326
65200	65400	-0.184231047	-0.489560402	0.102852795
65400	65600	-0.194669329	-0.541001113	0.107829938
65600	65800	-0.191222207	-0.514454232	0.204805984
65800	66000	-0.139210463	-0.56083648	0.286880579
66000	66200	-0.148280918	-0.563268204	0.310294386
66200	66400	-0.124753715	-0.613109623	0.277926043
66400	66600	-0.169405769	-0.596429684	0.284519251
66600	66800	-0.202748552	-0.56451393	0.263792274
66800	67000	-0.17649193	-0.590198866	0.249369966
67000	67200	-0.085769599	-0.626948661	0.193476472
67200	67400	-0.01873959	-0.719072915	0.225973201
67400	67600	-0.044129019	-0.734574044	0.224075531
67600	67800	-0.051028227	-0.800825527	0.258750092
67800	68000	-0.035480276	-0.821359182	0.225384764
68000	68200	-0.034936493	-0.885655003	0.203033558
68200	68400	0.003150695	-0.964893283	0.195751402
68400	68600	0.000512792	-0.979317996	0.199956197
68600	68800	0.012111211	-1.038665235	0.174636692
68800	69000	-0.049144748	-1.067398988	0.152505927
69000	69200	-0.075603725	-1.123882653	0.126553565
69200	69400	-0.052268497	-1.128598177	0.161904214
69400	69600	0.003970485	-1.151749829	0.19422311
69600	69800	0.032839016	-1.250210161	0.167399341
69800	70000	0.077483774	-1.230633159	0.171316784
70000	70200	0.011329665	-1.187643902	0.09585692
70200	70400	0.013196138	-1.119002111	0.103211615
70400	70600	-0.033034295	-1.159554207	0.0874287
70600	70800	-0.00323846	-1.223945789	0.069197136
70800	71000	-0.03811202	-1.209022064	0.061751482
71000	71200	-0.095285457	-1.1254063	0.048912853
71200	71400	-0.133719477	-1.016600104	0.110717028
71400	71600	-0.121401759	-0.976739446	0.098798455
71600	71800	-0.156321472	-0.946460559	0.092979157
71800	72000	-0.135544162	-0.915160118	0.041815154
72000	72200	-0.224404185	-0.933733986	0.049928447
72200	72400	-0.232272479	-0.90277956	0.031871216
72400	72600	-0.290101577	-0.865860129	0.019638515
72600	72800	-0.320604067	-0.793125987	0.045863791
72800	73000	-0.311566838	-0.801034857	0.066549422
73000	73200	-0.356842283	-0.762783584	0.149028688
73200	73400	-0.314632574	-0.695250946	0.13708306
73400	73600	-0.372066859	-0.614351908	0.12820612
73600	73800	-0.365749843	-0.545242902	0.139815499
73800	74000	-0.407222467	-0.495062436	0.150200997
74000	74200	-0.373970937	-0.479606865	0.215196328
74200	74400	-0.344510587	-0.432134391	0.187689257
74400	74600	-0.330310229	-0.405948327	0.215711227
74600	74800	-0.305546157	-0.334534423	0.223251295
74800	75000	-0.321663578	-0.313468042	0.252415685
75000	75200	-0.266501827	-0.273614722	0.325361968
75200	75400	-0.254456795	-0.238526322	0.306380504
75400	75600	-0.265772446	-0.290335072	0.376000822
75600	75800	-0.274499201	-0.288782285	0.373877968
75800	76000	-0.34239842	-0.296251654	0.504286368
76000	76200	-0.316945788	-0.226750062	0.45026099
76200	76400	-0.275038791	-0.262181269	0.450027667
76400	76600	-0.171423318	-0.253170474	0.432583258
76600	76800	-0.092718334	-0.231052229	0.552614621
76800	77000	-0.018533019	-0.159489323	0.599353457
77000	77200	0.038229243	-0.165725078	0.622280219
77200	77400	0.040243615	-0.204542168	0.629026455
77400	77600	0.075027646	-0.258752856	0.668756708
77600	77800	0.047561767	-0.276695254	0.702248649
77800	78000	0.175699082	-0.26914287	0.704955948
78000	78200	0.206224415	-0.238492528	0.744722119
78200	78400	0.273686023	-0.247749954	0.802451533
78400	78600	0.239456921	-0.255327958	0.835008833
78600	78800	0.24290668	-0.24834368	0.889807438
78800	79000	0.317478046	-0.226354776	0.843751579
79000	79200	0.376908575	-0.212082596	0.89942777
79200	79400	0.386747347	-0.20957076	0.876312389
79400	79600	0.400570865	-0.215259551	0.920683894
79600	79800	0.443593969	-0.232648207	0.933663575
79800	80000	0.500359274	-0.172267424	0.992663423
80000	80200	0.515692165	-0.158194509	1.033625528
80200	80400	0.475042085	-0.112626917	0.988472104
80400	80600	0.478366552	-0.14469943	0.970359654
80600	80800	0.467402344	-0.111027759	0.929280086
80800	81000	0.428172518	-0.03917858	0.94987097
81000	81200	0.369321682	0.062007101	0.884424959
81200	81400	0.323297666	0.124485006	0.895616598
81400	81600	0.31091716	0.190601468	0.914984608
81600	81800	0.289219921	0.23110774	0.926985666
81800	82000	0.25290156	0.310080861	0.867694109
82000	82200	0.228556491	0.331838635	0.826832799
82200	82400	0.176311438	0.346524118	0.82668976
82400	82600	0.085974024	0.450367126	0.845412703
82600	82800	0.026525199	0.542169018	0.800566114
82800	83000	-0.019235355	0.630949165	0.739263135
83000	83200	0.004508242	0.680914771	0.671721376
83200	83400	-0.052324464	0.695856274	0.681072575
83400	83600	-0.123854502	0.757536875	0.685534119
83600	83800	-0.192333292	0.786341403	0.616888364
83800	84000	-0.233566314	0.854818095	0.567033516
84000	84200	-0.229805508	0.83695505	0.457521892
84200	84400	-0.260860036	0.803341861	0.49234312
84400	84600	-0.299446442	0.764922704	0.435638969
84600	84800	-0.33717232	0.83279595	0.47792716
84800	85000	-0.389054618	0.874843586	0.520198884
85000	85200	-0.357472196	0.914303491	0.503624202
85200	85400	-0.417467221	0.844501051	0.503447845
85400	85600	-0.488026244	0.748738769	0.427477445
85600	85800	-0.543916372	0.69178228	0.446953494
85800	86000	-0.512132748	0.675828922	0.420307465
86000	86200	-0.402914584	0.629829065	0.401826117
86200	86400	-0.444384111	0.612674046	0.381842405
86400	86600	-0.469008003	0.531774727	0.334930002
86600	86800	-0.515355451	0.465615411	0.325374768
86800	87000	-0.482144758	0.373695444	0.260311593
87000	87200	-0.447559621	0.300569549	0.30218065
87200	87400	-0.419165312	0.248971562	0.291144571
87400	87600	-0.373671035	0.199371647	0.358132481
87600	87800	-0.372418698	0.137311678	0.355944448
87800	88000	-0.363360146	0.124533926	0.404508145
88000	88200	-0.352319668	0.017527027	0.386279494
88200	88400	-0.340557448	-0.08344173	0.42537381
88400	88600	-0.323808457	-0.164973922	0.385909252
88600	88800	-0.324056636	-0.195910015	0.403260584
88800	89000	-0.259740258	-0.229373362	0.329106758
89000	89200	-0.271129787	-0.307978196	0.363876673
89200	89400	-0.302480714	-0.416092471	0.381945939
89400	89600	-0.361714847	-0.482211474	0.406589437
89600	89800	-0.329438103	-0.511471137	0.400820336
89800	90000	-0.293649391	-0.539517445	0.42962494
90000	90200	-0.312252549	-0.526901115	0.421642656
90200	90400	-0.381433008	-0.546364922	0.426052404
90400	90600	-0.446962933	-0.616752712	0.40374174
90600	90800	-0.427112367	-0.699487097	0.452195635
90800	91000	-0.378891395	-0.718220534	0.490591099
91000	91200	-0.410516362	-0.611732373	0.501167971
91200	91400	-0.447127724	-0.56177804	0.481056652
91400	91600	-0.52011321	-0.572969011	0.425743497
91600	91800	-0.509022527	-0.639231475	0.405631097
91800	92000	-0.57186506	-0.690056741	0.400626442
92000	92200	-0.657547151	-0.657768176	0.44416293
92200	92400	-0.688214574	-0.66644765	0.4666078
92400	92600	-0.755559373	-0.576471656	0.483078756
92600	92800	-0.791156138	-0.556357727	0.479611796
92800	93000	-0.813106239	-0.493403043	0.450095937
93000	93200	-0.825765265	-0.499953909	0.480866636
93200	93400	-0.797911357	-0.505888214	0.500889599
93400	93600	-0.853140168	-0.458140547	0.491480017
93600	93800	-0.872610575	-0.379346304	0.446035479
93800	94000	-0.918704977	-0.288102757	0.409993633
94000	94200	-0.938336661	-0.275977069	0.427446956
94200	94400	-0.971039104	-0.270740077	0.441420395
94400	94600	-0.992002591	-0.266406518	0.436949407
94600	94800	-0.99388091	-0.289476728	0.38979019
94800	95000	-0.988783796	-0.252629044	0.355394788
95000	95200	-1.034077932	-0.191372598	0.298450724
95200	95400	-1.06161319	-0.06678789	0.317083917
95400	95600	-0.99818287	-0.036421241	0.226096642
95600	95800	-0.926025139	-0.03386396	0.209600131
95800	96000	-0.928220544	-0.010007893	0.122352871
96000	96200	-0.948385692	0.010395758	0.142463502
96200	96400	-0.945360981	0.022498102	0.109665104
96400	96600	-0.911053814	0.013402118	0.102506946
96600	96800	-0.911315621	0.065633476	0.017761112
96800	97000	-0.93846311	0.13222588	0.041554773
97000	97200	-0.894965514	0.13862862	-0.003245223
97200	97400	-0.843508408	0.121172806	0.01592674
97400	97600	-0.790463271	0.048698886	-0.126631598
97600	97800	-0.815631006	0.058879681	-0.161606166
97800	98000	-0.786667231	0.049496295	-0.184584149
98000	98200	-0.775920638	0.101596035	-0.175908155
98200	98400	-0.689193644	0.108002788	-0.197587177
98400	98600	-0.630340742	0.163223136	-0.22908469
98600	98800	-0.577738252	0.135466135	-0.247987875
98800	99000	-0.545955947	0.180584841	-0.268876993
99000	99200	-0.60455246	0.188965514	-0.278733423
99200	99400	-0.544126875	0.22165273	-0.21811917
99400	99600	-0.543243267	0.21136274	-0.170446271
99600	99800	-0.499728336	0.17734156	-0.128592867
99800	1e+05	-0.523756934	0.194941902	-0.142737433
1e+05	100200	-0.479777377	0.225352889	-0.174749067
100200	100400	-0.472786677	0.25169472	-0.15914072
100400	100600	-0.473210547	0.271752706	-0.088251387
100600	100800	-0.504828865	0.246663412	-0.01334498
100800	101000	-0.509268242	0.297438314	0.022971691
101000	101200	-0.502120586	0.340402647	0.056600347
101200	101400	-0.508532644	0.340370118	0.105266758
101400	101600	-0.578905849	0.309115213	0.2252231
101600	101800	-0.605818324	0.277456279	0.271236682
101800	102000	-0.644553644	0.298200575	0.402295178
102000	102200	-0.639705959	0.242504521	0.434922189
102200	102400	-0.690456509	0.248810649	0.529386454
102400	102600	-0.747840939	0.25446277	0.541672473
102600	102800	-0.784042282	0.292521613	0.621435787
102800	103000	-0.80520183	0.284244457	0.696194214
103000	103200	-0.802678627	0.212312381	0.765204723
103200	103400	-0.82228936	0.221320537	0.841018346
103400	103600	-0.854225629	0.212047841	0.917222342
103600	103800	-0.903431837	0.261138969	0.972558301
103800	104000	-0.90972272	0.251141218	1.027281958
104000	104200	-0.900079297	0.207146031	1.087651608
104200	104400	-0.857341475	0.187000743	1.153549576
104400	104600	-0.865099482	0.13224279	1.18927337
104600	104800	-0.867545926	0.134745802	1.266373563
104800	105000	-0.926651932	0.066040302	1.328824269
105000	105200	-0.950206333	0.049195115	1.373127929
105200	105400	-0.90939279	-0.022464717	1.285803047
105400	105600	-0.906561271	-0.031265974	1.279121506
105600	105800	-0.900925536	-0.117880014	1.226932708
105800	106000	-0.930190649	-0.172148376	1.2619574
106000	106200	-0.87787192	-0.238054732	1.276802278
106200	106400	-0.846807055	-0.302620252	1.279116949
106400	106600	-0.859591724	-0.40069501	1.222248688
106600	106800	-0.822773167	-0.522027818	1.149425295
106800	107000	-0.810617047	-0.643607122	1.174511679
107000	107200	-0.805654038	-0.739865891	1.16778991
107200	107400	-0.789410671	-0.776520758	1.067815155
107400	107600	-0.730149225	-0.828973191	0.960167316
107600	107800	-0.698922298	-0.86638599	0.894092513
107800	108000	-0.714555545	-0.914354171	0.905425073
108000	108200	-0.729049344	-0.997557269	0.869635058
108200	108400	-0.646536829	-1.080723537	0.768932348
108400	108600	-0.618859824	-1.144973768	0.718871624
108600	108800	-0.532157443	-1.194959522	0.612434042
108800	109000	-0.560942831	-1.297143996	0.599435475
109000	109200	-0.48182065	-1.384261653	0.526993334
109200	109400	-0.475748202	-1.39054005	0.460571501
109400	109600	-0.385055251	-1.360717457	0.427717602
109600	109800	-0.403212555	-1.416539193	0.388446027
109800	110000	-0.345603376	-1.428825423	0.418520338
110000	110200	-0.375109891	-1.436942437	0.360859828
110200	110400	-0.355784363	-1.414663406	0.341915519
110400	110600	-0.388617379	-1.430938658	0.279064798
110600	110800	-0.355934544	-1.42696312	0.254427021
110800	111000	-0.367468811	-1.439986465	0.231244616
111000	111200	-0.373985968	-1.391313041	0.265190961
111200	111400	-0.407811932	-1.35494359	0.283577976
111400	111600	-0.43947635	-1.311359431	0.227262802
111600	111800	-0.426016099	-1.253091719	0.184441441
111800	112000	-0.353076078	-1.20253672	0.131199303
112000	112200	-0.33778888	-1.123449292	0.143181161
112200	112400	-0.366274156	-1.092348601	0.13514165
112400	112600	-0.453586874	-1.030047242	0.221539004
112600	112800	-0.489263092	-1.017967231	0.238333508
112800	113000	-0.482647612	-0.973454812	0.263085618
113000	113200	-0.459374325	-0.958810779	0.207195627
113200	113400	-0.454503322	-0.845971278	0.256470377
113400	113600	-0.494922676	-0.839530286	0.301344938
113600	113800	-0.577283228	-0.75870933	0.320876948
113800	114000	-0.597485269	-0.786073234	0.342941795
114000	114200	-0.673688124	-0.703766354	0.315566672
114200	114400	-0.628681196	-0.708304906	0.351272331
114400	114600	-0.674265441	-0.645869747	0.358767186
114600	114800	-0.678642051	-0.687625133	0.36984707
114800	115000	-0.754470021	-0.746044405	0.409690472
115000	115200	-0.80212502	-0.766174414	0.370508816
115200	115400	-0.835831799	-0.751970526	0.389365839
115400	115600	-0.885006431	-0.745130753	0.383703395
115600	115800	-0.906046148	-0.804313994	0.450181903
115800	116000	-0.878430833	-0.871834676	0.442611986
116000	116200	-0.874073847	-0.85767027	0.408690421
116200	116400	-0.867164798	-0.890021821	0.384269224
116400	116600	-0.965535044	-0.932287085	0.349786698
116600	116800	-0.971117157	-1.034928759	0.316537434
116800	117000	-0.968368797	-1.125841899	0.27012583
117000	117200	-0.989853429	-1.202891966	0.34260559
117200	117400	-1.148264709	-1.359786014	0.408082684
117400	117600	-1.250309342	-1.383543483	0.419469643
117600	117800	-1.212897192	-1.487422535	0.375012372
117800	118000	-1.103766854	-1.484912103	0.404852139
118000	118200	-1.038808151	-1.63650707	0.426347929
118200	118400	-1.060299249	-1.682120625	0.432994419
118400	118600	-1.131012721	-1.782850776	0.401734926
118600	118800	-1.163775412	-1.802865892	0.374191853
118800	119000	-1.13229078	-1.847788805	0.351890219
119000	119200	-1.057085977	-1.885850774	0.348422597
119200	119400	-1.032148609	-1.940038397	0.373665231
119400	119600	-1.003121747	-2.052273779	0.379501187
119600	119800	-1.05427381	-2.135557383	0.330463729
119800	120000	-1.011681762	-2.174051887	0.322466482
120000	120200	-1.016634191	-2.149234931	0.293989939
120200	120400	-0.919243624	-2.101523254	0.285134836
120400	120600	-0.829415871	-2.067741557	0.282275078
120600	120800	-0.733853632	-2.059209725	0.339496139
120800	121000	-0.668262964	-2.066640122	0.416467479
121000	121200	-0.662792423	-2.074981575	0.439780641
121200	121400	-0.580954421	-2.01440502	0.446345313
121400	121600	-0.476068859	-1.952186256	0.379161618
121600	121800	-0.342349199	-1.946928664	0.416738487
121800	122000	-0.329470834	-1.908814522	0.43987914
122000	122200	-0.258148493	-1.921248344	0.507850108
122200	122400	-0.222132693	-1.786672213	0.484083563
122400	122600	-0.167443004	-1.72806266	0.452705332
122600	122800	-0.083749298	-1.593077996	0.435279697
122800	123000	0.021218263	-1.507905831	0.441992285
123000	123200	0.151197777	-1.447862657	0.45253892
123200	123400	0.204938022	-1.356089588	0.432187096
123400	123600	0.2760037	-1.298715208	0.432888798
123600	123800	0.3753595	-1.205542723	0.408091446
123800	124000	0.434103382	-1.081656854	0.371699696
124000	124200	0.488942806	-0.969716529	0.342895846
124200	124400	0.510321785	-0.887957424	0.360918356
124400	124600	0.587850152	-0.81299318	0.424833548
124600	124800	0.590810048	-0.743427391	0.412109538
124800	125000	0.679526865	-0.663528723	0.409934206
125000	125200	0.660290373	-0.651138337	0.379301697
125200	125400	0.617550757	-0.614874327	0.361696669
125400	125600	0.598121298	-0.510359114	0.310385185
125600	125800	0.613961932	-0.392834744	0.266754962
125800	126000	0.672972465	-0.366699318	0.269193774
126000	126200	0.629880621	-0.319977731	0.242968353
126200	126400	0.581028484	-0.282387367	0.247811924
126400	126600	0.547473317	-0.22002535	0.169075554
126600	126800	0.466077903	-0.206974711	0.130112334
126800	127000	0.436934765	-0.17613562	0.089566217
127000	127200	0.364978198	-0.148490341	0.128522315
127200	127400	0.284532581	-0.15842346	0.129407757
127400	127600	0.280930824	-0.193673454	0.081578606
127600	127800	0.275069486	-0.135477522	0.046140264
127800	128000	0.264435774	-0.086625376	0.002344759
128000	128200	0.172850963	-0.029815054	-0.006789642
128200	128400	0.0958767	-0.034410408	-0.076382695
128400	128600	0.052302669	-0.018215322	-0.04454886
128600	128800	-0.039843632	-0.027933402	-0.070088415
128800	129000	-0.089475214	-0.072777908	-0.094899573
129000	129200	-0.109228275	-0.125855671	-0.095614204
129200	129400	-0.100853628	-0.095423941	-0.144269494
129400	129600	-0.138708527	-0.073146022	-0.106687644
129600	129800	-0.234226354	-0.043144913	-0.153278363
129800	130000	-0.303510067	-0.126610952	-0.090947868
130000	130200	-0.341121042	-0.166332977	-0.068864519
130200	130400	-0.340129814	-0.192289301	-0.036034067
130400	130600	-0.364670555	-0.183834564	-0.088834849
130600	130800	-0.324693243	-0.202269457	-0.119602199
130800	131000	-0.343399208	-0.260129979	-0.11418133
131000	131200	-0.325767172	-0.316695216	-0.003850824
131200	131400	-0.350763602	-0.26687059	0.070895201
131400	131600	-0.221653581	-0.295452673	0.115675815
131600	131800	-0.188370691	-0.306599521	0.13408354
131800	132000	-0.134154781	-0.428123774	0.14147739
132000	132200	-0.187196134	-0.451080073	0.181300364
132200	132400	-0.17347085	-0.508552464	0.229400251
132400	132600	-0.171554103	-0.548262097	0.278644893
132600	132800	-0.15093715	-0.564888843	0.324798921
132800	133000	-0.113676383	-0.574048193	0.349251184
133000	133200	-0.1013903	-0.617017472	0.403923339
133200	133400	-0.098045032	-0.658815557	0.38139927
133400	133600	-0.076124014	-0.732331059	0.379970171
133600	133800	-0.032751592	-0.767777072	0.34878591
133800	134000	-0.019164256	-0.806351654	0.379547768
134000	134200	0.006851603	-0.827599783	0.399712228
134200	134400	-0.041506134	-0.849547872	0.408830771
134400	134600	-0.06790686	-0.88737581	0.425429948
134600	134800	-0.103312482	-0.894936682	0.404917959
134800	135000	-0.152193533	-0.913306313	0.476873257
135000	135200	-0.16523831	-0.907726934	0.447514373
135200	135400	-0.244910993	-0.878446303	0.450344112
135400	135600	-0.32898968	-0.866853464	0.376019804
135600	135800	-0.457901852	-0.915882768	0.369798502
135800	136000	-0.497046984	-0.995354037	0.364047395
136000	136200	-0.550352366	-1.02963628	0.268093265
136200	136400	-0.604913218	-0.995938897	0.209543478
136400	136600	-0.743102323	-0.959654504	0.103863974
136600	136800	-0.853309323	-0.883352472	0.05397221
136800	137000	-0.958077523	-0.857345816	-0.065635561
137000	137200	-1.040594948	-0.795991771	-0.150090594
137200	137400	-1.085024057	-0.802793003	-0.218669603
137400	137600	-1.119232472	-0.789236698	-0.279076188
137600	137800	-1.171320032	-0.749348364	-0.406989533
137800	138000	-1.306906776	-0.747147605	-0.572592926
138000	138200	-1.406923159	-0.724594545	-0.716858507
138200	138400	-1.563736733	-0.695808591	-0.789513304
138400	138600	-1.611689199	-0.611673123	-0.815407059
138600	138800	-1.704709183	-0.583356627	-0.886322943
138800	139000	-1.753660357	-0.577738001	-0.962297653
139000	139200	-1.872552259	-0.58187865	-1.133248106
139200	139400	-1.95470222	-0.555316694	-1.283648158
139400	139600	-1.990955681	-0.558598807	-1.422862441
139600	139800	-2.014566683	-0.527469608	-1.516757313
139800	140000	-2.068405423	-0.425972365	-1.560910398
140000	140200	-2.090663572	-0.425648285	-1.69563459
140200	140400	-2.033212284	-0.368308275	-1.749033784
140400	140600	-1.938531752	-0.366149368	-1.86134767
140600	140800	-1.923414449	-0.326514037	-1.894203843
140800	141000	-1.922116783	-0.331989097	-1.9934966
141000	141200	-1.901529629	-0.331742885	-2.072027903
141200	141400	-1.847196354	-0.259442178	-2.133251219
141400	141600	-1.781126432	-0.23890127	-2.202181497
141600	141800	-1.746530478	-0.248040257	-2.310882172
141800	142000	-1.702091009	-0.22860015	-2.422419382
142000	142200	-1.62282485	-0.20280335	-2.533679443
142200	142400	-1.584138804	-0.129123711	-2.589287933
142400	142600	-1.490888459	-0.138799513	-2.648414673
142600	142800	-1.417795773	-0.12631958	-2.670413294
142800	143000	-1.254393461	-0.183248473	-2.671593621
143000	143200	-1.07220388	-0.133621615	-2.734686319
143200	143400	-0.948618278	-0.163246185	-2.785960698
143400	143600	-0.870089623	-0.139584632	-2.850878534
143600	143800	-0.796742445	-0.184560763	-2.818583507
143800	144000	-0.717621563	-0.168557697	-2.780371055
144000	144200	-0.671368788	-0.196886403	-2.74388701
144200	144400	-0.585239777	-0.231499112	-2.747027654
144400	144600	-0.523606146	-0.266556459	-2.699281523
144600	144800	-0.403586557	-0.204440558	-2.654304786
144800	145000	-0.354526505	-0.14517024	-2.55051747
145000	145200	-0.256517566	-0.136206994	-2.546768912
145200	145400	-0.166656009	-0.177949324	-2.451218651
145400	145600	-0.156266896	-0.250211435	-2.372607415
145600	145800	-0.141973504	-0.259732291	-2.285721037
145800	146000	-0.147667041	-0.31717439	-2.19292561
146000	146200	-0.074593774	-0.332354256	-2.104119391
146200	146400	-0.057663989	-0.331485049	-1.947496641
146400	146600	-0.039311611	-0.328332581	-1.799321662
146600	146800	-0.037708937	-0.348729331	-1.649031217
146800	147000	-0.030730992	-0.396505813	-1.476381925
147000	147200	-0.042344352	-0.494541742	-1.335889627
147200	147400	-0.068070273	-0.546496322	-1.185242503
147400	147600	-0.096408087	-0.633716822	-1.036110362
147600	147800	-0.077877994	-0.641502866	-0.972982351
147800	148000	-0.076695446	-0.652864868	-0.826349611
148000	148200	-0.069859416	-0.68476065	-0.709306669
148200	148400	-0.097300718	-0.779387246	-0.488398241
148400	148600	-0.109045752	-0.854226026	-0.350088514
148600	148800	-0.083801046	-0.859336414	-0.23037235
148800	149000	-0.099121749	-0.829686202	-0.114049762
149000	149200	-0.1128827	-0.858472639	0.02845836
149200	149400	-0.203778828	-0.929969839	0.198862279
149400	149600	-0.231339658	-0.988351265	0.28190976
149600	149800	-0.251707073	-1.004077226	0.331321144
149800	150000	-0.22068035	-1.014786346	0.41209969
150000	150200	-0.23315172	-1.005248018	0.517806957
150200	150400	-0.192961849	-0.99492287	0.610120622
150400	150600	-0.13333856	-1.03919111	0.662058045
150600	150800	-0.064420689	-1.059332372	0.731733
150800	151000	-0.034433018	-1.126907096	0.81545053
151000	151200	-0.087489681	-1.127213812	0.862514264
151200	151400	-0.078314811	-1.126415416	0.858664314
151400	151600	-0.111746915	-1.160850218	0.850717858
151600	151800	-0.095952277	-1.169916706	0.809936713
151800	152000	-0.095691401	-1.187244173	0.764243233
152000	152200	-0.088022277	-1.122911143	0.705606088
152200	152400	-0.063048027	-1.135067609	0.707024224
152400	152600	-0.025587084	-1.165462773	0.747933763
152600	152800	0.0518695	-1.25040903	0.696763594
152800	153000	0.094965369	-1.25419561	0.678226219
153000	153200	0.101486717	-1.26160752	0.62056869
153200	153400	0.065928938	-1.236721142	0.587196835
153400	153600	0.089298949	-1.222558875	0.588392242
153600	153800	0.10523025	-1.165076836	0.535529557
153800	154000	0.15777523	-1.128144857	0.527694906
154000	154200	0.199966838	-1.165529634	0.43314781
154200	154400	0.243132745	-1.222064425	0.432923091
154400	154600	0.228952315	-1.222139862	0.438721589
154600	154800	0.186365971	-1.133844425	0.461508821
154800	155000	0.216094025	-1.16526644	0.41502584
155000	155200	0.215854834	-1.18514384	0.402569039
155200	155400	0.246504263	-1.151238774	0.395707242
155400	155600	0.203285782	-1.088716596	0.465191611
155600	155800	0.264543493	-1.056282653	0.438501039
155800	156000	0.270495116	-1.099373648	0.442365685
156000	156200	0.25771575	-1.063156073	0.449022653
156200	156400	0.229179837	-1.058116276	0.511628079
156400	156600	0.249787521	-1.026274253	0.551587874
156600	156800	0.250644765	-1.00439903	0.595851451
156800	157000	0.202790937	-0.974406679	0.692720603
157000	157200	0.168317346	-0.966583102	0.682063081
157200	157400	0.142831831	-0.978951924	0.697677291
157400	157600	0.133781958	-0.917751617	0.658407787
157600	157800	0.090082457	-0.907681055	0.747359086
157800	158000	0.065883458	-0.821902823	0.794052125
158000	158200	0.018995353	-0.792645509	0.88247349
158200	158400	0.013793894	-0.750729948	0.940049993
158400	158600	0.005380634	-0.760836064	0.990096206
158600	158800	0.010257364	-0.792690562	1.010897771
158800	159000	-0.006227654	-0.725101314	1.004177401
159000	159200	-0.015101125	-0.695871278	1.011300645
159200	159400	-0.009630878	-0.666492922	1.01442514
159400	159600	-0.064542258	-0.689467645	1.11901527
159600	159800	-0.10252338	-0.635117943	1.189272691
159800	160000	-0.146789165	-0.540163884	1.222483587
160000	160200	-0.145660006	-0.45835799	1.175444365
160200	160400	-0.210740444	-0.479892202	1.090658835
160400	160600	-0.216968297	-0.509240686	1.083268141
160600	160800	-0.227482	-0.563516233	1.105316323
160800	161000	-0.154324079	-0.51631487	1.174059235
161000	161200	-0.16881018	-0.491641237	1.101736056
161200	161400	-0.179184077	-0.46465843	1.035963843
161400	161600	-0.193012544	-0.481776508	1.027505682
161600	161800	-0.191551624	-0.542180349	1.072943114
161800	162000	-0.23604045	-0.546685326	1.023388052
162000	162200	-0.261041508	-0.555447576	0.980635026
162200	162400	-0.275418266	-0.559862858	0.930147019
162400	162600	-0.220264246	-0.575831709	0.927000753
162600	162800	-0.280615363	-0.541933475	0.899402352
162800	163000	-0.293548406	-0.467208253	0.840228678
163000	163200	-0.341747512	-0.434172188	0.758761118
163200	163400	-0.292534472	-0.451884524	0.633922179
163400	163600	-0.298247203	-0.490383625	0.572021885
163600	163800	-0.279783094	-0.530429251	0.530148368
163800	164000	-0.285076138	-0.531716477	0.557362785
164000	164200	-0.270510768	-0.601583194	0.492357784
164200	164400	-0.271106442	-0.628313133	0.446018685
164400	164600	-0.213376637	-0.691526866	0.375715517
164600	164800	-0.21509271	-0.725527256	0.405005584
164800	165000	-0.198250057	-0.739797825	0.363817145
165000	165200	-0.182901754	-0.762931507	0.337564703
165200	165400	-0.104643845	-0.802568623	0.25988837
165400	165600	-0.046063015	-0.831318734	0.267174673
165600	165800	-0.036320064	-0.951262904	0.191027035
165800	166000	-0.0410848	-0.994060278	0.212760907
166000	166200	-0.015023468	-1.109772085	0.194672014
166200	166400	-0.039479082	-1.103687972	0.209237276
166400	166600	-0.026640884	-1.168389473	0.183874198
166600	166800	0.004513335	-1.244767622	0.11270338
166800	167000	0.035197501	-1.338516955	0.069011901
167000	167200	0.080944676	-1.379819257	0.015612143
167200	167400	0.116956805	-1.465534576	0.049210761
167400	167600	0.13275946	-1.54163012	0.067662204
167600	167800	0.184990257	-1.642975564	0.119319879
167800	168000	0.167381767	-1.712753139	0.128443547
168000	168200	0.27911127	-1.810664815	0.137241511
168200	168400	0.293746528	-1.825734374	0.117952014
168400	168600	0.342159632	-1.88793141	0.096581253
168600	168800	0.313409993	-1.961390466	0.072093191
168800	169000	0.319471892	-2.087253185	0.016177149
169000	169200	0.384817958	-2.104843617	-0.03196644
169200	169400	0.443080866	-2.169076437	-0.018962403
169400	169600	0.4481878	-2.164693117	0.090958234
169600	169800	0.436118625	-2.234675212	0.141778162
169800	170000	0.451061529	-2.284985719	0.119128264
170000	170200	0.565160548	-2.406600433	0.035485606
170200	170400	0.629315265	-2.491153705	0.059382247
170400	170600	0.677625783	-2.496307341	0.060575165
170600	170800	0.697138746	-2.518052267	0.121346898
170800	171000	0.736566254	-2.530061379	0.136822433
171000	171200	0.820716831	-2.563891473	0.211992035
171200	171400	0.849443482	-2.662979775	0.207876716
171400	171600	0.889553182	-2.630550031	0.221371512
171600	171800	0.865157964	-2.683783315	0.179302514
171800	172000	0.871609697	-2.604311914	0.16983831
