# Supplementary material for: Landscape of the Epstein-Barr virus-host chromatin interactome and gene regulation
Source: EMBO J. 2025 May 27;44(13):3872–915. doi: 10.1038/s44318-025-00466-5 (PMC12216251; doi:10.1038/s44318-025-00466-5)
Supplement: Supplementary file 8 — Source data Fig. 1 [file 44318_2025_466_MOESM8_ESM.zip › Figure 1/1J/Fig1J.README.txt]

Examples of single clusters calculated from high-resolution STORM data. The CSV file represents the point spatial coordinates, which includes x, y, and z positions labeled as 'xnm', 'ynm', and 'znm', respectively, along with the cluster ID labeled as 'cluster_list'. 
The plot in Fig. 1J (left panel) corresponds to cluster 15, and the right panel corresponds to cluster 5.
Download the source data as input, and run the corresponding scripts to generate the respective figures. The scripts used to produce these figures have been deposited on Zenodo (https://doi.org/10.5281/zenodo.11215425).
