# Supplementary material for: Landscape of the Epstein-Barr virus-host chromatin interactome and gene regulation
Source: EMBO J. 2025 May 27;44(13):3872–915. doi: 10.1038/s44318-025-00466-5 (PMC12216251; doi:10.1038/s44318-025-00466-5)
Supplement: Supplementary file 8 — Source data Fig. 1 [file 44318_2025_466_MOESM8_ESM.zip › Figure 1/1J/Fig1J.STORM_point_coordinates.csv]

xnm	ynm	znm	frame	layer	cluster_list
121576.7	22803.7	680.7936	2	1	5
119693.8	22437.18	683.9619	3	1	29
121592.8	22804.66	695.2838	4	1	5
121596.6	22743.19	632.2077	5	1	5
121654	22746.25	627.9344	6	1	5
121592.4	22780.45	648.7474	7	1	5
121485	22772.68	687.3375	8	1	5
121592.1	22769.27	623.9809	10	1	5
120975.2	23997.45	572.9256	10	1	13
121653.9	22823.63	678.5737	13	1	5
122957.8	23509.58	-116.8815	15	1	44
121650.4	22792.33	611.655	17	1	5
123147.1	23099.26	72.4019	19	1	44
121554.7	22831.52	633.3624	20	1	5
123119.4	23105.82	184.9272	20	1	44
123130	23131.62	114.3135	21	1	44
121530.9	22830.71	651.3382	23	1	5
121591.2	22841.54	666.6012	24	1	5
121924.9	22819.09	674.4281	25	1	5
121578.7	22788.78	691.4523	26	1	5
121635.2	22777.2	631.2675	30	1	5
121525.6	22837.83	656.7578	31	1	5
121475.8	22795.65	620.7936	31	1	5
123185	22933.06	146.6047	31	1	35
122979.4	22906.04	228.8637	32	1	35
121449	22757.94	621.6649	34	1	5
121390.5	22768.32	611.1913	34	1	5
121634.8	22848.73	658.38	37	1	5
122030.5	22889.07	669.5839	39	1	5
122185	22760.28	614.4193	41	1	5
121953.8	22740.22	661.1482	43	1	5
121357	22622.7	-124.3484	48	1	43
121271.5	22710.8	572.2906	56	1	28
122062.1	22643.15	588.1093	57	1	5
121933	22769.72	678.8061	58	1	5
123453.1	22938.69	184.583	62	1	44
123568.2	23038.32	104.2897	63	1	44
123584.4	23322.48	64.75868	68	1	44
123423.5	23152.12	35.00681	69	1	44
121347.6	22571.4	-50.55637	70	1	43
123449.5	23320.96	263.7191	70	1	44
121633.1	22740.07	662.5942	72	1	5
121580.3	22842.77	673.9088	73	1	5
121356.9	22619.16	-99.51649	75	1	43
121620	22612.11	623.1328	76	1	5
121366.6	22629.27	-64.02245	80	1	43
121402.1	22640.75	-132.2773	82	1	43
121359.3	22569.15	114.2962	86	1	10
121390.4	22579.87	-36.06348	87	1	43
123780.5	24523.05	181.3015	87	1	3
121702.2	23128.55	45.14017	89	1	32
121628.6	22609.57	598.1686	91	1	5
122864.3	23517.22	147.5144	91	1	44
122816.7	23495.96	135.282	92	1	44
121666.3	23135.67	24.5862	93	1	32
121683	23140.38	9.992695	95	1	32
121682.2	23140.91	-55.83048	96	1	32
121729.5	23115.08	-16.98122	97	1	32
121724.3	23105.64	-2.270699	98	1	32
121711.4	23110.45	37.98933	99	1	32
121729	23117.33	-9.597588	100	1	32
121742.1	23098.05	37.82816	101	1	32
121746	23093.44	29.90856	102	1	32
121723.9	23096.54	12.21027	103	1	32
121994.8	23116.69	436.9167	104	1	44
121588.8	22675.36	577.613	104	1	5
121747.8	23102.26	-4.218388	104	1	32
121743	23102.89	28.53823	105	1	32
121981.2	23114.51	439.2833	106	1	44
121740.4	23088.39	23.60277	106	1	32
121746.4	23094.74	49.73831	107	1	32
121755.1	23108.26	55.89018	108	1	32
121741	23091.84	26.10226	109	1	32
121734.7	23104.7	37.83092	110	1	32
121756.1	23099	44.94305	111	1	32
121740.7	23100.9	29.77114	112	1	32
121737	23100.46	37.52298	113	1	32
121723	23092.46	13.96732	114	1	32
121712.5	23094.61	22.20869	115	1	32
121726.8	23094.97	21.55991	116	1	32
121725	23099.71	44.67573	117	1	32
121739.1	23083.48	46.81149	118	1	32
121428.3	22633.58	16.21752	126	1	43
121185.1	22637.91	626.7968	127	1	28
120892.1	22530.02	-385.4612	127	1	36
120885.4	22628.71	677.1431	128	1	28
121018.1	22607.65	579.7664	128	1	28
120833.9	22612.12	611.9246	129	1	28
120390.5	22492.11	31.30016	131	1	51
121475	22691.25	8.253956	132	1	6
120824.1	22611.24	663.3146	134	1	28
121847	22855.39	695.0925	147	1	5
121639.1	22831.79	664.8182	149	1	5
121768.6	23013.85	-180.4077	157	1	55
122052.2	22665.17	634.8177	162	1	5
121919	22881.65	624.7664	164	1	5
121767.4	22769.17	664.5085	168	1	5
121440.1	22650.81	-104.0755	169	1	43
121582.5	22761.17	687.171	170	1	5
121441.7	22647.27	71.57126	174	1	6
121333.1	22637.41	676.582	181	1	5
121241.4	22715.69	697.4194	184	1	28
121682.3	22748.36	663.6953	188	1	5
121129.4	24489.69	18.64767	190	1	27
121105.2	24500.79	25.83256	191	1	27
121089.1	24583.58	-24.70961	192	1	27
121833.6	22706.63	666.2092	193	1	5
121429.2	24621.85	581.1373	194	1	58
121080.8	24582.46	76.69325	195	1	27
121333.1	24624.44	518.4183	197	1	58
121151	24537.36	76.72205	198	1	27
121696.7	22699.04	628.8649	198	1	5
121118.6	24688.52	216.125	199	1	27
121065	24677.03	171.3227	200	1	27
121289.5	24677.55	473.5265	201	1	58
121090.6	24691.51	217.2087	202	1	27
121080.4	24687.29	130.6221	203	1	27
121605.4	22834.09	644.947	203	1	5
121060	24705.93	109.3658	204	1	27
121073.6	24578.44	-38.41219	205	1	27
121057.6	24671.3	75.97427	207	1	27
121026.3	24678.22	23.39802	208	1	27
121058	24578.66	31.77481	209	1	27
121090.8	24715.46	135.8741	210	1	27
121072.2	24679.1	45.1992	211	1	27
121087.3	24662.07	103.6029	212	1	27
121115.2	24662.72	56.80895	213	1	27
121069.1	24630.18	3.25346	214	1	27
121085.2	24646.83	33.01296	215	1	27
121137.5	24644.94	122.5954	219	1	27
122570.1	22814.88	634.5117	220	1	57
121137	24648.56	79.29964	221	1	27
121447.8	22781.32	599.2892	222	1	5
121410.3	24664.81	611.7876	223	1	58
121083.7	24645.55	39.39266	224	1	27
121073.3	24695.3	138.6259	225	1	27
121120.8	24698.13	144.5162	226	1	27
121092.6	24696.46	106.0184	227	1	27
121109.4	24690.72	141.2	228	1	27
121092.8	24649.45	143.3916	229	1	27
121018.3	24637.53	56.32162	230	1	27
121466.2	24677.85	677.571	232	1	58
121676.8	22580.73	599.7887	232	1	5
121487.8	24741.23	-195.6488	233	1	11
121841.2	24719.46	573.2677	234	1	58
121486.3	24703.33	-86.34377	234	1	11
121707.9	24684.25	549.8437	235	1	58
121320.1	24660.24	354.3674	235	1	58
121108.7	24680.25	174.9781	236	1	27
119520.8	22928.5	484.9581	237	1	29
121313.3	24699.45	444.7591	237	1	58
121126.7	24651.83	145.1655	238	1	27
121101.7	24672.28	121.6156	239	1	27
121158.4	24693.64	203.1454	240	1	27
121121.1	24686.52	157.0074	241	1	27
121090.7	24689.72	190.189	242	1	27
124043.4	24739.77	-80.55649	242	1	52
119625.1	22910.79	578.8611	243	1	29
121080.8	24612.15	-4.055882	243	1	27
121059.1	24679.7	135.3365	244	1	27
121182.2	24697.25	297.6542	245	1	58
121353.5	22609.94	-107.8228	249	1	43
121088.6	24484.46	-55.88455	251	1	27
121110	24507.67	-11.94897	252	1	27
121621.1	22596.01	669.7919	256	1	5
121648.1	23043.84	-19.82613	261	1	55
124005.8	24781.67	-199.3752	263	1	52
123989.8	24769.91	-177.5771	264	1	52
123996	24775.9	-165.5547	265	1	52
123999.2	24796.34	-212.6712	266	1	52
123988	24767.69	-191.9522	267	1	52
123993.9	24775.75	-166.1793	268	1	52
124003.7	24770.16	-187.1928	269	1	52
121661.8	23092.55	77.61002	270	1	55
123998.7	24763.95	-131.1499	270	1	52
123990.3	24780.36	-195.4609	271	1	52
123986.9	24787.88	-163.8138	272	1	52
121423.3	22812.12	70.68386	274	1	53
121420.4	22816.44	149.1595	275	1	53
123996.1	24819.92	-143.3566	275	1	52
121918.8	22831.42	675.2205	277	1	5
121620.5	22655.08	638.1313	284	1	5
123033.6	21979.29	263.3873	289	1	37
121585.3	22636.14	606.0239	290	1	5
121599.9	22642.1	638.7712	303	1	5
121644.9	22639.37	609.1199	315	1	5
121666	22598.18	592.4502	316	1	5
121581.9	22521.06	614.3801	320	1	5
121618.1	22600.33	686.8764	344	1	5
121699.7	22704.03	616.9323	355	1	5
121609.3	22822.54	501.9868	359	1	17
121562.2	22588.36	613.2734	360	1	5
122520.3	22567.16	212.3027	367	1	50
121857.7	23660.49	-92.08765	369	1	22
121887.6	23968.24	120.532	378	1	13
123317.3	22894.18	-94.78789	386	1	34
121597.7	22546.58	618.5932	388	1	5
121647.9	22605.27	635.6042	392	1	5
121560.3	22624.71	613.2679	394	1	5
121415.3	22708.14	-333.2806	394	1	55
121601.3	22584.18	621.6236	399	1	5
121050.1	22499.87	552.8315	400	1	28
121569.3	22759.42	598.4708	408	1	5
121671.6	22817.19	628.4882	409	1	5
121654.5	22770.81	610.0325	410	1	5
121881.5	22721.51	691.388	413	1	5
121874.3	22707.1	684.523	418	1	5
122003.3	24448.46	-70.97797	418	1	13
121665.6	22719.6	597.1898	426	1	5
121696.1	22757.17	667.8258	428	1	5
121759.3	22781.15	634.6884	437	1	5
121721.9	22800.66	517.6725	446	1	17
121672.2	22999.48	-172.2663	447	1	55
121681.8	22960.34	-135.8976	455	1	55
121880.1	22903.45	594.8154	459	1	5
121854.5	22882.46	662.1829	471	1	5
121777.4	22675.63	413.9503	478	1	17
121756.6	22686.72	529.3702	478	1	17
121678.6	22850.77	670.8442	479	1	5
123701.5	22261.74	32.52954	481	1	31
123708.2	22253.26	-36.46345	482	1	31
123719.8	22285.74	20.79268	483	1	31
122380.9	21942.79	196.8252	488	1	49
122012	22613.13	315.6129	495	1	17
121179.9	22547.51	498.3874	497	1	45
122295.1	22552.78	699.2621	510	1	57
122265.6	22541.43	676.5458	514	1	57
122270.5	22529.27	658.6451	515	1	57
122259	22503.12	621.1447	516	1	57
122745.2	22265.75	0.1524925	518	1	37
123498.3	22418.75	63.21449	521	1	31
123530.9	22450.91	6.66132	522	1	31
123006.5	22630.76	650.8734	523	1	57
123512.6	22448.49	-78.51963	526	1	31
123501.1	22411.81	99.54224	527	1	31
123528	22376.76	-9.857845	528	1	31
123459.7	22357.02	161.0742	529	1	31
120469.3	22728.73	-107.095	531	1	15
122266.3	22510.04	596.7897	532	1	57
122314.1	22521.74	628.5279	533	1	57
120428	22779.75	-106.4404	534	1	14
122284.9	22468.21	637.7628	534	1	57
120451.8	22725.3	-72.3814	536	1	14
120443.7	22697.85	-249.8552	537	1	15
121588.3	22815.13	640.6362	537	1	5
120444.2	22729.95	-220.8119	538	1	15
120439.1	22686.02	-62.20331	543	1	14
120459.2	22699.8	-122.3365	544	1	14
120452	22677.35	-57.54366	545	1	14
120460.4	22748.89	-308.9674	546	1	15
120438.5	22696.87	-133.9608	547	1	14
120431.7	22687.13	-144.203	548	1	14
123531	22413.91	-29.09842	551	1	31
120470.6	22698.89	-83.34875	553	1	14
123559.8	22356.52	28.27139	553	1	31
120883.1	22802.72	651.1971	556	1	7
120432	22679.14	-85.23197	558	1	14
120483.8	22718.82	141.3522	562	1	15
120824.5	22779.05	661.8292	562	1	7
120446.6	22743.12	-37.9282	565	1	14
120468.7	22720.63	-122.4499	566	1	15
120474	22672.2	14.72149	567	1	14
120415.4	22689.97	2.515507	571	1	18
120416.9	22691.24	-80.16033	572	1	14
122012.9	22431.64	158.023	578	1	38
121783.8	22716.84	697.0461	579	1	5
121769.9	22780.57	688.2497	586	1	5
121753.5	22747.09	682.9286	587	1	5
121756.9	22804.17	697.2178	597	1	5
120468.9	22702.97	-64.65225	598	1	14
120467.5	22667.78	-28.0756	600	1	14
120870	22708.09	634.5244	601	1	7
120896.2	22744	641.1592	603	1	7
121846	22748.83	692.8634	604	1	5
121083	22628.88	577.1359	608	1	28
121494.9	22519.28	116.4916	612	1	10
121485.4	22538.12	-66.2426	613	1	43
121495	22565.54	-87.29477	614	1	43
121765.5	22654.95	581.2388	614	1	5
121893.2	22652.73	588.6741	623	1	5
121387.6	22572.24	205.8375	631	1	10
121394.6	22482.35	119.3687	635	1	10
121356.8	22462.1	-32.11031	636	1	43
121366.8	22464.61	-3.558159	637	1	43
123734	23272.53	26.57547	637	1	44
121365	22498.21	-102.8491	638	1	43
123736.3	23186.09	28.47681	638	1	44
121379.4	22497.01	-27.14434	639	1	43
121626.7	22695.14	631.035	641	1	5
121257.8	22645.81	592.9905	655	1	28
121599.6	22730.29	664.7388	665	1	5
120455.4	22703.8	-75.36745	671	1	14
120462.6	22673.36	2.859497	673	1	14
120444.6	22665.71	-29.25797	678	1	14
121593.8	24000.38	28.83453	681	1	13
120441.6	22698.04	-13.42459	685	1	14
120474.3	22629.32	27.02341	687	1	18
121861.2	24792.46	121.5363	698	1	20
121894.5	24810.94	101.3822	699	1	20
121896.3	24834.79	103.5088	700	1	20
121915.2	24796.29	71.39378	701	1	20
121910.1	24800.33	106.0627	702	1	20
120450	22641.53	-84.41954	703	1	14
121937.4	24810.83	87.16707	703	1	20
121903.8	24805.06	109.8951	704	1	20
120476	22677.54	27.9027	706	1	14
120990	22634.57	569.4769	708	1	28
121001.4	22655.86	587.4096	708	1	28
122614.4	23908.64	-181.7415	708	1	42
120948.8	22468.44	273.6149	709	1	12
120930.4	22478.14	268.195	709	1	12
121100.1	22497.13	372.1492	710	1	45
121094	22508.22	422.3023	710	1	45
120971.1	22757.32	675.6517	711	1	7
120875.2	22723.08	629.412	713	1	7
120861.6	22835.28	658.9924	722	1	7
120444.2	22601.25	8.542728	724	1	18
121774.1	22812.77	571.3175	724	1	5
120469	22664.38	-20.49303	725	1	14
121769.9	22811.76	624.7387	726	1	5
121750.3	22776.9	587.2679	727	1	5
121772.7	22802.34	548.1364	728	1	17
120796.3	22691.44	519.3901	731	1	28
120890.2	22724.74	626.8593	732	1	7
120428.8	22628.89	-8.689976	734	1	18
120460.5	22649.21	95.71982	735	1	15
122924.1	23465.5	95.65792	735	1	44
120464	22662.68	-98.41442	736	1	14
122884.4	23414.56	-2.175999	736	1	44
120456.6	22634.18	13.35659	737	1	18
122860.8	23546.58	13.12408	737	1	44
120437.9	22654.69	23.70005	738	1	18
122808.7	23520.36	176.4678	738	1	44
120441.2	22686.51	-63.00421	739	1	14
120422.9	22608.78	-100.0712	741	1	15
120446.3	22658.19	-60.9334	744	1	14
120445.6	22653.28	-52.07529	745	1	14
122128.7	22859.39	699.3295	745	1	5
120445.5	22638.97	-86.30638	746	1	15
120485	22655.75	-100.6074	747	1	15
122652.8	23942.88	-92.43107	750	1	42
119730.7	22564.8	3.806782	751	1	1
120633.8	22666.72	434.5484	751	1	29
121206.1	22611.92	263.7088	751	1	29
119714.8	22570.06	-8.18615	752	1	1
120421.7	22640.19	10.80408	752	1	18
120507.3	22648.57	74.88756	754	1	15
121950.2	23893.02	-65.13834	754	1	9
121972.3	23941.62	-172.7337	755	1	9
121983.3	23960.62	-169.1711	756	1	9
121974.7	23927.31	-147.7391	757	1	9
121973.3	23957.34	-166.4756	758	1	9
121980	23920.42	-140.6859	759	1	9
121982	23938.6	-155.3997	760	1	9
121976.7	23954.82	-149.5919	761	1	9
121983.3	23937.97	-156.6178	762	1	9
121980.3	23913.63	-137.2635	763	1	9
120899	22653.83	620.3292	768	1	7
121950.6	22861.03	692.6127	773	1	5
122471.6	22544.87	-155.2602	776	1	54
120439.7	22701.19	-86.89575	781	1	14
120454.6	22675.49	-41.01286	784	1	14
120492.2	22689.45	29.47531	788	1	15
122089.9	22523.84	101.7855	788	1	49
120852.5	22754.22	626.6465	790	1	7
120857.1	22714.45	585.3942	791	1	7
120876.6	22722.03	642.434	792	1	7
122416.4	24023.9	26.99699	792	1	22
121130.3	22466.91	402.8479	793	1	45
121077	22489.57	421.9952	793	1	45
122475.1	23988.71	54.13485	793	1	22
120993.3	22464.46	267.4709	794	1	12
121066	22466.78	364.3557	795	1	45
120945.3	22468.79	238.9702	795	1	12
120937.6	22680.94	624.5504	796	1	7
120906.9	22690.14	639.7299	796	1	7
121258.8	22558.7	589.6484	797	1	28
121119.2	22577.53	540.8716	797	1	28
120973.2	22718.43	595.5107	798	1	28
122620.7	23840.58	-157.9087	800	1	42
120435.8	22691.02	-45.49322	801	1	14
122545.7	23845.16	-6.798172	801	1	42
122620.3	23783.56	-61.96661	802	1	42
120807.6	22782.76	664.1378	806	1	7
122084.7	22454.02	155.1526	806	1	38
120459.7	22691.12	-166.8588	807	1	14
122135.2	22453.99	165.1954	807	1	49
124054	23191.58	193.8011	807	1	44
120455.9	22682.95	-49.16859	808	1	14
120465.5	22684.91	-108.7817	809	1	14
122239.9	22456.13	164.8766	810	1	49
119715.4	22447.28	661.1465	811	1	29
122274.3	22558.87	190.1018	811	1	50
120933	22453.98	156.057	813	1	12
120954.7	22461.23	216.0635	813	1	12
121209.5	22608.49	629.8293	814	1	28
121977.2	23995.18	-161.5874	814	1	9
121978	24009.32	-152.7904	815	1	9
121970.8	24000.38	-181.2692	816	1	9
121974.6	23920.94	-108.6686	817	1	9
121513.5	23901.76	293.0791	817	1	13
121973.1	23912.06	-89.80751	818	1	9
121580.8	23898.92	273.3914	818	1	13
121974.9	23921.54	-107.5253	819	1	9
121506.8	23902.67	287.4653	819	1	13
120463	22667.16	-9.499264	820	1	14
121975.6	23928.94	-126.3964	820	1	9
121481.4	23902.38	251.7424	820	1	13
122000.2	24065.61	-241.6019	821	1	9
121981.3	23966.67	-182.9812	822	1	9
122309.8	23832.89	433.1276	823	1	13
120825	22719.38	663.7525	829	1	7
120436.7	22680.02	-106.5719	830	1	14
120475.6	22686.25	-17.52138	833	1	14
120454.3	22683.97	-43.11409	834	1	14
120416.6	22696.23	-128.9416	835	1	14
120438.9	22689.28	-151.2346	836	1	14
121970	23903.71	-94.6147	836	1	9
120449.6	22697.8	-124.5233	837	1	14
121972.1	23913.71	-118.0609	837	1	9
120448.3	22682.29	-155.991	838	1	14
120455.7	22697.16	-127.929	839	1	14
120440.4	22696.13	-36.81374	840	1	14
120440.1	22692.83	-83.34189	841	1	14
120489.8	22689.16	46.01173	842	1	15
120879.1	22748.18	693.3382	843	1	7
120482.2	22683.24	8.052349	844	1	15
120454.6	22714.01	-94.03763	845	1	14
120460.1	22676.28	14.04123	846	1	14
120434.3	22718.24	-141.8104	847	1	14
120470.3	22668.51	44.92083	848	1	14
120453.3	22695.32	-208.9103	849	1	15
120468.1	22740.11	-112.0692	850	1	15
120429.5	22683.59	-66.61797	851	1	14
120433	22693.88	-84.05084	852	1	14
120432.4	22710.53	-91.47511	853	1	14
121817.3	22890.96	-141.9279	853	1	55
120437.4	22725.56	-179.5203	854	1	14
120452.2	22667.29	-81.64158	855	1	14
121968.7	23925.56	-141.6409	856	1	9
122556.2	23831.51	-117.9034	857	1	42
120437	22702.15	-123.2765	861	1	14
120438.4	22706.98	-69.94925	862	1	14
120430.8	22699.77	-101.8119	865	1	14
120429.5	22690.77	-117.1824	866	1	14
120459.2	22713.14	-122.6699	876	1	14
120865.2	22761.32	696.2159	876	1	7
120449.2	22681.05	49.99981	877	1	14
120427.4	22733.9	-256.6794	878	1	15
120451.2	22706.86	-64.64481	879	1	14
120456.2	22714.41	-61.23543	880	1	14
120428	22723.77	-143.0305	881	1	14
121649.8	22948.86	620.0416	881	1	17
120428	22730.49	-88.46922	882	1	14
120465	22754.3	-71.52519	883	1	15
120441.7	22706.22	-2.542591	885	1	14
120448.6	22689.2	0.8910179	886	1	14
120428.7	22694.09	17.66129	888	1	14
120454.5	22679.97	150.4292	889	1	15
120428.8	22649.94	-3.828907	891	1	18
120439.6	22674.65	-26.84193	892	1	14
120426.7	22721.11	-112.9096	893	1	14
120426.3	22693.27	-83.96902	894	1	14
120852.4	22817.34	664.6422	895	1	7
120437.5	22663.92	-12.078	896	1	14
120454.9	22733.13	-157.9713	897	1	14
120457.1	22708.58	-140.0979	900	1	14
120415.3	22704.33	-121.5096	902	1	14
120428.4	22679.8	-87.20608	903	1	14
120434	22658.59	-200.426	907	1	15
120447.6	22688.49	-209.3183	908	1	15
120453.9	22698.45	-125.5844	909	1	14
121277.5	22688.74	639.1897	909	1	28
120486.9	22706.34	-102.642	910	1	15
120516.7	22602.35	4.173756	911	1	18
122904.7	23494.63	188.9066	912	1	44
122773.4	23527.74	329.5031	913	1	44
120457.3	22727.46	-111.6418	915	1	14
120463.5	22694.46	-36.04641	916	1	14
120448.9	22726.8	-57.45869	918	1	14
120458.6	22703.24	-7.546329	919	1	14
120431.2	22694.81	21.18254	920	1	14
120435.6	22721.9	-188.6476	921	1	14
120447.1	22674.33	-72.08452	922	1	14
121973	23915.21	-114.7593	922	1	9
120494.5	22645.93	26.92385	923	1	18
121974.1	23917.83	-116.5164	923	1	9
120464.1	22705.48	-32.7651	924	1	14
121959.7	23932.5	-101.4658	924	1	9
120453	22714.62	-126.7036	925	1	14
120445.9	22701.67	-33.52165	926	1	14
121976.5	23928.27	-140.1478	927	1	9
120425.6	22702.83	-94.56549	930	1	14
120458.8	22730.62	-83.62474	931	1	14
120444.4	22718.32	-152.6161	932	1	14
120450	22684.13	-53.29304	933	1	14
120449.6	22733.2	-123.6814	934	1	14
120446.5	22688.15	-82.48425	935	1	14
120440.6	22704.06	-101.5478	936	1	14
120432.9	22697.14	-74.97816	937	1	14
120446.1	22705.31	-117.2503	938	1	14
120437.7	22702.6	-119.9763	939	1	14
120440.7	22697.46	-148.6125	940	1	14
120440.8	22720.91	-201.2991	941	1	14
120438.2	22721.4	-97.33963	942	1	14
120418.5	22736.71	-80.64261	943	1	14
120475	22684.18	33.80527	944	1	15
120413.6	22725.54	-132.6652	947	1	14
120432.9	22728.47	-169.8891	950	1	14
120828.3	22739.42	630.0696	958	1	7
120449	22713.38	51.29061	964	1	14
120457.9	22680.63	26.78585	965	1	14
121637.1	22696.92	646.149	966	1	5
120470.2	22694.77	-157.7229	967	1	15
120863.9	22704.46	603.5855	968	1	7
120449.3	22665.72	-93.92233	970	1	14
120471.8	22656.75	-56.04525	971	1	14
120453.6	22644.21	-64.45303	972	1	14
120466	22641.36	10.82735	973	1	18
120456.2	22660.99	-63.23652	974	1	14
120462	22636.43	10.29825	975	1	18
120439.9	22701.03	-122.3937	976	1	14
120446.1	22675.41	-56.33039	977	1	14
120433.6	22669	-150.0301	978	1	14
120484.1	22635.54	29.51307	979	1	18
120475.7	22670.61	-95.49236	980	1	14
120461.3	22672.22	-78.79305	981	1	14
120465.7	22631.47	-45.44973	982	1	14
120441.5	22650.04	-69.30246	983	1	14
120467	22661.35	-41.76731	984	1	14
120464.8	22709.01	-154.6941	985	1	15
120473.9	22704.5	-109.6825	986	1	15
120530.5	22659.3	222.9658	987	1	29
120435.9	22696.61	-54.9819	989	1	14
120474.8	22680.67	-74.28856	990	1	14
121391.3	24361.33	464.4548	992	1	13
121448.6	22184.87	-52.50978	992	1	43
121461.7	22208.79	-35.64901	993	1	43
121456.5	22191.22	-70.01419	994	1	43
121455.2	22187.42	-53.44057	995	1	43
121452.1	22279.74	-53.80554	997	1	43
120482.1	22608.96	-13.45901	998	1	18
120480.6	22678.85	71.91963	999	1	15
121470.6	22254.72	74.64657	999	1	43
121798.9	23754.63	-210.0334	999	1	9
120456.5	22742.7	-247.7152	1000	1	15
121466.3	22227.64	-19.62547	1000	1	43
121793.3	23777.24	-245.9732	1000	1	9
120479.9	22657.18	-123.7335	1001	1	15
121424.6	22251.69	33.91743	1001	1	43
121803.4	23737.59	-187.2803	1001	1	9
121924.9	23897.26	615.341	1001	1	13
120902.6	22714.84	634.2167	1002	1	7
121317.3	22584.97	696.1924	1002	1	28
121798.2	23736.7	-204.1223	1002	1	9
120866.1	22747.68	649.2964	1003	1	7
121368.3	22524.97	666.8738	1003	1	28
121800.5	23750.29	-194.7382	1003	1	9
120457.5	22713.55	-78.48425	1004	1	14
121793.7	23740.99	-118.5955	1004	1	9
122060.6	23834.42	524.9043	1004	1	13
120450	22687.1	-60.30922	1005	1	14
121437.6	22187.87	-7.470131	1005	1	43
121787.4	23727.79	-165.9695	1005	1	9
120454.4	22688.62	-1.780701	1006	1	14
121470.6	22252.94	-88.31396	1006	1	43
120466	22650.16	-6.688976	1007	1	14
120445.7	22713.22	-81.70605	1008	1	14
121819.3	23942.73	-336.9396	1008	1	26
121817.3	23929.15	-328.7992	1008	1	26
120458.7	22723.79	-45.51344	1009	1	14
121803.9	23808	-204.0912	1009	1	9
120470.1	22711.5	-53.68109	1010	1	14
121784.2	23780.69	-167.9906	1010	1	9
120430	22704.61	-64.9209	1011	1	14
121783.3	23816.74	-209.0255	1011	1	9
120441	22707.72	-43.51101	1012	1	14
121814.2	23829.3	-77.47354	1012	1	26
120423.4	22717.91	-87.54836	1013	1	14
121794.9	23820.26	-211.9201	1013	1	9
120463.6	22677.98	-49.30344	1014	1	14
121462.5	22166.88	15.46745	1014	1	43
121803.1	23811.14	-225.7985	1014	1	9
120445.8	22687.68	7.365227	1015	1	14
121427	22236.95	-73.13699	1015	1	43
121785.8	23807.83	-236.7763	1015	1	9
120448.6	22704.73	18.76602	1016	1	14
121794.3	23804.98	-225.0467	1016	1	9
120451.7	22676.37	-57.96099	1017	1	14
121794.5	23795.98	-192.3238	1017	1	9
120478.8	22674.25	151.4018	1018	1	15
121785.8	23813.58	-208.7466	1018	1	9
120460.1	22712.27	-75.02689	1019	1	14
121788.5	23743.01	-153.6926	1019	1	9
122029.4	23852.68	585.2394	1019	1	13
120433.8	22671.88	-119.2196	1020	1	14
121801	23744.28	-168.6936	1020	1	9
121897.2	23954.94	624.8744	1020	1	13
120448.5	22682.94	-69.21663	1021	1	14
121795.4	23741.84	-152.1969	1021	1	9
122045	23843.21	520.7017	1021	1	13
120447.7	22697.69	-138.0333	1022	1	14
120451.6	22687.53	-95.35875	1023	1	14
120437.1	22680.32	-37.5514	1024	1	14
120433.9	22732.74	-51.12009	1025	1	14
122446.7	23755.87	117.3388	1025	1	44
120433.6	22683.68	-107.5973	1026	1	14
120445.1	22732.1	-71.39253	1029	1	14
121816.6	23806.76	-194.5513	1029	1	9
120479.9	22675.2	35.91709	1030	1	15
120462.2	22691.04	-143.2781	1032	1	14
120468.3	22711.17	-244.923	1033	1	15
120430.3	22655.78	-84.64088	1034	1	15
120460.6	22696.63	-178.425	1035	1	14
120446.4	22701.93	-201.9779	1036	1	14
120428.6	22695.76	-133.6922	1037	1	14
120418.5	22667.32	-119.2746	1038	1	15
120444.2	22694.99	-237.4838	1039	1	15
121089.5	24434.32	19.47432	1039	1	27
120441	22701.84	-173.2846	1040	1	14
120445.8	22679.65	-91.37144	1042	1	14
120454.3	22682.85	-81.5631	1043	1	14
120427.1	22657.17	-28.2548	1044	1	15
120467	22680.21	-15.76567	1045	1	14
120462.5	22727.83	-36.16142	1046	1	14
121059.9	24498.06	-107.5931	1046	1	27
120418	22666.64	1.696873	1047	1	18
120468.1	22687.87	71.18263	1048	1	15
120877.6	22817.14	694.608	1049	1	7
120446.3	22706.13	-38.97133	1050	1	14
120446.6	22698.86	-63.80224	1051	1	14
120512.6	22733.39	-4.446888	1052	1	15
120458.6	22707.11	-111.6859	1053	1	14
121556	22611.26	600.9853	1053	1	5
120474.9	22707.37	-123.4754	1054	1	15
120473.7	22730.96	-162.6533	1055	1	15
120471	22709.43	-42.4119	1056	1	14
120464.5	22707.09	-85.40058	1057	1	14
120458.3	22745.92	-227.2254	1058	1	15
120472	22739.95	-95.64752	1059	1	15
122390.8	21870.99	133.3321	1059	1	49
120464	22722.94	-50.77677	1060	1	14
120476.9	22675.74	9.060669	1061	1	14
122018.3	22435.19	114.992	1061	1	38
120475.8	22728.96	-143.8952	1062	1	15
122047.5	22416.85	38.35163	1062	1	38
121556.3	22667.08	634.6514	1063	1	5
120466.3	22701.85	-117.3166	1064	1	14
120471	22697.82	-65.71312	1065	1	14
120457.9	22715.98	-217.0935	1066	1	15
120456.7	22744.17	-119.3053	1067	1	14
120462.8	22731.46	-142.4053	1068	1	15
120465.3	22747.11	-121.1901	1069	1	15
120470.1	22691.76	-34.32922	1071	1	14
120477.1	22684.32	30.85623	1072	1	15
120459.4	22680.2	-108.3344	1073	1	14
120465.1	22689.45	-86.42912	1074	1	14
121659.6	23397.43	114.8168	1074	1	22
120453.9	22710.41	-41.10308	1075	1	14
121682.4	23396.23	103.7787	1075	1	22
120448.9	22690.46	-63.1175	1076	1	14
121639.1	23378.37	115.9664	1076	1	22
120452.5	22697.16	-84.51862	1077	1	14
121619.2	23387.5	41.23898	1077	1	22
120434.2	22715.8	-91.37488	1078	1	14
121642.4	23394.87	2.624893	1078	1	22
120431.9	22695.62	-66.45479	1079	1	14
120466.1	22659.18	-3.622246	1080	1	14
120461.7	22687.6	-5.409908	1081	1	14
120463.9	22636.9	55.05581	1082	1	15
121144.5	24425.64	31.35653	1082	1	27
120882.9	22746.47	654.6001	1083	1	7
120863.2	22740.68	649.4944	1083	1	7
120461	22708.77	-123.0114	1084	1	14
121786.1	23781.25	-189.9048	1084	1	9
122891.3	22214.02	93.46886	1084	1	24
120438.3	22701.73	-60.60343	1085	1	14
121789.8	23731.09	-161.7053	1085	1	9
122921	22217.35	67.65327	1085	1	4
120428.1	22687.69	-70.27435	1086	1	14
122911.1	22211.6	73.93866	1086	1	4
120446	22679.68	-46.3479	1087	1	14
121924.7	24257.89	676.5278	1087	1	13
122899.1	22225.37	66.45822	1087	1	24
120441.8	22699.31	-73.24696	1088	1	14
122904.3	22209.68	23.17095	1088	1	4
120450.7	22725.77	-167.341	1089	1	14
122920.9	22209.49	74.10145	1089	1	4
120421.4	22704.09	-119.3047	1090	1	14
122909.3	22198.87	57.95555	1090	1	4
120435.9	22691.2	-38.26494	1091	1	14
122918.8	22204.88	60.08263	1091	1	4
122921.9	22206.81	66.08801	1092	1	4
120459.9	22690.44	-61.1268	1093	1	14
122931.9	22210.07	74.35837	1093	1	4
120421.3	22706.6	-142.1698	1094	1	14
120806.6	22708.94	681.0803	1094	1	28
122926.6	22209.08	73.89555	1094	1	4
120447.5	22672.58	-76.48602	1095	1	14
122932.5	22211.42	61.0302	1095	1	4
120422.3	22740.17	-121.186	1096	1	14
122942.8	22211.53	24.50247	1096	1	24
120427.8	22697.75	-87.17232	1097	1	14
122906.3	22208.53	59.81779	1097	1	4
120428.5	22700.77	-152.2795	1098	1	14
122921.4	22216.98	77.15778	1098	1	4
120457.2	22689.96	-173.8454	1099	1	14
122914.4	22220.02	92.72919	1099	1	4
122917.8	22214.15	73.39067	1100	1	4
120428.1	22757.54	-201.7019	1101	1	14
122919.4	22206.42	62.28342	1101	1	4
120446.2	22705.28	-98.37437	1102	1	14
122757.9	22419.47	577.8244	1102	1	57
120466.4	22748.54	-156.5586	1104	1	15
121147.4	24411.35	67.8812	1104	1	27
120440.5	22690.88	-144.7586	1105	1	14
122532.8	22563.65	663.8179	1105	1	57
120448.4	22740.71	-130.1946	1106	1	14
121135	24423.16	-167.0414	1106	1	27
122900.1	22236.25	70.78447	1106	1	24
120451.4	22734.23	-138.1395	1107	1	14
120442.7	22722.15	-104.1842	1108	1	14
122916	22218.89	89.23598	1108	1	4
120467.5	22759.42	-17.1072	1109	1	15
122890.4	22217.69	95.15476	1109	1	24
120441.8	22733.11	-61.38592	1110	1	14
122850.1	22223.73	137.0995	1110	1	24
120436.9	22690.55	69.207	1111	1	14
122895.8	22247.78	50.27943	1111	1	24
122886.8	22228.34	65.56482	1112	1	24
120450.9	22779.58	-325.5104	1113	1	15
122868.4	22227.37	77.19116	1113	1	24
120431.2	22700.8	-96.4447	1114	1	14
122883.8	22231.5	97.25027	1114	1	24
120446	22711.18	-48.13032	1115	1	14
122905.7	22225.31	57.13415	1115	1	24
120426.3	22746.13	-123.6331	1116	1	14
122862.8	22246.06	65.45315	1116	1	24
120433	22682.37	-99.25995	1117	1	14
122879.1	22222.4	126.8192	1117	1	24
120443.9	22683.16	-59.28154	1118	1	14
122863.6	22235.64	33.42876	1118	1	24
120454.6	22711.11	-107.8114	1119	1	14
121121.2	24352.55	-144.8835	1119	1	27
122852.3	22218.24	87.92238	1119	1	24
120445.1	22692.49	-44.55271	1120	1	14
120415.5	22715.84	-74.59393	1121	1	14
120790.6	22742.01	541.3436	1123	1	28
120454.8	22696.47	-93.43719	1124	1	14
122038.9	22434.47	-53.46069	1124	1	38
120464.8	22701.36	-103.7211	1125	1	14
120427.5	22693.47	-75.06628	1126	1	14
120463.7	22711.33	-78.25642	1127	1	14
120429.2	22725.96	-3.095627	1129	1	14
120469.2	22671.93	-45.2178	1130	1	14
121209.5	23128.43	12.26244	1130	1	51
120464.6	22687.64	-9.701633	1131	1	14
120468.7	22711.68	-130.9052	1132	1	15
120412.6	22710.21	-122.5814	1133	1	14
120447.6	22690.76	-21.25006	1134	1	14
121117.8	24419.09	-82.7816	1134	1	27
120474.7	22723.05	-78.29256	1135	1	15
120438.9	22671.87	-55.45034	1136	1	14
121350.4	22631.01	-69.07425	1136	1	43
120432.8	22710.21	-93.68591	1137	1	14
122866	22231.84	222.5392	1139	1	37
120420.9	22707.33	-108.4625	1140	1	14
120456.6	22663.17	-59.57899	1141	1	14
122889.2	22232.13	68.6738	1141	1	24
120425.9	22715.48	-67.67511	1143	1	14
122878.2	23522.42	249.2484	1143	1	44
120449.6	22673.96	-44.27614	1144	1	14
120420.4	22760.58	-335.8142	1145	1	15
120448.9	22677.21	-107.2041	1147	1	14
122866.8	22224.48	71.92583	1147	1	24
120470.7	22682.37	-92.99526	1148	1	14
122874.2	22218.53	82.28817	1148	1	24
120449.3	22684.92	-193.806	1149	1	14
122875.7	22227.85	84.18674	1149	1	24
120477.3	22671.78	63.92069	1150	1	15
122868.4	22229.28	75.08526	1150	1	24
120463.7	22711.08	-108.3108	1151	1	14
122854.1	22241.52	65.18126	1151	1	24
120478.6	22651.32	29.17318	1152	1	18
120909.1	22737.29	689.3366	1153	1	7
122825.2	22213.93	56.3509	1153	1	24
120438.3	22667.89	-60.25276	1154	1	14
122835.3	22266.56	344.9797	1154	1	49
120451.2	22683.08	-116.1873	1155	1	14
120819.2	22715.33	642.1677	1155	1	7
122854.4	22227.09	90.57741	1155	1	24
122788.5	22233.42	127.7284	1156	1	24
120438.5	22709.02	-46.37775	1157	1	14
121091.7	24458.83	-5.88665	1157	1	27
122878.7	22225.73	41.03346	1157	1	24
122903.1	22213.24	41.77618	1158	1	4
120445	22671.94	-8.071995	1159	1	14
122916.8	22212.57	74.54977	1159	1	4
120452.1	22673.59	-0.2653122	1160	1	14
122908.6	22216.02	48.47517	1160	1	4
120435	22704.73	-74.65926	1161	1	14
122906.1	22205.8	74.16248	1161	1	4
122917.2	22203.39	61.39078	1162	1	4
120466.5	22672.8	-17.66682	1163	1	14
122925.7	22213.73	36.55281	1163	1	4
122918.1	22202.29	73.38667	1164	1	4
122902	22209.99	77.64454	1165	1	4
120448.1	22712.41	-59.82275	1166	1	14
122928.8	22212.93	66.31813	1166	1	4
120442.3	22714.02	-147.8486	1167	1	14
122914.8	22202.39	73.32506	1167	1	4
122920.5	22213.26	61.3389	1168	1	4
120444.9	22682.66	-44.979	1169	1	14
122912.9	22205.93	69.53249	1169	1	4
122895.5	22207.42	80.70517	1170	1	4
122904.4	22210.38	82.61681	1171	1	4
122934.3	22214.64	55.78403	1171	1	4
120445.7	22668.33	-85.06631	1172	1	14
122920.4	22211.59	95.95184	1172	1	4
122874.5	22207.79	153.8472	1172	1	24
120456.2	22714.77	-78.63588	1173	1	14
122909.5	22202.34	75.92764	1173	1	4
120818.3	22743.96	628.8048	1174	1	7
122906.9	22215.88	101.4177	1174	1	4
120446.3	22654.23	-92.9924	1175	1	14
122916.6	22214.38	70.54053	1175	1	4
122880.1	22209.67	108.288	1175	1	24
120819.4	22729.22	547.4915	1176	1	28
122912.4	22212.36	65.26193	1176	1	4
120453.9	22704.35	-41.61358	1177	1	14
122915.7	22218.43	32.15485	1177	1	4
120457.2	22745.13	-110.5997	1178	1	14
122894.1	22209.58	74.12042	1178	1	4
120433.2	22704.07	-99.0386	1179	1	14
122903.1	22206.9	80.63345	1179	1	4
120457.5	22745.83	-52.76814	1180	1	14
122910	22210.37	98.64006	1180	1	4
120446.4	22736.61	-99.00684	1181	1	14
122911.7	22210.23	73.08903	1181	1	4
120459.3	22699.99	-100.7345	1182	1	14
122911.1	22205.9	70.65688	1182	1	4
120447.8	22717.96	-43.94379	1183	1	14
122901.6	22211.38	69.98567	1183	1	4
120464.1	22682.37	-11.32746	1184	1	14
122904.5	22208.62	69.35196	1184	1	4
122905.9	22195.33	80.07641	1185	1	4
120437.1	22714.75	-158.3047	1186	1	14
122914.4	22207.96	73.38963	1186	1	4
120460.9	22713.55	-23.89812	1187	1	14
122920.7	22218.47	66.17499	1187	1	4
120470.4	22678.38	-39.61315	1188	1	14
122927.1	22218.08	55.21545	1188	1	4
120432	22691.96	-2.301311	1189	1	14
122939.2	22218.6	59.46465	1189	1	4
120444.5	22685.79	-43.34574	1190	1	14
122916.7	22217.18	89.35184	1190	1	4
120450.3	22710.5	-72.42088	1191	1	14
122936.1	22219.67	57.78532	1191	1	4
120462.2	22661.28	-89.52827	1192	1	14
122923	22208.95	78.70007	1192	1	4
120461.9	22734.06	-181.8279	1193	1	15
122905.5	22203.29	89.69955	1193	1	4
120456.1	22740.86	-239.7333	1194	1	15
122904.8	22207.79	66.25633	1194	1	4
120474.5	22629.4	-80.13487	1195	1	15
122912.3	22226.23	79.84352	1195	1	4
120830.5	22758.54	631.7201	1196	1	7
122918	22226.01	105.6447	1196	1	4
120484.2	22700.26	78.29256	1197	1	15
122932.5	22230.82	70.69969	1197	1	24
120456.8	22723.64	-88.87081	1198	1	14
122946.9	22217.49	84.95121	1198	1	4
120462.7	22688.8	-13.04407	1199	1	14
122925.4	22208.36	90.63606	1199	1	4
120466.7	22712.24	-35.86836	1200	1	14
122906.6	22208.58	61.99207	1200	1	4
122910.5	22210.29	112.514	1201	1	4
120431	22664.37	-117.0681	1202	1	14
122906.5	22213.43	74.88451	1202	1	4
120441.3	22718.8	-130.47	1203	1	14
122913.5	22212.51	78.54605	1203	1	4
120455.2	22705.93	-8.27055	1204	1	14
122902.4	22211.03	71.31329	1204	1	4
120445.9	22644.8	-142.4147	1205	1	15
122912.5	22206.9	90.57588	1205	1	4
120442.7	22705.34	-79.72946	1206	1	14
122914.7	22215.11	93.83154	1206	1	4
120439.4	22704.28	-55.60789	1207	1	14
122931.8	22212.13	70.37773	1207	1	4
120452.8	22682.87	-148.7796	1208	1	14
122935.4	22224.46	29.97856	1208	1	24
120459.6	22744.51	-272.5625	1209	1	15
122908.4	22213.27	66.95538	1209	1	4
120464.1	22722	-89.69698	1210	1	14
122917.3	22219.33	36.03697	1210	1	4
120429.9	22714.2	-71.33379	1211	1	14
122922	22220.08	39.80417	1211	1	4
120444.9	22707.63	16.8478	1212	1	14
122899.4	22215.21	70.92332	1212	1	4
122907.8	22212.54	52.62451	1213	1	4
120435.2	22673.1	-98.48814	1214	1	14
122904.8	22214.29	61.03334	1214	1	4
120432.5	22705.05	-101.4619	1215	1	14
122904.4	22208.92	62.78744	1215	1	4
120426.9	22668.55	-89.52531	1216	1	14
122907.2	22215.84	52.93169	1216	1	4
120434.6	22748.59	-180.9173	1217	1	14
122902.7	22218.81	66.99724	1217	1	4
122902.5	22210.12	60.82821	1218	1	4
120462.4	22695.71	-66.19205	1219	1	14
122907.7	22221.85	53.22161	1219	1	4
120471.8	22692.94	-20.29753	1220	1	14
122891.6	22211.23	64.02254	1220	1	4
120470.1	22708.32	-63.556	1221	1	14
122895.8	22219.97	54.84095	1221	1	4
120455.2	22698.16	-55.89981	1222	1	14
122888.5	22217.43	53.23143	1222	1	4
120457.2	22699.29	-145.8434	1223	1	14
122909.1	22222.88	75.37174	1223	1	4
120456.1	22699.44	-156.2038	1224	1	14
122902.4	22205.03	46.39931	1224	1	4
120462.3	22692.08	-61.6622	1225	1	14
122894.7	22214.35	32.49063	1225	1	4
120458.1	22717.67	-87.91046	1226	1	14
122898.5	22210.24	56.93684	1226	1	4
120450.6	22699.6	-107.0411	1227	1	14
122905.3	22215.41	57.23858	1227	1	4
120457.6	22719.1	-119.9377	1228	1	14
122902.8	22210.41	83.58354	1228	1	4
120424.8	22703.71	-91.1375	1229	1	14
122903.1	22213.25	36.67021	1229	1	4
120435	22693.73	-80.79567	1230	1	14
121081.5	24454.25	-59.10807	1230	1	27
122921.6	22214.69	70.33691	1230	1	4
120451.1	22681.09	-69.85283	1231	1	14
121105.6	24460.82	-90.02361	1231	1	27
122903.2	22213.48	73.6433	1231	1	4
120441.2	22714.84	-111.5808	1232	1	14
122903.4	22204.91	65.70301	1232	1	4
120457.7	22705.88	-217.1107	1233	1	15
122905.5	22204.17	61.32374	1233	1	4
120446.5	22721.09	-127.6546	1234	1	14
122912.9	22206.09	49.28837	1234	1	4
120431.3	22708.63	-162.9186	1235	1	14
122907.7	22206.72	52.61765	1235	1	4
120457.9	22698.77	-139.1264	1236	1	14
122911.1	22203.3	52.78263	1236	1	4
120450.3	22716.36	-32.29294	1237	1	14
120775.5	24201.21	60.62794	1237	1	25
122902.8	22211.82	50.09947	1237	1	4
120452.5	22698.31	-58.60825	1238	1	14
120772.8	24191.25	35.71415	1238	1	25
122898.2	22209.96	68.02054	1238	1	4
120447.3	22722.28	-114.2618	1239	1	14
122926.8	22224.3	81.93188	1239	1	4
120433.4	22717.12	-123.9007	1240	1	14
122913.9	22207.48	57.2629	1240	1	4
120438	22701.99	-106.3774	1241	1	14
122910.6	22210.66	44.71455	1241	1	4
120433.1	22681.62	-70.33281	1242	1	14
122926	22212.75	42.80405	1242	1	4
120464.8	22710.58	24.29209	1243	1	14
122918.1	22212.4	19.41538	1243	1	4
120446.3	22703.17	-109.9481	1244	1	14
122915.6	22208.92	72.68057	1244	1	4
120442.5	22739.29	-123.7453	1245	1	14
122914.7	22216.2	51.67656	1245	1	4
120475.7	22698.78	-25.85516	1246	1	15
122923.5	22210.85	51.38245	1246	1	4
120463.3	22724.82	-126.0254	1247	1	14
122913.1	22216.61	85.63843	1247	1	4
120445.5	22676.68	-106.6361	1248	1	14
122926.1	22217.93	74.38193	1248	1	4
120461.2	22669.35	-33.64334	1249	1	14
122919.2	22201.29	76.61667	1249	1	4
122918.4	22213.36	70.52746	1250	1	4
120443.3	22705.24	-67.13753	1251	1	14
122912.7	22216.06	56.12478	1251	1	4
120455	22676.82	-108.5869	1252	1	14
122906	22210.67	38.28897	1252	1	4
120454.2	22644.2	-94.90776	1253	1	14
122917.3	22203.48	61.33347	1253	1	4
122913.3	22215.87	59.62706	1254	1	4
120441.4	22712.83	-122.1668	1255	1	14
122905.4	22210.88	60.29501	1255	1	4
122912.4	22213.28	61.85884	1256	1	4
122911.6	22221.66	51.35632	1257	1	4
120444.7	22730.96	-122.693	1258	1	14
122907.7	22217.18	53.65906	1258	1	4
122906.4	22206.99	66.89024	1259	1	4
120445.7	22731.69	-144.1487	1260	1	14
122899.4	22213.65	40.26384	1260	1	4
120423.6	22744.34	-186.2621	1261	1	14
122900.3	22215.96	55.79453	1261	1	4
120435.2	22737.37	-149.0516	1262	1	14
122902.3	22211.01	82.06215	1262	1	4
120426.9	22740.9	-153.3732	1263	1	14
122894.1	22213.33	48.84739	1263	1	4
122898.9	22205.53	59.50708	1264	1	4
120436.4	22727.91	-154.1591	1265	1	14
122902.3	22215.88	68.1057	1265	1	4
120460.4	22719.69	-21.52643	1266	1	14
122922.6	22212.55	44.91186	1266	1	4
122916.2	22209.56	65.61499	1267	1	4
122924	22214.51	74.71828	1268	1	4
122920.8	22213.54	62.3908	1269	1	4
122911.5	22202.68	56.53143	1270	1	4
120482.9	22681.65	43.41249	1271	1	15
122922.8	22210.3	48.15073	1271	1	4
122919.3	22204.12	87.09965	1272	1	4
120455.7	22689.72	-8.755112	1273	1	14
122913.7	22207.3	53.93267	1273	1	4
120451.2	22716.62	-59.73415	1274	1	14
122908.6	22219.04	37.58821	1274	1	4
120450.9	22669.35	-54.34856	1275	1	14
122890.6	22217.7	73.981	1275	1	24
120470.6	22716.92	-50.87852	1276	1	15
122902.6	22214.57	74.14818	1276	1	4
120454.2	22658.03	-119.5589	1277	1	14
121837.4	22404.8	368.7525	1277	1	17
122898.8	22219.33	82.95212	1277	1	4
120444	22704.35	-12.70199	1278	1	14
122138.9	22514.12	689.8329	1278	1	57
122891.8	22214.84	69.57035	1278	1	4
120723.6	22700.39	208.847	1279	1	29
122906.6	22212.63	43.74504	1279	1	4
120417.8	22720.67	-164.4834	1280	1	14
122911.7	22226.1	43.3424	1280	1	4
120444.3	22686.29	-44.52353	1281	1	14
122892.6	22216.09	62.99858	1281	1	4
122899.7	22215.85	60.78854	1282	1	4
120431.2	22678.56	-60.09359	1283	1	14
122896.4	22223.25	39.47639	1283	1	4
120450.4	22714.58	97.93596	1284	1	14
122903.8	22209.3	81.74114	1284	1	4
120450.6	22722.35	-87.84456	1285	1	14
122904.2	22214.25	67.73777	1285	1	4
120434.2	22716.57	-114.4406	1286	1	14
122909.7	22213.54	85.53066	1286	1	4
120461.4	22694.74	-28.13282	1287	1	14
122912.4	22204.94	75.89722	1287	1	4
120479.6	22684.99	32.69939	1288	1	15
122904.7	22215.88	47.37329	1288	1	4
120440.4	22715.03	-84.11331	1289	1	14
122907.9	22210.94	66.00685	1289	1	4
120426	22695.76	-74.64561	1290	1	14
122920.1	22210.48	63.19323	1290	1	4
120424.4	22740.69	-37.74176	1291	1	14
122911.6	22223.31	41.53986	1291	1	4
120448.7	22717.91	-30.54867	1292	1	14
122919.2	22213.81	60.88276	1292	1	4
120893.3	22829.87	628.7086	1293	1	28
120795.5	23316.07	-394.3251	1293	1	30
122903.4	22208.13	82.53127	1293	1	4
120422.3	22728.8	-114.4953	1294	1	14
122928.2	22212.3	80.88103	1294	1	4
120503.3	22749.35	-22.59884	1295	1	15
122924.2	22209.92	94.62776	1295	1	4
120445.6	22695.05	-63.05227	1296	1	14
122050.6	22444.43	89.86464	1296	1	38
122926.6	22213.01	74.77502	1296	1	4
122935.9	22224.29	58.05998	1297	1	24
120778.5	22741.62	634.8737	1298	1	7
122074.3	22431.82	96.14944	1298	1	38
122924.2	22218.16	57.10306	1298	1	4
120488.3	22708.28	-99.43552	1299	1	15
122050.2	22445.95	65.90013	1299	1	38
122924.6	22220.78	78.18803	1299	1	4
120441.8	22672.91	-70.09163	1300	1	14
122924.9	22222.95	53.057	1300	1	4
120451.2	22685.43	-17.41953	1301	1	14
122935.6	22217.98	120.4873	1301	1	4
120441.1	22683.83	-48.00301	1302	1	14
120779.5	22728.92	616.8798	1302	1	7
122934.7	22219.49	68.91518	1302	1	4
120444.9	22656.55	3.733826	1303	1	14
122924.7	22215.22	43.90783	1303	1	4
120454.8	22718.89	-153.5148	1304	1	14
122919.3	22208.52	71.07162	1304	1	4
120460.6	22681.91	-49.65343	1305	1	14
122931.4	22224.14	61.22112	1305	1	4
120438.5	22701.12	-107.4622	1306	1	14
122919.1	22218.18	59.40037	1306	1	4
120463.9	22650.46	-8.550358	1307	1	14
122059.8	22439.44	107.4385	1307	1	38
122920.1	22219.1	55.85871	1307	1	4
120451	22697.78	-47.76993	1308	1	14
122922.8	22214.05	56.28719	1308	1	4
120441.1	22721.68	-57.21121	1309	1	14
122915.4	22218.79	71.95244	1309	1	4
120460.9	22695.04	31.74381	1310	1	14
122927.1	22212.21	76.52378	1310	1	4
120416.7	22707.16	-110.5807	1311	1	14
122912.7	22209.29	56.92129	1311	1	4
120420.1	22679.85	-13.6776	1312	1	14
122913.5	22213.83	62.70418	1312	1	4
120422.5	22719.75	-78.29771	1313	1	14
122906.5	22204.3	64.17675	1313	1	4
122909.9	22215.21	60.5011	1314	1	4
120435.7	22716.23	-65.82307	1315	1	14
122930.5	22219.34	58.91018	1315	1	4
120464.3	22692.75	-38.67559	1316	1	14
122932.9	22219.46	74.23219	1316	1	4
120437.4	22664.4	-69.43178	1317	1	14
122924.4	22209.59	82.3121	1317	1	4
120437.9	22738.15	-69.92397	1318	1	14
122915.7	22214.62	70.0406	1318	1	4
120420.3	22704.53	-8.153915	1319	1	14
122915.5	22216.69	55.84002	1319	1	4
122620.3	23201.72	-311.0801	1320	1	30
122918.2	22222.22	62.64324	1320	1	4
120482.5	22711.91	173.37	1321	1	15
122907.8	22223.82	46.72298	1321	1	4
120474.2	22706.91	-21.92516	1322	1	15
122911.8	22213.22	43.14203	1322	1	4
122897	22218.24	40.14807	1323	1	4
120452.1	22706.35	-110.7722	1324	1	14
122896.7	22217.4	81.03094	1324	1	4
120454.8	22704.68	38.31577	1325	1	14
122900.9	22218.3	75.95053	1325	1	4
120461.2	22705.19	-42.85431	1326	1	14
122918.3	22214.21	27.26068	1326	1	4
120427.2	22724.14	22.81857	1327	1	14
122902.9	22210.29	58.10795	1327	1	4
120448.6	22691.72	-87.05568	1328	1	14
122898.7	22199.66	54.92887	1328	1	4
120460.6	22699.63	-45.74299	1329	1	14
122892.5	22212.18	16.5905	1329	1	4
120442.6	22682.31	-159.331	1330	1	14
122910.2	22214.61	61.62024	1330	1	4
120434.8	22722.7	-42.32264	1331	1	14
122901.4	22211.29	57.33833	1331	1	4
120468.3	22714.13	6.219292	1332	1	14
122907	22211.51	79.65155	1332	1	4
120435.7	22700.17	-69.6146	1333	1	14
122909.5	22214.98	93.48593	1333	1	4
120437.5	22721.47	-118.1287	1334	1	14
122899.7	22211.53	53.36046	1334	1	4
120432.7	22702.26	-50.25558	1335	1	14
122902	22209.78	44.12813	1335	1	4
120439.6	22701.06	-59.89342	1336	1	14
122911.9	22206.67	73.87066	1336	1	4
120431.2	22697.22	-60.21051	1337	1	14
122905.2	22215.64	56.67553	1337	1	4
120431	22713.24	-90.87677	1338	1	14
122916	22219.26	54.10051	1338	1	4
120425.4	22705.03	-49.0797	1339	1	14
122889.3	22228.19	37.26549	1339	1	24
120427.8	22702.49	-93.12401	1340	1	14
122897.8	22215.97	52.71635	1340	1	4
120444.1	22705.48	-83.91809	1341	1	14
122909.8	22210.95	54.06628	1341	1	4
120446.5	22710.35	-124.1617	1342	1	14
122904.6	22216.97	55.29156	1342	1	4
120437.6	22709.61	-44.96832	1343	1	14
122907.6	22215.34	53.85208	1343	1	4
120455.4	22671.14	-45.02726	1344	1	14
122911.7	22202.08	49.84751	1344	1	4
120887.8	22715.34	631.0756	1345	1	7
120849.9	22702.44	625.1494	1345	1	7
122908.5	22213.11	65.63416	1345	1	4
120904.9	22735.49	663.8508	1346	1	7
120875.5	22738.34	666.2523	1346	1	7
122584	22913.05	-163.3801	1346	1	35
122899.2	22214.84	48.33117	1346	1	4
120871.5	22735.69	629.9788	1347	1	7
120836.5	22771.48	681.3212	1347	1	7
122907.3	22211.24	46.52872	1347	1	4
120444.3	22720.76	-139.7389	1348	1	14
122903.4	22215.18	73.06519	1348	1	4
120446	22707.48	-52.78311	1349	1	14
122900	22209.16	44.92273	1349	1	4
120429.3	22703.49	-98.98233	1350	1	14
122909.7	22215.63	30.22003	1350	1	4
120473.1	22693.39	81.68201	1351	1	15
122915	22211.6	56.58188	1351	1	4
123830.5	24552.03	67.43956	1351	1	3
120433.3	22701.69	-83.88577	1352	1	14
122913.6	22212.11	26.60494	1352	1	4
123804.2	24513.46	225.819	1352	1	3
120442.7	22720.03	-39.64758	1353	1	14
122906.2	22203.03	56.30884	1353	1	4
120435.9	22728.96	-65.26003	1354	1	14
122922.8	22202.73	67.77238	1354	1	4
120436.5	22714.54	-116.618	1355	1	14
122924.2	22216.7	74.52002	1355	1	4
123742.8	24566.57	212.1758	1355	1	3
120432.3	22742.39	-72.70145	1356	1	14
122930.2	22216.4	41.90044	1356	1	4
123713.3	24561	133.4224	1356	1	3
120435.9	22689.29	-116.3742	1357	1	14
122915.9	22217.85	61.59849	1357	1	4
123705.7	24560.74	82.29904	1357	1	3
120454.6	22707.25	52.97432	1358	1	14
122899.1	22212.84	34.7559	1358	1	4
123693.8	24569.39	137.098	1358	1	3
120456.6	22698.93	0.3202438	1359	1	14
122909.9	22215.46	35.68954	1359	1	4
123695.1	24549.99	70.69673	1359	1	3
120444.7	22703.46	-48.74287	1360	1	14
122900.7	22211.59	45.53766	1360	1	4
123704	24578.33	-60.2066	1360	1	3
120432.4	22687.33	-56.15635	1361	1	14
122907.1	22209.19	42.50174	1361	1	4
123709.1	24524.62	114.1294	1361	1	3
120428.9	22719.19	-40.93494	1362	1	14
122899.6	22208.36	65.46707	1362	1	4
120447.8	22704.88	-58.98018	1363	1	14
121481	22648.03	583.2452	1363	1	5
122916.9	22198.24	43.42356	1363	1	4
120458	22690.64	-10.73561	1364	1	14
122924.8	22207.83	46.84839	1364	1	4
120448	22677.61	-52.20585	1365	1	14
122913.7	22205.01	48.50121	1365	1	4
120467.7	22727.49	-70.36266	1366	1	15
122932.8	22207	60.76708	1366	1	4
120446.5	22689.92	-32.35321	1367	1	14
122922	22217.42	49.69893	1367	1	4
120466.1	22737.62	-107.83	1368	1	15
122908.9	22212.49	56.54545	1368	1	4
120505	22748.77	-22.67132	1369	1	15
122915.2	22207.36	57.59201	1369	1	4
120456.2	22705.96	-37.55531	1370	1	14
122922.5	22217.18	28.30353	1370	1	4
122922	22201.68	64.36749	1371	1	4
120500	22791.52	-101.8436	1372	1	15
122931.1	22211.14	67.45042	1372	1	4
122932.2	22210.6	40.08074	1373	1	4
120473.9	22725.89	-12.04519	1374	1	15
122924.5	22212.2	71.63896	1374	1	4
120499.6	22690.05	21.39044	1375	1	15
122923.4	22207.89	45.22057	1375	1	4
120470.7	22700.18	-22.37511	1376	1	14
122918.1	22203.28	72.53542	1376	1	4
120446.5	22732.57	-110.8269	1377	1	14
122931.1	22214.98	91.06503	1377	1	4
122944.6	22220.01	73.42406	1378	1	4
120418.1	22713.78	-33.65583	1379	1	14
120826	22784.51	670.1312	1379	1	7
122937.7	22210.05	39.68849	1379	1	24
119846.7	23130.28	-226.2838	1380	1	16
120409.3	22710.33	46.78793	1380	1	18
122918.4	22209.25	71.26312	1380	1	4
119862.7	23169.85	-219.6376	1381	1	16
120406.3	22712.75	104.4044	1381	1	51
122924.6	22207.89	67.57974	1381	1	4
120434.5	22740.8	-97.07137	1382	1	14
122925.2	22221.51	38.43737	1382	1	4
120455.3	22717.71	-103.8095	1383	1	14
122911.5	22219.73	69.29035	1383	1	4
120466.7	22735.8	-114.8639	1384	1	15
122926	22212.82	62.8993	1384	1	4
120446.1	22703.79	-67.27324	1385	1	14
122925.2	22218.3	45.24145	1385	1	4
120461.3	22701.08	-63.35688	1386	1	14
122926.5	22216.67	38.76534	1386	1	4
120783.8	22742.14	545.5129	1387	1	28
122925	22206.82	59.64699	1387	1	4
120447	22713.48	-103.3916	1388	1	14
122909.1	22213.82	54.00743	1388	1	4
120469.4	22719.24	-92.10167	1389	1	15
122917	22221.94	38.23204	1389	1	4
120473	22707.57	-39.40935	1390	1	15
122905.3	22212.2	73.84281	1390	1	4
120480.3	22694.12	-22.35575	1391	1	15
122898.1	22224.47	40.07397	1391	1	24
120470.8	22711.55	-107.2701	1392	1	15
122926.8	22217.23	84.45596	1392	1	4
122012.3	22437.1	62.79068	1393	1	38
122939.6	22208.69	65.8185	1393	1	4
120448	22692.24	-105.2711	1394	1	14
122916.9	22211.18	67.16833	1394	1	4
120457.2	22713.52	-57.54614	1395	1	14
122914.7	22209.81	80.70679	1395	1	4
120461.2	22701.05	6.201458	1396	1	14
122912.9	22208.07	33.0224	1396	1	4
119915.8	24386.29	-30.90811	1397	1	25
120468	22673.85	-14.72864	1397	1	14
122918.1	22217.96	42.92011	1397	1	4
120026.1	24323.8	-10.17199	1398	1	25
120437.8	22705.85	-56.79512	1398	1	14
122915	22218.99	54.09794	1398	1	4
120460.2	22690.15	12.50944	1399	1	14
122906.1	22217.4	39.50796	1399	1	4
120480.9	22710.91	-0.4151344	1400	1	15
122906	22205.72	66.77437	1400	1	4
122935.5	22223.27	140.1893	1401	1	4
122926.6	22228.77	86.77321	1402	1	4
120876.5	22766.23	599.9517	1403	1	28
122928.7	22213.5	56.70156	1403	1	4
120887.9	22752.33	619.8871	1404	1	7
122913.7	22212.3	80.83496	1404	1	4
122915.7	22217.78	68.19935	1405	1	4
120458.2	22664.8	89.70757	1406	1	14
122906.3	22214.74	80.63145	1406	1	4
120896.3	22732.07	640.2776	1407	1	7
120875.7	22714.67	632.7458	1407	1	7
122906.9	22228.96	66.07085	1407	1	24
120938.2	22747.08	685.3639	1408	1	7
120888.6	22720	667.2729	1408	1	7
122924.6	22211.41	47.13058	1408	1	4
120457.3	22662.84	-63.92231	1409	1	14
122931.5	22212.8	73.01598	1409	1	4
120433	22729.18	-100.1389	1410	1	14
122921.4	22202.68	63.38387	1410	1	4
120480.6	22716.07	35.07051	1411	1	15
122918.2	22214.63	94.68565	1411	1	4
120427.7	22690.71	-33.09441	1412	1	14
122902.8	22213.22	85.79121	1412	1	4
120445.1	22667.15	-41.55903	1413	1	14
122499.5	22382.43	581.7667	1413	1	57
120457	22686.03	-102.0071	1414	1	14
122925.8	22264.35	292.0815	1414	1	37
120446.6	22691.56	-69.05183	1415	1	14
120420.3	22680.32	-44.5014	1416	1	14
120437.9	22718.29	-42.39569	1417	1	14
122408.1	22487.88	650.3476	1417	1	57
120455.8	22726.63	2.526283	1418	1	14
120881.6	22749.99	634.6323	1419	1	7
120867.9	22734.57	643.0771	1419	1	7
120875.3	22691.97	626.2599	1420	1	7
121788.1	22663.67	630.535	1420	1	5
120935.6	22691.54	624.1649	1421	1	7
120928.7	22565.79	464.9399	1421	1	28
120912.8	22766.13	694.9015	1422	1	7
121726	22691.24	683.5607	1422	1	5
120935.7	22668.55	613.0364	1423	1	7
120896.5	22662.07	596.2534	1423	1	7
120979.8	22476.95	262.9684	1423	1	12
121812.2	22711.98	668.7477	1423	1	5
120908	22696.73	642.0459	1424	1	7
120742.6	22566.1	398.4326	1425	1	29
120910.5	22685.04	641.9853	1425	1	7
121173.8	22511	463.4402	1425	1	45
120448.6	22699.35	-69.17114	1426	1	14
121946.3	22437.75	275.2295	1426	1	17
120446	22706.23	-111.4685	1427	1	14
121839.7	22521.58	442.2631	1427	1	17
120442.2	22674.52	5.840969	1428	1	14
122057.6	22427.67	168.3376	1428	1	38
120418.4	22726.15	-122.3905	1429	1	14
122034.3	22436.32	27.47326	1429	1	38
120448.1	22704.13	-53.22447	1430	1	14
120443.8	22710.87	-50.24328	1431	1	14
120459.2	22693.3	-42.61818	1432	1	14
120445.3	22722.55	-65.89384	1433	1	14
120442.4	22715.72	-61.7281	1434	1	14
120944.8	22738.01	670.0984	1435	1	7
120911.6	22704.18	642.6354	1435	1	7
121716.1	22666.95	611.9472	1435	1	5
120963.6	22764.83	698.4139	1436	1	28
120878.4	22699.12	607.3917	1436	1	7
120439.1	22725.5	-147.4508	1444	1	14
120473.6	22669.61	-36.64398	1449	1	14
120475.9	22672.5	16.53185	1450	1	14
120482	22665.46	-39.40582	1451	1	14
120476.7	22674.63	-8.478069	1452	1	14
120467.4	22668.74	15.67841	1453	1	14
120466.9	22686.44	-35.92005	1454	1	14
120469.5	22677.15	-55.01146	1455	1	14
120441.4	22725.5	-93.51387	1456	1	14
120466.1	22712.63	19.64302	1457	1	14
120452.8	22732.44	-82.84817	1458	1	14
120450.1	22725.35	33.29611	1460	1	14
120457.2	22719.26	8.03299	1461	1	14
120430.7	22704.89	-101.0993	1462	1	14
120443.4	22713.78	-49.02	1463	1	14
120427.8	22696.62	-5.716419	1464	1	14
120439.3	22704.23	-72.66608	1465	1	14
120456.7	22723.44	-85.58578	1466	1	14
120443.8	22747.77	-111.1642	1467	1	14
120431.4	22721.76	-94.13652	1468	1	14
120443.1	22712.38	-148.4686	1469	1	14
120462.4	22706.51	40.20967	1470	1	14
122854.6	23315.96	104.4682	1470	1	44
120450.1	22690.88	78.43266	1472	1	14
120478.9	22720.95	-140.3057	1473	1	15
120465.8	22734.63	-115.9596	1474	1	15
120439.9	22716.63	-46.49687	1475	1	14
120416.6	22726.32	-86.69605	1478	1	14
120453.1	22713.7	-43.58377	1479	1	14
120454.1	22693.71	-22.77508	1480	1	14
120441.6	22727.46	-71.18483	1481	1	14
120438.1	22712.15	-107.1213	1482	1	14
120427.3	22724.92	-53.67365	1483	1	14
120432	22720.63	-81.40793	1484	1	14
120440.3	22724.64	-42.5746	1485	1	14
121637.6	23724.6	-87.00304	1485	1	26
120476	22696.65	-49.51515	1486	1	15
120430	22689.71	-42.2946	1487	1	14
120447.6	22740.32	-31.06022	1488	1	14
120426.8	22725.93	-147.4453	1489	1	14
120404	22735.09	-64.60094	1490	1	14
120428.4	22700.25	13.49859	1491	1	14
120430.8	22719.21	-42.34457	1492	1	14
120445.6	22740.19	-89.31151	1493	1	14
120428.1	22731.24	-99.85876	1494	1	14
121652.4	23779.69	-99.9752	1495	1	26
121654.9	23713.3	-69.25745	1499	1	26
120431.1	22744.13	-115.3672	1507	1	14
120448.5	22714.68	5.419064	1508	1	14
120833.4	22767.91	594.5302	1509	1	28
120457	22725.54	-36.41949	1510	1	14
120471.1	22718.21	-45.79077	1511	1	15
120448	22702.57	-58.56848	1512	1	14
120447.7	22716.4	-56.92396	1513	1	14
120447.7	22704.58	-79.48971	1514	1	14
120446.7	22717.36	-117.3458	1515	1	14
120429.7	22722.63	-82.41901	1517	1	14
120436.9	22712.98	-50.37642	1518	1	14
120448.4	22676.73	-19.88935	1519	1	14
120428.6	22687.58	-43.42308	1520	1	14
120469.7	22704.7	-55.36718	1521	1	14
120464.3	22685.75	37.59613	1522	1	14
120449.8	22721.74	-120.7415	1523	1	14
120458.5	22722.76	-25.66586	1524	1	14
120451.1	22692.58	-6.190395	1527	1	14
120461.1	22730.21	-151.9647	1528	1	15
123125.7	23488.64	293.4967	1528	1	44
120441.5	22731.46	-113.6927	1529	1	14
120450.3	22722.27	-67.30089	1530	1	14
120437.2	22719.19	-4.523277	1531	1	14
120434.5	22721.31	-136.9313	1532	1	14
120420.5	22756.06	-106.6956	1539	1	14
120460.4	22725.7	-56.47516	1540	1	14
120764.5	22749.82	525.2555	1544	1	28
120443.9	22704.6	-25.31404	1545	1	14
120445.4	22675.6	-18.7665	1546	1	14
120429.8	22736.15	-83.06876	1547	1	14
120437.7	22715.32	-121.7218	1548	1	14
120856.2	22847.37	659.6619	1554	1	7
120446.4	22756.4	-32.63454	1556	1	14
120183.9	22505.5	447.6337	1559	1	29
119907.8	22416.76	-47.08157	1560	1	51
121607.3	22794.34	664.2311	1595	1	5
121385	22774.61	-93.93549	1596	1	43
123500.4	23386.49	-263.002	1631	1	44
121478	23046.31	-5.370617	1669	1	55
121595.4	22752.28	677.3437	1676	1	5
121575	22631.92	635.7222	1685	1	5
121606.4	22652.22	668.0385	1686	1	5
121520.8	22621.16	645.0531	1687	1	5
121785.3	24935.45	168.217	1694	1	20
119974.1	22764.13	667.5781	1696	1	29
121280.7	22893.34	-117.7852	1702	1	55
121280.8	22871.7	-63.19904	1704	1	43
119623.9	22736.29	80.41954	1705	1	1
123370.2	22616.11	640.3505	1724	1	57
121084.7	22473.65	352.0749	1753	1	45
119842.5	23206.28	-236.6476	1777	1	16
119852.1	23236.13	-286.0436	1778	1	16
119875.2	23188.78	-205.8536	1783	1	16
120470.8	22631.84	17.31501	1809	1	18
121880	23026.47	-367.1751	1814	1	30
121881.6	23035.27	-347.5187	1815	1	30
122360.1	22930.59	-95.45631	1820	1	35
119438	22647.08	-13.7228	1821	1	1
122390.2	22883.79	-103.8584	1821	1	35
122354.8	22917.97	-83.76227	1822	1	35
122372.1	22886.9	-125.4555	1823	1	35
121986	22354.27	184.254	1825	1	38
121931.5	22432.35	416.3006	1826	1	17
119422.2	22661.52	-60.92052	1827	1	1
121832.8	22486.71	539.2011	1827	1	17
119794.6	22744.34	615.6058	1828	1	29
121991.6	22389.73	126.2293	1828	1	38
119440	22713.47	-82.15265	1829	1	1
121951.8	22408	335.9897	1829	1	17
122042.2	22384.74	91.34693	1836	1	38
119864.6	23198.87	-155.8232	1838	1	16
119845.2	23277.32	-315.1441	1839	1	16
121840.4	22630.1	654.1633	1839	1	5
121610.9	22675.24	695.5341	1839	1	5
119855.3	23198.55	-275.6067	1841	1	16
122023.9	22414.75	106.7204	1841	1	38
120857.4	22495.15	88.71756	1843	1	12
123675.3	22459.08	217.3413	1843	1	37
119863.9	23254.86	-334.6674	1844	1	16
120881.5	22544.24	-16.20674	1844	1	12
123725.9	22501.56	-80.67188	1844	1	37
119844.7	23263.95	-294.5288	1845	1	16
120903.8	22481.21	99.63637	1845	1	12
120905.3	22466.26	64.43634	1846	1	12
120894.6	22499.65	178.0994	1847	1	12
121988.7	22393.85	106.0288	1847	1	38
120882.8	22521.44	6.222153	1848	1	12
120894	22499.69	82.32231	1849	1	12
120884.5	22489.78	42.13772	1850	1	12
121955.1	22456.29	316.986	1851	1	17
122015.5	22399.15	98.82326	1852	1	38
120912.4	22494.86	107.252	1853	1	12
120865.4	22511.91	79.81844	1854	1	12
120866.6	22514.17	-40.86084	1855	1	12
121051	23612.19	-344.9176	1855	1	30
120881.9	22505.18	145.1605	1856	1	12
120898.9	22497.35	137.9717	1857	1	12
122039.8	22448.15	70.97559	1858	1	38
122034.2	22432.31	105.3152	1859	1	38
122078.3	22406.52	49.27235	1860	1	38
120779.5	22091.53	211.7825	1861	1	46
122038.3	22412.07	19.70625	1861	1	38
121989.2	22380.81	248.9521	1862	1	38
120932.4	22485.84	177.2873	1863	1	12
120918.2	22456.9	112.3872	1864	1	12
123420.9	22797.89	64.13889	1864	1	34
120883.9	22488.66	76.70593	1865	1	12
123421.6	22795.45	83.29029	1865	1	34
120894.8	22484.35	82.92103	1866	1	12
123434.6	22809.2	105.2847	1866	1	34
120906.9	22477.11	138.2849	1867	1	12
123451.4	22798.14	94.68918	1867	1	34
120888.1	22497.18	156.8362	1868	1	12
123411.3	22780.96	112.2787	1868	1	34
120877.1	22514.13	-0.6551743	1869	1	12
123413.4	22799.66	15.39955	1869	1	34
120881.6	22482.13	178.7945	1870	1	12
120881.9	22455.73	120.12	1871	1	12
120913.8	22460.57	189.4258	1872	1	12
120890.9	22466.75	19.37618	1873	1	12
120910.2	22475.24	129.2977	1874	1	12
120901.5	22466.55	131.0398	1875	1	12
120903.9	22466.86	171.9909	1876	1	12
120885.9	22477.86	92.45367	1877	1	12
120946.1	22474.28	159.1187	1878	1	12
120908.3	22469.73	131.0039	1879	1	12
120878.8	22459.4	97.35422	1880	1	12
121103	22570.29	564.5345	1881	1	28
120916.3	22485.36	204.642	1882	1	12
120959.2	22450.38	219.4298	1883	1	12
122501.3	22410.13	614.1578	1883	1	57
120868.6	22458.65	166.2462	1884	1	12
120933.2	22467.99	154.0338	1885	1	12
120868.6	22483.91	3.183556	1886	1	12
120883.4	22461.19	27.31676	1887	1	12
119873.9	23212.46	-303.4233	1888	1	16
120889.3	22489.83	6.606865	1888	1	12
120905.8	22459.97	167.0089	1889	1	12
120924.4	22437.09	226.2071	1890	1	12
120925.6	22465.36	218.872	1891	1	12
120858.2	22477.51	12.91161	1892	1	12
120894.4	22461.69	87.33015	1893	1	12
120858.5	22484.01	53.48234	1894	1	12
120884.1	22487.1	111.243	1895	1	12
120146.8	24230.41	-85.22282	1896	1	25
120882.4	22474.98	89.51931	1896	1	12
120897.5	22492.9	83.97894	1897	1	12
121038.4	22565.33	533.5484	1898	1	28
120874.8	22468.87	87.53709	1899	1	12
121178.5	22580.77	626.5781	1900	1	28
120861.9	22508.96	72.12105	1901	1	12
120852.6	22476.38	88.2513	1902	1	12
122010.8	22429.94	167.7278	1903	1	38
120409.2	22728.72	-80.57108	1904	1	14
121724.5	22525.08	403.3891	1928	1	17
120184.8	22636.13	522.5172	1929	1	29
124086.3	22444.5	87.96225	1935	1	37
121567.5	22675.22	585.4194	1937	1	5
120414.6	22689.99	5.201435	1945	1	18
120411.3	22719.09	-79.37651	1946	1	14
120393.6	22739.43	-11.76071	1947	1	18
120434.5	22716.35	-53.17373	1948	1	14
120412.6	22705.51	35.16121	1949	1	18
120422.2	22724.2	-7.553101	1950	1	14
120734.7	22826.13	670.2557	1954	1	7
120415.2	22702.81	14.36958	1955	1	18
120436.5	22716.6	36.38401	1956	1	14
120431.8	22646.45	-56.98204	1957	1	15
120412.9	22711.12	73.57588	1959	1	14
122160.2	22222.39	595.7894	1961	1	57
122009	22088.5	110.3964	1962	1	49
121981.3	22530.41	116.4649	1963	1	49
120820.4	22720.09	644.942	1965	1	7
120435.6	22741.92	-161.2645	1974	1	14
120429.1	22665.35	-47.55564	1990	1	14
121955	22557.43	156.0872	2006	1	49
120806.9	22621.21	-204.0978	2007	1	36
120411	22724.7	-42.43784	2013	1	14
120427.3	22704.27	-56.78406	2015	1	14
120444.4	22733.7	-50.35868	2016	1	14
120433.8	22741.59	-35.84499	2017	1	14
120456.5	22702.92	38.83791	2025	1	14
120857.2	22732.48	611.1251	2028	1	7
120439.3	22737.19	-90.23962	2031	1	14
120447.2	22754.4	-121.9995	2032	1	14
120840.1	22834.16	689.8823	2035	1	7
120510.7	22718.99	98.9563	2039	1	15
120424.3	22736.31	-105.872	2040	1	14
120422.9	22699.66	-63.67025	2044	1	14
120434.1	22757.69	19.29131	2046	1	18
120926.7	22715.17	645.3721	2047	1	7
120850.2	22728.75	648.6688	2047	1	7
120954.9	22550.4	455.8646	2048	1	45
120902.6	22497.73	265.6857	2049	1	12
120886.2	22446.36	175.7215	2050	1	12
121003.9	22584.32	496.896	2051	1	45
121048.2	22590.27	515.7504	2052	1	45
120794.4	22543.52	270.2687	2052	1	29
120843.7	22510.41	141.8525	2053	1	12
120869.5	22747.5	664.4042	2054	1	7
120452.8	22795.28	-34.49011	2055	1	15
122186.8	23425.11	83.33406	2055	1	44
120433.1	22751.27	-198.6206	2056	1	14
120826.8	22772.89	672.0615	2056	1	7
120999.2	22768.62	698.7646	2057	1	28
120867.2	22741.53	632.8182	2057	1	7
120825.9	22518.15	115.6913	2058	1	12
120855.5	22827.11	671.6918	2059	1	7
121639.3	22727.5	194.9235	2061	1	53
121857.5	22781.97	499.1937	2062	1	17
120446.3	22743.64	-91.00723	2063	1	14
121912	22660.51	356.0689	2063	1	17
122096.6	22825.5	693.212	2063	1	5
121891.5	22758.87	497.417	2064	1	17
122002.5	22809.2	628.2781	2064	1	5
122001.9	22812.53	678.2699	2069	1	5
121639.4	22757.51	172.9451	2070	1	53
123392.1	22450.9	21.12274	2078	1	31
123382.7	22447.63	-8.201408	2079	1	31
121622.6	22865.58	18.55583	2090	1	55
121977.5	22052.05	643.3281	2101	1	57
122050.2	22447.62	47.26992	2112	1	38
120890.6	22505.24	41.74252	2115	1	12
120876.9	22510.38	61.40337	2116	1	12
120876.2	22512.62	66.30812	2117	1	12
120859.6	22440.05	237.3686	2120	1	29
120843.4	22443.75	-56.12421	2121	1	12
120862.2	22502.84	123.4635	2122	1	12
121142.7	22609.43	492.7998	2124	1	45
120904.2	22549.04	64.59274	2125	1	12
120895.3	22484.84	100.2709	2126	1	12
121109.9	22622.53	550.8644	2127	1	28
120862.8	22516.5	68.4825	2128	1	12
120852.3	22490.86	54.68817	2129	1	12
123840	24703.21	-2.887154	2129	1	3
120906.1	22522.1	93.87112	2130	1	12
120902.1	22459.36	135.8211	2131	1	12
120890.2	22460.46	120.4285	2131	1	12
120949.1	22490.93	229.5129	2132	1	12
121680.5	22897.48	-61.34377	2132	1	55
122034.7	22901.07	666.9633	2132	1	5
121161.5	22629.75	549.31	2133	1	28
121688	22897.26	-18.49146	2133	1	55
121679.7	23471.25	-399.6731	2133	1	30
120922.8	22522.52	196.0448	2134	1	12
120870.8	22528.96	35.8182	2135	1	12
121679.7	22906.59	-8.09927	2135	1	55
121845.8	22881.8	422.7596	2135	1	17
121126.6	22668.6	547.0486	2136	1	28
121125.5	22572.86	507.1947	2137	1	45
121162.7	22580.12	558.5214	2138	1	28
120873.8	22518.13	25.66147	2139	1	12
120883.8	22528.48	89.30711	2140	1	12
121229	22731.25	653.6099	2141	1	28
121100.8	22538.82	434.9791	2142	1	45
121883.9	22441.72	266.9315	2158	1	17
122026.9	22439.02	111.1185	2159	1	38
122032	22434.24	-5.387306	2167	1	38
122029.2	22432.73	41.39833	2168	1	38
121514.6	22527.07	576.1674	2175	1	5
122372.5	24230.23	208.5257	2177	1	13
122373.8	24232.98	146.9124	2180	1	13
122401.9	24244.37	248.2366	2185	1	13
122382	24288.14	191.3063	2188	1	13
120045.5	23223.15	-229.2694	2190	1	16
123587.8	22696.52	-213.1088	2206	1	37
123638.7	23408.73	-83.008	2208	1	44
123654.3	23436.49	-132.7424	2210	1	44
123659.9	23440.04	-156.0889	2211	1	44
122004.4	22641.25	4.381466	2226	1	49
121999.4	22578	-73.6432	2227	1	49
123592.9	22778.92	-308.8063	2232	1	56
123578.8	22800.49	-336.4547	2233	1	56
122067.1	24083.62	135.4498	2234	1	13
123570.5	22784.21	-347.8181	2234	1	56
123574.8	22842.45	-358.7318	2235	1	56
123577.2	22808.96	-378.7378	2236	1	56
123583.8	22796.74	-356.7162	2237	1	56
123585.1	22825.95	-338.0811	2239	1	56
123587.4	22800.91	-391.7052	2240	1	56
123576.8	22814.38	-372.6675	2241	1	56
123585.6	22807.36	-369.5745	2243	1	56
123583.9	22843.82	-367.1125	2244	1	56
123572.9	22851.19	-386.7517	2245	1	56
121215.2	22037.59	19.02981	2246	1	48
123582	22829.58	-346.092	2246	1	56
123580.4	22825.23	-360.1772	2247	1	56
123580.5	22849.97	-331.9069	2248	1	56
121159.9	22519.65	-53.65973	2280	1	39
120517.9	22581.21	-375.9372	2285	1	36
123610.1	22889.96	632.0856	2318	1	44
121972.8	23270.41	-88.91239	2322	1	40
121705.7	23985.43	98.27203	2323	1	13
121711.6	23880.08	230.6739	2327	1	13
123289.1	22115.9	11.87458	2340	1	37
120646.3	21934.14	196.001	2343	1	46
120717.6	24836.27	139.2551	2360	1	25
120652.2	23603.61	-393.4995	2364	1	30
119526.6	22628.36	553.1203	2384	1	29
120965.3	22554.14	600.6024	2396	1	28
120761	22774.97	523.022	2445	1	28
120443.9	22752	-88.18541	2447	1	14
120451.7	22757.95	-38.79309	2448	1	14
120427.9	22762.39	-111.9501	2450	1	14
120451.5	22726.07	-27.11067	2451	1	14
120437.3	22775.12	-69.95039	2454	1	14
120421	22731	-73.87666	2455	1	14
120438.4	22745.12	-89.8736	2464	1	14
120426	22686.86	-23.18678	2468	1	14
120439.4	22727.33	-90.20042	2469	1	14
120427.9	22739.91	-138.5261	2470	1	14
120443.2	22709.45	55.46818	2471	1	14
120421.5	22744.39	-122.0416	2472	1	14
120440.9	22712.89	-88.38988	2473	1	14
120424.3	22666.64	-52.86303	2474	1	14
120427.4	22705.95	-58.24642	2475	1	14
120441	22730.47	-67.29641	2476	1	14
120449.5	22714.65	-42.83848	2477	1	14
120431.4	22743.15	-94.66476	2478	1	14
120441.1	22613.22	6.534958	2479	1	18
120425.4	22734.49	-122.0714	2481	1	14
120426.7	22691.65	-60.30264	2482	1	14
120405.4	22716.96	-122.9683	2483	1	14
120629.4	22567.04	233.0278	2540	1	29
121846.8	23491.74	28.08418	2578	1	22
121505.3	22649.44	113.8627	2587	1	6
121822.1	23492.59	69.93742	2608	1	22
121858.4	23503.65	14.86111	2632	1	22
121781.7	22576.58	118.4829	2679	1	6
121233.1	22207.57	-61.69043	2744	1	48
121194.6	22197.7	-81.00023	2745	1	48
122221.5	22851.14	-157.4152	2746	1	54
122234.6	22884.83	-122.8725	2747	1	54
122234.2	22887.37	-144.4279	2748	1	54
123923.7	23641.97	167.6949	2821	1	44
120788.7	22499.04	642.4981	2828	1	28
120656.1	22146.99	70.8455	2829	1	46
123822.4	23606.97	290.258	2830	1	44
123910.4	23590.57	313.5184	2832	1	44
120760.5	22442.43	635.3297	2833	1	28
122080.6	23689.25	116.572	2843	1	22
121499.1	24369.5	38.05628	2845	1	13
121590.7	24422.69	8.080959	2848	1	13
121549.2	24438.74	93.94502	2849	1	13
121629.5	24346.35	309.2659	2852	1	13
121897.1	24269.32	282.3763	2853	1	13
121869.6	24327.13	277.5171	2854	1	13
121977.1	24254.11	155.5721	2855	1	13
121934.4	24306.04	226.0932	2856	1	13
122430.3	23457.45	-203.0878	2867	1	30
121899.7	23323.94	78.58181	2876	1	44
121855.5	23242.61	96.75017	2877	1	55
121991.3	23251.79	-7.376575	2878	1	40
121989.3	23232.69	8.716774	2879	1	40
121970.3	23222.18	-32.86667	2880	1	40
122475.4	23208.51	-148.2079	2882	1	30
122475.2	23214.19	-110.0165	2883	1	30
120144.1	24111.01	112.2344	2887	1	33
122910.1	23424.58	46.72489	2887	1	44
120122.9	24116.85	159.0134	2890	1	33
123817.3	23319	10.19316	2922	1	44
123830.2	23319.6	19.13528	2923	1	44
123816.3	23299.33	-52.57912	2925	1	44
123925.4	22569.13	244.4271	2946	1	37
120134	24093.37	124.3348	2953	1	33
122490.7	22152.18	-34.30328	2955	1	54
120110.5	24161.21	126.6514	2962	1	33
120083.4	24107.09	1.938629	2963	1	33
120107.9	24114.07	74.87306	2964	1	33
120106.9	24121.86	-17.08956	2965	1	33
120090.9	24123.86	38.02462	2967	1	33
120085.6	24116.02	16.5555	2971	1	33
120074.2	24094.24	63.15079	2975	1	33
120102	24100.98	114.5067	2977	1	33
121944	24035.55	-220.9107	2998	1	9
122018.9	23313.94	26.08223	3002	1	40
122046.4	23290.04	100.0938	3003	1	40
122048.7	23269.22	48.382	3008	1	40
122033.5	23295.61	107.7969	3011	1	40
122054.4	23298.98	93.6078	3012	1	40
122047.5	23296.01	68.51025	3013	1	40
122031.3	23288.99	85.7317	3014	1	40
122048.9	23285	69.8658	3015	1	40
122055	23291.72	72.80341	3016	1	40
122042.2	23286.82	71.68283	3017	1	40
122052.3	23286.66	46.98372	3018	1	40
120077.6	24114.62	65.30638	3020	1	33
120159.1	24134.05	55.95741	3021	1	33
120383	24134.96	522.1038	3022	1	13
120170.1	24088.62	36.65257	3023	1	33
120145.1	24073.66	110.7202	3024	1	33
120163.8	24075.94	4.792881	3025	1	33
120209.4	24072.96	259.4765	3026	1	33
123455.2	22572.4	7.010174	3032	1	31
120497.9	22654.07	6.526566	3066	1	18
121216	22214.93	-160.4457	3108	1	48
121079.8	23910.16	448.2235	3120	1	13
120852.5	24759.48	-20.60671	3125	1	25
120422.4	24437.7	-8.018684	3143	1	25
120395.1	24464.7	-77.15331	3144	1	25
120075.6	24087.81	58.0555	3174	1	33
120086.2	24111.25	67.33313	3175	1	33
119598.9	24614.4	-89.75372	3186	1	25
121697.9	24800.45	-211.3983	3201	1	11
123149.9	23490.79	72.74036	3277	1	44
122059.4	22622.76	-200.6502	3299	1	54
122069.8	22632.93	-263.3421	3300	1	54
122056.2	22640.49	-244.5786	3301	1	54
122068.9	22600.84	-191.192	3302	1	54
122073	22645.43	-252.5994	3303	1	54
122064.7	22622.65	-209.0709	3304	1	54
122059.5	22638.99	-219.2817	3305	1	54
122068.7	22657.2	-302.5067	3306	1	54
122052.9	22642.28	-118.7401	3307	1	54
122061.6	22623.81	-213.4321	3311	1	54
121686.2	24777.39	-155.6429	3317	1	11
122073.5	22652.26	-264.0327	3321	1	54
121703.8	24788.36	-206.6052	3322	1	11
121687	24773.48	-139.8209	3323	1	11
121697	24757.62	-197.4827	3324	1	11
121698.5	24755.71	-225.6147	3325	1	11
121647.2	22638.03	91.29372	3347	1	6
121919.3	22814.58	676.8545	3348	1	5
121805.9	22772.81	525.6406	3355	1	17
121642.8	22822.54	579.3516	3355	1	5
121899.7	22694.39	502.5236	3368	1	17
121825.2	22724.52	425.7243	3369	1	17
121651.7	22646.98	69.59467	3370	1	6
121607.5	22608.75	149.7815	3374	1	6
121885.3	22674.81	483.4419	3378	1	17
121685.2	22627.77	58.21753	3381	1	6
121629.5	22627.21	275.5184	3408	1	53
121697.3	22634.61	440.3728	3419	1	17
120219.1	22746.38	28.92275	3425	1	51
123433.4	23717.04	-60.51407	3578	1	44
122330.9	22419.04	-61.59763	3579	1	54
123425.1	23714.48	-131.3392	3579	1	44
123626.6	22843.26	-19.50388	3613	1	34
121190.1	22757.51	0.09078979	3621	1	53
121371.5	22513.76	618.8359	3644	1	28
122238.8	23093.01	63.15222	3648	1	55
122228.5	23123.71	143.8129	3649	1	55
121137.1	22625.73	609.887	3657	1	28
121479	22519.52	-184.7272	3682	1	43
119757.4	24185.84	11.41939	3737	1	25
121238.1	22532.81	691.4625	3745	1	28
121694.8	24727.94	-92.99384	3749	1	11
121697.1	24767.18	-153.6699	3750	1	11
121473.5	22422.18	599.9087	3761	1	28
121268.2	22418.38	218.5017	3773	1	45
121255.7	22526.97	267.317	3774	1	45
121178.8	22481.56	205.9653	3775	1	45
121394.7	22558.79	564.9552	3776	1	28
121188	22483.68	194.9938	3777	1	45
121407.9	22550.6	630.6898	3780	1	5
121169.1	22423.7	118.566	3781	1	10
121307.7	22563.88	567.6382	3782	1	28
121136.3	22358.93	100.2222	3783	1	10
121184.2	22288.66	-47.24274	3784	1	10
121178.2	22330.94	-76.55106	3785	1	10
121220.3	22394.03	45.49904	3786	1	10
121189.3	22327.56	75.4837	3787	1	10
121179.2	22348.72	140.7927	3788	1	10
121163.6	22317.71	90.06052	3789	1	10
121147.7	22295.92	85.09331	3790	1	10
121191.6	22373.33	193.7567	3791	1	45
121085.7	22360.41	-17.84029	3792	1	10
121128.8	22354.12	44.09208	3793	1	10
121207.4	22378.31	136.0992	3794	1	10
121157.5	22397.19	175.7522	3795	1	45
121240.3	22449.48	370.0854	3796	1	45
121186.3	22408.94	147.9928	3797	1	10
121624.5	22958.52	-178.8183	3799	1	55
121151.2	22446.98	101.0624	3800	1	10
121111.9	22525.75	517.6522	3802	1	45
121181.6	22401.63	223.7025	3804	1	45
121293.5	22533.26	605.4653	3805	1	28
121382.9	22561.65	603.3215	3806	1	5
121126.2	22368.44	107.3597	3807	1	10
121362	22450.22	541.8927	3811	1	28
121203.8	22435.25	239.8971	3812	1	45
121156.8	22407.13	181.7083	3813	1	45
121343.9	22547.46	624.4205	3814	1	28
121130.9	22414.28	232.0901	3815	1	45
121206.3	22401.47	-79.21085	3816	1	39
121184.3	22382.45	89.0295	3817	1	10
121195	22362.54	90.48939	3818	1	10
121214.3	22370.85	108.4609	3819	1	10
121168	22374.1	35.48679	3820	1	10
121409.9	22552.54	-190.8862	3821	1	43
121317.2	22463.81	177.3148	3822	1	10
121377.3	22460.45	106.9018	3823	1	10
121424.4	22441.17	63.01413	3824	1	10
121316.7	22439.12	222.8586	3825	1	45
121496.3	22535.58	603.8781	3826	1	5
121262.1	22476.88	404.7817	3826	1	45
121543.2	22542.96	580.236	3827	1	5
121331.5	22449.92	277.2556	3827	1	45
121586.9	22582.86	616.843	3828	1	5
121430.8	22571.04	515.122	3828	1	28
121321.8	22506.99	354.6763	3829	1	45
121229.4	22408.54	252.7601	3830	1	45
121318.6	22372.6	108.8277	3831	1	10
121344.2	22418.42	44.19355	3832	1	10
121367.3	22433.9	-134.6983	3833	1	43
121308.2	22353.38	53.98588	3834	1	10
121320.8	22388.94	6.1759	3835	1	10
121323.7	22382.43	314.3169	3836	1	45
121091.2	22305.04	54.15888	3837	1	10
121089.6	22326.62	100.4532	3840	1	10
121192	22377.66	98.47307	3841	1	10
121132.3	22388.74	294.6888	3842	1	45
121259.6	22429.38	258.7092	3843	1	45
121399.5	22477.83	-81.34804	3844	1	43
121409.5	22503.03	18.47124	3845	1	43
122652.2	22919.23	76.51587	3845	1	35
122641.2	22917.56	107.7816	3845	1	35
121423.8	22479.62	-117.5925	3846	1	43
122650.3	22915.52	52.86169	3846	1	35
121361.6	22403.9	155.8347	3847	1	45
122643.9	22908.64	30.91431	3847	1	35
121437.1	22431.92	3.810501	3848	1	43
122646.8	22913.89	41.63837	3848	1	35
121421.6	22474.22	-75.0988	3849	1	43
121386	22441.74	-43.55278	3850	1	43
121209.1	22402.63	20.29028	3851	1	10
121245.1	22472.3	127.5006	3852	1	10
121386.1	22600.26	578.2655	3852	1	5
121654.4	22776.3	584.5491	3856	1	5
121326.8	22770.17	46.50383	3860	1	53
121362.3	22767.5	162.1987	3861	1	53
121461.3	22557.69	-171.1375	3868	1	43
121484.2	22499.38	-150.418	3898	1	43
121474.5	22500.79	-71.04855	3899	1	43
121470.6	22597.83	-18.27669	3908	1	43
122851	22305.79	38.14249	3922	1	37
120054.8	23286.62	544.5606	3925	1	29
119649.7	23252.45	-96.1608	3926	1	16
121437.5	22521.75	-177.1182	3950	1	43
121460.2	22523.03	-100.6472	3986	1	43
122036.9	22264.11	201.4488	3998	1	17
122829.6	22864.91	-104.1644	3998	1	35
122836.3	22915.98	-82.75547	3999	1	35
122850.4	23476.94	-18.2066	4017	1	44
121475	22622.87	-397.5813	4020	1	55
121437.5	22555.38	-78.75967	4021	1	43
121462.3	22503.64	75.04874	4054	1	10
121683.1	22696.28	667.527	4055	1	5
121257.2	23687.12	59.31664	4064	1	26
121316.8	23671.69	122.4886	4067	1	26
121267.6	23685.01	-86.00521	4068	1	26
121318.2	23678.92	-28.38745	4070	1	26
121244.7	23624.61	113.1607	4071	1	26
121263.9	23652.87	85.04562	4073	1	26
121244.8	23686.81	49.31517	4074	1	26
121342.5	23665.29	73.93007	4075	1	26
121398.7	22581.27	-58.63972	4085	1	43
121400.3	22581.92	-60.8839	4087	1	43
121437.8	22543.15	-109.8625	4132	1	43
121446.5	22550.15	-242.133	4133	1	43
121390.8	22516.57	-135.2385	4146	1	43
122458.8	23781.88	-296.9621	4147	1	30
121219.5	22771.26	-239.9729	4155	1	55
121316.6	22759.64	-130.7547	4156	1	43
121367.7	22737.1	-135.4645	4157	1	43
121357.3	22724.68	-134.8402	4158	1	43
121401.2	22666.6	-227.1631	4159	1	43
121261.1	22648.61	-126.7425	4160	1	39
121267.5	22661.64	-172.1996	4161	1	39
121106.4	22577.51	-65.55271	4166	1	39
121068.2	22658.45	-161.8567	4167	1	39
122448	21910.76	271.0091	4167	1	49
121068.1	22570.73	-101.455	4168	1	39
122411.5	21889.34	318.1862	4168	1	49
121091.4	22585.82	-24.60518	4169	1	39
122423.1	21894.58	294.2458	4169	1	49
120795.9	22563.11	-54.08173	4170	1	12
120708.6	22580.21	-229.9777	4171	1	36
120680.1	22637.55	-289.3116	4172	1	36
120690.6	22634.73	-393.4543	4175	1	36
122419.7	21904.41	362.9583	4180	1	49
122383	21910.79	336.6631	4180	1	49
121316.4	23739.81	114.6001	4181	1	26
121285.7	23715.71	78.96661	4182	1	26
120648.6	22869.5	-399.2382	4188	1	36
120559.8	23054.12	-296.1388	4189	1	36
120507.4	22935.4	-182.8966	4190	1	36
120374.6	22905.76	55.59216	4191	1	51
119922.7	22421.02	35.9621	4192	1	51
121331.8	23696.07	28.18222	4220	1	26
121805.6	24814.08	84.02462	4226	1	20
121789.7	24812.2	55.34773	4227	1	20
121866.8	24827.07	118.3887	4228	1	20
121841.4	24843.99	59.62324	4232	1	20
121659	22607.23	20.57104	4248	1	6
121656.1	22642.32	24.49265	4249	1	6
121653.2	22633.96	54.93784	4250	1	6
121674.7	22625.89	146.5287	4253	1	6
122850.8	22046.51	2.854919	4253	1	54
121628.8	22657.3	59.46026	4262	1	6
[truncated: 664 more rows]
