# Supplementary material for: Landscape of the Epstein-Barr virus-host chromatin interactome and gene regulation
Source: EMBO J. 2025 May 27;44(13):3872–915. doi: 10.1038/s44318-025-00466-5 (PMC12216251; doi:10.1038/s44318-025-00466-5)
Supplement: Supplementary file 9 — Source data Fig. 2 [file 44318_2025_466_MOESM9_ESM.zip]

Archive with 7 entries (4 files):
- Figure 2/
- Figure 2/.DS_Store
- Figure 2/README.txt
- Figure 2/2D/
- Figure 2/2D/Fig2D.Hotspot_maxPileup.csv
- Figure 2/2E/
- Figure 2/2E/Fig2E.Hotspot_geneExpression.csv
