# Supplementary material for: Landscape of the Epstein-Barr virus-host chromatin interactome and gene regulation
Source: EMBO J. 2025 May 27;44(13):3872–915. doi: 10.1038/s44318-025-00466-5 (PMC12216251; doi:10.1038/s44318-025-00466-5)
Supplement: Supplementary file 9 — Source data Fig. 2 [file 44318_2025_466_MOESM9_ESM.zip › Figure 2/README.txt]

Download the source data as input, and run the corresponding scripts to generate the respective figures. The scripts used to produce these figures have been deposited on Zenodo (https://doi.org/10.5281/zenodo.11215425).
