# Supplementary material for: Landscape of the Epstein-Barr virus-host chromatin interactome and gene regulation
Source: EMBO J. 2025 May 27;44(13):3872–915. doi: 10.1038/s44318-025-00466-5 (PMC12216251; doi:10.1038/s44318-025-00466-5)
Supplement: Supplementary file 9 — Source data Fig. 2 [file 44318_2025_466_MOESM9_ESM.zip › Figure 2/2D/Fig2D.Hotspot_maxPileup.csv]

Hotspot	H3K4me1	H3K4me3
HS3	1529750	975119
HS2	66332	43077
HS1	66332	43077
HS2	456703	4669390
HS1	20942	20189
HS1	6063	22389
HS3	23820	89271
HS1	23820	43077
HS3	150901	17336
HS3	26079	52248
HS3	2431080	5053810
HS1	5886	27279
HS1	54551	85875
HS1	40381	157636
HS2	686713	538604
HS3	450882	662266
HS1	12595	21267
HS1	2208	7798
HS1	23820	89271
HS1	147187	253045
HS1	147187	289621
HS3	33762	85875
HS1	9608	89271
HS1	223596	27951
HS1	529510	4654100
HS1	35243	14049
HS2	23820	89271
HS3	18802	79622
HS2	1029550	3506570
HS1	13922	2702560
HS1	120338	12942700
HS2	117725	7568
HS1	1882600	832961
HS1	9608	89271
HS1	21847	138193
HS1	20942	89271
HS1	963128	289621
HS1	73165	157636
HS3	1303620	3314480
HS3	8243	89271
HS1	45125	89271
HS1	5886	351
HS1	882986	394212
HS1	32335	86586
HS1	23820	3646
HS1	150950	709705
HS1	23820	22389
HS1	2878870	1105190
HS2	543783	7849900
HS1	40381	22389
HS1	23820	174406
HS1	20942	89271
HS1	9608	3646
HS1	22967	148288
HS3	712858	155768
HS1	7694	252427
HS1	196600	85875
HS1	147187	22389
HS2	9608	22389
HS2	595253	1483210
HS3	1235400	1009750
HS1	122136	250038
HS1	143863	197993
HS1	2557650	1010450
HS2	390403	40923
HS3	147187	89271
HS2	19764	1918
HS1	8669	148288
HS1	6063	64537
HS3	2479300	1144440
HS1	17881	29261
HS1	23820	7798
HS1	16178	89271
HS1	135139	111061
HS1	9608	131437
HS3	18802	85875
HS1	19764	76354
HS3	66332	89271
HS1	9608	39531
