# Supplementary material for: Landscape of the Epstein-Barr virus-host chromatin interactome and gene regulation
Source: EMBO J. 2025 May 27;44(13):3872–915. doi: 10.1038/s44318-025-00466-5 (PMC12216251; doi:10.1038/s44318-025-00466-5)
Supplement: Supplementary file 9 — Source data Fig. 2 [file 44318_2025_466_MOESM9_ESM.zip › Figure 2/2E/Fig2E.Hotspot_geneExpression.csv]

Interaction_Type	anchor_E	hotspot_E	anchor_H	PETcount	gene_H	foldchange_D1vsD0	pValue_D1vsD0	folchange_D14vsD0	pValue_D14vsD0
E-H	chrB.8292.12510.R1	HS1	chr7.129890092.129890631	2	UBE2H	-1	1.38E-10	0.1	0.556214822
E-H	chrB.8292.12510.R1	HS1	chr1.224441437.224442075	6	CNIH3	-0.1	0.949754839	0.2	0.7999885
E-H	chrB.8292.12510.R1	HS1	chr14.89252216.89252758	2	FOXN3	-0.4	0.035011424	-0.4	0.001256065
E-H	chrB.8292.12510.R1	HS1	chr2.179129017.179129594	2	CCDC141	-3.3	1.55E-45	-1.9	5.75E-27
E-H	chrB.8292.12510.R1	HS1	chr2.186488676.186489327	2	ZC3H15	1.1	1.49E-11	0.3	0.069071504
E-H	chrB.8292.12510.R1	HS1	chr2.187440409.187441023	2	CALCRL	-0.2	0.859547026	2.8	0.00066
E-H	chrB.8292.12510.R1	HS1	chr3.27483889.27484540	2	SLC4A7	-0.6	0.001154144	-1.3	7.9E-18
E-H	chrB.8292.12510.R1	HS1	chr3.36991498.36992149	2	EPM2AIP1	-0.2	0.502118344	0.3	0.104466853
E-H	chrB.8292.12510.R1	HS1	chr3.57670933.57671584	4	DENND6A	-1.3	0.000000318	-1.2	0.000000832
E-H	chrB.8292.12510.R1	HS1	chr4.41117271.41117923	2	APBB2	0.6	0.154580766	-0.8	0.098559028
E-H	chrB.8292.12510.R1	HS1	chr4.138236434.138237070	6	SLC7A11	2.8	9.75E-08	5.2	9.63E-39
E-H	chrB.8292.12510.R1	HS1	chr6.41543102.41543743	2	FOXP4-AS1	0.5	0.35124641	-0.5	0.511540963
E-H	chrB.8292.12510.R1	HS1	chr7.18391641.18392161	2	HDAC9	0.5	0.020379195	-0.9	0.0000668
E-H	chrB.137815.139438.R2	HS2	chr1.224182573.224183128	2	DEGS1	0.3	0.136537027	0.4	0.047713064
E-H	chrB.137815.139438.R2	HS2	chr20.49669318.49669892	2	B4GALT5	1	0.000000778	1	0.00000627
E-H	chrB.137815.139438.R2	HS2	chr5.157143102.157143738	2	MED7	0.4	0.201159771	0.3	0.291867148
E-H	chrB.137815.139438.R2	HS2	chr6.104789500.104790151	3	HACE1	-0.5	0.185695813	-1	0.003328376
E-H	chrB.164110.169601.R3	HS3	chr7.129238042.129238645	2	AHCYL2	0.1	0.700543246	-0.1	0.711503523
E-H	chrB.164110.169601.R3	HS3	chr9.85682158.85682827	6	AGTPBP1	0.3	0.189060239	0.6	0.007377677
E-H	chrB.164110.169601.R3	HS3	chr12.88188515.88189167	3	TMTC3	0.2	0.66387718	-0.4	0.382720739
E-H	chrB.164110.169601.R3	HS3	chr13.46170930.46171563	2	LCP1	-0.6	0.001167401	0.5	0.0000489
E-H	chrB.164110.169601.R3	HS3	chr1.32109978.32110631	10	KPNA6	0.8	0.0000145	0.2	0.159858805
E-H	chrB.164110.169601.R3	HS3	chr4.47837381.47837976	2	CORIN	0.8	0.444797138	1.2	0.267059876
