# Supplementary material for: Landscape of the Epstein-Barr virus-host chromatin interactome and gene regulation
Source: EMBO J. 2025 May 27;44(13):3872–915. doi: 10.1038/s44318-025-00466-5 (PMC12216251; doi:10.1038/s44318-025-00466-5)
Supplement: Supplementary file 10 — Source data Fig. 3 [file 44318_2025_466_MOESM10_ESM.zip]

Archive with 28 entries (22 files):
- Figure 3/
- __MACOSX/._Figure 3
- Figure 3/3L/
- __MACOSX/Figure 3/._3L
- Figure 3/3J/
- __MACOSX/Figure 3/._3J
- Figure 3/.DS_Store
- __MACOSX/Figure 3/._.DS_Store
- Figure 3/3H/
- __MACOSX/Figure 3/._3H
- Figure 3/3G/
- __MACOSX/Figure 3/._3G
- Figure 3/3I/
- __MACOSX/Figure 3/._3I
- Figure 3/README.txt
- __MACOSX/Figure 3/._README.txt
- Figure 3/3L/Fig3L.EH_Host_Gene_GO.csv
- __MACOSX/Figure 3/3L/._Fig3L.EH_Host_Gene_GO.csv
- Figure 3/3J/.DS_Store
- __MACOSX/Figure 3/3J/._.DS_Store
- Figure 3/3J/Fig3J.Genebody_Distribution_duplicateDecimal checked_MZ.xlsx
- __MACOSX/Figure 3/3J/._Fig3J.Genebody_Distribution_duplicateDecimal checked_MZ.xlsx
- Figure 3/3H/Fig3H.EE_EH_Interaction.csv
- __MACOSX/Figure 3/3H/._Fig3H.EE_EH_Interaction.csv
- Figure 3/3G/Fig3G.EE_Loop.csv
- __MACOSX/Figure 3/3G/._Fig3G.EE_Loop.csv
- Figure 3/3I/Fig3I.Chromatin_States_distrib.csv
- __MACOSX/Figure 3/3I/._Fig3I.Chromatin_States_distrib.csv
