# Supplementary material for: Landscape of the Epstein-Barr virus-host chromatin interactome and gene regulation
Source: EMBO J. 2025 May 27;44(13):3872–915. doi: 10.1038/s44318-025-00466-5 (PMC12216251; doi:10.1038/s44318-025-00466-5)
Supplement: Supplementary file 10 — Source data Fig. 3 [file 44318_2025_466_MOESM10_ESM.zip › Figure 3/3L/Fig3L.EH_Host_Gene_GO.csv]

factor	GO_tree	Term ID	Term	Enrichment	logP	Genes in Term	Target Genes in Term	Fraction of Targets in Term	Total Target Genes	Total Genes	Entrez Gene IDs	Gene Symbols	FDR	TID
miR-BARTs	GO_biological_process	GO:1900449	regulation_of_glutamate_receptor_signaling_pathway	0.000145353	-8.836347634	64	3	0.103448276	29	18054	28,921,491,112,893	GRIA3,CNIH3,GRIA4	-146480.1347	GO:1900449
miR-BARTs	GO_biological_process	GO:0061364	apoptotic_process_involved_in_luteolysis	0.004811406	-5.336765846	3	1	0.034482759	29	18054	6092	ROBO2	-4914.864857	GO:0061364
miR-BARTs	GO_biological_process	GO:0015760	glucose-6-phosphate_transport	0.011191858	-4.492568756	7	1	0.034482759	29	18054	54020	SLC37A1	-1731.937494	GO:0015760
miR-BARTs	GO_molecular_function	GO:0042813	Wnt-activated_receptor_activity	0.028739697	-3.549475945	18	1	0.035714286	28	17306	23554	TSPAN12	-688.894123	GO:0042813
miR-BARTs	GO_molecular_function	GO:0140110	transcription_regulator_activity	0.039702975	-3.226329157	2038	7	0.25	28	17306	688,297,606,474,578,000,000,000,000,000,000	TAF11,TOX,SHOX2,RAP2C,RLIM,ZMYM1,GLIS1	-536.7229005	GO:0140110
miR-BARTs	GO_molecular_function	GO:0061630	ubiquitin_protein_ligase_activity	0.049374994	-3.008311177	221	2	0.071428571	28	17306	51,132,115,426	RLIM,UHRF2	-424.6276807	GO:0061630
EBERs	GO_biological_process	GO:0071300	cellular_response_to_retinoic_acid	4.18e-05	-10.08162991	69	3	0.166666667	18	18054	204,283,246,532	EPHA3,FZD7,SLC6A4	-167123.1789	GO:0071300
EBERs	GO_molecular_function	GO:0016287	glycerone-phosphate_O-acyltransferase_activity	0.001040102	-6.868436783	1	1	0.055555556	18	17306	8443	GNPAT	-15996.58927	GO:0016287
EBERs	GO_biological_process	GO:0030683	evasion_or_tolerance_by_virus_of_host_immune_response	0.002988211	-5.813080336	3	1	0.055555556	18	18054	5610	EIF2AK2	-4818.171637	GO:0030683
EBERs	GO_biological_process	GO:0034154	toll-like_receptor_7_signaling_pathway	0.003982406	-5.525869097	4	1	0.055555556	18	18054	118788	PIK3AP1	-2862.572876	GO:0034154
EBERs	GO_molecular_function	GO:0004694	eukaryotic_translation_initiation_factor_2alpha_kinase_activity	0.00415428	-5.483616162	4	1	0.055555556	18	17306	5610	EIF2AK2	-4257.114014	GO:0004694
EBERs	GO_biological_process	GO:0050896	response_to_stimulus	0.00437454	-5.431954016	8044	14	0.777777778	18	18054	50,804,108,148,443,100,000,000,000,000,000,000,000,000,000,000,000,000,000,000,000	MYEF2,CPLX2,GNPAT,PIK3AP1,HACE1,EPHA3,DGKB,EIF2AK2,SLC6A4,CDK13,STRN,PLCL1,WASF2,FZD7	-2501.263937	GO:0050896
EBERs	GO_biological_process	GO:0042127	regulation_of_cell_population_proliferation	0.004855033	-5.327739438	1708	6	0.333333333	18	18054	5,744,886,216,801,560,000,000,000	BIRC6,CDK13,STRN,EIF2AK2,FZD7,SLC6A4	-2324.156228	GO:0042127
EBERs	GO_molecular_function	GO:0016740	transferase_activity	0.00576311	-5.156278019	2280	7	0.388888889	18	17306	561,020,425,753,116,000,000,000,000,000	EIF2AK2,EPHA3,HACE1,DGKB,GNPAT,CDK13,BIRC6	-2668.660335	GO:0016740
EBERs	GO_molecular_function	GO:0016301	kinase_activity	0.00725444	-4.926141595	771	4	0.222222222	18	17306	8,621,561,016,072,040	CDK13,EIF2AK2,DGKB,EPHA3	-2294.596755	GO:0016301
EBERs	GO_molecular_function	GO:0004713	protein_tyrosine_kinase_activity	0.008760212	-4.737535222	137	2	0.111111111	18	17306	56,102,042	EIF2AK2,EPHA3	-1576.245647	GO:0004713
EBERs	GO_molecular_function	GO:0003951	NAD+_kinase_activity	0.017543409	-4.043076974	17	1	0.055555556	18	17306	1607	DGKB	-588.520392	GO:0003951
EBERs	GO_molecular_function	GO:0008353	RNA_polymerase_II_CTD_heptapeptide_repeat_kinase_activity	0.018566268	-3.986408882	18	1	0.055555556	18	17306	8621	CDK13	-562.6876537	GO:0008353
EBERs	GO_kegg	hsa04215	Apoptosis_-_multiple_species	0.053959658	-2.919518595	33	1	0.083333333	12	7161	57448	BIRC6	-668.5697581	hsa04215
EBERs	GO_kegg	hsa_M00677	Wnt_signaling	0.061898413	-2.782260738	38	1	0.083333333	12	7161	8324	FZD7	-382.2826254	hsa_M00677
EBERs	GO_reactome	R-HSA-6796648	TP53_Regulates_Transcription_of_DNA_Repair_Genes	0.071390648	-2.639588397	69	1	0.090909091	11	10287	8621	CDK13	-258.4018115	R-HSA-6796648
v-snoRNA1	GO_biological_process	GO:1905918	regulation_of_CoA-transferase_activity	0.000775451	-7.162065216	1	1	0.071428571	14	18054	1139	CHRNA7	-39575.18503	GO:1905918
v-snoRNA1	GO_biological_process	GO:0039521	suppression_by_virus_of_host_autophagy	0.000775451	-7.162065216	1	1	0.071428571	14	18054	10533	ATG7	-23745.11102	GO:0039521
v-snoRNA1	GO_biological_process	GO:0006816	calcium_ion_transport	0.000823626	-7.101793422	247	3	0.214285714	14	18054	550,131,139,782	MCUB,CHRNA7,CACNB1	-16818.06136	GO:0006816
v-snoRNA1	GO_biological_process	GO:0039519	modulation_by_virus_of_host_autophagy	0.001550344	-6.469278151	2	1	0.071428571	14	18054	10533	ATG7	-6702.576495	GO:0039519
v-snoRNA1	GO_biological_process	GO:0006661	phosphatidylinositol_biosynthetic_process	0.003078476	-5.783320646	108	2	0.142857143	14	18054	5,760,566,036	PITPNM2,MTMR9	-3305.865736	GO:0006661
v-snoRNA1	GO_kegg	hsa04140	Autophagy_-_animal	0.004467668	-5.410888672	127	2	0.333333333	6	7161	1,053,389,849	ATG7,ATG16L2	-3717.280518	hsa04140
v-snoRNA1	GO_kegg	hsa04921	Oxytocin_signaling_pathway	0.12082652	-2.113399478	152	1	0.166666667	6	7161	782	CACNB1	-96.79369607	hsa04921
