# Supplementary material for: Landscape of the Epstein-Barr virus-host chromatin interactome and gene regulation
Source: EMBO J. 2025 May 27;44(13):3872–915. doi: 10.1038/s44318-025-00466-5 (PMC12216251; doi:10.1038/s44318-025-00466-5)
Supplement: Supplementary file 10 — Source data Fig. 3 [file 44318_2025_466_MOESM10_ESM.zip › Figure 3/3J/Fig3J.Genebody_Distribution_duplicateDecimal checked_MZ.xlsx]

## Sheet: Sheet
factor	type_anchor	genebody_annotation	PET_count	PET_count_sum	PET_count_percent*
miR-BARTs	EH_Host_anchor	3'UTR	1	64	0.015625
miR-BARTs	EH_Host_anchor	5'UTR	1	64	0.015625
miR-BARTs	EH_Host_anchor	Intergenic	28	64	0.4375
miR-BARTs	EH_Host_anchor	TTS	2	64	0.03125
miR-BARTs	EH_Host_anchor	exon	1	64	0.015625
miR-BARTs	EH_Host_anchor	intron	31	64	0.484375
EBERs	EH_Host_anchor	Intergenic	16	42	0.380952
EBERs	EH_Host_anchor	TTS	1	42	0.0238095
EBERs	EH_Host_anchor	intron	23	42	0.547619
EBERs	EH_Host_anchor	promoter	2	42	0.047619
MALAT1	EH_Host_anchor	Intergenic	6	10	0.6
MALAT1	EH_Host_anchor	intron	4	10	0.4
v-snoRNA1	EH_Host_anchor	Intergenic	20	40	0.5
v-snoRNA1	EH_Host_anchor	exon	1	40	0.025
v-snoRNA1	EH_Host_anchor	intron	17	40	0.425
v-snoRNA1	EH_Host_anchor	promoter	2	40	0.05
CTCF	EH_Host_anchor	3'UTR	2	128	0.015625
CTCF	EH_Host_anchor	Intergenic	51	128	0.398438
CTCF	EH_Host_anchor	TTS	2	128	0.015625
CTCF	EH_Host_anchor	exon	2	128	0.015625
CTCF	EH_Host_anchor	intron	69	128	0.539062
CTCF	EH_Host_anchor	promoter	2	128	0.015625
RNAPII	EH_Host_anchor	3'UTR	1	192	0.00520833
RNAPII	EH_Host_anchor	Intergenic	81	192	0.421875
RNAPII	EH_Host_anchor	TTS	4	192	0.0208333
RNAPII	EH_Host_anchor	exon	3	192	0.015625
RNAPII	EH_Host_anchor	intron	92	192	0.479167
RNAPII	EH_Host_anchor	promoter	11	192	0.0572917
*PET_count_percent is calculated as PET_count divided by PET_count_sum. Identical values occur when these counts are the same across different entries.
