# Supplementary material for: Landscape of the Epstein-Barr virus-host chromatin interactome and gene regulation
Source: EMBO J. 2025 May 27;44(13):3872–915. doi: 10.1038/s44318-025-00466-5 (PMC12216251; doi:10.1038/s44318-025-00466-5)
Supplement: Supplementary file 10 — Source data Fig. 3 [file 44318_2025_466_MOESM10_ESM.zip › Figure 3/3H/Fig3H.EE_EH_Interaction.csv]

factor	loop_type	loop_counts	PET_counts	PET_counts_percent
miR-BARTs	EE	109	177764	0.000613172520870367
EBERs	EE	70	120719	0.000579859011423223
MALAT1	EE	17	92579	0.000183626956437205
v-snoRNA1	EE	66	216078	0.000305445255879821
CTCF	EE	617	2321851	0.000265736259561875
RNAPII	EE	1021	1462375	0.000698179331566801
miR-BARTs	EH	150	177764	0.000843815395693166
EBERs	EH	85	120719	0.000704114513871056
MALAT1	EH	27	92579	0.000291642813164973
v-snoRNA1	EH	95	216078	0.000439656050130046
CTCF	EH	327	2321851	0.000140835910659211
RNAPII	EH	466	1462375	0.000318659714505513
