# Supplementary material for: Landscape of the Epstein-Barr virus-host chromatin interactome and gene regulation
Source: EMBO J. 2025 May 27;44(13):3872–915. doi: 10.1038/s44318-025-00466-5 (PMC12216251; doi:10.1038/s44318-025-00466-5)
Supplement: Supplementary file 10 — Source data Fig. 3 [file 44318_2025_466_MOESM10_ESM.zip › Figure 3/3G/Fig3G.EE_Loop.csv]

E-E interaction anchor 1	...2	...3	E-E interaction anchor 2	...5	...6	...7	...8	...9
chrom1	start1	end1	chrom2	start2	end2	PET	factor	type
chrB	386	973	chrB	129078	129661	2	miR-BARTs	EE
chrB	3088	3738	chrB	157587	158124	2	miR-BARTs	EE
chrB	8585	9379	chrB	40967	41567	2	miR-BARTs	EE
chrB	8360	9390	chrB	49432	50489	2	miR-BARTs	EE
chrB	7993	8600	chrB	131390	131941	2	miR-BARTs	EE
chrB	10652	11272	chrB	60362	60941	3	miR-BARTs	EE
chrB	10447	10988	chrB	71241	71891	2	miR-BARTs	EE
chrB	9863	10474	chrB	101470	102090	3	miR-BARTs	EE
chrB	9786	10813	chrB	108387	109340	2	miR-BARTs	EE
chrB	10528	11910	chrB	109371	110243	3	miR-BARTs	EE
chrB	36289	36897	chrB	55887	56414	2	miR-BARTs	EE
chrB	36219	36800	chrB	87337	87964	2	miR-BARTs	EE
chrB	36760	37412	chrB	163697	164241	2	miR-BARTs	EE
chrB	42831	43772	chrB	79583	80461	2	miR-BARTs	EE
chrB	42398	43471	chrB	89978	91103	2	miR-BARTs	EE
chrB	43249	43787	chrB	135015	135591	2	miR-BARTs	EE
chrB	51495	52111	chrB	69837	70470	3	miR-BARTs	EE
chrB	54593	55668	chrB	70964	71574	2	miR-BARTs	EE
chrB	46080	47092	chrB	89559	90530	2	miR-BARTs	EE
chrB	56183	57063	chrB	97919	98547	2	miR-BARTs	EE
chrB	46569	47467	chrB	101933	103049	2	miR-BARTs	EE
chrB	50425	51434	chrB	106371	107421	2	miR-BARTs	EE
chrB	47738	48810	chrB	119916	120593	3	miR-BARTs	EE
chrB	48414	48960	chrB	122656	123267	2	miR-BARTs	EE
chrB	47139	47789	chrB	135489	136094	2	miR-BARTs	EE
chrB	51315	51957	chrB	158569	159198	2	miR-BARTs	EE
chrB	54963	55563	chrB	156827	157364	2	miR-BARTs	EE
chrB	49176	49745	chrB	166276	166926	2	miR-BARTs	EE
chrB	59198	59750	chrB	125135	125785	2	miR-BARTs	EE
chrB	63047	64002	chrB	97674	98444	2	miR-BARTs	EE
chrB	66003	67162	chrB	167357	168163	2	miR-BARTs	EE
chrB	70073	70691	chrB	127497	128082	2	miR-BARTs	EE
chrB	73624	74236	chrB	128246	129088	2	miR-BARTs	EE
chrB	73443	74553	chrB	135044	136157	2	miR-BARTs	EE
chrB	73711	74244	chrB	165218	165810	2	miR-BARTs	EE
chrB	78850	79828	chrB	103714	104365	2	miR-BARTs	EE
chrB	84919	85851	chrB	112122	113215	2	miR-BARTs	EE
chrB	88686	89633	chrB	128475	129527	2	miR-BARTs	EE
chrB	95085	95661	chrB	129778	130381	4	miR-BARTs	EE
chrB	97257	97976	chrB	106803	107876	3	miR-BARTs	EE
chrB	101375	101952	chrB	138895	139521	2	miR-BARTs	EE
chrB	110486	111470	chrB	128719	129369	2	miR-BARTs	EE
chrB	109833	110352	chrB	133923	134573	2	miR-BARTs	EE
chrB	114187	114749	chrB	125322	125973	3	miR-BARTs	EE
chrB	115003	115768	chrB	128986	129938	2	miR-BARTs	EE
chrB	115685	116286	chrB	134418	135555	2	miR-BARTs	EE
chrB	120700	121689	chrB	152040	152723	2	miR-BARTs	EE
chrB	129246	130322	chrB	156162	157107	2	miR-BARTs	EE
chrB	129552	130159	chrB	160674	161214	2	miR-BARTs	EE
chrB	136824	137708	chrB	159519	160540	2	miR-BARTs	EE
chrB	6017	6835	chrB	64217	64952	2	EBERs	EE
chrB	7378	8483	chrB	129760	130796	2	EBERs	EE
chrB	6108	6642	chrB	168429	169348	2	EBERs	EE
chrB	7754	8435	chrB	166619	167596	2	EBERs	EE
chrB	35868	36443	chrB	53942	54592	2	EBERs	EE
chrB	37661	38280	chrB	104184	104896	2	EBERs	EE
chrB	36378	37135	chrB	137497	138468	2	EBERs	EE
chrB	46544	47618	chrB	60576	61260	2	EBERs	EE
chrB	40546	41134	chrB	75874	76421	2	EBERs	EE
chrB	42934	43716	chrB	80309	81278	2	EBERs	EE
chrB	43412	44038	chrB	103244	103852	2	EBERs	EE
chrB	44662	45314	chrB	105376	106241	3	EBERs	EE
chrB	47718	48724	chrB	110682	111665	2	EBERs	EE
chrB	53276	53905	chrB	167226	168182	2	EBERs	EE
chrB	57955	58694	chrB	67097	68068	2	EBERs	EE
chrB	55482	56383	chrB	74873	75448	2	EBERs	EE
chrB	61371	61959	chrB	96816	97436	2	EBERs	EE
chrB	63207	64415	chrB	152321	153056	2	EBERs	EE
chrB	70055	71191	chrB	106736	107593	2	EBERs	EE
chrB	68659	69461	chrB	155513	156206	2	EBERs	EE
chrB	73162	73799	chrB	162772	163872	2	EBERs	EE
chrB	75885	76505	chrB	116707	117261	2	EBERs	EE
chrB	80821	81676	chrB	97446	98618	2	EBERs	EE
chrB	87684	88294	chrB	97102	97752	2	EBERs	EE
chrB	87897	88471	chrB	122218	122797	2	EBERs	EE
chrB	88402	89268	chrB	129960	130610	2	EBERs	EE
chrB	108817	109415	chrB	122044	122695	2	EBERs	EE
chrB	110167	110832	chrB	138576	139480	2	EBERs	EE
chrB	110497	111053	chrB	168943	169593	3	EBERs	EE
chrB	114261	115007	chrB	128228	129237	2	EBERs	EE
chrB	119211	119795	chrB	161341	161873	2	EBERs	EE
chrB	120485	121025	chrB	152431	153081	2	EBERs	EE
chrB	129920	130911	chrB	138920	139674	2	EBERs	EE
chrB	136863	137497	chrB	153410	153937	2	EBERs	EE
chrB	137	732	chrB	68446	69092	2	MALAT1	EE
chrB	5808	6353	chrB	68361	68973	2	MALAT1	EE
chrB	9120	9656	chrB	166133	166771	2	MALAT1	EE
chrB	61506	62057	chrB	108672	109322	2	MALAT1	EE
chrB	66286	66830	chrB	154990	155582	2	MALAT1	EE
chrB	72234	72865	chrB	81794	82404	3	MALAT1	EE
chrB	97337	97975	chrB	165347	165915	2	MALAT1	EE
chrB	98896	99427	chrB	157895	158509	2	MALAT1	EE
chrB	1624	2250	chrB	94605	95216	2	v-snoRNA1	EE
chrB	3725	4265	chrB	112505	113146	3	v-snoRNA1	EE
chrB	5250	5883	chrB	99894	100463	4	v-snoRNA1	EE
chrB	35959	36511	chrB	123290	123940	2	v-snoRNA1	EE
chrB	35378	35963	chrB	165143	166108	2	v-snoRNA1	EE
chrB	49845	50460	chrB	119714	120289	2	v-snoRNA1	EE
chrB	51591	52197	chrB	70065	70611	2	v-snoRNA1	EE
chrB	53247	53837	chrB	75372	75953	2	v-snoRNA1	EE
chrB	55451	56033	chrB	131917	132474	3	v-snoRNA1	EE
chrB	64844	65481	chrB	168699	169315	2	v-snoRNA1	EE
chrB	67400	68030	chrB	78991	79527	2	v-snoRNA1	EE
chrB	69794	70435	chrB	151895	152437	2	v-snoRNA1	EE
chrB	73554	74090	chrB	155688	156338	2	v-snoRNA1	EE
chrB	74392	74922	chrB	92930	93541	2	v-snoRNA1	EE
chrB	74235	74821	chrB	120378	120982	2	v-snoRNA1	EE
chrB	77724	78314	chrB	137673	138213	2	v-snoRNA1	EE
chrB	79099	80152	chrB	117700	118742	2	v-snoRNA1	EE
chrB	79197	79816	chrB	151945	152478	2	v-snoRNA1	EE
chrB	91106	91706	chrB	139028	139655	2	v-snoRNA1	EE
chrB	94151	94669	chrB	128102	128747	2	v-snoRNA1	EE
chrB	112002	112587	chrB	153583	154556	2	v-snoRNA1	EE
chrB	116630	117225	chrB	166683	167256	2	v-snoRNA1	EE
chrB	135942	136485	chrB	152716	153366	2	v-snoRNA1	EE
chrB	138363	139356	chrB	151607	152328	2	v-snoRNA1	EE
chrB	138083	139722	chrB	152827	153426	10	v-snoRNA1	EE
chrB	152325	152902	chrB	164510	165148	2	v-snoRNA1	EE
chrB	152715	153334	chrB	166709	167271	2	v-snoRNA1	EE
chrB	5741	6362	chrB	43648	44246	2	CTCF	EE
chrB	5936	6587	chrB	67773	68410	2	CTCF	EE
chrB	4217	4848	chrB	69694	70281	2	CTCF	EE
chrB	955	1500	chrB	110563	111166	2	CTCF	EE
chrB	5151	5801	chrB	138980	139518	2	CTCF	EE
chrB	6119	6783	chrB	137902	139060	2	CTCF	EE
chrB	5741	6464	chrB	167589	168359	3	CTCF	EE
chrB	10032	10644	chrB	35253	35935	3	CTCF	EE
chrB	10032	10583	chrB	46224	47306	3	CTCF	EE
chrB	10996	11586	chrB	49840	50709	2	CTCF	EE
chrB	10032	10738	chrB	66332	67284	3	CTCF	EE
chrB	10032	11551	chrB	67410	68930	5	CTCF	EE
chrB	10725	11320	chrB	79164	79821	2	CTCF	EE
chrB	8375	9337	chrB	94217	95004	2	CTCF	EE
chrB	9959	10616	chrB	90253	91088	2	CTCF	EE
chrB	10725	11349	chrB	91664	92237	2	CTCF	EE
chrB	9965	10565	chrB	96982	97620	2	CTCF	EE
chrB	9845	10403	chrB	107129	107780	2	CTCF	EE
chrB	10032	10959	chrB	139636	140223	2	CTCF	EE
chrB	35253	35963	chrB	43376	44376	2	CTCF	EE
chrB	34864	35839	chrB	51454	52243	2	CTCF	EE
chrB	35253	35896	chrB	138281	139054	2	CTCF	EE
chrB	35253	35813	chrB	165600	166255	2	CTCF	EE
chrB	35253	35847	chrB	166641	167243	2	CTCF	EE
chrB	37498	38149	chrB	83595	84146	2	CTCF	EE
chrB	37120	37708	chrB	165600	166249	3	CTCF	EE
chrB	39595	40595	chrB	67410	68491	3	CTCF	EE
chrB	41596	42352	chrB	50070	51017	2	CTCF	EE
chrB	45569	46675	chrB	54587	55136	3	CTCF	EE
chrB	42535	43081	chrB	57186	57837	2	CTCF	EE
chrB	47969	48618	chrB	58524	59090	3	CTCF	EE
chrB	47648	48509	chrB	60594	61489	2	CTCF	EE
chrB	49352	51015	chrB	59700	61489	5	CTCF	EE
chrB	50010	50709	chrB	62742	63315	2	CTCF	EE
chrB	48877	49447	chrB	63504	64065	2	CTCF	EE
chrB	41340	42677	chrB	67137	68410	3	CTCF	EE
chrB	46224	47097	chrB	65545	66545	3	CTCF	EE
chrB	47227	49150	chrB	66590	68041	5	CTCF	EE
chrB	49364	49914	chrB	66723	67675	2	CTCF	EE
chrB	52382	53382	chrB	66590	67669	2	CTCF	EE
chrB	57241	58361	chrB	65769	66865	2	CTCF	EE
chrB	58524	59205	chrB	67957	68491	2	CTCF	EE
chrB	54485	55010	chrB	69295	69851	2	CTCF	EE
chrB	50017	50709	chrB	70415	71090	2	CTCF	EE
chrB	54485	55131	chrB	70415	71234	3	CTCF	EE
chrB	56941	57506	chrB	73228	73879	2	CTCF	EE
chrB	52976	53750	chrB	75641	76367	2	CTCF	EE
chrB	49049	49805	chrB	78125	78978	3	CTCF	EE
chrB	49364	49928	chrB	84497	85328	3	CTCF	EE
chrB	55838	56465	chrB	86823	87802	3	CTCF	EE
chrB	41340	41979	chrB	90991	91589	2	CTCF	EE
chrB	48805	49393	chrB	92106	92838	2	CTCF	EE
chrB	49364	50352	chrB	90105	90741	2	CTCF	EE
chrB	50173	50709	chrB	98889	99483	2	CTCF	EE
chrB	50414	51017	chrB	97909	98459	2	CTCF	EE
chrB	55069	55980	chrB	99872	101002	2	CTCF	EE
chrB	49197	50297	chrB	110867	111487	2	CTCF	EE
chrB	43244	43782	chrB	129275	129876	2	CTCF	EE
chrB	50176	50709	chrB	126677	127328	2	CTCF	EE
chrB	58335	59102	chrB	125537	126200	2	CTCF	EE
chrB	57211	57762	chrB	135242	136063	3	CTCF	EE
chrB	46135	47135	chrB	138105	138847	2	CTCF	EE
chrB	49410	50061	chrB	137902	138461	2	CTCF	EE
chrB	55524	56175	chrB	153091	153644	3	CTCF	EE
chrB	42373	43081	chrB	163283	164116	2	CTCF	EE
chrB	44376	45058	chrB	167123	167714	2	CTCF	EE
chrB	46625	47336	chrB	162387	163168	2	CTCF	EE
chrB	47586	48509	chrB	165634	166525	2	CTCF	EE
chrB	48441	49006	chrB	167310	168123	2	CTCF	EE
chrB	48549	50352	chrB	165361	166370	6	CTCF	EE
chrB	60245	61126	chrB	158446	159230	2	CTCF	EE
chrB	62393	63311	chrB	72287	72840	2	CTCF	EE
chrB	63394	64394	chrB	72923	73511	2	CTCF	EE
chrB	64497	65075	chrB	97711	98268	2	CTCF	EE
chrB	63802	64834	chrB	111881	112954	4	CTCF	EE
chrB	64509	65509	chrB	162031	162784	2	CTCF	EE
chrB	63648	64811	chrB	165361	166200	4	CTCF	EE
chrB	66231	66822	chrB	76143	76740	2	CTCF	EE
chrB	67219	69238	chrB	78016	81007	13	CTCF	EE
chrB	67754	68491	chrB	83231	84054	2	CTCF	EE
chrB	66030	67030	chrB	94306	95217	2	CTCF	EE
chrB	66675	67298	chrB	90105	90774	2	CTCF	EE
chrB	67289	68930	chrB	88525	89926	5	CTCF	EE
chrB	67410	68289	chrB	90294	91243	4	CTCF	EE
chrB	68238	69238	chrB	102216	104011	4	CTCF	EE
chrB	67922	68491	chrB	108613	109758	2	CTCF	EE
chrB	66590	67134	chrB	114993	115640	2	CTCF	EE
chrB	68361	69238	chrB	118317	119436	2	CTCF	EE
chrB	66231	66865	chrB	130524	131075	2	CTCF	EE
chrB	67289	68491	chrB	134036	135129	3	CTCF	EE
chrB	67410	68930	chrB	132204	133833	4	CTCF	EE
chrB	66590	68491	chrB	137854	139518	13	CTCF	EE
chrB	67074	68043	chrB	158855	159848	4	CTCF	EE
chrB	66231	67115	chrB	168405	168945	2	CTCF	EE
chrB	66590	67157	chrB	165525	166525	2	CTCF	EE
chrB	67289	68026	chrB	168341	168945	3	CTCF	EE
chrB	67410	68491	chrB	164799	166575	6	CTCF	EE
chrB	67410	68877	chrB	166969	168214	5	CTCF	EE
chrB	67491	68491	chrB	162704	163517	2	CTCF	EE
chrB	69600	70195	chrB	90644	91282	2	CTCF	EE
chrB	71241	71883	chrB	95263	95799	2	CTCF	EE
chrB	72163	72712	chrB	94644	95306	3	CTCF	EE
chrB	72647	73183	chrB	90587	91294	2	CTCF	EE
chrB	74952	75980	chrB	90544	91187	2	CTCF	EE
chrB	76329	76896	chrB	90587	91282	2	CTCF	EE
chrB	74210	75479	chrB	115253	116204	4	CTCF	EE
chrB	70861	71415	chrB	139000	139518	2	CTCF	EE
chrB	72989	73647	chrB	138506	139067	2	CTCF	EE
chrB	74548	75199	chrB	137056	137612	2	CTCF	EE
chrB	72980	74048	chrB	157815	158630	3	CTCF	EE
chrB	69728	70947	chrB	165498	166525	3	CTCF	EE
chrB	69448	70935	chrB	167010	168120	4	CTCF	EE
chrB	79507	80450	chrB	91965	92998	3	CTCF	EE
chrB	80267	81267	chrB	90105	91135	3	CTCF	EE
chrB	78438	79316	chrB	99368	100090	2	CTCF	EE
chrB	80541	81439	chrB	100092	100925	2	CTCF	EE
chrB	79381	80199	chrB	112381	113381	2	CTCF	EE
chrB	80704	81243	chrB	109968	110536	2	CTCF	EE
chrB	79677	80773	chrB	154693	155423	2	CTCF	EE
chrB	79588	80197	chrB	165525	166144	2	CTCF	EE
chrB	82111	82796	chrB	117780	118780	3	CTCF	EE
chrB	86892	87823	chrB	103023	104011	3	CTCF	EE
chrB	86802	87802	chrB	113142	113976	3	CTCF	EE
chrB	90243	91182	chrB	100338	100957	3	CTCF	EE
chrB	92412	93600	chrB	102633	103609	2	CTCF	EE
chrB	90243	90840	chrB	110654	111305	2	CTCF	EE
chrB	93423	94311	chrB	108613	109613	2	CTCF	EE
chrB	88936	90039	chrB	114998	115674	2	CTCF	EE
chrB	94770	95380	chrB	115723	116253	2	CTCF	EE
chrB	90159	91105	chrB	135013	136433	3	CTCF	EE
chrB	91010	91587	chrB	138272	139207	3	CTCF	EE
chrB	91664	92237	chrB	138853	139518	4	CTCF	EE
chrB	92447	93639	chrB	138281	139518	5	CTCF	EE
chrB	94009	94579	chrB	138281	138846	2	CTCF	EE
chrB	89067	90039	chrB	162031	162779	2	CTCF	EE
chrB	89103	89926	chrB	165132	166284	3	CTCF	EE
chrB	90129	91088	chrB	167743	168743	3	CTCF	EE
chrB	90282	90827	chrB	165525	166144	2	CTCF	EE
chrB	90587	91243	chrB	162939	163964	2	CTCF	EE
chrB	91065	93410	chrB	165525	166232	7	CTCF	EE
chrB	92012	92838	chrB	166546	167546	2	CTCF	EE
chrB	93406	94104	chrB	166995	167766	2	CTCF	EE
chrB	99342	100430	chrB	112037	112599	2	CTCF	EE
chrB	98280	98927	chrB	126139	126730	4	CTCF	EE
chrB	98437	99426	chrB	133865	134415	2	CTCF	EE
chrB	98145	98705	chrB	152300	152921	2	CTCF	EE
chrB	101770	102303	chrB	130175	130762	2	CTCF	EE
chrB	103077	103847	chrB	130281	130860	3	CTCF	EE
chrB	103033	104077	chrB	165361	166148	2	CTCF	EE
chrB	106666	107573	chrB	123316	123946	2	CTCF	EE
chrB	106683	107209	chrB	138467	139271	2	CTCF	EE
chrB	109237	110231	chrB	117780	118919	2	CTCF	EE
chrB	109028	110193	chrB	133295	134751	3	CTCF	EE
chrB	111035	111875	chrB	133622	134196	2	CTCF	EE
chrB	110539	111525	chrB	138281	139131	4	CTCF	EE
chrB	109535	110535	chrB	157390	158048	3	CTCF	EE
chrB	110499	111166	chrB	156374	157114	3	CTCF	EE
chrB	110890	111544	chrB	166641	167546	2	CTCF	EE
chrB	111860	112599	chrB	165648	166362	2	CTCF	EE
chrB	118889	119436	chrB	127110	127693	2	CTCF	EE
chrB	118852	119600	chrB	133931	134542	2	CTCF	EE
chrB	114052	115586	chrB	137846	138902	7	CTCF	EE
chrB	116757	117444	chrB	138199	138902	3	CTCF	EE
chrB	116365	117136	chrB	157503	158359	3	CTCF	EE
chrB	119373	120024	chrB	153313	153942	2	CTCF	EE
chrB	114518	115877	chrB	164685	166525	6	CTCF	EE
chrB	114674	115318	chrB	163865	164420	2	CTCF	EE
chrB	115921	116588	chrB	168175	168743	2	CTCF	EE
chrB	122122	122714	chrB	137531	138292	2	CTCF	EE
chrB	121550	122373	chrB	157394	158170	2	CTCF	EE
chrB	123379	124276	chrB	137868	139062	5	CTCF	EE
chrB	123055	124467	chrB	167016	168382	5	CTCF	EE
chrB	126974	127571	chrB	158993	159642	3	CTCF	EE
chrB	125080	126080	chrB	165600	166525	2	CTCF	EE
chrB	128001	130468	chrB	137531	139067	8	CTCF	EE
chrB	127660	128634	chrB	165600	166285	2	CTCF	EE
chrB	131584	132144	chrB	164461	165044	2	CTCF	EE
chrB	135915	136536	chrB	151953	152604	5	CTCF	EE
chrB	136671	137304	chrB	153091	153870	3	CTCF	EE
chrB	137868	139078	chrB	155930	157636	6	CTCF	EE
chrB	138235	139271	chrB	157806	158393	3	CTCF	EE
chrB	137902	140188	chrB	151050	155566	38	CTCF	EE
chrB	138518	139062	chrB	158642	159263	2	CTCF	EE
chrB	132204	133283	chrB	161499	162513	2	CTCF	EE
chrB	133846	134931	chrB	167743	168278	2	CTCF	EE
chrB	134553	135434	chrB	165361	166165	3	CTCF	EE
chrB	134961	135612	chrB	164347	165347	3	CTCF	EE
chrB	137531	140223	chrB	163624	166600	24	CTCF	EE
chrB	137531	139518	chrB	161913	163168	9	CTCF	EE
chrB	137846	139136	chrB	166641	168945	13	CTCF	EE
chrB	138013	139062	chrB	169185	169772	3	CTCF	EE
chrB	151086	152287	chrB	165361	166525	7	CTCF	EE
chrB	153449	154061	chrB	165375	166129	2	CTCF	EE
chrB	153533	154313	chrB	163880	164808	2	CTCF	EE
chrB	159076	159652	chrB	168234	168945	2	CTCF	EE
chrB	739	1368	chrB	10994	11586	2	RNAPII	EE
chrB	500	1137	chrB	41340	41974	2	RNAPII	EE
chrB	1778	2457	chrB	42373	42985	2	RNAPII	EE
chrB	3181	3728	chrB	54004	54633	2	RNAPII	EE
chrB	590	1180	chrB	73947	74598	2	RNAPII	EE
chrB	1928	2465	chrB	72989	73594	2	RNAPII	EE
chrB	5600	6151	chrB	94035	94615	2	RNAPII	EE
chrB	500	1370	chrB	98343	99065	2	RNAPII	EE
chrB	1355	2096	chrB	107040	107750	2	RNAPII	EE
chrB	2519	3519	chrB	107050	108383	3	RNAPII	EE
chrB	3767	4560	chrB	107696	108383	2	RNAPII	EE
chrB	0	934	chrB	134047	135120	6	RNAPII	EE
chrB	370	1119	chrB	137902	138531	3	RNAPII	EE
chrB	370	1161	chrB	123819	124710	2	RNAPII	EE
chrB	6829	7412	chrB	138235	138902	2	RNAPII	EE
chrB	6126	6662	chrB	135955	136536	2	RNAPII	EE
chrB	2790	3357	chrB	152290	152921	2	RNAPII	EE
chrB	4292	4848	chrB	151921	152442	2	RNAPII	EE
chrB	1355	2355	chrB	166641	167175	2	RNAPII	EE
chrB	3296	4301	chrB	163896	164793	2	RNAPII	EE
chrB	4994	5634	chrB	163375	163964	2	RNAPII	EE
chrB	10032	11136	chrB	37380	38031	3	RNAPII	EE
chrB	9959	10959	chrB	43376	44400	4	RNAPII	EE
chrB	9845	10559	chrB	47470	48618	3	RNAPII	EE
chrB	8786	9630	chrB	66332	67427	2	RNAPII	EE
chrB	9959	10597	chrB	66332	67288	2	RNAPII	EE
chrB	10028	10782	chrB	67410	68491	2	RNAPII	EE
chrB	8807	9675	chrB	70473	71090	2	RNAPII	EE
chrB	10129	11293	chrB	72698	73980	3	RNAPII	EE
chrB	9845	10412	chrB	94021	94579	2	RNAPII	EE
chrB	10725	11276	chrB	91034	91587	2	RNAPII	EE
chrB	8335	9037	chrB	108511	109072	2	RNAPII	EE
chrB	9110	9786	chrB	108432	109361	3	RNAPII	EE
chrB	10586	11381	chrB	109160	110199	3	RNAPII	EE
chrB	10259	10959	chrB	112037	112917	2	RNAPII	EE
chrB	8335	11725	chrB	137141	139518	35	RNAPII	EE
chrB	9976	10565	chrB	123937	124811	2	RNAPII	EE
chrB	8814	9786	chrB	155102	155693	2	RNAPII	EE
chrB	9959	10668	chrB	154902	155534	2	RNAPII	EE
chrB	10312	11298	chrB	159995	160875	2	RNAPII	EE
chrB	10247	10845	chrB	153091	153915	2	RNAPII	EE
chrB	10318	11262	chrB	151086	151808	2	RNAPII	EE
chrB	8335	9412	chrB	165525	166525	3	RNAPII	EE
chrB	9110	10524	chrB	167214	168508	3	RNAPII	EE
chrB	9489	10691	chrB	166641	167183	3	RNAPII	EE
chrB	9845	10557	chrB	164566	165157	2	RNAPII	EE
chrB	9845	10557	chrB	165600	166525	3	RNAPII	EE
chrB	10586	11586	chrB	165361	166525	5	RNAPII	EE
chrB	10586	11285	chrB	167589	168123	2	RNAPII	EE
chrB	10586	11399	chrB	168206	169334	3	RNAPII	EE
chrB	10725	11359	chrB	162168	162705	2	RNAPII	EE
chrB	10725	11288	chrB	164566	165225	3	RNAPII	EE
chrB	35700	36253	chrB	60020	60671	2	RNAPII	EE
chrB	35284	36253	chrB	92447	93447	2	RNAPII	EE
chrB	34864	35405	chrB	93967	94654	2	RNAPII	EE
chrB	37405	38105	chrB	54551	55587	2	RNAPII	EE
chrB	37291	37942	chrB	82431	82954	2	RNAPII	EE
chrB	37121	38121	chrB	90105	90770	2	RNAPII	EE
chrB	37380	37903	chrB	105834	106428	2	RNAPII	EE
chrB	39595	40164	chrB	111789	112902	2	RNAPII	EE
chrB	42081	42677	chrB	51091	52026	2	RNAPII	EE
chrB	42081	42677	chrB	52925	53815	2	RNAPII	EE
chrB	43859	44422	chrB	53232	54156	2	RNAPII	EE
chrB	44783	45376	chrB	53633	54633	2	RNAPII	EE
chrB	46584	47249	chrB	56941	57912	3	RNAPII	EE
chrB	48891	49805	chrB	57334	58361	2	RNAPII	EE
chrB	46135	47224	chrB	60489	61245	2	RNAPII	EE
chrB	50652	51652	chrB	60494	61594	3	RNAPII	EE
chrB	52165	53291	chrB	61010	61594	3	RNAPII	EE
chrB	51731	53976	chrB	63831	65440	6	RNAPII	EE
chrB	54153	55083	chrB	63857	64735	2	RNAPII	EE
chrB	47760	48614	chrB	67958	68930	2	RNAPII	EE
chrB	47874	48708	chrB	66590	67231	3	RNAPII	EE
chrB	51673	52281	chrB	66030	66865	2	RNAPII	EE
chrB	55733	56479	chrB	66590	67162	2	RNAPII	EE
chrB	41677	42679	chrB	70778	71883	3	RNAPII	EE
chrB	42144	43081	chrB	75641	76699	2	RNAPII	EE
chrB	43665	44451	chrB	75383	76383	2	RNAPII	EE
chrB	45256	46224	chrB	70472	71090	2	RNAPII	EE
chrB	46731	47531	chrB	72691	73287	2	RNAPII	EE
chrB	47586	48183	chrB	72989	73684	2	RNAPII	EE
chrB	47905	49003	chrB	75408	76047	3	RNAPII	EE
chrB	53278	54222	chrB	70481	71431	3	RNAPII	EE
chrB	54551	55485	chrB	70593	71415	3	RNAPII	EE
chrB	54739	55551	chrB	72665	73568	3	RNAPII	EE
chrB	55738	56718	chrB	70790	71415	2	RNAPII	EE
chrB	48613	49211	chrB	79220	79794	2	RNAPII	EE
chrB	48613	49908	chrB	80064	80763	4	RNAPII	EE
chrB	50015	50585	chrB	78803	79454	2	RNAPII	EE
chrB	54712	55291	chrB	79094	79746	3	RNAPII	EE
chrB	57211	58023	chrB	80420	81476	3	RNAPII	EE
chrB	42847	43819	chrB	90549	91587	2	RNAPII	EE
chrB	43859	44580	chrB	91564	92215	3	RNAPII	EE
chrB	44324	44959	chrB	88566	89218	3	RNAPII	EE
chrB	43665	44214	chrB	93953	95173	2	RNAPII	EE
chrB	47179	48726	chrB	88626	89660	6	RNAPII	EE
chrB	50652	51401	chrB	90637	91282	3	RNAPII	EE
chrB	51489	52291	chrB	94669	95506	2	RNAPII	EE
chrB	52382	52906	chrB	92032	92564	2	RNAPII	EE
chrB	52987	53516	chrB	92665	93273	2	RNAPII	EE
chrB	55988	56705	chrB	89036	89626	2	RNAPII	EE
chrB	42459	43081	chrB	98889	99464	2	RNAPII	EE
chrB	43582	45376	chrB	98404	100347	5	RNAPII	EE
chrB	46249	46826	chrB	96620	97149	2	RNAPII	EE
chrB	48447	49089	chrB	101760	102366	3	RNAPII	EE
chrB	48908	49805	chrB	100521	101396	4	RNAPII	EE
chrB	51761	52281	chrB	102788	103354	2	RNAPII	EE
chrB	53399	54222	chrB	97388	98268	2	RNAPII	EE
chrB	54551	55199	chrB	98386	99420	2	RNAPII	EE
chrB	56183	57183	chrB	97927	98705	2	RNAPII	EE
chrB	57923	59386	chrB	97027	98023	4	RNAPII	EE
chrB	41340	42677	chrB	114586	116060	3	RNAPII	EE
chrB	43859	44655	chrB	110884	111525	2	RNAPII	EE
chrB	43859	44587	chrB	112381	113782	3	RNAPII	EE
chrB	46135	47135	chrB	116861	117855	2	RNAPII	EE
chrB	47726	48708	chrB	109028	110028	2	RNAPII	EE
chrB	51056	52056	chrB	114586	115534	2	RNAPII	EE
chrB	52825	53895	chrB	116836	117466	2	RNAPII	EE
chrB	53432	53976	chrB	108072	109217	2	RNAPII	EE
chrB	54930	55485	chrB	110919	112019	2	RNAPII	EE
chrB	57211	57849	chrB	112976	113518	5	RNAPII	EE
chrB	41517	42340	chrB	132058	132759	2	RNAPII	EE
chrB	41627	42340	chrB	124965	125904	2	RNAPII	EE
chrB	42081	43081	chrB	127604	128584	2	RNAPII	EE
chrB	45575	46224	chrB	135013	135555	2	RNAPII	EE
chrB	46135	46825	chrB	138518	139518	2	RNAPII	EE
chrB	46597	47249	chrB	135013	135799	2	RNAPII	EE
chrB	46921	47531	chrB	138316	138868	2	RNAPII	EE
chrB	47227	47864	chrB	134129	134675	2	RNAPII	EE
chrB	47458	48708	chrB	129158	131054	5	RNAPII	EE
chrB	50017	50943	chrB	125886	127064	3	RNAPII	EE
chrB	50401	51401	chrB	137980	138659	3	RNAPII	EE
chrB	51001	51618	chrB	133611	134463	3	RNAPII	EE
chrB	53036	53895	chrB	123488	124559	2	RNAPII	EE
chrB	54114	55114	chrB	135744	136737	2	RNAPII	EE
chrB	54988	55656	chrB	134396	134931	3	RNAPII	EE
chrB	57297	57912	chrB	125080	125665	2	RNAPII	EE
chrB	46114	46675	chrB	156519	157044	2	RNAPII	EE
chrB	47844	49006	chrB	153313	154073	2	RNAPII	EE
chrB	47251	47817	chrB	159586	160127	2	RNAPII	EE
chrB	50652	51221	chrB	152314	152921	2	RNAPII	EE
chrB	50652	51203	chrB	153911	154544	2	RNAPII	EE
chrB	56324	56929	chrB	154444	155028	2	RNAPII	EE
chrB	57923	58923	chrB	153202	154401	2	RNAPII	EE
chrB	46583	47135	chrB	163537	164107	2	RNAPII	EE
chrB	51301	52048	chrB	163212	163773	2	RNAPII	EE
chrB	53036	53976	chrB	164685	165347	2	RNAPII	EE
chrB	56005	56812	chrB	162318	163225	2	RNAPII	EE
chrB	60101	60752	chrB	68238	68836	2	RNAPII	EE
chrB	63394	64394	chrB	72134	72712	2	RNAPII	EE
chrB	63121	64243	chrB	72745	73647	2	RNAPII	EE
chrB	64881	65440	chrB	73102	73647	2	RNAPII	EE
chrB	61722	62718	chrB	81954	83111	2	RNAPII	EE
chrB	62742	63685	chrB	94416	95380	2	RNAPII	EE
chrB	62289	63289	chrB	101898	102760	2	RNAPII	EE
chrB	62289	63302	chrB	114515	115370	2	RNAPII	EE
chrB	63504	64125	chrB	111457	112457	2	RNAPII	EE
chrB	63730	64850	chrB	121135	121940	5	RNAPII	EE
chrB	62295	63331	chrB	134409	135335	2	RNAPII	EE
chrB	64509	65169	chrB	128750	129882	2	RNAPII	EE
chrB	64876	65440	chrB	124605	125571	2	RNAPII	EE
chrB	61917	62917	chrB	156519	157438	2	RNAPII	EE
chrB	64497	65440	chrB	154444	155050	2	RNAPII	EE
chrB	65545	66160	chrB	78307	78842	2	RNAPII	EE
chrB	66701	67303	chrB	80472	81196	2	RNAPII	EE
chrB	65545	66589	chrB	90404	91187	3	RNAPII	EE
chrB	68384	68930	chrB	92961	94130	2	RNAPII	EE
chrB	66030	67134	chrB	101760	103240	3	RNAPII	EE
chrB	67491	68410	chrB	98872	99618	4	RNAPII	EE
chrB	67491	68930	chrB	100523	101831	3	RNAPII	EE
chrB	68645	69238	chrB	98156	98861	2	RNAPII	EE
chrB	65769	66343	chrB	114370	114997	2	RNAPII	EE
chrB	65917	66545	chrB	117774	118377	2	RNAPII	EE
chrB	67052	67590	chrB	110851	111487	2	RNAPII	EE
chrB	67865	68410	chrB	112290	112902	2	RNAPII	EE
chrB	67888	68491	chrB	115712	116588	2	RNAPII	EE
chrB	66759	67590	chrB	121504	122167	2	RNAPII	EE
chrB	66707	67322	chrB	124184	125126	2	RNAPII	EE
chrB	67410	69044	chrB	137531	139059	5	RNAPII	EE
chrB	67836	69238	chrB	134325	135335	4	RNAPII	EE
chrB	67877	68814	chrB	152971	153839	2	RNAPII	EE
chrB	66165	66865	chrB	164232	165088	3	RNAPII	EE
chrB	66030	66559	chrB	167219	168214	2	RNAPII	EE
chrB	70415	71090	chrB	80551	81705	3	RNAPII	EE
chrB	69601	71412	chrB	92665	94181	6	RNAPII	EE
chrB	70049	71090	chrB	89039	89926	2	RNAPII	EE
chrB	71798	72880	chrB	93914	94685	2	RNAPII	EE
chrB	72683	73655	chrB	89379	90039	2	RNAPII	EE
chrB	74210	74773	chrB	93378	93957	2	RNAPII	EE
chrB	74879	75954	chrB	86543	87346	2	RNAPII	EE
chrB	75641	76483	chrB	90105	90772	2	RNAPII	EE
chrB	69295	69846	chrB	98889	99515	2	RNAPII	EE
chrB	71790	72431	chrB	96620	97142	2	RNAPII	EE
chrB	72989	73509	chrB	103069	103597	2	RNAPII	EE
chrB	70090	71090	chrB	116146	116992	3	RNAPII	EE
chrB	73032	73647	chrB	117780	118366	2	RNAPII	EE
chrB	71712	72822	chrB	108757	109416	2	RNAPII	EE
chrB	72136	72880	chrB	115869	116588	2	RNAPII	EE
chrB	69601	70295	chrB	133208	134196	4	RNAPII	EE
chrB	70883	71498	chrB	128471	129031	2	RNAPII	EE
chrB	70353	70940	chrB	134190	134842	2	RNAPII	EE
chrB	71877	72648	chrB	133624	134406	2	RNAPII	EE
chrB	72168	73287	chrB	138401	139518	2	RNAPII	EE
chrB	73514	74094	chrB	135197	136063	2	RNAPII	EE
chrB	74887	75599	chrB	129000	129777	3	RNAPII	EE
chrB	76574	77145	chrB	133999	134571	2	RNAPII	EE
chrB	70090	70626	chrB	159359	160031	2	RNAPII	EE
chrB	70593	71234	chrB	157743	158359	2	RNAPII	EE
chrB	71677	72328	chrB	156651	157284	2	RNAPII	EE
chrB	71712	72431	chrB	158268	159167	2	RNAPII	EE
chrB	71880	72431	chrB	153306	153922	2	RNAPII	EE
chrB	72559	73442	chrB	157815	158806	2	RNAPII	EE
chrB	76143	76677	chrB	157753	158359	2	RNAPII	EE
chrB	71247	72426	chrB	162031	162797	2	RNAPII	EE
chrB	76329	76891	chrB	164651	165302	2	RNAPII	EE
chrB	80499	81078	chrB	91579	92230	2	RNAPII	EE
chrB	80725	81899	chrB	90294	91125	3	RNAPII	EE
chrB	78489	79016	chrB	125078	125632	2	RNAPII	EE
chrB	80420	81155	chrB	134737	135789	2	RNAPII	EE
chrB	78434	79316	chrB	159627	161207	3	RNAPII	EE
chrB	78789	79434	chrB	153091	153640	3	RNAPII	EE
chrB	79588	80572	chrB	158992	159990	2	RNAPII	EE
chrB	80090	81196	chrB	157122	158170	2	RNAPII	EE
chrB	78794	79556	chrB	166980	168123	2	RNAPII	EE
chrB	80797	81420	chrB	165600	166176	2	RNAPII	EE
chrB	83335	83886	chrB	91564	92180	3	RNAPII	EE
chrB	83580	84275	chrB	94014	95035	2	RNAPII	EE
chrB	83350	84330	chrB	103077	103753	2	RNAPII	EE
chrB	82312	83111	chrB	130524	131157	2	RNAPII	EE
chrB	82111	83000	chrB	137979	139126	2	RNAPII	EE
chrB	82312	83312	chrB	153521	154335	2	RNAPII	EE
chrB	85219	85870	chrB	128031	128627	3	RNAPII	EE
chrB	91564	93343	chrB	100747	101462	4	RNAPII	EE
chrB	92689	93639	chrB	101898	103354	3	RNAPII	EE
chrB	88525	89254	chrB	115253	116253	2	RNAPII	EE
chrB	88660	89926	chrB	108757	110058	4	RNAPII	EE
chrB	88626	89254	chrB	112312	113054	3	RNAPII	EE
chrB	89039	89926	chrB	116598	117146	3	RNAPII	EE
chrB	90159	90947	chrB	107049	108040	3	RNAPII	EE
chrB	90187	91282	chrB	114052	115239	3	RNAPII	EE
chrB	91564	92332	chrB	119201	120038	2	RNAPII	EE
chrB	91564	92421	chrB	112616	113668	2	RNAPII	EE
chrB	91945	92637	chrB	108418	109325	2	RNAPII	EE
chrB	92447	93691	chrB	112037	113244	3	RNAPII	EE
chrB	92971	93639	chrB	109028	109629	3	RNAPII	EE
chrB	93579	95035	chrB	114586	115531	3	RNAPII	EE
chrB	93037	93681	chrB	121167	121907	2	RNAPII	EE
chrB	87567	88322	chrB	135013	135627	2	RNAPII	EE
chrB	88626	89195	chrB	134036	135062	2	RNAPII	EE
chrB	90359	91105	chrB	133406	134422	2	RNAPII	EE
chrB	87939	88590	chrB	129860	130437	2	RNAPII	EE
chrB	89947	90912	chrB	137902	138944	4	RNAPII	EE
chrB	91838	92564	chrB	128523	129523	2	RNAPII	EE
chrB	91664	92602	chrB	123123	124123	2	RNAPII	EE
chrB	94798	95380	chrB	133655	134574	3	RNAPII	EE
chrB	92036	93447	chrB	138196	139049	4	RNAPII	EE
chrB	93992	94831	chrB	125080	125687	2	RNAPII	EE
chrB	93558	94579	chrB	135013	135737	2	RNAPII	EE
chrB	93579	94231	chrB	123778	124668	2	RNAPII	EE
chrB	93685	94839	chrB	138223	139047	2	RNAPII	EE
chrB	90294	95217	chrB	156685	160876	18	RNAPII	EE
chrB	88603	89508	chrB	161599	162135	2	RNAPII	EE
chrB	89440	90523	chrB	168218	168945	2	RNAPII	EE
chrB	92299	93214	chrB	164232	165685	4	RNAPII	EE
chrB	93136	94257	chrB	163420	164212	3	RNAPII	EE
chrB	97799	98705	chrB	110563	111631	3	RNAPII	EE
chrB	98437	99156	chrB	109548	110535	2	RNAPII	EE
chrB	97973	99036	chrB	128777	129823	4	RNAPII	EE
chrB	97746	98459	chrB	129860	130860	2	RNAPII	EE
chrB	99869	100529	chrB	109573	110220	2	RNAPII	EE
chrB	100146	100798	chrB	137111	137671	2	RNAPII	EE
chrB	101703	103891	chrB	111457	113464	7	RNAPII	EE
chrB	103547	104077	chrB	113958	114566	3	RNAPII	EE
chrB	103077	103753	chrB	120888	121689	2	RNAPII	EE
chrB	100930	101856	chrB	128106	129053	2	RNAPII	EE
chrB	101760	102962	chrB	126692	127802	3	RNAPII	EE
chrB	103077	103609	chrB	126197	126848	2	RNAPII	EE
chrB	101303	101895	chrB	155329	155934	2	RNAPII	EE
chrB	102566	103753	chrB	156438	157651	4	RNAPII	EE
chrB	103060	103597	chrB	159871	160871	2	RNAPII	EE
chrB	101898	102491	chrB	164461	165015	2	RNAPII	EE
chrB	104621	105621	chrB	162168	162744	2	RNAPII	EE
chrB	109086	109891	chrB	117813	118858	4	RNAPII	EE
chrB	109584	110586	chrB	121311	122036	2	RNAPII	EE
chrB	106209	107005	chrB	123712	125072	7	RNAPII	EE
chrB	107040	107574	chrB	130175	130819	3	RNAPII	EE
chrB	108400	109051	chrB	129742	130275	2	RNAPII	EE
chrB	108757	109733	chrB	128207	129087	3	RNAPII	EE
chrB	110497	111171	chrB	128987	129708	3	RNAPII	EE
chrB	109086	110586	chrB	123123	124003	4	RNAPII	EE
chrB	110857	111487	chrB	123559	124372	2	RNAPII	EE
chrB	109298	110535	chrB	124158	125615	4	RNAPII	EE
chrB	112037	112587	chrB	137085	137612	3	RNAPII	EE
chrB	113017	113668	chrB	129468	130007	2	RNAPII	EE
chrB	106260	106998	chrB	155414	155934	2	RNAPII	EE
chrB	109998	110635	chrB	156045	157025	3	RNAPII	EE
chrB	110925	111487	chrB	158992	159561	2	RNAPII	EE
chrB	112037	113381	chrB	151921	153073	4	RNAPII	EE
chrB	107129	107780	chrB	162440	162964	2	RNAPII	EE
chrB	110890	111857	chrB	167123	168123	4	RNAPII	EE
chrB	112319	113140	chrB	164566	165226	2	RNAPII	EE
chrB	114051	115640	chrB	137969	139271	8	RNAPII	EE
chrB	114052	114958	chrB	123811	124487	2	RNAPII	EE
chrB	114674	115240	chrB	125498	126080	2	RNAPII	EE
chrB	114900	116316	chrB	133695	135335	6	RNAPII	EE
chrB	116815	117365	chrB	137017	137612	2	RNAPII	EE
chrB	117049	117943	chrB	126098	126878	2	RNAPII	EE
chrB	118754	119331	chrB	138235	138846	2	RNAPII	EE
chrB	119144	119754	chrB	131400	131960	2	RNAPII	EE
chrB	114230	114952	chrB	151287	152287	2	RNAPII	EE
chrB	114370	115052	chrB	154894	155693	2	RNAPII	EE
chrB	114230	115120	chrB	159871	160885	2	RNAPII	EE
chrB	114955	115586	chrB	152278	153214	3	RNAPII	EE
chrB	116146	117146	chrB	160276	160841	2	RNAPII	EE
chrB	117377	117901	chrB	157222	157850	2	RNAPII	EE
chrB	116861	117921	chrB	153544	154361	2	RNAPII	EE
chrB	118133	118780	chrB	154003	154544	2	RNAPII	EE
chrB	114510	115174	chrB	165361	165976	2	RNAPII	EE
chrB	115316	116316	chrB	161964	163031	3	RNAPII	EE
chrB	116723	117855	chrB	165978	166600	2	RNAPII	EE
chrB	123559	124710	chrB	137646	138846	2	RNAPII	EE
chrB	125495	126660	chrB	137867	138902	6	RNAPII	EE
chrB	121056	122065	chrB	156685	157960	3	RNAPII	EE
chrB	121161	121761	chrB	153527	154345	2	RNAPII	EE
chrB	123033	124018	chrB	154444	155423	2	RNAPII	EE
chrB	123378	124379	chrB	156438	157369	2	RNAPII	EE
chrB	123643	124372	chrB	160042	160875	2	RNAPII	EE
chrB	124906	125608	chrB	152842	153842	2	RNAPII	EE
chrB	125569	127139	chrB	154444	155512	5	RNAPII	EE
chrB	127179	127701	chrB	156045	156575	2	RNAPII	EE
chrB	120841	121892	chrB	167682	168275	2	RNAPII	EE
chrB	125660	126191	chrB	165967	166529	2	RNAPII	EE
chrB	128740	129313	chrB	138366	139095	2	RNAPII	EE
chrB	128313	129777	chrB	166641	168325	5	RNAPII	EE
chrB	132736	133388	chrB	156501	157251	2	RNAPII	EE
chrB	135242	136057	chrB	156502	157261	2	RNAPII	EE
chrB	135461	136063	chrB	155084	155934	2	RNAPII	EE
chrB	135988	136538	chrB	153195	154073	3	RNAPII	EE
chrB	136170	137160	chrB	151550	152287	2	RNAPII	EE
chrB	133832	134406	chrB	162031	163052	2	RNAPII	EE
chrB	133999	134881	chrB	164220	165034	2	RNAPII	EE
chrB	137868	138515	chrB	159051	159642	2	RNAPII	EE
chrB	137531	139518	chrB	151050	154313	30	RNAPII	EE
chrB	137902	139067	chrB	154720	156003	3	RNAPII	EE
chrB	139566	140223	chrB	151050	151802	15	RNAPII	EE
chrB	137531	140223	chrB	162638	166600	42	RNAPII	EE
chrB	137531	139271	chrB	166641	169772	21	RNAPII	EE
chrB	153969	154757	chrB	162168	162786	2	RNAPII	EE
chrB	156354	156930	chrB	166641	167327	2	RNAPII	EE
chrB	157571	158170	chrB	165361	165951	3	RNAPII	EE
