# Supplementary material for: Landscape of the Epstein-Barr virus-host chromatin interactome and gene regulation
Source: EMBO J. 2025 May 27;44(13):3872–915. doi: 10.1038/s44318-025-00466-5 (PMC12216251; doi:10.1038/s44318-025-00466-5)
Supplement: Supplementary file 10 — Source data Fig. 3 [file 44318_2025_466_MOESM10_ESM.zip › Figure 3/3I/Fig3I.Chromatin_States_distrib.csv]

factor	type_anchor	chromationstate	genomic_length_each_chromatin_state_bp	factor_total_length_bp	length_percent
miR-BARTs	EH_Host_anchor	1	907	36589	0.0247888709721501
miR-BARTs	EH_Host_anchor	2	4208	36589	0.1150072426139
miR-BARTs	EH_Host_anchor	4	2347	36589	0.064144961600481
miR-BARTs	EH_Host_anchor	5	1713	36589	0.0468173494766187
miR-BARTs	EH_Host_anchor	6	958	36589	0.0261827325152368
miR-BARTs	EH_Host_anchor	7	665	36589	0.0181748612971112
miR-BARTs	EH_Host_anchor	9	689	36589	0.0188307961409167
miR-BARTs	EH_Host_anchor	13	625	36589	0.0170816365574353
miR-BARTs	EH_Host_anchor	14	3619	36589	0.0989095083221733
miR-BARTs	EH_Host_anchor	15	20858	36589	0.570062040503977
EBERs	EH_Host_anchor	1	1121	25817	0.0434210016655692
EBERs	EH_Host_anchor	2	1203	25817	0.0465972033931131
EBERs	EH_Host_anchor	3	400	25817	0.0154936669636286
EBERs	EH_Host_anchor	5	4970	25817	0.192508812023086
EBERs	EH_Host_anchor	6	205	25817	0.00794050431885967
EBERs	EH_Host_anchor	7	2585	25817	0.10012782275245
EBERs	EH_Host_anchor	8	651	25817	0.0252159429833056
EBERs	EH_Host_anchor	9	650	25817	0.0251772088158965
EBERs	EH_Host_anchor	14	2483	25817	0.0961769376767246
EBERs	EH_Host_anchor	15	11549	25817	0.447340899407367
MALAT1	EH_Host_anchor	5	277	5975	0.0463598326359833
MALAT1	EH_Host_anchor	7	373	5975	0.0624267782426778
MALAT1	EH_Host_anchor	14	1120	5975	0.18744769874477
MALAT1	EH_Host_anchor	15	4205	5975	0.703765690376569
v-snoRNA1	EH_Host_anchor	1	1124	24233	0.0463830314034581
v-snoRNA1	EH_Host_anchor	2	583	24233	0.0240581025873808
v-snoRNA1	EH_Host_anchor	4	913	24233	0.0376758965047662
v-snoRNA1	EH_Host_anchor	5	4438	24233	0.183138695167746
v-snoRNA1	EH_Host_anchor	7	790	24233	0.0326001733173771
v-snoRNA1	EH_Host_anchor	14	1799	24233	0.0742376098708373
v-snoRNA1	EH_Host_anchor	15	14586	24233	0.601906491148434
CTCF	EH_Host_anchor	1	3219	78727	0.0408881324069252
CTCF	EH_Host_anchor	2	3008	78727	0.038207984554219
CTCF	EH_Host_anchor	3	2381	78727	0.0302437537312485
CTCF	EH_Host_anchor	4	1779	78727	0.0225970759713948
CTCF	EH_Host_anchor	5	9040	78727	0.114827187623052
CTCF	EH_Host_anchor	6	565	78727	0.00717669922644074
CTCF	EH_Host_anchor	7	5055	78727	0.0642092293622264
CTCF	EH_Host_anchor	9	937	78727	0.0119018888056194
CTCF	EH_Host_anchor	11	276	78727	0.00350578581680999
CTCF	EH_Host_anchor	12	460	78727	0.00584297636134998
CTCF	EH_Host_anchor	14	5670	78727	0.0720210347149009
CTCF	EH_Host_anchor	15	46337	78727	0.588578251425813
RNAPII	EH_Host_anchor	1	7251	118799	0.0610358673052804
RNAPII	EH_Host_anchor	2	10000	118799	0.084175792725528
RNAPII	EH_Host_anchor	3	1623	118799	0.0136617311593532
RNAPII	EH_Host_anchor	4	3911	118799	0.032921152534954
RNAPII	EH_Host_anchor	5	16840	118799	0.141752034949789
RNAPII	EH_Host_anchor	6	383	118799	0.00322393286138772
RNAPII	EH_Host_anchor	7	7417	118799	0.0624331854645241
RNAPII	EH_Host_anchor	8	1789	118799	0.015059049318597
RNAPII	EH_Host_anchor	9	1452	118799	0.0122223251037467
RNAPII	EH_Host_anchor	14	6332	118799	0.0533001119538043
RNAPII	EH_Host_anchor	15	61801	118799	0.520214816623036
hg38_control	Genomic_Size	9	80549355	2839992423	0.0283625246136792
hg38_control	Genomic_Size	15	1879339234	2839992423	0.661740932398255
hg38_control	Genomic_Size	7	78451026	2839992423	0.0276236744030215
hg38_control	Genomic_Size	1	29331160	2839992423	0.0103279007938395
hg38_control	Genomic_Size	5	270544761	2839992423	0.0952624939450411
hg38_control	Genomic_Size	4	105048829	2839992423	0.0369891229811918
hg38_control	Genomic_Size	14	302805474	2839992423	0.106621930237453
hg38_control	Genomic_Size	2	38763191	2839992423	0.0136490473305745
hg38_control	Genomic_Size	8	17759023	2839992423	0.00625319379593288
hg38_control	Genomic_Size	11	1167146	2839992423	0.000410967997853704
hg38_control	Genomic_Size	13	11614910	2839992423	0.00408976795358161
hg38_control	Genomic_Size	12	1734412	2839992423	0.000610710080052914
hg38_control	Genomic_Size	6	14205242	2839992423	0.00500185911939667
hg38_control	Genomic_Size	3	7723201	2839992423	0.00271944422719328
hg38_control	Genomic_Size	10	955459	2839992423	0.000336430122933465
