# Supplementary material for: Landscape of the Epstein-Barr virus-host chromatin interactome and gene regulation
Source: EMBO J. 2025 May 27;44(13):3872–915. doi: 10.1038/s44318-025-00466-5 (PMC12216251; doi:10.1038/s44318-025-00466-5)
Supplement: Supplementary file 11 — Source data Fig. 4 [file 44318_2025_466_MOESM11_ESM.zip]

Archive with 14 entries (11 files):
- Figure 4/
- __MACOSX/._Figure 4
- Figure 4/4F/
- __MACOSX/Figure 4/._4F
- Figure 4/Fig4.README.txt
- __MACOSX/Figure 4/._Fig4.README.txt
- Figure 4/4G/
- __MACOSX/Figure 4/._4G
- Figure 4/4F/Fig4F.EBERsKD_NC_EE_loop.csv
- __MACOSX/Figure 4/4F/._Fig4F.EBERsKD_NC_EE_loop.csv
- Figure 4/4G/.DS_Store
- __MACOSX/Figure 4/4G/._.DS_Store
- Figure 4/4G/Fig4G.EBERsKD_NC_Gene_Express_duplicateDecimal checked_MZ.xlsx
- __MACOSX/Figure 4/4G/._Fig4G.EBERsKD_NC_Gene_Express_duplicateDecimal checked_MZ.xlsx
