# Supplementary material for: Landscape of the Epstein-Barr virus-host chromatin interactome and gene regulation
Source: EMBO J. 2025 May 27;44(13):3872–915. doi: 10.1038/s44318-025-00466-5 (PMC12216251; doi:10.1038/s44318-025-00466-5)
Supplement: Supplementary file 11 — Source data Fig. 4 [file 44318_2025_466_MOESM11_ESM.zip › Figure 4/4F/Fig4F.EBERsKD_NC_EE_loop.csv]

Interaction loop_anchor1	...2	...3	Interaction loop_anchor2	...5	...6	...7	...8	...9
chrom1	start1	end1	chrom2	start2	end2	PET_count	factor	loop_type
chrB	739	1739	chrB	50468	51352	3	RNAPII_ChIA-PET_EBERsNC	EE
chrB	1114	1739	chrB	97459	97981	2	RNAPII_ChIA-PET_EBERsNC	EE
chrB	174	1025	chrB	167891	168743	2	RNAPII_ChIA-PET_EBERsNC	EE
chrB	2471	3096	chrB	65938	66545	2	RNAPII_ChIA-PET_EBERsNC	EE
chrB	5151	5762	chrB	138478	139067	2	RNAPII_ChIA-PET_EBERsNC	EE
chrB	10725	11268	chrB	55824	56409	3	RNAPII_ChIA-PET_EBERsNC	EE
chrB	37488	38121	chrB	124186	124758	2	RNAPII_ChIA-PET_EBERsNC	EE
chrB	43244	44376	chrB	53409	53976	2	RNAPII_ChIA-PET_EBERsNC	EE
chrB	46531	47306	chrB	63129	64273	2	RNAPII_ChIA-PET_EBERsNC	EE
chrB	48549	49079	chrB	108766	109417	3	RNAPII_ChIA-PET_EBERsNC	EE
chrB	48987	49613	chrB	158274	158806	4	RNAPII_ChIA-PET_EBERsNC	EE
chrB	60879	61489	chrB	79999	80999	2	RNAPII_ChIA-PET_EBERsNC	EE
chrB	67491	68188	chrB	138002	138846	2	RNAPII_ChIA-PET_EBERsNC	EE
chrB	69601	70281	chrB	121309	121940	2	RNAPII_ChIA-PET_EBERsNC	EE
chrB	70333	71409	chrB	87158	88176	3	RNAPII_ChIA-PET_EBERsNC	EE
chrB	70593	71227	chrB	137974	138531	2	RNAPII_ChIA-PET_EBERsNC	EE
chrB	70883	71483	chrB	159586	160215	2	RNAPII_ChIA-PET_EBERsNC	EE
chrB	89018	89626	chrB	163792	164420	4	RNAPII_ChIA-PET_EBERsNC	EE
chrB	89039	89591	chrB	165639	166289	2	RNAPII_ChIA-PET_EBERsNC	EE
chrB	88660	89626	chrB	167743	168491	2	RNAPII_ChIA-PET_EBERsNC	EE
chrB	91945	93447	chrB	111457	112902	3	RNAPII_ChIA-PET_EBERsNC	EE
chrB	94009	94579	chrB	132959	133746	2	RNAPII_ChIA-PET_EBERsNC	EE
chrB	92412	93443	chrB	165361	166108	2	RNAPII_ChIA-PET_EBERsNC	EE
chrB	100433	101083	chrB	130524	131063	2	RNAPII_ChIA-PET_EBERsNC	EE
chrB	108072	108648	chrB	121201	121917	3	RNAPII_ChIA-PET_EBERsNC	EE
chrB	115253	115859	chrB	126563	127139	2	RNAPII_ChIA-PET_EBERsNC	EE
chrB	114370	114910	chrB	165510	166160	2	RNAPII_ChIA-PET_EBERsNC	EE
chrB	126482	127139	chrB	153313	154374	2	RNAPII_ChIA-PET_EBERsNC	EE
chrB	128031	128893	chrB	138281	138927	2	RNAPII_ChIA-PET_EBERsNC	EE
chrB	135116	135882	chrB	158855	159855	2	RNAPII_ChIA-PET_EBERsNC	EE
chrB	137868	139094	chrB	151083	152921	6	RNAPII_ChIA-PET_EBERsNC	EE
chrB	137902	139067	chrB	153184	154330	6	RNAPII_ChIA-PET_EBERsNC	EE
chrB	137902	139067	chrB	156519	157753	4	RNAPII_ChIA-PET_EBERsNC	EE
chrB	137868	139067	chrB	164232	166600	11	RNAPII_ChIA-PET_EBERsNC	EE
chrB	500	1477	chrB	10157	11583	3	RNAPII_ChIA-PET_EBERsKD	EE
chrB	500	1370	chrB	42373	43373	2	RNAPII_ChIA-PET_EBERsKD	EE
chrB	739	1364	chrB	70537	71090	2	RNAPII_ChIA-PET_EBERsKD	EE
chrB	739	1892	chrB	79261	80080	2	RNAPII_ChIA-PET_EBERsKD	EE
chrB	5783	6443	chrB	64175	65046	2	RNAPII_ChIA-PET_EBERsKD	EE
chrB	3770	4408	chrB	126139	126760	2	RNAPII_ChIA-PET_EBERsKD	EE
chrB	3770	4575	chrB	138235	139195	2	RNAPII_ChIA-PET_EBERsKD	EE
chrB	9959	10565	chrB	34906	35813	2	RNAPII_ChIA-PET_EBERsKD	EE
chrB	9965	10565	chrB	39595	40229	2	RNAPII_ChIA-PET_EBERsKD	EE
chrB	10032	10959	chrB	42777	43845	3	RNAPII_ChIA-PET_EBERsKD	EE
chrB	10262	11361	chrB	46135	47154	2	RNAPII_ChIA-PET_EBERsKD	EE
chrB	8477	9103	chrB	51026	51616	2	RNAPII_ChIA-PET_EBERsKD	EE
chrB	8612	9307	chrB	75641	76196	2	RNAPII_ChIA-PET_EBERsKD	EE
chrB	10889	11725	chrB	88660	89525	3	RNAPII_ChIA-PET_EBERsKD	EE
chrB	8471	9121	chrB	128244	128812	2	RNAPII_ChIA-PET_EBERsKD	EE
chrB	9833	10483	chrB	123842	124379	2	RNAPII_ChIA-PET_EBERsKD	EE
chrB	10032	11259	chrB	128758	129823	3	RNAPII_ChIA-PET_EBERsKD	EE
chrB	10725	11725	chrB	153091	154061	3	RNAPII_ChIA-PET_EBERsKD	EE
chrB	37745	38291	chrB	80420	81007	2	RNAPII_ChIA-PET_EBERsKD	EE
chrB	37297	38291	chrB	158703	159533	2	RNAPII_ChIA-PET_EBERsKD	EE
chrB	37291	37913	chrB	163377	164108	2	RNAPII_ChIA-PET_EBERsKD	EE
chrB	39595	40158	chrB	84134	84741	2	RNAPII_ChIA-PET_EBERsKD	EE
chrB	41563	43081	chrB	52757	53976	4	RNAPII_ChIA-PET_EBERsKD	EE
chrB	43582	44587	chrB	55178	56018	2	RNAPII_ChIA-PET_EBERsKD	EE
chrB	44045	44655	chrB	108978	109613	2	RNAPII_ChIA-PET_EBERsKD	EE
chrB	42124	43081	chrB	116578	117335	2	RNAPII_ChIA-PET_EBERsKD	EE
chrB	42156	42677	chrB	125987	126569	2	RNAPII_ChIA-PET_EBERsKD	EE
chrB	42101	43076	chrB	154444	155444	2	RNAPII_ChIA-PET_EBERsKD	EE
chrB	44783	45752	chrB	53222	53926	2	RNAPII_ChIA-PET_EBERsKD	EE
chrB	45675	47154	chrB	88926	89926	3	RNAPII_ChIA-PET_EBERsKD	EE
chrB	49022	49613	chrB	92447	92972	2	RNAPII_ChIA-PET_EBERsKD	EE
chrB	47458	48007	chrB	112815	113465	2	RNAPII_ChIA-PET_EBERsKD	EE
chrB	50401	50956	chrB	63609	64259	2	RNAPII_ChIA-PET_EBERsKD	EE
chrB	50401	51401	chrB	70747	71582	2	RNAPII_ChIA-PET_EBERsKD	EE
chrB	52860	53804	chrB	76299	76955	2	RNAPII_ChIA-PET_EBERsKD	EE
chrB	52081	52689	chrB	79035	79775	2	RNAPII_ChIA-PET_EBERsKD	EE
chrB	55409	56409	chrB	79999	81045	3	RNAPII_ChIA-PET_EBERsKD	EE
chrB	52895	53444	chrB	86561	87211	2	RNAPII_ChIA-PET_EBERsKD	EE
chrB	55851	56501	chrB	104621	105177	7	RNAPII_ChIA-PET_EBERsKD	EE
chrB	54884	55996	chrB	134036	134832	2	RNAPII_ChIA-PET_EBERsKD	EE
chrB	53362	54013	chrB	158268	158806	2	RNAPII_ChIA-PET_EBERsKD	EE
chrB	58386	59386	chrB	108723	109625	3	RNAPII_ChIA-PET_EBERsKD	EE
chrB	62742	63339	chrB	72287	73090	2	RNAPII_ChIA-PET_EBERsKD	EE
chrB	64037	64740	chrB	121499	122573	2	RNAPII_ChIA-PET_EBERsKD	EE
chrB	63504	64097	chrB	128106	128634	2	RNAPII_ChIA-PET_EBERsKD	EE
chrB	64214	64864	chrB	128413	129031	2	RNAPII_ChIA-PET_EBERsKD	EE
chrB	66231	66790	chrB	138518	139096	2	RNAPII_ChIA-PET_EBERsKD	EE
chrB	67769	68491	chrB	137968	138846	2	RNAPII_ChIA-PET_EBERsKD	EE
chrB	65997	67175	chrB	157806	159271	4	RNAPII_ChIA-PET_EBERsKD	EE
chrB	67219	68407	chrB	165611	166525	3	RNAPII_ChIA-PET_EBERsKD	EE
chrB	72027	73089	chrB	80551	81378	4	RNAPII_ChIA-PET_EBERsKD	EE
chrB	74777	75386	chrB	88525	89626	2	RNAPII_ChIA-PET_EBERsKD	EE
chrB	69295	70020	chrB	93025	93639	2	RNAPII_ChIA-PET_EBERsKD	EE
chrB	75641	76293	chrB	97301	98268	3	RNAPII_ChIA-PET_EBERsKD	EE
chrB	69295	69899	chrB	106750	107617	2	RNAPII_ChIA-PET_EBERsKD	EE
chrB	75383	76047	chrB	106750	107723	2	RNAPII_ChIA-PET_EBERsKD	EE
chrB	75383	76383	chrB	110563	111487	2	RNAPII_ChIA-PET_EBERsKD	EE
chrB	75834	76740	chrB	117780	118323	2	RNAPII_ChIA-PET_EBERsKD	EE
chrB	75824	76641	chrB	131181	131842	2	RNAPII_ChIA-PET_EBERsKD	EE
chrB	69773	71582	chrB	138467	139109	5	RNAPII_ChIA-PET_EBERsKD	EE
chrB	79099	79794	chrB	92447	93526	2	RNAPII_ChIA-PET_EBERsKD	EE
chrB	79999	80566	chrB	92957	93590	2	RNAPII_ChIA-PET_EBERsKD	EE
chrB	78230	78842	chrB	101898	102531	2	RNAPII_ChIA-PET_EBERsKD	EE
chrB	79386	80036	chrB	112338	112902	2	RNAPII_ChIA-PET_EBERsKD	EE
chrB	79492	80262	chrB	151086	152026	2	RNAPII_ChIA-PET_EBERsKD	EE
chrB	80300	81424	chrB	152568	153709	2	RNAPII_ChIA-PET_EBERsKD	EE
chrB	87191	87802	chrB	113958	114604	2	RNAPII_ChIA-PET_EBERsKD	EE
chrB	89038	89619	chrB	162031	162647	2	RNAPII_ChIA-PET_EBERsKD	EE
chrB	88660	89626	chrB	163536	164420	2	RNAPII_ChIA-PET_EBERsKD	EE
chrB	92206	93215	chrB	101665	102420	2	RNAPII_ChIA-PET_EBERsKD	EE
chrB	91564	92286	chrB	111457	112060	2	RNAPII_ChIA-PET_EBERsKD	EE
chrB	94495	95306	chrB	110977	111890	2	RNAPII_ChIA-PET_EBERsKD	EE
chrB	92447	93639	chrB	131085	132172	2	RNAPII_ChIA-PET_EBERsKD	EE
chrB	93036	94630	chrB	132599	133944	3	RNAPII_ChIA-PET_EBERsKD	EE
chrB	90922	91587	chrB	137563	138468	2	RNAPII_ChIA-PET_EBERsKD	EE
chrB	91969	92838	chrB	135396	136536	2	RNAPII_ChIA-PET_EBERsKD	EE
chrB	94799	95559	chrB	138235	139100	2	RNAPII_ChIA-PET_EBERsKD	EE
chrB	93690	95346	chrB	166641	168219	4	RNAPII_ChIA-PET_EBERsKD	EE
chrB	97739	98268	chrB	126434	127084	2	RNAPII_ChIA-PET_EBERsKD	EE
chrB	98889	99520	chrB	134129	134657	2	RNAPII_ChIA-PET_EBERsKD	EE
chrB	100002	100695	chrB	112817	113788	2	RNAPII_ChIA-PET_EBERsKD	EE
chrB	104988	105621	chrB	117377	118457	2	RNAPII_ChIA-PET_EBERsKD	EE
chrB	109642	110328	chrB	120940	121701	2	RNAPII_ChIA-PET_EBERsKD	EE
chrB	109561	110641	chrB	130960	131832	3	RNAPII_ChIA-PET_EBERsKD	EE
chrB	110946	112019	chrB	130579	131576	2	RNAPII_ChIA-PET_EBERsKD	EE
chrB	111457	112006	chrB	128835	129744	2	RNAPII_ChIA-PET_EBERsKD	EE
chrB	112855	113976	chrB	125174	125904	2	RNAPII_ChIA-PET_EBERsKD	EE
chrB	109332	109891	chrB	169070	169772	2	RNAPII_ChIA-PET_EBERsKD	EE
chrB	115055	116165	chrB	126859	128097	3	RNAPII_ChIA-PET_EBERsKD	EE
chrB	114531	115531	chrB	138130	139518	5	RNAPII_ChIA-PET_EBERsKD	EE
chrB	118991	119964	chrB	138280	139067	2	RNAPII_ChIA-PET_EBERsKD	EE
chrB	120841	122714	chrB	137531	139067	6	RNAPII_ChIA-PET_EBERsKD	EE
chrB	123123	124335	chrB	133644	134406	2	RNAPII_ChIA-PET_EBERsKD	EE
chrB	128606	129681	chrB	138281	138937	2	RNAPII_ChIA-PET_EBERsKD	EE
chrB	131972	133039	chrB	151557	152921	3	RNAPII_ChIA-PET_EBERsKD	EE
chrB	137902	138846	chrB	157359	158526	4	RNAPII_ChIA-PET_EBERsKD	EE
chrB	138105	139146	chrB	153061	154429	5	RNAPII_ChIA-PET_EBERsKD	EE
chrB	137868	139100	chrB	151083	153043	11	RNAPII_ChIA-PET_EBERsKD	EE
chrB	138306	139084	chrB	155653	156973	4	RNAPII_ChIA-PET_EBERsKD	EE
chrB	138391	139272	chrB	159707	160743	2	RNAPII_ChIA-PET_EBERsKD	EE
chrB	137868	139271	chrB	164232	166525	15	RNAPII_ChIA-PET_EBERsKD	EE
chrB	137902	139067	chrB	167426	168278	3	RNAPII_ChIA-PET_EBERsKD	EE
chrB	153093	154073	chrB	165402	166274	3	RNAPII_ChIA-PET_EBERsKD	EE
chrB	158679	159529	chrB	169152	169772	2	RNAPII_ChIA-PET_EBERsKD	EE
