# Supplementary material for: Landscape of the Epstein-Barr virus-host chromatin interactome and gene regulation
Source: EMBO J. 2025 May 27;44(13):3872–915. doi: 10.1038/s44318-025-00466-5 (PMC12216251; doi:10.1038/s44318-025-00466-5)
Supplement: Supplementary file 11 — Source data Fig. 4 [file 44318_2025_466_MOESM11_ESM.zip › Figure 4/4G/Fig4G.EBERsKD_NC_Gene_Express_duplicateDecimal checked_MZ.xlsx]

## Sheet: Sheet
chrom	start	end	gene	fold_change_gene_expression_KD/NC
chrB	5868	6172	BCLT1	3.44599
chrB	164388	164985	BALF1	1.67862
chrB	160550	164357	BALF2	1.67301
chrB	165008	165713	BARF1	1.66698
chrB	133013	134887	BVRF1	1.52986
chrB	113191	114642	BGLF2	1.45297
chrB	38290	39828	IR2/NotI_repeats	1.39309
chrB	159121	160537	BARF0	1.38835
chrB	103660	104503	BBRF2	1.35791
chrB	158625	158752	BamA_7d	1.35724
chrB	156527	160532	A73	1.35466
chrB	156244	160909	BALF3	1.34684
chrB	134632	135628	BVLF1	1.34347
chrB	132571	134886	BXRF1	1.34092
chrB	113191	116145	BGLF1	1.33513
chrB	156244	158913	BALF4	1.31871
chrB	138357	160532	BamA_Region	1.31637
chrB	38014	40530	BHLF1	1.30771
chrB	63881	66601	BORF2	1.30446
chrB	67552	69917	BMRF1	1.30201
chrB	49219	49787	BFRF3	1.30154
chrB	112650	118065	BGRF1/BDRF1	1.29774
chrB	62729	66601	BORF1	1.29717
chrB	113191	116767	BDLF4	1.29361
chrB	92728	93828	BRRF1	1.28134
chrB	150237	155808	RPMS1	1.276
chrB	149025	152642	BILF1	1.27417
chrB	155266	155350	BamA_5a	1.2722
chrB	106693	108076	BBRF3	1.26821
chrB	118066	118817	BDLF3	1.26391
chrB	66516	69917	BaRF1	1.26199
chrB	68491	69917	BMRF2	1.26114
chrB	42888	42910	ebv-miR-BHRF1-2	1.25701
chrB	113191	117017	BDLF3.5	1.25309
chrB	151372	156289	BALF5	1.25232
chrB	104403	106751	BBLF2/BBLF3	1.24246
chrB	140570	143712	LF3	1.2414
chrB	49775	59905	BPLF1	1.23903
chrB	89838	90907	BZLF1	1.23723
chrB	149581	150078	BamA_3a_3b	1.2285
chrB	149025	150418	LF2	1.22842
chrB	152783	152807	ebv-miR-BART2-3p	1.22744
chrB	42853	42875	ebv-miR-BHRF1-2*	1.22669
chrB	149025	151695	LF1	1.22663
chrB	152747	152769	ebv-miR-BART2-5p	1.22651
chrB	139675	139699	ebv-miR-BART5	1.2256
chrB	139795	139819	ebv-miR-BART16	1.22501
chrB	139953	139976	ebv-miR-BART17-3p	1.22501
chrB	140072	140093	ebv-miR-BART6-3p	1.22501
chrB	145514	145535	ebv-miR-BART21-5p	1.22501
chrB	146807	146830	ebv-miR-BART8*	1.22501
chrB	146997	147020	ebv-miR-BART9	1.22501
chrB	147356	147379	ebv-miR-BART10	1.22501
chrB	147537	147561	ebv-miR-BART11-5p	1.22501
chrB	147575	147596	ebv-miR-BART11-3p	1.22501
chrB	148215	148238	ebv-miR-BART19-5p	1.22501
chrB	148254	148275	ebv-miR-BART19-3p	1.22501
chrB	148339	148360	ebv-miR-BART20-5p	1.22501
chrB	148563	148586	ebv-miR-BART13	1.22501
chrB	139915	139937	ebv-miR-BART17-5p	1.225
chrB	140033	140055	ebv-miR-BART6-5p	1.225
chrB	145548	145570	ebv-miR-BART21-3p	1.225
chrB	145998	146020	ebv-miR-BART18-3p	1.225
chrB	146439	146461	ebv-miR-BART7*	1.225
chrB	146475	146497	ebv-miR-BART7	1.225
chrB	146772	146794	ebv-miR-BART8	1.225
chrB	146959	146981	ebv-miR-BART9*	1.225
chrB	147321	147343	ebv-miR-BART10*	1.225
chrB	147936	147958	ebv-miR-BART12	1.225
chrB	148374	148396	ebv-miR-BART20-3p	1.225
chrB	148526	148548	ebv-miR-BART13*	1.225
chrB	148744	148766	ebv-miR-BART14*	1.225
chrB	148778	148800	ebv-miR-BART14	1.225
chrB	49775	63035	BOLF1	1.22296
chrB	139717	139735	ebv-miR-BART5*	1.22238
chrB	139228	139250	ebv-miR-BART4	1.21907
chrB	139087	139108	ebv-miR-BART3*	1.21764
chrB	139266	139289	ebv-miR-BART4*	1.21587
chrB	41474	41496	ebv-miR-BHRF1-1	1.20852
chrB	139124	139146	ebv-miR-BART3	1.20778
chrB	70454	74594	BSLF1	1.20692
chrB	99537	101972	BBLF4	1.20353
chrB	139351	139375	ebv-miR-BART1-5p	1.2029
chrB	40301	41294	OriLyt	1.20145
chrB	42968	42990	ebv-miR-BHRF1-3	1.19901
chrB	40366	41410	DRleft-Similar_to_143272-144328	1.19579
chrB	128608	131022	BXLF2	1.19479
chrB	139387	139409	ebv-miR-BART1-3p	1.192
chrB	121019	125423	BcLF1	1.18957
chrB	139553	139575	ebv-miR-BART15	1.1866
chrB	76219	77130	BLRF1	1.18056
chrB	143207	144445	oriLyt	1.17776
chrB	143272	144329	DRright_similar_to_40366-41409	1.17776
chrB	76575	77130	BLRF2	1.17754
chrB	70454	72069	BSLF2/BMLF1	1.17703
chrB	47520	49787	BFRF2	1.16897
chrB	89838	93894	BRLF1	1.16662
chrB	101588	104503	BBRF1	1.16155
chrB	12001	35356	IR1_W_repeats	1.15957
chrB	58	5857	LMP-2A	1.15659
chrB	58	5857	LMP-2B	1.15659
chrB	108459	111327	BGLF4	1.1563
chrB	75320	76232	BLLF3	1.15493
chrB	128608	132847	BXLF1	1.15354
chrB	108459	112826	BGLF3	1.15249
chrB	43691	44794	BFLF2	1.14577
chrB	93955	95632	BRRF2	1.13406
chrB	118066	121099	BDLF1	1.13174
chrB	1691	5857	BNRF1	1.12693
chrB	77132	79905	BLLF1	1.12456
chrB	77132	79905	BLLF1-splice_variant	1.12456
chrB	77132	77764	BLLF2	1.12438
chrB	89157	89829	BZLF2	1.11671
chrB	108459	111830	BGLF3.5	1.11294
chrB	46544	49787	BFRF1	1.1088
chrB	46236	49787	BFRF1A	1.10165
chrB	41629	42047	BHRF1_intron_acceptor_used_from_latent_transcripts	1.10107
chrB	118066	120189	BDLF2	1.09891
chrB	108459	109044	BBLF1	1.0835
chrB	43691	46281	BFLF1	1.07714
chrB	125073	128687	BcRF1	1.07302
chrB	108459	110054	BGLF5	1.07194
chrB	97617	99505	BKRF2	1.05266
chrB	74594	75317	BSRF1	1.04275
chrB	137464	138283	BILF2	1.04174
chrB	127416	128687	BTRF1	1.02849
chrB	41471	43252	BHRF1	1.00374
chrB	98846	99505	BKRF4	0.999285
chrB	166040	166459	LMP-2A(Exon_1)	0.995199
chrB	98065	99505	BKRF3	0.975539
chrB	135432	137456	BVRF2	0.954886
chrB	169294	169449	LMP-2B(Exon_1)	0.906843
chrB	7315	9313	OriP	0.906841
chrB	136331	137456	BdRF1	0.879078
chrB	166483	169057	LMP-1	0.855025
chrB	166483	167068	BNLF2a	0.803715
chrB	166483	166837	BNLF2b	0.789382
chrB	12541	13693	BWRF1	0.666249
chrB	11336	11337	Cp_Promoter	0.43968
chrB	9631	10263	BCRF1/IL10	0.362736
chrB	6956	7129	EBER2	0.14687
chrB	6629	6796	EBER1	0.131487
*Identical fold change values may result from isoforms or genes with either identical counts in the two groups, or shared genomic coordinates.
