# Supplementary material for: Landscape of the Epstein-Barr virus-host chromatin interactome and gene regulation
Source: EMBO J. 2025 May 27;44(13):3872–915. doi: 10.1038/s44318-025-00466-5 (PMC12216251; doi:10.1038/s44318-025-00466-5)
Supplement: Supplementary file 12 — Source data Fig. 5 [file 44318_2025_466_MOESM12_ESM.zip]

Archive with 20 entries (11 files):
- Figure 5/
- Figure 5/5N/
- Figure 5/5N/Fig5N.spring_aggre_signal.csv
- Figure 5/5G/
- Figure 5/5G/Fig5G.peak_count_at_AB.csv
- Figure 5/5F/
- Figure 5/5F/Fig5F.peak_at_chromatin_states.csv
- Figure 5/5O/
- Figure 5/5O/Fig5O_B.CCD_notin_Spring.csv
- Figure 5/5O/Fig5O_A.CCD_in_Spring.csv
- Figure 5/5H/
- Figure 5/5H/Fig5H.host_gene_GO.csv
- Figure 5/5M/
- Figure 5/5M/Fig5M.Spring_span_length.csv
- Figure 5/5D/
- Figure 5/5D/Fig5D_LEFT.distance_RNA_CTCF.csv
- Figure 5/5D/Fig5D_RIGHT.distance_RNA_RNAPII.csv
- Figure 5/5L/
- Figure 5/5L/Fig5L.Spring_count_per_chrom.csv
- Figure 5/README.txt
