# Supplementary material for: Landscape of the Epstein-Barr virus-host chromatin interactome and gene regulation
Source: EMBO J. 2025 May 27;44(13):3872–915. doi: 10.1038/s44318-025-00466-5 (PMC12216251; doi:10.1038/s44318-025-00466-5)
Supplement: Supplementary file 12 — Source data Fig. 5 [file 44318_2025_466_MOESM12_ESM.zip › Figure 5/5N/Fig5N.spring_aggre_signal.csv]

Group	bin_ID	miR-BARTs	EBERs	MALAT1	v-snoRNA1	CTCF	RNAPII
spring	bin-1	355.74075	317.47901	289.53631	163.56356	433.33967	907.379089999999
NA	bin-2	369.18601	331.5803	273.25769	175.83544	468.90046	905.09622
NA	bin-3	402.19471	375.91977	328.62636	198.58272	501.901	1021.27527
NA	bin-4	380.71171	339.63154	294.79427	157.34461	433.03095	989.30108
NA	bin-5	363.95399	293.34785	265.37063	148.12194	423.88368	819.40644
NA	bin-6	375.50902	301.27338	280.61362	161.02768	460.30273	911.42316
NA	bin-7	365.0648	312.93867	279.87001	159.05025	446.2054	864.235969999999
NA	bin-8	339.29486	304.41847	285.57951	149.49553	412.43178	884.83196
NA	bin-9	348.9695	293.46235	283.87995	159.17113	460.47616	968.389069999999
NA	bin-10	372.91741	311.4291	274.31989	158.17477	414.36888	910.4003
NA	bin-11	348.20964	285.87977	283.48159	156.77116	410.7741	747.20779
NA	bin-12	334.92031	301.99395	259.05043	156.12201	449.91783	910.34902
NA	bin-13	349.59304	284.15286	257.24457	145.49543	440.46764	846.11222
NA	bin-14	364.77244	302.53143	284.80936	157.17865	448.6392	897.08692
NA	bin-15	326.78498	278.76622	277.00203	151.59373	391.3358	841.45596
NA	bin-16	360.70956	287.45802	278.62187	147.12568	438.90987	936.34383
NA	bin-17	333.79987	283.4896	267.99964	147.89557	442.64285	810.92713
NA	bin-18	333.13735	304.29264	276.17875	149.29926	458.26283	862.24545
NA	bin-19	362.4244	308.57002	299.2822	156.51439	456.20229	916.13091
NA	bin-20	366.48719	294.97184	296.12211	157.91819	422.11709	883.59979
NA	bin-21	370.94942	293.78245	283.24262	152.84645	404.90099	898.75356
NA	bin-22	355.61419	295.58944	288.5803	157.51071	435.00632	915.6253
NA	bin-23	369.38081	303.66363	282.65837	160.39383	462.21341	971.44196
NA	bin-24	376.25929	291.94118	276.60365	155.78987	428.95109	857.99979
NA	bin-25	344.50726	300.77013	291.44825	148.66534	466.98397	843.51748
NA	bin-26	346.76763	322.92275	296.38764	162.92962	490.69305	1002.56708
NA	bin-27	352.97377	308.60418	278.14394	147.92576	458.28634	883.76561
NA	bin-28	333.78041	307.63218	269.91166	145.08796	486.66019	915.55822
NA	bin-29	341.45776	328.12644	280.00284	157.19373	486.37797	837.21816
NA	bin-30	364.38266	312.25252	267.65443	150.74842	491.61895	942.481149999999
NA	bin-31	353.042	323.6204	257.72257	154.53712	483.71495	934.329569999999
NA	bin-32	344.79963	312.607	282.23351	154.26543	468.16266	873.05491
NA	bin-33	348.55052	303.83521	302.73443	158.1899	477.07186	889.48834
NA	bin-34	359.26777	345.07545	277.50654	155.02006	479.82032	888.87618
NA	bin-35	371.63134	333.41019	319.30518	171.24671	482.11003	1021.10547
NA	bin-36	372.76161	308.3526	292.85576	165.3598	482.92137	1066.28644
NA	bin-37	393.87431	312.81288	288.79264	153.7372	481.68091	948.559280000001
NA	bin-38	363.9345	296.01257	334.38874	160.28807	462.63951	951.71084
NA	bin-39	345.12112	281.93417	268.26517	140.8615	444.28591	815.63881
NA	bin-40	353.43176	283.87841	264.73328	140.27278	428.98939	760.97537
NA	bin-41	354.01624	276.06723	274.95728	167.38243	435.08857	858.22892
NA	bin-42	366.54562	313.05308	271.18623	155.48803	451.87844	1002.07735
NA	bin-43	372.72259	311.62354	298.99011	153.85788	461.77829	874.23186
NA	bin-44	361.72295	282.51751	293.38682	160.36349	485.89302	925.35269
control-1	bin-1	250.24519	237.46888	233.7695	128.52935	357.862	729.1511
NA	bin-2	255.63305	225.30036	208.43532	120.63492	387.5117	806.81987
NA	bin-3	246.36748	242.8554	234.56609	114.12928	402.72596	750.67142
NA	bin-4	266.85672	239.53889	234.88478	112.98201	380.89214	710.6918
NA	bin-5	291.07748	249.04264	240.99255	140.68035	392.27344	857.67602
NA	bin-6	294.9746	271.11517	258.33333	135.14073	380.49835	816.15613
NA	bin-7	295.42286	298.64299	265.90172	133.4954	437.66351	977.76893
NA	bin-8	306.15938	280.31021	268.71651	145.4955	415.08308	938.93456
NA	bin-9	297.56622	254.24629	237.22164	126.88411	410.64751	759.8971
NA	bin-10	300.07005	267.94724	231.96359	144.21251	406.61181	797.13987
NA	bin-11	295.80275	264.64214	213.16225	124.04626	392.64087	740.88478
NA	bin-12	288.86584	259.36983	234.16767	117.60096	401.11217	756.982479999999
NA	bin-13	265.36601	239.91623	220.81021	123.21609	369.88704	851.36093
NA	bin-14	302.8761	249.13412	225.16545	131.69917	354.63159	642.60037
NA	bin-15	314.17773	224.2482	243.70121	133.38977	383.87558	675.48692
NA	bin-16	273.1604	247.43	216.87997	113.28385	340.26385	651.31675
NA	bin-17	293.03578	281.96848	235.73457	137.22376	398.17867	726.11806
NA	bin-18	285.09535	265.53419	257.37737	144.92193	401.62952	826.05329
NA	bin-19	289.09961	242.18073	242.32029	132.01612	414.23073	898.58373
NA	bin-20	283.16624	263.97877	227.31645	137.7672	396.1212	870.38906
NA	bin-21	265.89219	231.12158	218.65923	127.94069	389.54572	793.743340000001
NA	bin-22	269.11709	232.76836	221.07578	117.07265	379.93391	800.18482
NA	bin-23	281.00337	239.72187	222.08493	129.35954	425.75901	815.66244
NA	bin-24	293.28914	279.92136	271.79708	163.20129	440.89098	829.73804
NA	bin-25	265.28816	243.88471	215.5788	129.99347	377.93215	714.28567
NA	bin-26	269.69193	245.22278	213.16218	130.53689	384.10781	667.91602
NA	bin-27	263.83644	241.76902	233.50386	144.00114	351.74225	590.04994
NA	bin-28	238.4466	235.31887	215.89748	116.86127	351.73039	618.92389
NA	bin-29	240.51205	225.83786	235.41589	129.54068	326.59268	665.64906
NA	bin-30	256.08105	217.31756	229.20188	128.03119	369.78998	523.4356
NA	bin-31	261.48844	239.92763	219.98704	124.58966	367.89126	662.72256
NA	bin-32	254.23005	244.29648	225.00605	129.57079	335.4903	674.58255
NA	bin-33	278.37271	241.7804	245.87875	128.77081	326.62221	671.97595
NA	bin-34	293.77628	242.84397	228.05999	137.82748	389.30468	573.20179
NA	bin-35	286.33268	277.81701	244.84311	135.80488	381.61523	738.52309
NA	bin-36	301.48286	276.17013	267.25613	151.03515	394.32223	854.73768
NA	bin-37	296.37759	279.12072	268.79633	142.64267	400.85062	878.046849999999
NA	bin-38	352.36973	327.07432	285.39359	183.60901	438.26612	867.05967
NA	bin-39	295.05253	286.55452	249.38418	130.12934	420.68265	897.04743
NA	bin-40	303.39242	257.76871	233.10553	148.75592	383.4553	636.33277
NA	bin-41	275.36225	256.70515	245.34767	133.66138	412.18486	694.38876
NA	bin-42	294.96489	280.51606	257.69601	138.03886	425.04762	880.2665
NA	bin-43	304.74678	269.53696	261.59974	138.64264	388.1994	736.72615
NA	bin-44	278.28504	256.77375	237.43407	126.11419	412.79033	724.9491
control-2	bin-1	271.15334	233.03145	219.85428	120.89152	323.38292	649.31821
NA	bin-2	245.99736	244.68531	228.80345	124.04625	372.34433	710.73915
NA	bin-3	305.94505	269.54841	260.77647	174.53726	317.06622	624.08183
NA	bin-4	239.25527	228.35393	211.09088	115.62355	329.65854	645.62959
NA	bin-5	265.22964	227.22167	220.19946	130.34067	348.32955	696.73857
NA	bin-6	265.56093	241.92915	217.19866	128.8312	341.85993	554.70682
NA	bin-7	268.21097	218.16383	230.10467	121.84251	340.19047	562.10403
NA	bin-8	270.12052	250.41498	222.77541	123.0802	345.56068	703.58682
NA	bin-9	274.23207	266.68923	226.99775	137.4653	342.37431	688.22374
NA	bin-10	241.32079	220.94296	225.93551	116.03111	363.12346	688.63051
NA	bin-11	258.57529	231.6019	219.40278	120.34818	370.58658	669.75242
NA	bin-12	266.20408	227.74775	238.81502	116.7255	359.99896	733.54292
NA	bin-13	283.4001	251.83313	237.69951	127.57834	352.09788	796.33815
NA	bin-14	274.64129	246.50376	230.13126	115.89532	346.83925	662.64745
NA	bin-15	283.49758	250.00333	245.13521	117.66134	406.86453	825.8598
NA	bin-16	264.80099	226.52406	236.90305	122.12933	331.93656	763.60167
NA	bin-17	242.50943	249.28277	209.39132	120.90668	303.31577	583.06739
NA	bin-18	271.43592	237.35446	219.77461	114.08393	321.80454	701.33958
NA	bin-19	268.46432	220.64563	229.14872	126.97459	338.59131	635.93386
NA	bin-20	257.36721	227.87352	195.44959	122.74816	338.10933	613.28809
NA	bin-21	256.5196	197.1892	207.87765	117.75187	328.75616	549.20932
NA	bin-22	318.36724	280.96208	254.96083	171.8655	317.54533	638.86429
NA	bin-23	266.35018	239.67611	219.58865	142.89928	336.98062	648.2007
NA	bin-24	300.47934	257.68864	240.83327	149.63134	334.23522	686.67152
NA	bin-25	276.59959	242.11207	230.92791	134.77842	337.07763	687.5484
NA	bin-26	247.75098	212.31984	212.41869	121.35952	332.84485	617.82601
NA	bin-27	291.6815	232.18518	245.9054	129.10295	328.12419	620.74458
NA	bin-28	292.78246	244.69672	231.32629	132.40861	331.4604	632.13057
NA	bin-29	262.36527	214.38981	212.71075	141.61624	305.67019	573.57307
NA	bin-30	251.87225	237.77762	202.22131	125.41985	330.18465	617.9247
NA	bin-31	271.64052	237.70894	208.67433	123.69912	328.8326	557.89799
NA	bin-32	264.05076	252.03906	228.59107	119.83488	328.23589	631.77513
NA	bin-33	268.27912	239.34436	218.8186	115.15565	352.09782	651.79854
NA	bin-34	247.3223	217.88945	211.88758	119.3518	360.45744	652.07502
NA	bin-35	290.51238	252.11904	221.58045	146.37092	326.60451	501.68244
NA	bin-36	297.13759	252.32481	249.06546	153.96352	368.80242	632.82966
NA	bin-37	263.14469	241.09419	213.13566	124.74059	331.19587	653.84042
NA	bin-38	249.55348	237.08002	227.05077	116.27262	371.23032	670.58966
NA	bin-39	321.54336	246.89258	279.89659	154.67297	380.69518	790.37063
NA	bin-40	246.88396	235.05572	217.5174	124.52931	391.52977	795.72594
NA	bin-41	269.37036	252.32491	216.82696	130.88411	359.2259	645.40053
NA	bin-42	299.2128	255.51568	260.05944	155.00508	372.52958	800.48099
NA	bin-43	299.35892	262.41192	222.85509	143.80493	427.08172	786.2356
NA	bin-44	306.11064	264.77931	232.14949	143.08038	388.32001	856.2582
control-3	bin-1	268.2207	234.75837	220.38534	135.32186	350.0697	568.22168
NA	bin-2	246.59163	204.64589	209.70999	109.43485	360.66618	677.57616
NA	bin-3	234.35457	232.16218	207.71828	119.11043	354.24362	737.08159
NA	bin-4	225.81986	210.87881	207.34653	108.90647	325.64626	607.984019999999
NA	bin-5	236.99491	226.67273	204.6113	131.20106	353.82622	550.38623
NA	bin-6	244.12669	209.0261	198.10513	107.09521	334.05882	580.85573
NA	bin-7	254.2008	212.2626	210.00218	119.91039	333.57969	662.41448
NA	bin-8	274.53409	235.54745	228.00681	135.97087	322.91563	599.10193
NA	bin-9	267.35365	232.00206	229.01593	133.97842	346.70113	714.38833
NA	bin-10	276.62879	242.478	242.34687	168.01642	355.9132	700.83407
NA	bin-11	270.14008	237.46882	229.5205	124.34821	378.18207	706.64761
NA	bin-12	283.27346	246.43504	242.3734	147.35212	368.89062	765.02735
NA	bin-13	279.37628	233.72903	231.75124	147.26151	355.20477	734.4236
NA	bin-14	298.91072	257.56287	241.86881	161.51076	340.14337	701.44621
NA	bin-15	246.42609	237.8805	218.65925	113.99335	334.95239	659.60646
NA	bin-16	290.2883	262.83515	249.51691	169.49577	334.9818	663.92316
NA	bin-17	252.2035	251.26137	213.61365	150.08428	360.6309	699.96915
NA	bin-18	277.72007	287.24075	248.87959	169.23915	346.7629	723.09679
NA	bin-19	290.03496	284.35874	247.23313	159.27675	376.64466	892.05144
NA	bin-20	291.39895	267.00943	217.72982	143.54828	351.38351	759.73522
NA	bin-21	296.56269	244.26215	236.39842	139.5483	321.81918	641.84213
NA	bin-22	249.9626	234.52967	221.28822	118.76323	314.75883	583.15824
NA	bin-23	272.46858	244.27354	209.47095	139.36718	373.50838	674.43242
NA	bin-24	238.23224	244.19351	217.25184	115.89524	362.50924	739.62099
NA	bin-25	242.23657	221.19456	227.07732	108.03113	356.51284	658.12939
NA	bin-26	236.57603	217.68349	217.51737	129.25388	337.17165	625.13226
NA	bin-27	279.12298	229.88641	230.42335	135.66905	348.12087	641.09568
NA	bin-28	268.12336	219.77643	182.30451	119.39717	365.99822	736.90776
NA	bin-29	251.80407	205.60649	207.34658	116.33306	339.4908	637.04365
NA	bin-30	269.55548	208.90026	193.08616	115.75942	304.86184	576.70104
NA	bin-31	278.33386	229.98928	220.78371	131.18599	321.79571	641.02466
NA	bin-32	254.42486	209.36923	211.64855	122.18963	338.01814	705.84582
NA	bin-33	294.59464	231.14436	240.51452	129.64638	336.49259	787.77982
NA	bin-34	272.69276	237.17151	215.3397	120.61985	355.42524	664.8908
NA	bin-35	301.43407	240.00769	229.62674	147.57854	350.43125	715.59691
NA	bin-36	278.62608	237.85769	257.1649	157.75217	297.04309	593.45823
NA	bin-37	289.88885	245.50874	246.09114	138.94453	281.71998	595.64226
NA	bin-38	251.46302	229.40605	217.96882	132.6501	326.29879	584.85651
NA	bin-39	257.35744	203.74237	200.62796	117.64628	341.04579	603.05126
NA	bin-40	327.3794	280.16151	255.27948	170.70325	333.29457	618.592110000001
NA	bin-41	284.17957	237.64036	224.36867	132.84626	376.1303	645.87846
NA	bin-42	291.87642	245.34852	231.08718	157.4654	358.39697	693.53167
NA	bin-43	275.55719	230.27523	222.13809	121.60095	348.86745	635.85885
NA	bin-44	278.3338	226.58119	211.17049	125.48027	325.10538	595.33421
control-4	bin-1	273.5696	266.95238	238.576	141.60116	400.42148	745.85314
NA	bin-2	243.41544	235.11291	204.79714	117.44995	350.49884	621.14734
NA	bin-3	245.07177	231.00719	214.83527	116.80092	324.04141	643.77346
NA	bin-4	265.81427	230.24095	244.12608	141.31428	369.02282	654.0773
NA	bin-5	236.55646	217.00883	193.35175	108.80079	357.71798	619.7967
NA	bin-6	249.37808	209.09475	229.06902	125.37455	373.5878	596.39261
NA	bin-7	271.23134	244.42219	226.865	121.72181	361.99182	597.76303
NA	bin-8	317.22724	249.68312	248.77324	148.18233	385.93909	789.50172
NA	bin-9	278.41179	259.86157	208.88681	127.92551	382.54704	765.93975
NA	bin-10	314.5675	277.80557	258.9973	164.90686	396.51501	779.51764
NA	bin-11	267.03208	250.50655	226.01523	123.42738	364.71075	739.53416
NA	bin-12	254.25929	245.46297	225.21842	109.16319	375.28676	702.20847
NA	bin-13	262.30678	222.53268	218.87165	128.0463	355.049	691.91635
NA	bin-14	264.59634	238.36083	235.81421	121.23871	371.6536	657.58837
NA	bin-15	226.04394	207.87101	219.42934	122.53686	333.21813	654.31436
NA	bin-16	312.45323	252.14188	248.34848	163.18624	381.50647	699.80724
NA	bin-17	252.40805	238.37237	218.57958	120.21229	352.46815	736.12578
NA	bin-18	251.65794	210.06679	247.57836	134.52183	354.34356	654.40507
NA	bin-19	263.97283	222.70423	206.12498	131.53311	342.78877	672.47757
NA	bin-20	294.95513	265.22538	272.27517	191.82038	352.4976	616.23436
NA	bin-21	284.59843	236.47384	230.58268	139.24638	349.24668	718.0139
NA	bin-22	294.61415	244.68531	229.22837	140.15202	388.29647	677.98688
NA	bin-23	272.54661	240.00778	200.92005	116.98209	330.28175	621.01703
NA	bin-24	249.09547	214.98456	206.33741	106.86874	359.123	577.74758
NA	bin-25	271.72814	231.78476	198.50345	120.90656	335.47851	639.48437
NA	bin-26	254.36637	225.36893	233.50383	137.48036	340.35205	691.22918
NA	bin-27	247.79002	230.69837	217.7829	119.06503	348.28549	642.29633
NA	bin-28	239.96645	206.42998	220.6244	116.01604	357.81205	615.5787
NA	bin-29	253.7234	206.75026	199.19398	112.31791	313.54195	557.33318
NA	bin-30	256.27598	237.26296	202.69927	119.41227	326.34299	627.53749
NA	bin-31	251.00512	226.9357	217.75633	135.03503	332.21287	660.66889
NA	bin-32	252.46656	242.80979	225.51062	129.66142	329.28523	664.87095
NA	bin-33	266.25267	238.17785	237.59346	144.93702	352.01264	644.55938
NA	bin-34	290.68782	242.31796	232.20267	140.8465	343.31203	645.84288
NA	bin-35	286.68345	270.65777	220.41193	143.06529	343.74702	735.38731
NA	bin-36	275.01149	244.23929	212.4718	141.51061	343.941	643.25994
NA	bin-37	274.8361	237.54886	235.7611	147.97094	305.8495	568.60471
NA	bin-38	279.15222	214.61855	230.29055	146.03889	312.0869	433.82812
NA	bin-39	254.6977	203.47935	211.7017	117.19344	313.68888	474.77525
NA	bin-40	273.00443	226.90145	224.60778	132.63502	320.19366	503.26604
NA	bin-41	266.16504	224.33964	221.5007	145.32945	306.80479	569.68684
NA	bin-42	238.23229	222.23531	206.12498	128.45387	305.22328	599.36259
NA	bin-43	264.0703	209.4835	217.54394	121.99339	311.33731	578.04375
NA	bin-44	291.37945	246.92685	240.40826	150.20496	325.45819	634.80832
