# Supplementary material for: Landscape of the Epstein-Barr virus-host chromatin interactome and gene regulation
Source: EMBO J. 2025 May 27;44(13):3872–915. doi: 10.1038/s44318-025-00466-5 (PMC12216251; doi:10.1038/s44318-025-00466-5)
Supplement: Supplementary file 12 — Source data Fig. 5 [file 44318_2025_466_MOESM12_ESM.zip › Figure 5/5G/Fig5G.peak_count_at_AB.csv]

factor	count_of_peak_at_A	count_of_peak_at_B	percent_of_peak_at_A	percent_of_peak_at_B
miR-BARTs	3367	1619	0.675290814	0.324709186
EBERs	2516	1414	0.640203562	0.359796438
MALAT1	2322	1036	0.691483026	0.308516974
v-snoRNA1	2183	1462	0.598902606	0.401097394
CTCF	9029	2379	0.791462132	0.208537868
RNAPII	10671	2051	0.83878321	0.16121679
