# Supplementary material for: Landscape of the Epstein-Barr virus-host chromatin interactome and gene regulation
Source: EMBO J. 2025 May 27;44(13):3872–915. doi: 10.1038/s44318-025-00466-5 (PMC12216251; doi:10.1038/s44318-025-00466-5)
Supplement: Supplementary file 12 — Source data Fig. 5 [file 44318_2025_466_MOESM12_ESM.zip › Figure 5/5F/Fig5F.peak_at_chromatin_states.csv]

factor	chromatin_state	read_count
Genomic_Size (bp)	9	80549355
Genomic_Size (bp)	15	1879339234
Genomic_Size (bp)	7	78451026
Genomic_Size (bp)	1	29331160
Genomic_Size (bp)	5	270544761
Genomic_Size (bp)	4	105048829
Genomic_Size (bp)	14	302805474
Genomic_Size (bp)	2	38763191
Genomic_Size (bp)	8	17759023
Genomic_Size (bp)	11	1167146
Genomic_Size (bp)	13	11614910
Genomic_Size (bp)	12	1734412
Genomic_Size (bp)	6	14205242
Genomic_Size (bp)	3	7723201
Genomic_Size (bp)	10	955459
miR-BARTs	1	3217
miR-BARTs	10	44
miR-BARTs	11	75
miR-BARTs	12	94
miR-BARTs	13	388
miR-BARTs	14	9690
miR-BARTs	15	52501
miR-BARTs	2	4844
miR-BARTs	3	648
miR-BARTs	4	4001
miR-BARTs	5	11040
miR-BARTs	6	943
miR-BARTs	7	6245
miR-BARTs	8	991
miR-BARTs	9	2874
miR-BARTs	1	881
miR-BARTs	10	10
miR-BARTs	11	20
miR-BARTs	12	29
miR-BARTs	13	78
miR-BARTs	14	2189
miR-BARTs	15	12349
miR-BARTs	2	1446
miR-BARTs	3	257
miR-BARTs	4	1095
miR-BARTs	5	3115
miR-BARTs	6	296
miR-BARTs	7	1771
miR-BARTs	8	400
miR-BARTs	9	898
miR-BARTs	1	732
miR-BARTs	10	9
miR-BARTs	11	19
miR-BARTs	12	25
miR-BARTs	13	60
miR-BARTs	14	1779
miR-BARTs	15	9920
miR-BARTs	2	1242
miR-BARTs	3	224
miR-BARTs	4	926
miR-BARTs	5	2668
miR-BARTs	6	255
miR-BARTs	7	1490
miR-BARTs	8	352
miR-BARTs	9	764
miR-BARTs	1	552
miR-BARTs	10	7
miR-BARTs	11	14
miR-BARTs	12	19
miR-BARTs	13	40
miR-BARTs	14	1189
miR-BARTs	15	6598
miR-BARTs	2	975
miR-BARTs	3	183
miR-BARTs	4	677
miR-BARTs	5	1971
miR-BARTs	6	191
miR-BARTs	7	1130
miR-BARTs	8	289
miR-BARTs	9	596
miR-BARTs	1	406
miR-BARTs	10	5
miR-BARTs	11	13
miR-BARTs	12	13
miR-BARTs	13	25
miR-BARTs	14	759
miR-BARTs	15	4119
miR-BARTs	2	743
miR-BARTs	3	145
miR-BARTs	4	476
miR-BARTs	5	1410
miR-BARTs	6	132
miR-BARTs	7	808
miR-BARTs	8	226
miR-BARTs	9	433
miR-BARTs	1	230
miR-BARTs	10	3
miR-BARTs	11	8
miR-BARTs	12	8
miR-BARTs	13	7
miR-BARTs	14	328
miR-BARTs	15	1726
miR-BARTs	2	465
miR-BARTs	3	88
miR-BARTs	4	251
miR-BARTs	5	731
miR-BARTs	6	64
miR-BARTs	7	488
miR-BARTs	8	150
miR-BARTs	9	255
miR-BARTs	1	59
miR-BARTs	11	1
miR-BARTs	12	3
miR-BARTs	14	48
miR-BARTs	15	230
miR-BARTs	2	127
miR-BARTs	3	23
miR-BARTs	4	29
miR-BARTs	5	111
miR-BARTs	6	14
miR-BARTs	7	125
miR-BARTs	8	45
miR-BARTs	9	69
EBERs	1	5180
EBERs	10	62
EBERs	11	77
EBERs	12	97
EBERs	13	317
EBERs	14	7588
EBERs	15	34820
EBERs	2	6785
EBERs	3	620
EBERs	4	3021
EBERs	5	8606
EBERs	6	810
EBERs	7	7231
EBERs	8	808
EBERs	9	2161
EBERs	1	1361
EBERs	10	18
EBERs	11	20
EBERs	12	25
EBERs	13	75
EBERs	14	1754
EBERs	15	9017
EBERs	2	1708
EBERs	3	279
EBERs	4	840
EBERs	5	2302
EBERs	6	252
EBERs	7	1848
EBERs	8	347
EBERs	9	676
EBERs	1	932
EBERs	10	11
EBERs	11	17
EBERs	12	20
EBERs	13	55
EBERs	14	1428
EBERs	15	7255
EBERs	2	1267
EBERs	3	227
EBERs	4	682
EBERs	5	1836
EBERs	6	203
EBERs	7	1418
EBERs	8	302
EBERs	9	566
EBERs	1	614
EBERs	10	9
EBERs	11	15
EBERs	12	16
EBERs	13	40
EBERs	14	1018
EBERs	15	5560
EBERs	2	922
EBERs	3	172
EBERs	4	547
EBERs	5	1413
EBERs	6	164
EBERs	7	1063
EBERs	8	263
EBERs	9	440
EBERs	1	356
EBERs	10	5
EBERs	11	11
EBERs	12	11
EBERs	13	22
EBERs	14	631
EBERs	15	3510
EBERs	2	579
EBERs	3	104
EBERs	4	363
EBERs	5	966
EBERs	6	99
EBERs	7	665
EBERs	8	205
EBERs	9	279
EBERs	1	199
EBERs	10	1
EBERs	11	6
EBERs	12	3
EBERs	13	9
EBERs	14	285
EBERs	15	1555
EBERs	2	306
EBERs	3	57
EBERs	4	181
EBERs	5	493
EBERs	6	55
EBERs	7	368
EBERs	8	132
EBERs	9	153
EBERs	1	46
EBERs	11	2
EBERs	12	1
EBERs	13	2
EBERs	14	44
EBERs	15	200
EBERs	2	95
EBERs	3	21
EBERs	4	33
EBERs	5	100
EBERs	6	15
EBERs	7	100
EBERs	8	45
EBERs	9	35
MALAT1	1	1969
MALAT1	10	29
MALAT1	11	47
MALAT1	12	63
MALAT1	13	253
MALAT1	14	6845
MALAT1	15	35046
MALAT1	2	2669
MALAT1	3	398
MALAT1	4	3156
MALAT1	5	8897
MALAT1	6	605
MALAT1	7	3900
MALAT1	8	642
MALAT1	9	1688
MALAT1	1	954
MALAT1	10	12
MALAT1	11	25
MALAT1	12	20
MALAT1	13	62
MALAT1	14	1761
MALAT1	15	8669
MALAT1	2	1317
MALAT1	3	239
MALAT1	4	1062
MALAT1	5	2960
MALAT1	6	266
MALAT1	7	1637
MALAT1	8	275
MALAT1	9	516
MALAT1	1	750
MALAT1	10	12
MALAT1	11	15
MALAT1	12	13
MALAT1	13	38
MALAT1	14	1083
MALAT1	15	5537
MALAT1	2	1048
MALAT1	3	175
MALAT1	4	759
MALAT1	5	2044
MALAT1	6	198
MALAT1	7	1218
MALAT1	8	205
MALAT1	9	340
MALAT1	1	663
MALAT1	10	10
MALAT1	11	12
MALAT1	12	11
MALAT1	13	32
MALAT1	14	879
MALAT1	15	4492
MALAT1	2	907
MALAT1	3	161
MALAT1	4	617
MALAT1	5	1715
MALAT1	6	180
MALAT1	7	1045
MALAT1	8	181
MALAT1	9	283
MALAT1	1	475
MALAT1	10	7
MALAT1	11	7
MALAT1	12	4
MALAT1	13	17
MALAT1	14	492
MALAT1	15	2575
MALAT1	2	653
MALAT1	3	112
MALAT1	4	399
MALAT1	5	1079
MALAT1	6	129
MALAT1	7	716
MALAT1	8	139
MALAT1	9	169
MALAT1	1	273
MALAT1	10	2
MALAT1	11	3
MALAT1	12	1
MALAT1	13	10
MALAT1	14	198
MALAT1	15	1039
MALAT1	2	397
MALAT1	3	62
MALAT1	4	179
MALAT1	5	494
MALAT1	6	64
MALAT1	7	367
MALAT1	8	84
MALAT1	9	71
MALAT1	1	91
MALAT1	10	1
MALAT1	11	2
MALAT1	13	1
MALAT1	14	25
MALAT1	15	115
MALAT1	2	112
MALAT1	3	11
MALAT1	4	33
MALAT1	5	95
MALAT1	6	19
MALAT1	7	77
MALAT1	8	35
MALAT1	9	22
v-snoRNA1	1	2214
v-snoRNA1	10	28
v-snoRNA1	11	28
v-snoRNA1	12	22
v-snoRNA1	13	170
v-snoRNA1	14	5978
v-snoRNA1	15	34531
v-snoRNA1	2	2516
v-snoRNA1	3	280
v-snoRNA1	4	2610
v-snoRNA1	5	8118
v-snoRNA1	6	417
v-snoRNA1	7	3454
v-snoRNA1	8	530
v-snoRNA1	9	1626
v-snoRNA1	1	947
v-snoRNA1	10	7
v-snoRNA1	11	10
v-snoRNA1	12	4
v-snoRNA1	13	36
v-snoRNA1	14	1345
v-snoRNA1	15	8119
v-snoRNA1	2	902
v-snoRNA1	3	130
v-snoRNA1	4	798
v-snoRNA1	5	2537
v-snoRNA1	6	164
v-snoRNA1	7	1181
v-snoRNA1	8	243
v-snoRNA1	9	443
v-snoRNA1	1	752
v-snoRNA1	10	7
v-snoRNA1	11	9
v-snoRNA1	12	4
v-snoRNA1	13	23
v-snoRNA1	14	1033
v-snoRNA1	15	6214
v-snoRNA1	2	676
v-snoRNA1	3	105
v-snoRNA1	4	635
v-snoRNA1	5	1960
v-snoRNA1	6	130
v-snoRNA1	7	930
v-snoRNA1	8	215
v-snoRNA1	9	348
v-snoRNA1	1	606
v-snoRNA1	10	4
v-snoRNA1	11	7
v-snoRNA1	12	4
v-snoRNA1	13	19
v-snoRNA1	14	765
v-snoRNA1	15	4755
v-snoRNA1	2	516
v-snoRNA1	3	92
v-snoRNA1	4	494
v-snoRNA1	5	1502
v-snoRNA1	6	103
v-snoRNA1	7	727
v-snoRNA1	8	189
v-snoRNA1	9	275
v-snoRNA1	1	374
v-snoRNA1	10	1
v-snoRNA1	11	6
v-snoRNA1	12	2
v-snoRNA1	13	11
v-snoRNA1	14	458
v-snoRNA1	15	2959
v-snoRNA1	2	317
v-snoRNA1	3	47
v-snoRNA1	4	301
v-snoRNA1	5	943
v-snoRNA1	6	71
v-snoRNA1	7	462
v-snoRNA1	8	158
v-snoRNA1	9	177
v-snoRNA1	1	213
v-snoRNA1	10	1
v-snoRNA1	11	6
v-snoRNA1	12	2
v-snoRNA1	13	8
v-snoRNA1	14	241
v-snoRNA1	15	1527
v-snoRNA1	2	181
v-snoRNA1	3	25
v-snoRNA1	4	157
v-snoRNA1	5	504
v-snoRNA1	6	39
v-snoRNA1	7	258
v-snoRNA1	8	124
v-snoRNA1	9	100
v-snoRNA1	1	45
v-snoRNA1	11	4
v-snoRNA1	13	1
v-snoRNA1	14	23
v-snoRNA1	15	178
v-snoRNA1	2	35
v-snoRNA1	3	3
v-snoRNA1	4	21
v-snoRNA1	5	75
v-snoRNA1	6	11
v-snoRNA1	7	31
v-snoRNA1	8	69
v-snoRNA1	9	17
