# Supplementary material for: Landscape of the Epstein-Barr virus-host chromatin interactome and gene regulation
Source: EMBO J. 2025 May 27;44(13):3872–915. doi: 10.1038/s44318-025-00466-5 (PMC12216251; doi:10.1038/s44318-025-00466-5)
Supplement: Supplementary file 12 — Source data Fig. 5 [file 44318_2025_466_MOESM12_ESM.zip › Figure 5/5O/Fig5O_B.CCD_notin_Spring.csv]

CCDID	CCD_type	EBVRNA_read_RPKM	CTCF_read_RPKM	EBVRNA_PET_RPKM	CTCF_PET_RPKM
CCDNS1449-1	CCD_notin_Spring	0.136686957358728	0.191379763285904	0.0735114719331	0.179649153868353
CCDNS1449-10	CCD_notin_Spring	0.174629622031433	0.108899514166629	0.086410583679016	0.116138289718231
CCDNS1449-100	CCD_notin_Spring	0.252070194751493	0.140352057521819	0.137772946526329	0.178568870944371
CCDNS1449-1000	CCD_notin_Spring	0.113417717217274	0.0276082984248015	0.077444268719457	0.03005249543795
CCDNS1449-1002	CCD_notin_Spring	0.216991884124549	0.0502691733228894	0.107930238700301	0.0708543234836189
CCDNS1449-1003	CCD_notin_Spring	0.169877268734553	0.0823265993768425	0.115635178226644	0.104924906909329
CCDNS1449-1004	CCD_notin_Spring	0.193054190449103	0.0685549625698529	0.107808148112178	0.0766221503567716
CCDNS1449-1005	CCD_notin_Spring	0.160523150589205	0.0501934464001061	0.126408650510034	0.0620351018476662
CCDNS1449-1006	CCD_notin_Spring	0.213028469164168	0.106030623570805	0.113550880303135	0.113066181431551
CCDNS1449-1007	CCD_notin_Spring	0.174561972292828	0.0747205158167319	0.122759365666271	0.0821381631813854
CCDNS1449-1008	CCD_notin_Spring	0.142145992948417	0.0306735817937947	0.102578705634275	0.0396992509690781
CCDNS1449-1009	CCD_notin_Spring	0.157462716706332	0.0609359971937986	0.095606941636819	0.0791885944941343
CCDNS1449-101	CCD_notin_Spring	0.186055551382203	0.0911459740484338	0.0849355886690273	0.0973268593868359
CCDNS1449-1010	CCD_notin_Spring	0.217958842439634	0.068413344236231	0.109545239060431	0.0825508688215715
CCDNS1449-1011	CCD_notin_Spring	0.15306988718941	0.0676115688763424	0.107349598751285	0.0733537240528842
CCDNS1449-1012	CCD_notin_Spring	0.177662353102515	0.0599720700535358	0.100958918970725	0.0677225795054472
CCDNS1449-1013	CCD_notin_Spring	0.198666192157568	0.0996352415026318	0.130771652585614	0.142544264525799
CCDNS1449-1014	CCD_notin_Spring	0.179358590896171	0.0819420318562595	0.0808895049525111	0.095886763011743
CCDNS1449-1015	CCD_notin_Spring	0.179571407676151	0.0767123211547523	0.107205267794674	0.083796997010704
CCDNS1449-1016	CCD_notin_Spring	0.194168749725019	0.0971299194873628	0.102949910020632	0.1087410144703
CCDNS1449-1017	CCD_notin_Spring	0.177037313986338	0.0850609761276028	0.0941872701958069	0.0997907316469655
CCDNS1449-1018	CCD_notin_Spring	0.177220553141305	0.0451431325040352	0.0936104848995759	0.0560306233478663
CCDNS1449-1019	CCD_notin_Spring	0.192086591355395	0.0737254058375176	0.113598619180992	0.0835749092483464
CCDNS1449-102	CCD_notin_Spring	0.244809772573782	0.120456804371919	0.124617998263623	0.136928298671174
CCDNS1449-1020	CCD_notin_Spring	0.145895431075046	0.0430542832091475	0.0882203021072247	0.0501328704780833
CCDNS1449-1021	CCD_notin_Spring	0.140858088046205	0.0325585537125649	0.0953567828603563	0.0418260914449549
CCDNS1449-1022	CCD_notin_Spring	0.168926033681484	0.0431308206926427	0.114771782628994	0.0572922481906589
CCDNS1449-1023	CCD_notin_Spring	0.226006726906533	0.0789082228583005	0.127789379539519	0.102541926155058
CCDNS1449-1024	CCD_notin_Spring	0.233520258397708	0.189222974699384	0.121667004672953	0.190930753677383
CCDNS1449-1025	CCD_notin_Spring	0.216114065090558	0.126549771255385	0.110789964668604	0.126170518439767
CCDNS1449-1026	CCD_notin_Spring	0.256343203698286	0.186868270524636	0.156333334727637	0.24057475251763
CCDNS1449-1027	CCD_notin_Spring	0.163568844663226	0.0757167918542121	0.112703074494976	0.0876217060094467
CCDNS1449-1028	CCD_notin_Spring	0.155321549006134	0.0377365678619031	0.0896480391914358	0.0468540357764325
CCDNS1449-1029	CCD_notin_Spring	0.161270963175492	0.0489523058168455	0.102339245855722	0.0574483521535578
CCDNS1449-103	CCD_notin_Spring	0.188529294998874	0.0720183017195318	0.104228952469284	0.114521733166704
CCDNS1449-1030	CCD_notin_Spring	0.185824722562105	0.0756589613170193	0.187064246651327	0.0967696433851271
CCDNS1449-1031	CCD_notin_Spring	0.154211833639034	0.0560020582454389	0.100368664050065	0.0638282779768848
CCDNS1449-1032	CCD_notin_Spring	0.153989613471125	0.117752717758062	0.0987473065593762	0.138412251151924
CCDNS1449-1033	CCD_notin_Spring	0.141822629919095	0.110176848784516	0.0808800693114501	0.134526661621238
CCDNS1449-1034	CCD_notin_Spring	0.177226218594401	0.120361778044713	0.110487777562537	0.125591917432619
CCDNS1449-1035	CCD_notin_Spring	0.192121852697279	0.120375265937974	0.108137327881474	0.139380708437695
CCDNS1449-1036	CCD_notin_Spring	0.18371416531943	0.0770772139568092	0.0947482925501158	0.0904424161154459
CCDNS1449-1037	CCD_notin_Spring	0.2196236165481	0.105159822671382	0.092678169293799	0.109275458881421
CCDNS1449-1038	CCD_notin_Spring	0.209469907661158	0.120678282170026	0.113314001330575	0.121143241236305
CCDNS1449-1039	CCD_notin_Spring	0.177790283358218	0.08944341974844	0.0900077860811442	0.11637076592224
CCDNS1449-104	CCD_notin_Spring	0.244501599362816	0.129726305684725	0.122804607915927	0.224383033282896
CCDNS1449-1040	CCD_notin_Spring	0.159991448439156	0.0541254361946391	0.105681567254272	0.0659450317482373
CCDNS1449-1041	CCD_notin_Spring	0.241992780328234	0.117921232489943	0.120864355572802	0.135086449396247
CCDNS1449-1042	CCD_notin_Spring	0.232597300883222	0.103310069548395	0.123667153712587	0.108768295552891
CCDNS1449-1043	CCD_notin_Spring	0.254760200335899	0.131758225941493	0.127115418498339	0.15230608422745
CCDNS1449-1044	CCD_notin_Spring	0.220383737837745	0.157463611832346	0.146110145183347	0.206669264119108
CCDNS1449-1045	CCD_notin_Spring	0.222943301184696	0.0966132376810123	0.121953926250342	0.106816136704421
CCDNS1449-1046	CCD_notin_Spring	0.258191359759401	0.135649650579307	0.131305993807743	0.145719880942528
CCDNS1449-1047	CCD_notin_Spring	0.170544821262682	0.0861963904847391	0.0984631125209905	0.102259712050474
CCDNS1449-1048	CCD_notin_Spring	0.140357986789701	0.0444154539959737	0.0880949550281364	0.0568058672726885
CCDNS1449-1049	CCD_notin_Spring	0.20885433762688	0.118257610968448	0.129685316257411	0.142350960905007
CCDNS1449-105	CCD_notin_Spring	0.138328824545171	0.0687991941799121	0.0810040306694528	0.0978017539888395
CCDNS1449-1050	CCD_notin_Spring	0.223107144067301	0.156280152081202	0.107209924458384	0.162364481877439
CCDNS1449-1051	CCD_notin_Spring	0.225751744906007	0.216568844733525	0.117276070364946	0.220221007968299
CCDNS1449-1052	CCD_notin_Spring	0.256132370390822	0.258373190260158	0.11660915260293	0.299095676023366
CCDNS1449-1053	CCD_notin_Spring	0.239827191187736	0.165249779770097	0.0951305381219448	0.160374054731443
CCDNS1449-1054	CCD_notin_Spring	0.247170320087935	0.194822339196068	0.118939553259827	0.252827445504744
CCDNS1449-1055	CCD_notin_Spring	0.336854810298933	0.216277085193078	0.207863789113368	0.2565173389535
CCDNS1449-1056	CCD_notin_Spring	0.195629554312915	0.146981160770178	0.0972690446133604	0.156193443494586
CCDNS1449-1057	CCD_notin_Spring	0.209191248926231	0.172301098699894	0.113760909321981	0.192841512322674
CCDNS1449-1058	CCD_notin_Spring	0.215929817422526	0.12543027955475	0.113595196679012	0.14898192344257
CCDNS1449-1059	CCD_notin_Spring	0.160386001212833	0.125271050085954	0.0765748686419998	0.149230659929792
CCDNS1449-106	CCD_notin_Spring	0.155734367964714	0.0722773047074691	0.0925809275674353	0.0897622644489513
CCDNS1449-1060	CCD_notin_Spring	0.195370634700978	0.0985995725269497	0.101278905197963	0.0851241863276632
CCDNS1449-1061	CCD_notin_Spring	0.200545494382722	0.184486882027398	0.116476810752085	0.197736142766889
CCDNS1449-1062	CCD_notin_Spring	0.218900036205503	0.143884002136411	0.143966108135436	0.214184816981521
CCDNS1449-1063	CCD_notin_Spring	0.181233388420473	0.143605360893558	0.10172371116848	0.163696897234965
CCDNS1449-1064	CCD_notin_Spring	0.210866443486837	0.138485503371614	0.106265171021376	0.136213866815054
CCDNS1449-1065	CCD_notin_Spring	0.164663560154693	0.0639150397144874	0.0924233033390519	0.0710625526580192
CCDNS1449-1066	CCD_notin_Spring	0.159672465732535	0.0736422172767583	0.0932509393801105	0.0854351139205885
CCDNS1449-1067	CCD_notin_Spring	0.223135539198636	0.089021126304947	0.138313081822895	0.110713286645955
CCDNS1449-1068	CCD_notin_Spring	0.148308445503413	0.0321033909040374	0.0884879885519766	0.0436425489601806
CCDNS1449-1069	CCD_notin_Spring	0.155248687256758	0.0662994852049487	0.0828635607575948	0.0702777810965678
CCDNS1449-107	CCD_notin_Spring	0.177149123804433	0.0784528430723306	0.107898147627086	0.0925612825140404
CCDNS1449-1070	CCD_notin_Spring	0.163498453425324	0.0395822076382797	0.111071153809156	0.0424549926980509
CCDNS1449-1071	CCD_notin_Spring	0.176479053621729	0.0584949931259199	0.112040751625395	0.0603474969209544
CCDNS1449-1072	CCD_notin_Spring	0.213843253574509	0.132346101253549	0.115386252766296	0.134797443595971
CCDNS1449-1073	CCD_notin_Spring	0.162504694197348	0.0436663789931123	0.101059178979146	0.0514916090102046
CCDNS1449-1074	CCD_notin_Spring	0.146286372523711	0.038163650462266	0.112107675001578	0.0458342983255429
CCDNS1449-1075	CCD_notin_Spring	0.225794497351282	0.111187925917859	0.116287387359706	0.124572392944738
CCDNS1449-1076	CCD_notin_Spring	0.14972501343989	0.0296056363655256	0.105344913975575	0.0331738895535792
CCDNS1449-1077	CCD_notin_Spring	0.201775088826019	0.0525928471533137	0.129174154177855	0.0628682105088957
CCDNS1449-1078	CCD_notin_Spring	0.208724022265172	0.0928276860142428	0.094134784541724	0.125545364521027
CCDNS1449-1079	CCD_notin_Spring	0.182478075320541	0.0472821935752569	0.106834725971587	0.0529100338036518
CCDNS1449-108	CCD_notin_Spring	0.139812073927113	0.0429851903149969	0.084502352546253	0.0582167876583577
CCDNS1449-1080	CCD_notin_Spring	0.237038803397368	0.14084989305636	0.134346195354315	0.172508836065063
CCDNS1449-1081	CCD_notin_Spring	0.189175817379256	0.0674406226405382	0.111818779644384	0.0755281914605209
CCDNS1449-1082	CCD_notin_Spring	0.150602605836532	0.0288719564493159	0.0992639691467847	0.0358236370392627
CCDNS1449-1083	CCD_notin_Spring	0.179916403430785	0.0463695221533579	0.110413528621205	0.0506462910740606
CCDNS1449-1084	CCD_notin_Spring	0.186368521685652	0.0601191543524899	0.116829799892028	0.0757827006274481
CCDNS1449-1085	CCD_notin_Spring	0.153140994642869	0.0385107349397834	0.0912532633195327	0.0472494899450218
CCDNS1449-1086	CCD_notin_Spring	0.152470298041228	0.0781473978674695	0.0580226089037005	0.107370266090314
CCDNS1449-1087	CCD_notin_Spring	0.243698582312974	0.116421923428786	0.114307521075217	0.124752047118726
CCDNS1449-1088	CCD_notin_Spring	0.183871630613075	0.113370384110441	0.0972772545421666	0.131737323979823
CCDNS1449-1089	CCD_notin_Spring	0.178679151788759	0.100230162197086	0.104866489841105	0.120168011467322
CCDNS1449-109	CCD_notin_Spring	0.153586165781389	0.041369578334943	0.0890395746053192	0.0563927877969899
CCDNS1449-1090	CCD_notin_Spring	0.167072959578986	0.0680109320764971	0.0867542678117616	0.0859711253856534
CCDNS1449-1091	CCD_notin_Spring	0.164680995850364	0.0479356746849256	0.094676220329092	0.0553164290540274
CCDNS1449-1092	CCD_notin_Spring	0.204870162770671	0.0806669129595902	0.120126560291044	0.0912302280877973
CCDNS1449-1093	CCD_notin_Spring	0.204452813242349	0.126954012248743	0.10719841344812	0.142088147958629
CCDNS1449-1094	CCD_notin_Spring	0.231717567137957	0.16170554843851	0.119045410867743	0.182887753796988
CCDNS1449-1095	CCD_notin_Spring	0.168915664154921	0.0913246292614772	0.127790714764287	0.102703841509141
CCDNS1449-1096	CCD_notin_Spring	0.177313725436234	0.0888216237030074	0.0963742762230501	0.0944151080786045
CCDNS1449-1097	CCD_notin_Spring	0.143667356720378	0.0655299893066495	0.108291837257787	0.0826806367403792
CCDNS1449-1098	CCD_notin_Spring	0.158745398362822	0.0533270580610354	0.0854299070377219	0.0652949776759118
CCDNS1449-1099	CCD_notin_Spring	0.157167912818563	0.0352932032016041	0.0947293427609176	0.0470984346716347
CCDNS1449-11	CCD_notin_Spring	0.17714262501282	0.155667893615428	0.091374211782499	0.15452634946872
CCDNS1449-110	CCD_notin_Spring	0.161004479694597	0.0555154515948211	0.100475425898601	0.0822963477509975
CCDNS1449-1100	CCD_notin_Spring	0.175305465482704	0.0904886866861558	0.0965267159972298	0.10459510930065
CCDNS1449-1101	CCD_notin_Spring	0.224100225596273	0.137891603267245	0.0917730422361613	0.146647731891518
CCDNS1449-1102	CCD_notin_Spring	0.122699104454623	0.0405257014593408	0.0640953488781844	0.0457443414806253
CCDNS1449-1103	CCD_notin_Spring	0.152565490734051	0.0569547803695454	0.0800847711593664	0.0511631239067121
CCDNS1449-1104	CCD_notin_Spring	0.072444670992026	0.0399963335576997	0.0411478684282319	0.0561716004866621
CCDNS1449-1105	CCD_notin_Spring	0.162710900893746	0.136966943574702	0.0913965545411213	0.140030445755486
CCDNS1449-1106	CCD_notin_Spring	0.127318201352855	0.100376997212174	0.0612128448230908	0.109419725309271
CCDNS1449-1107	CCD_notin_Spring	0.145234957691273	0.104115437205494	0.0786602103110993	0.156468417722999
CCDNS1449-1108	CCD_notin_Spring	0.14790820209486	0.129626879295767	0.0904068956923293	0.12736795236783
CCDNS1449-1109	CCD_notin_Spring	0.148523950757819	0.0761109638250328	0.0935291820406878	0.0853226460645633
CCDNS1449-111	CCD_notin_Spring	0.203939060856664	0.0812612010352109	0.110889588359453	0.120049651129712
CCDNS1449-1110	CCD_notin_Spring	0.155398926348471	0.162727457070224	0.0823533099073274	0.182213245089539
CCDNS1449-1111	CCD_notin_Spring	0.248719355015011	0.229152228114926	0.13779370474027	0.293395459892948
CCDNS1449-1112	CCD_notin_Spring	0.175756557974701	0.114643399467767	0.0866059520534841	0.119567050957522
CCDNS1449-1113	CCD_notin_Spring	0.177169412500683	0.0692768045487856	0.105222565208484	0.0833314417096065
CCDNS1449-1114	CCD_notin_Spring	0.26061068173373	0.182544792533357	0.127998953164224	0.236562112144961
CCDNS1449-1115	CCD_notin_Spring	0.192246877010016	0.119244249000113	0.0941620934102746	0.209952178982241
CCDNS1449-1116	CCD_notin_Spring	0.148034355591988	0.0777672926893262	0.0916131087266298	0.0866769742595084
CCDNS1449-1117	CCD_notin_Spring	0.195953230982109	0.114933097151386	0.115999804968872	0.125002547819787
CCDNS1449-1118	CCD_notin_Spring	0.180927246568414	0.0927748786079629	0.100106199562646	0.108732914957665
CCDNS1449-1119	CCD_notin_Spring	0.295223554813921	0.113669218588643	0.132544130252785	0.120057731691425
CCDNS1449-112	CCD_notin_Spring	0.200848342043519	0.0801108155214389	0.123449123383172	0.0942992366294098
CCDNS1449-1120	CCD_notin_Spring	0.163981049621684	0.102185084135668	0.109308287312305	0.129974984049216
CCDNS1449-1121	CCD_notin_Spring	0.175562057876491	0.0845110661028366	0.100836175474815	0.0971668549333321
CCDNS1449-1122	CCD_notin_Spring	0.219100080386526	0.122703663195924	0.0983287427649397	0.118204677420544
CCDNS1449-1123	CCD_notin_Spring	0.149441951861108	0.126465756185297	0.103297132382327	0.163574541014026
CCDNS1449-1124	CCD_notin_Spring	0.155454198238682	0.0762626522265132	0.108872031273868	0.0908760392769401
CCDNS1449-1125	CCD_notin_Spring	0.154467513878465	0.0801736994132263	0.0864710559972513	0.086171386066198
CCDNS1449-1126	CCD_notin_Spring	0.151595264049804	0.0828591627324607	0.0924722124539698	0.0890960250029974
CCDNS1449-1127	CCD_notin_Spring	0.146765262030863	0.105266172841251	0.0991425532194392	0.135341054188096
CCDNS1449-1128	CCD_notin_Spring	0.176806538113274	0.0522265176215411	0.101689639929909	0.0572445864745833
CCDNS1449-1129	CCD_notin_Spring	0.220559859011663	0.0959026404163327	0.101767443083645	0.113764807721585
CCDNS1449-113	CCD_notin_Spring	0.177363802698791	0.0803960506164432	0.104761905987679	0.0980493356646417
CCDNS1449-1130	CCD_notin_Spring	0.126728973021348	0.0724586074989177	0.0901658337024163	0.0812945334470118
CCDNS1449-1131	CCD_notin_Spring	0.270157389037507	0.113776067686968	0.133409749245634	0.134208239813023
CCDNS1449-1132	CCD_notin_Spring	0.19103486754678	0.117021541521455	0.108683256969486	0.133050099169122
CCDNS1449-1133	CCD_notin_Spring	0.131104178246527	0.0837449285555058	0.0794297796664861	0.104786103822347
CCDNS1449-1134	CCD_notin_Spring	0.114254676979576	0.05821608864697	0.0688336202941342	0.0506460029535505
CCDNS1449-1135	CCD_notin_Spring	0.152899211915387	0.156776454396141	0.122310674408247	0.173646948543668
CCDNS1449-1136	CCD_notin_Spring	0.178279946093201	0.0939300121099435	0.110666585864123	0.133218646471828
CCDNS1449-1137	CCD_notin_Spring	0.285811482623573	0.0926162229538878	0.167553606153396	0.109730627881986
CCDNS1449-1138	CCD_notin_Spring	0.224845526093571	0.0691608140226825	0.104166285845466	0.0964061222914029
CCDNS1449-1139	CCD_notin_Spring	0.355574848999895	0.180662756942933	0.0562445128753151	0.255934221907468
CCDNS1449-114	CCD_notin_Spring	0.249173926579295	0.107075865061789	0.1035367082041	0.127716491628012
CCDNS1449-1140	CCD_notin_Spring	0.0996346273116646	0.0503103812038048	0.077624522025341	0.0682894915155604
CCDNS1449-1141	CCD_notin_Spring	0.107969945354376	0.0507653172908102	0.0736331484359482	0.0593533473484329
CCDNS1449-1142	CCD_notin_Spring	0.113357673300741	0.0750987892264386	0.0639937568714696	0.0585304503220919
CCDNS1449-1143	CCD_notin_Spring	0.159194913825921	0.0912293202305492	0.106817835176827	0.103624354154961
CCDNS1449-1144	CCD_notin_Spring	0.152998144728936	0.156369181310592	0.138399773464601	0.212429089237432
CCDNS1449-1145	CCD_notin_Spring	0.151613297400218	0.101666106950724	0.118768205813253	0.193084878017774
CCDNS1449-1146	CCD_notin_Spring	0.219006124027077	0.180973371088251	0.124077527687301	0.232157447966032
CCDNS1449-1147	CCD_notin_Spring	0.115890706494305	0.0841656380125544	0.0515260919445252	0.0860397628073705
CCDNS1449-1148	CCD_notin_Spring	0.167594887322224	0.107420412741789	0.0922529696741097	0.119307766401004
CCDNS1449-1149	CCD_notin_Spring	0.171761883079526	0.148497439729699	0.0931398778668395	0.160092898913375
CCDNS1449-115	CCD_notin_Spring	0.160738093978784	0.0495358090898958	0.105960957895381	0.0675905165315222
CCDNS1449-1150	CCD_notin_Spring	0.194863569533488	0.085714806410291	0.110426757372699	0.0787644183306887
CCDNS1449-1151	CCD_notin_Spring	0.222943268140764	0.112140088428257	0.112208819752033	0.130252037808804
CCDNS1449-1152	CCD_notin_Spring	0.146160417751208	0.0339261123266709	0.0894423176049699	0.0456389878785363
CCDNS1449-1153	CCD_notin_Spring	0.141220539190289	0.0301493924067433	0.110312114108111	0.040051336163866
CCDNS1449-1154	CCD_notin_Spring	0.146212404857793	0.038839365310668	0.103340812719848	0.0447848139906919
CCDNS1449-1155	CCD_notin_Spring	0.225748218076706	0.0741598257293326	0.11014398596215	0.0833781789991362
CCDNS1449-1156	CCD_notin_Spring	0.155957360246993	0.0334989849035381	0.10130730924548	0.0475626784210425
CCDNS1449-1157	CCD_notin_Spring	0.155217110063217	0.0374891983979895	0.0997972693844804	0.0431432407395704
CCDNS1449-1158	CCD_notin_Spring	0.213396686196511	0.0764843315875371	0.111272728592967	0.0839696463788445
CCDNS1449-1159	CCD_notin_Spring	0.166424201553393	0.0399987602500899	0.101186690955441	0.0444129802191821
CCDNS1449-116	CCD_notin_Spring	0.150858439757601	0.0526954045319439	0.0899588076882592	0.066415988008676
CCDNS1449-1160	CCD_notin_Spring	0.255575202578684	0.121059652890016	0.142743350666077	0.125513528980763
CCDNS1449-1161	CCD_notin_Spring	0.21504866166319	0.0915507072172327	0.121305895350343	0.100312002433542
CCDNS1449-1162	CCD_notin_Spring	0.195052645578408	0.0741213966541946	0.0994647488785553	0.0741827293460279
CCDNS1449-1163	CCD_notin_Spring	0.181098935537602	0.0882247251771144	0.0956698831677871	0.107382598669232
CCDNS1449-1164	CCD_notin_Spring	0.227525797725509	0.171186706310916	0.107116090785363	0.276204393463723
CCDNS1449-1165	CCD_notin_Spring	0.212445375512637	0.182546303489892	0.0838812018194822	0.202478419175853
CCDNS1449-1166	CCD_notin_Spring	0.244800073357974	0.1926525205209	0.0827553620704657	0.203843730862746
CCDNS1449-1167	CCD_notin_Spring	0.187620696400147	0.270470199178331	0.0920391079698629	0.315551890931981
CCDNS1449-1168	CCD_notin_Spring	0.183164946635765	0.229391790526056	0.0964907419819809	0.3099435635623
CCDNS1449-1169	CCD_notin_Spring	0.129882748080754	0.149395017837342	0.0876408431770105	0.206322375365836
CCDNS1449-117	CCD_notin_Spring	0.238381872194328	0.108493550850986	0.102557622242315	0.131487370952496
CCDNS1449-1170	CCD_notin_Spring	0.182626572073195	0.125541021698493	0.111645988289389	0.130113713709032
CCDNS1449-1171	CCD_notin_Spring	0.214904715382017	0.211873526053986	0.0748148304591316	0.209793886990588
CCDNS1449-1172	CCD_notin_Spring	0.151189690185708	0.0447737353273141	0.090455812492417	0.0536095399472603
CCDNS1449-1173	CCD_notin_Spring	0.164287250348377	0.0417910104154765	0.0935607405976359	0.0456206892243955
CCDNS1449-1174	CCD_notin_Spring	0.16460201279295	0.0585014058779267	0.107375889082275	0.0652092775404706
CCDNS1449-1175	CCD_notin_Spring	0.173500345712359	0.0451279580064997	0.107280791720354	0.0493941662839151
CCDNS1449-1176	CCD_notin_Spring	0.19794072661411	0.0859121586900135	0.147471476990728	0.0849868881516725
CCDNS1449-1177	CCD_notin_Spring	0.273620929147999	0.115930945884764	0.122403307469301	0.134022049884721
CCDNS1449-1178	CCD_notin_Spring	0.192744351671749	0.0740082762474276	0.112702269151965	0.0836241200065204
CCDNS1449-1179	CCD_notin_Spring	0.157140590047508	0.0336212179215516	0.110519904144523	0.038075332492962
CCDNS1449-118	CCD_notin_Spring	0.18191269291942	0.0844745994829056	0.113268410191812	0.10941362877944
CCDNS1449-1180	CCD_notin_Spring	0.207591536362825	0.088474033321518	0.1040293580799	0.114304850677476
CCDNS1449-1181	CCD_notin_Spring	0.248881485104611	0.134586332136033	0.140199828115652	0.143997426074808
CCDNS1449-1182	CCD_notin_Spring	0.183449523111645	0.0751972018374813	0.0943012734052914	0.0835288378611164
CCDNS1449-1183	CCD_notin_Spring	0.183871986404174	0.076935058621711	0.0786791585199479	0.0893166957937492
CCDNS1449-1184	CCD_notin_Spring	0.155633802827859	0.156957754669851	0.0831603405141241	0.176188448697362
CCDNS1449-1185	CCD_notin_Spring	0.218909275176898	0.114819003013406	0.137158870963941	0.137496080854122
CCDNS1449-1186	CCD_notin_Spring	0.204462714655472	0.108437193613002	0.11870198358397	0.130384739251399
CCDNS1449-1187	CCD_notin_Spring	0.164154620957564	0.0483870298571469	0.0998402397071808	0.0547846328932246
CCDNS1449-1188	CCD_notin_Spring	0.223681981549565	0.105791033632933	0.117139208175921	0.133640364901939
CCDNS1449-1189	CCD_notin_Spring	0.237258978844775	0.122208451713813	0.126881706837347	0.137259334488584
CCDNS1449-119	CCD_notin_Spring	0.162750479702186	0.0629424886064947	0.0979969556060582	0.086666023835468
CCDNS1449-1190	CCD_notin_Spring	0.234446666896433	0.134507727908356	0.105962360522541	0.163614679678672
CCDNS1449-1191	CCD_notin_Spring	0.174360848591105	0.0937492579962569	0.110346823486963	0.108040655731694
CCDNS1449-1192	CCD_notin_Spring	0.188505846270926	0.157637287144045	0.109365748715225	0.201252219424853
CCDNS1449-1193	CCD_notin_Spring	0.141309948315602	0.0606956749462001	0.0744176144031473	0.0662745018461011
CCDNS1449-1194	CCD_notin_Spring	0.171474800317054	0.228760129247503	0.0728841183983024	0.245421624115485
CCDNS1449-1195	CCD_notin_Spring	0.185492630636481	0.175259554671616	0.0855657687161843	0.180571474777683
CCDNS1449-1196	CCD_notin_Spring	0.203925965835077	0.170181256496208	0.109397367508833	0.211041087607503
CCDNS1449-1197	CCD_notin_Spring	0.089478389550006	0.0369370959291787	0.0454055080531908	0.0328513986874992
CCDNS1449-1198	CCD_notin_Spring	0.034118688973723	0.025541490393181	0.0203075780824569	0.0158940574982569
CCDNS1449-1199	CCD_notin_Spring	0.133307169640687	0.0386767323857592	0.0916324296569955	0.0477339115466928
CCDNS1449-12	CCD_notin_Spring	0.153299881161291	0.114145151790468	0.0853463329254654	0.119292930812481
CCDNS1449-120	CCD_notin_Spring	0.138355110836594	0.0694723354743875	0.103877775780979	0.0866003655379207
CCDNS1449-1200	CCD_notin_Spring	0.128331666175895	0.0381456499484985	0.0892885565624247	0.046555517302964
CCDNS1449-1201	CCD_notin_Spring	0.164680436697639	0.115373241422011	0.0873141713337285	0.127662224826553
CCDNS1449-1202	CCD_notin_Spring	0.157855291028222	0.180956610975407	0.0962845437467127	0.181157975573014
CCDNS1449-1203	CCD_notin_Spring	0.203034663916611	0.13470041598042	0.103417379563109	0.125721554654855
CCDNS1449-1204	CCD_notin_Spring	0.203617396130326	0.0821843086988628	0.088366453140122	0.1035500159699
CCDNS1449-1205	CCD_notin_Spring	0.103078124881666	0.0399836551757737	0.062803884906008	0.0403184185578414
CCDNS1449-1206	CCD_notin_Spring	0.185141378293936	0.113605951085559	0.0852329692566304	0.114875366312667
CCDNS1449-1207	CCD_notin_Spring	0.180945719955295	0.0768830638234722	0.0923900001587307	0.0739359069859575
CCDNS1449-1208	CCD_notin_Spring	0.125062412823375	0.0486919758867062	0.0743440085239517	0.052252348467088
CCDNS1449-1209	CCD_notin_Spring	0.103419356376129	0.0545080847685352	0.0643724350456382	0.0531279770295888
CCDNS1449-121	CCD_notin_Spring	0.167814723086125	0.174513673269327	0.146140490372541	0.212220329886501
CCDNS1449-1210	CCD_notin_Spring	0.235614534665739	0.105275328050282	0.125784848309462	0.125783383578081
CCDNS1449-1211	CCD_notin_Spring	0.114249204797583	0.045881939559148	0.0802904253915716	0.0480440704544566
CCDNS1449-1212	CCD_notin_Spring	0.216699062862142	0.223899024121048	0.106857859792364	0.255000731700447
CCDNS1449-1213	CCD_notin_Spring	0.244057862093744	0.170088847971478	0.123141169781689	0.214057868605123
CCDNS1449-1214	CCD_notin_Spring	0.163622591607087	0.0834591753315708	0.0996506300444357	0.0945552236718174
CCDNS1449-1215	CCD_notin_Spring	0.163089950062585	0.0637524859996027	0.0913208211816156	0.0776352600437725
CCDNS1449-1216	CCD_notin_Spring	0.172027157851561	0.095416350793611	0.100660374921888	0.147346530353539
CCDNS1449-1217	CCD_notin_Spring	0.209853688761514	0.16310276165938	0.108311715456397	0.219522539808769
CCDNS1449-1218	CCD_notin_Spring	0.172531581903613	0.116773440392341	0.0952983710681314	0.126696420214294
CCDNS1449-1219	CCD_notin_Spring	0.188128218943374	0.128238571117587	0.126292150601691	0.147834852518653
CCDNS1449-122	CCD_notin_Spring	0.193045317634357	0.14272696706545	0.13800035416578	0.166085248232304
CCDNS1449-1220	CCD_notin_Spring	0.203137562731623	0.12198997124433	0.113549562549807	0.13419075029027
CCDNS1449-1221	CCD_notin_Spring	0.270059031468774	0.11673057226197	0.127997803411462	0.118257715862222
CCDNS1449-1222	CCD_notin_Spring	0.178219153065029	0.103769113577192	0.107917664542431	0.124386360966316
CCDNS1449-1223	CCD_notin_Spring	0.153203878296184	0.0596079162871552	0.0954164524300374	0.0690943897801812
CCDNS1449-1224	CCD_notin_Spring	0.133242578746714	0.0522928461325052	0.0572277436894822	0.0847012264076955
CCDNS1449-1225	CCD_notin_Spring	0.130600833789025	0.0513562206911507	0.0634582889933799	0.0597927949102378
CCDNS1449-1226	CCD_notin_Spring	0.263359913704352	0.104157282240631	0.179939055648732	0.11551607311245
CCDNS1449-1227	CCD_notin_Spring	0.163487300328414	0.0430900493032394	0.0702070080128769	0.0580443601256109
CCDNS1449-1228	CCD_notin_Spring	0.156668708844053	0.0545789301235877	0.094686971696732	0.0581360590790635
CCDNS1449-1229	CCD_notin_Spring	0.203417980759086	0.0655640543156685	0.106680218088479	0.0694011078250169
CCDNS1449-123	CCD_notin_Spring	0.212680967928663	0.0870564839686854	0.0986202267754719	0.089937067807163
CCDNS1449-1230	CCD_notin_Spring	0.197759724438012	0.0881817999890924	0.106237979506023	0.106823819562396
CCDNS1449-1231	CCD_notin_Spring	0.166915447749164	0.0501048811417862	0.0948024865484494	0.0698022288131199
CCDNS1449-1232	CCD_notin_Spring	0.139236202212748	0.0400143762330826	0.100304600002481	0.0533335937265479
CCDNS1449-1233	CCD_notin_Spring	0.233708546928391	0.118538772381663	0.123294211473239	0.140665231412488
CCDNS1449-1234	CCD_notin_Spring	0.160083184915239	0.0503638940644699	0.102511163620315	0.0599741130317397
CCDNS1449-1235	CCD_notin_Spring	0.229743099862767	0.131485619998335	0.0988560243448003	0.163120702658325
CCDNS1449-1236	CCD_notin_Spring	0.166203417726175	0.0624714911062441	0.0974386613520372	0.0712389299689553
CCDNS1449-1237	CCD_notin_Spring	0.171061544938595	0.0740617374166524	0.0913489661663558	0.0942192180783509
CCDNS1449-1238	CCD_notin_Spring	0.189806439950059	0.07990298302857	0.115636560843504	0.109033022744695
CCDNS1449-1239	CCD_notin_Spring	0.166193296469934	0.0535800998449181	0.108324759759791	0.0701462262614312
CCDNS1449-124	CCD_notin_Spring	0.201564114796304	0.10138537970096	0.119153885071266	0.135029116845186
CCDNS1449-1240	CCD_notin_Spring	0.143220924276136	0.0581394196885776	0.0835399759475442	0.0588911500273897
CCDNS1449-1241	CCD_notin_Spring	0.17081222946913	0.079142910225473	0.107145857811076	0.123513925561712
CCDNS1449-1242	CCD_notin_Spring	0.130860345059307	0.0421689825037433	0.0846113784901837	0.0491241263226784
CCDNS1449-1243	CCD_notin_Spring	0.151526645047639	0.0455059883255232	0.110549702215475	0.0447623697124757
CCDNS1449-1244	CCD_notin_Spring	0.193837864490855	0.0745786589663627	0.104594741421112	0.0782905099337059
CCDNS1449-1245	CCD_notin_Spring	0.242379202480792	0.066894509245424	0.126688566414016	0.140225309826679
CCDNS1449-1246	CCD_notin_Spring	0.163235687252932	0.0509351262832959	0.135479970137252	0.0714448282051961
CCDNS1449-1247	CCD_notin_Spring	0.1489192709779	0.0370231237707438	0.100757344984196	0.0460318711589649
CCDNS1449-1248	CCD_notin_Spring	0.187394968116466	0.0996132248501852	0.104083025779602	0.125414020589234
CCDNS1449-1249	CCD_notin_Spring	0.20605965566362	0.115501588847796	0.108877305550659	0.134794004525288
CCDNS1449-125	CCD_notin_Spring	0.149386695406281	0.0563298473281645	0.098436394533736	0.0634384752932069
CCDNS1449-1250	CCD_notin_Spring	0.262467179642083	0.152434016076295	0.138564949049684	0.160919365971208
CCDNS1449-1251	CCD_notin_Spring	0.160274009688987	0.0639777892904426	0.107922514333264	0.0660400573540389
CCDNS1449-1252	CCD_notin_Spring	0.234478671769317	0.148898532690499	0.142638567895855	0.189638542135407
CCDNS1449-1253	CCD_notin_Spring	0.163868477648457	0.074532707530314	0.107938472431486	0.0872375225681354
CCDNS1449-1254	CCD_notin_Spring	0.205201420375973	0.0714365535781856	0.110232991169909	0.0803100659831534
CCDNS1449-1255	CCD_notin_Spring	0.236944987245337	0.136298213896952	0.138608017828343	0.141485822013213
CCDNS1449-1256	CCD_notin_Spring	0.25867676595812	0.114081355776107	0.115086904585648	0.115282523631992
CCDNS1449-1257	CCD_notin_Spring	0.211775102846239	0.110398715092065	0.102393370536294	0.106596525211819
CCDNS1449-1258	CCD_notin_Spring	0.163645170985077	0.082873707839929	0.125577478280035	0.100946332017518
CCDNS1449-1259	CCD_notin_Spring	0.226192643526154	0.10534333094928	0.0964498388853185	0.125155897447903
CCDNS1449-126	CCD_notin_Spring	0.173954095313387	0.0858639971469641	0.105161098687107	0.0990407027423261
CCDNS1449-1260	CCD_notin_Spring	0.156590842499377	0.0367260864651291	0.12239150169538	0.0494424318956431
CCDNS1449-1261	CCD_notin_Spring	0.153077474551691	0.0495716107040907	0.097933159214363	0.0534339294708282
CCDNS1449-1262	CCD_notin_Spring	0.176884438376556	0.0632372714581326	0.089328551684088	0.0673129813456396
CCDNS1449-1263	CCD_notin_Spring	0.198588363497516	0.0720450150440068	0.119638752281921	0.0798808447101352
CCDNS1449-1264	CCD_notin_Spring	0.158816572542954	0.0410152971713793	0.10753106720457	0.0454348148413621
CCDNS1449-1265	CCD_notin_Spring	0.144846450126605	0.032610025529096	0.0910373802739381	0.0422689122871102
CCDNS1449-1266	CCD_notin_Spring	0.147976846052764	0.0331125202140772	0.106103486258938	0.0415841110997593
CCDNS1449-1267	CCD_notin_Spring	0.186569989425251	0.0415525841974501	0.0935221324287613	0.0510674118501337
CCDNS1449-1268	CCD_notin_Spring	0.204714837543262	0.0993867307256577	0.112973880849213	0.114474370968166
CCDNS1449-1269	CCD_notin_Spring	0.154366861884013	0.0596325513817719	0.0735825936583797	0.0809677823593365
CCDNS1449-127	CCD_notin_Spring	0.191591432622948	0.125541343578538	0.100633659729114	0.149000759820458
CCDNS1449-1270	CCD_notin_Spring	0.216908954455891	0.081441708804815	0.105551413955482	0.0866821955035695
CCDNS1449-1271	CCD_notin_Spring	0.194615508098419	0.0752814347874785	0.109347633237426	0.0833308035999964
CCDNS1449-1272	CCD_notin_Spring	0.200985821362874	0.127009718245251	0.0852073894129688	0.17318449371476
CCDNS1449-1273	CCD_notin_Spring	0.193863242865781	0.0917501154447273	0.0969420535430518	0.112088815428864
CCDNS1449-1274	CCD_notin_Spring	0.159195071797466	0.0602495882040234	0.100939506662867	0.0657563647981387
CCDNS1449-1275	CCD_notin_Spring	0.155624613703878	0.0673989016783693	0.106214955972743	0.0724120547758331
CCDNS1449-1276	CCD_notin_Spring	0.167133701719093	0.0903419537910907	0.10545888897398	0.0995405346569985
CCDNS1449-1277	CCD_notin_Spring	0.194618725036532	0.0977844403641856	0.103671040521445	0.106884867668589
CCDNS1449-1278	CCD_notin_Spring	0.153722468610362	0.0603756457616505	0.0996232344919843	0.0661168970518352
CCDNS1449-1279	CCD_notin_Spring	0.125897432636119	0.0706637769242272	0.0996669672809109	0.0884370110308463
CCDNS1449-128	CCD_notin_Spring	0.114972038444605	0.0418678588043686	0.0980907586229299	0.0536890175472807
CCDNS1449-1280	CCD_notin_Spring	0.128167422154556	0.057554202695596	0.0703632354826273	0.0599967788070819
CCDNS1449-1281	CCD_notin_Spring	0.162960267831579	0.082973211512141	0.090517266874186	0.0889761745045064
CCDNS1449-1282	CCD_notin_Spring	0.190171649225724	0.148470384791599	0.100080662590307	0.172317729980429
CCDNS1449-1283	CCD_notin_Spring	0.143993716440413	0.0832789910004797	0.0644920913347106	0.0690916057868599
CCDNS1449-1284	CCD_notin_Spring	0.167470235676803	0.120374848667239	0.0777838746852993	0.121087002909583
CCDNS1449-1285	CCD_notin_Spring	0.13255249738344	0.116719061314605	0.12679954159039	0.108803226865054
CCDNS1449-1286	CCD_notin_Spring	0.119710858393202	0.125882487026702	0.0680900475145793	0.117284250957917
CCDNS1449-1287	CCD_notin_Spring	0.148798634355739	0.163693108062145	0.0787610585003307	0.154134669948162
CCDNS1449-1288	CCD_notin_Spring	0.249230613299518	0.0774003928959758	0.122492999981352	0.121329627811237
CCDNS1449-1289	CCD_notin_Spring	0.247192827963403	0.124243562681068	0.12470808244765	0.145949266660497
CCDNS1449-129	CCD_notin_Spring	0.109300186949772	0.044308132403793	0.0552063402113658	0.0500816802965043
CCDNS1449-1290	CCD_notin_Spring	0.276289167134093	0.0888116228231827	0.099488766443513	0.0979400825590823
CCDNS1449-1291	CCD_notin_Spring	0.281022037290477	0.093496896843576	0.146914690814248	0.130090085447456
CCDNS1449-1292	CCD_notin_Spring	0.184957365768987	0.0732453281589512	0.104853116570894	0.0842915732225966
CCDNS1449-1293	CCD_notin_Spring	0.187899336052638	0.0690916437875268	0.108211139137917	0.0741204332165721
CCDNS1449-1294	CCD_notin_Spring	0.239246869693419	0.10934875012729	0.128119459525138	0.105392169004192
CCDNS1449-1295	CCD_notin_Spring	0.227035761766561	0.122405555735754	0.12612999920617	0.118091682021079
CCDNS1449-1296	CCD_notin_Spring	0.191713884474981	0.0792589925776221	0.123515147791907	0.0931542134794675
CCDNS1449-1297	CCD_notin_Spring	0.145391001415795	0.0404507574878139	0.0976931719131599	0.0481057520884145
CCDNS1449-1298	CCD_notin_Spring	0.142461425971846	0.0423998753605884	0.0918955133295725	0.0711632327122768
CCDNS1449-1299	CCD_notin_Spring	0.144712425264059	0.0347957156998174	0.122254921593962	0.0364128241554351
CCDNS1449-13	CCD_notin_Spring	0.134277269760219	0.0902657442061575	0.0832451470103752	0.0948887784789484
CCDNS1449-130	CCD_notin_Spring	0.116234398549134	0.0549748929328685	0.0518764688415416	0.0649721370012574
CCDNS1449-1300	CCD_notin_Spring	0.117312108625856	0.0274505251877937	0.0811602990751755	0.0337004352556698
CCDNS1449-1301	CCD_notin_Spring	0.154000577223309	0.0649482864644407	0.0836402747742463	0.0700011167340044
CCDNS1449-1302	CCD_notin_Spring	0.201227795316802	0.0824298916598233	0.10311292579987	0.0799260426938197
CCDNS1449-1303	CCD_notin_Spring	0.1187885350576	0.0475253749409704	0.0735575015651003	0.0576716900997528
CCDNS1449-1304	CCD_notin_Spring	0.122106929788078	0.0341792248560549	0.083817005222323	0.0471069196840986
CCDNS1449-1305	CCD_notin_Spring	0.18671947938678	0.0859032449805922	0.104432861115816	0.0945316652512471
CCDNS1449-1306	CCD_notin_Spring	0.201143091925035	0.187177563921138	0.101762780231239	0.209569680781016
CCDNS1449-1307	CCD_notin_Spring	0.289367884655096	0.151376767881241	0.154253332373654	0.138376965451292
CCDNS1449-1308	CCD_notin_Spring	0.19674652656419	0.136999620395885	0.102113511574747	0.149519615694657
CCDNS1449-1309	CCD_notin_Spring	0.214915105037008	0.145877915222476	0.0749755274859336	0.155331583751705
CCDNS1449-131	CCD_notin_Spring	0.158246359052488	0.158836568165614	0.0989274867625856	0.175868628727252
CCDNS1449-1310	CCD_notin_Spring	0.0382981605059414	0.0119045180075147	0.00896569832730792	0.0065785782720331
CCDNS1449-1311	CCD_notin_Spring	0.174074311827109	0.0962472938651368	0.0988033406960636	0.0950550207624385
CCDNS1449-1312	CCD_notin_Spring	0.136907069249497	0.0446308647200659	0.080132672723491	0.0507467743618482
CCDNS1449-1313	CCD_notin_Spring	0.173968839562972	0.0706545137358253	0.111332196828157	0.0786283563869638
CCDNS1449-1314	CCD_notin_Spring	0.159053673913734	0.07185139346092	0.0984890007421669	0.0786668975517797
CCDNS1449-1315	CCD_notin_Spring	0.139032385962775	0.06169650308807	0.0979564147353141	0.0715209224144214
CCDNS1449-1316	CCD_notin_Spring	0.164416076704882	0.0951786506910569	0.106031594779864	0.106615320796987
CCDNS1449-1317	CCD_notin_Spring	0.172307835751434	0.10478661940399	0.0746428645404677	0.157939024687588
CCDNS1449-1318	CCD_notin_Spring	0.129120206288377	0.0472399363626212	0.0921173930065351	0.0657085718993671
CCDNS1449-1319	CCD_notin_Spring	0.159574268082084	0.106544887789474	0.076748760997053	0.12782054343039
CCDNS1449-132	CCD_notin_Spring	0.149885512933631	0.0734252253374869	0.0879547724844522	0.0730333647045184
CCDNS1449-1320	CCD_notin_Spring	0.426808571488139	0.148171824917942	0.142035539479235	0.177079274823706
CCDNS1449-1322	CCD_notin_Spring	0.176670802708183	0.117290925024407	0.111825808628657	0.155317755138561
CCDNS1449-1323	CCD_notin_Spring	0.164249678704795	0.108795493760568	0.0715278414636242	0.122258147171038
CCDNS1449-1324	CCD_notin_Spring	0.167673857547883	0.127584485701658	0.0945746737491568	0.125686805553738
CCDNS1449-1325	CCD_notin_Spring	0.164375796646225	0.140836276532265	0.107534747762159	0.177503609548829
CCDNS1449-1326	CCD_notin_Spring	0.212231992581518	0.0980200140762348	0.101463077791	0.112899848619334
CCDNS1449-1327	CCD_notin_Spring	0.165135544715594	0.0645202929305658	0.102092296353708	0.067517770383849
CCDNS1449-1328	CCD_notin_Spring	0.139405443507662	0.0630022035014371	0.105090240548728	0.0767200924282956
CCDNS1449-1329	CCD_notin_Spring	0.186437109211638	0.138180328710639	0.099503271852494	0.151842422337005
CCDNS1449-133	CCD_notin_Spring	0.250416574212425	0.256020869659813	0.107292255855863	0.323272138490305
CCDNS1449-1330	CCD_notin_Spring	0.143703046851548	0.0832463818791807	0.087165811990784	0.0990873980842565
CCDNS1449-1331	CCD_notin_Spring	0.124460263859984	0.154395958471397	0.0711831373918562	0.179505433904131
CCDNS1449-1332	CCD_notin_Spring	0.190945283590262	0.126479937628615	0.106024261272011	0.141208496606998
CCDNS1449-1333	CCD_notin_Spring	0.153854541246436	0.0555799332469869	0.0920057983807056	0.0664933543605804
CCDNS1449-1334	CCD_notin_Spring	0.167468867215025	0.068623940747751	0.0933133944851123	0.0798192512847028
CCDNS1449-1335	CCD_notin_Spring	0.157343213120748	0.114383373174927	0.0718355239529205	0.141904087490011
CCDNS1449-1336	CCD_notin_Spring	0.1475284297147	0.0462456999781793	0.091262862056122	0.0496386471266633
CCDNS1449-1337	CCD_notin_Spring	0.209702620848204	0.13759949169139	0.111259419178951	0.148466880201749
CCDNS1449-1338	CCD_notin_Spring	0.203597556728839	0.107488626295701	0.103734371643614	0.107686446447529
CCDNS1449-1339	CCD_notin_Spring	0.238418900728115	0.158716923857247	0.133082263568606	0.172371043566111
CCDNS1449-134	CCD_notin_Spring	0.152399388302931	0.0594839859253402	0.0672357120598631	0.0522511903455891
CCDNS1449-1340	CCD_notin_Spring	0.204058217230508	0.148525152118949	0.109634390750662	0.184994055915629
CCDNS1449-1341	CCD_notin_Spring	0.200593983032365	0.113769864307488	0.100383707235933	0.128933910697065
CCDNS1449-1342	CCD_notin_Spring	0.19180842179181	0.181140065339917	0.0883913049415496	0.18508516179645
CCDNS1449-1343	CCD_notin_Spring	0.148330338877556	0.200539311512243	0.10280832829646	0.265061163830022
CCDNS1449-1344	CCD_notin_Spring	0.176137163737668	0.151141329908255	0.105097983938202	0.191348275831649
CCDNS1449-1345	CCD_notin_Spring	0.18628280236632	0.163045424637069	0.089538419980788	0.165250573997082
CCDNS1449-1346	CCD_notin_Spring	0.325368766950823	0.137413049730673	0.170077231931719	0.156257525277425
CCDNS1449-1347	CCD_notin_Spring	0.17819564310713	0.131052466887458	0.0929820693760501	0.178037823202728
CCDNS1449-1348	CCD_notin_Spring	0.170674148614983	0.15109312871899	0.0957424429795081	0.178532836340873
CCDNS1449-1349	CCD_notin_Spring	0.171909275129862	0.133919874221777	0.1309683086273	0.162610935102951
CCDNS1449-135	CCD_notin_Spring	0.16001725392683	0.123354608778961	0.0989795918872107	0.129214251233713
CCDNS1449-1350	CCD_notin_Spring	0.177126404336166	0.142071489225979	0.0878078009142599	0.139704173350299
CCDNS1449-1351	CCD_notin_Spring	0.144900035492921	0.119115522038079	0.0924354485675437	0.123117597826086
CCDNS1449-1352	CCD_notin_Spring	0.226749273108315	0.101834743485907	0.100884005280752	0.0953880696960449
CCDNS1449-1353	CCD_notin_Spring	0.134360470071399	0.0679141470361657	0.0654378791175399	0.0597447435571128
CCDNS1449-1354	CCD_notin_Spring	0.116155453381176	0.0783062499955249	0.0674470250871912	0.103281877617362
CCDNS1449-1355	CCD_notin_Spring	0.154497912466963	0.134050422213642	0.0855144279347631	0.126789446879478
CCDNS1449-1356	CCD_notin_Spring	0.134428213146474	0.179292712130324	0.0626985080251845	0.16794800606004
CCDNS1449-1357	CCD_notin_Spring	0.221123853559952	0.415606154523072	0.100348798911378	0.520553332575928
CCDNS1449-1358	CCD_notin_Spring	0.156212004261109	0.253881799221456	0.0889180132070148	0.235069266273709
CCDNS1449-1359	CCD_notin_Spring	0.199398451184672	0.079566517426256	0.0935702401981391	0.0768665996116047
CCDNS1449-136	CCD_notin_Spring	0.290695996297607	0.130772179395736	0.14041062838465	0.142160256825928
CCDNS1449-1361	CCD_notin_Spring	0.134208500571648	0.0478144425210611	0.0699796183171402	0.0472569974473068
CCDNS1449-1362	CCD_notin_Spring	0.119453648454286	0.0327051862143844	0.0915962167401538	0.0396438383217333
CCDNS1449-1363	CCD_notin_Spring	0.155753631695508	0.0578335598300573	0.103832916736316	0.0563660124134604
CCDNS1449-1364	CCD_notin_Spring	0.187909688626034	0.0805007782791748	0.0974725980066209	0.0780452352748017
CCDNS1449-1365	CCD_notin_Spring	0.163092747599002	0.0481994613745877	0.0821523047353596	0.0573197819847866
CCDNS1449-1366	CCD_notin_Spring	0.166751973206931	0.103492714232641	0.0917343499759738	0.151168085427473
CCDNS1449-1367	CCD_notin_Spring	0.179854497738262	0.072320429886959	0.114925055857057	0.0789516059899502
CCDNS1449-1368	CCD_notin_Spring	0.176007044652222	0.138383542862927	0.123262191032761	0.189748062788137
CCDNS1449-1369	CCD_notin_Spring	0.145528724912986	0.0604739932930585	0.100689389059624	0.0720585178209662
CCDNS1449-137	CCD_notin_Spring	0.222854055205721	0.196650435348397	0.0976378624497193	0.392590732906267
CCDNS1449-1370	CCD_notin_Spring	0.156045115030427	0.0631013758657554	0.0968799209333434	0.0735302359436968
CCDNS1449-1371	CCD_notin_Spring	0.21294386512201	0.0902628436754554	0.120498714698565	0.10732724972012
CCDNS1449-1372	CCD_notin_Spring	0.150258014353195	0.0421987812219165	0.0902228365523874	0.0519236062505843
CCDNS1449-1373	CCD_notin_Spring	0.180038484430734	0.0734164063100452	0.106541344214801	0.0827665725907995
CCDNS1449-1374	CCD_notin_Spring	0.12948567033859	0.0304859130749018	0.0935873293074647	0.0438025820252203
CCDNS1449-1375	CCD_notin_Spring	0.144576633914049	0.0469656641959055	0.0973408654804088	0.0549526058154898
CCDNS1449-1376	CCD_notin_Spring	0.138431297566951	0.0548832012879677	0.159979475028681	0.0752233910743327
CCDNS1449-1377	CCD_notin_Spring	0.162437633370459	0.0539135067989423	0.070884984474662	0.0863452281395642
CCDNS1449-1378	CCD_notin_Spring	0.241629190132466	0.127289357414467	0.0977365094701463	0.20847131533729
CCDNS1449-1379	CCD_notin_Spring	0.171936652563084	0.0708883831473546	0.113154123738316	0.0818982408186962
CCDNS1449-138	CCD_notin_Spring	0.150335277857618	0.0395580495841828	0.0856517819941446	0.0502630191249044
CCDNS1449-1380	CCD_notin_Spring	0.140367362148096	0.0283134030814149	0.099626628081374	0.0372962189883306
CCDNS1449-1381	CCD_notin_Spring	0.147809302029747	0.0313086054591317	0.0974500331080003	0.0397764054940187
CCDNS1449-1382	CCD_notin_Spring	0.163003532882444	0.061983402308491	0.0868634167396467	0.0736373183089777
CCDNS1449-1383	CCD_notin_Spring	0.170860033558715	0.0946700002792098	0.152229061915132	0.131035926385184
CCDNS1449-1384	CCD_notin_Spring	0.186865295800321	0.102364622888904	0.0876643416159622	0.146598160215498
CCDNS1449-1385	CCD_notin_Spring	0.191693453618703	0.0830154877502823	0.102998856238901	0.106068310672448
CCDNS1449-1386	CCD_notin_Spring	0.14750439306204	0.067879750273258	0.0752084497766097	0.0624565091598059
CCDNS1449-1387	CCD_notin_Spring	0.15642671799373	0.0683497746423754	0.103405875446239	0.0808467443616838
CCDNS1449-1388	CCD_notin_Spring	0.210402622230361	0.107567797644657	0.117229778098939	0.141094140938499
CCDNS1449-1389	CCD_notin_Spring	0.177356972494875	0.0733592807804618	0.115978150032071	0.101849403139481
CCDNS1449-139	CCD_notin_Spring	0.248189421759665	0.0871994569177136	0.116568913028652	0.146789353397894
CCDNS1449-1390	CCD_notin_Spring	0.174955296619252	0.0454046019722015	0.0980557333442571	0.0549055881693578
CCDNS1449-1391	CCD_notin_Spring	0.168971202040352	0.0556348251328072	0.0905997112008044	0.0731548639751056
CCDNS1449-1392	CCD_notin_Spring	0.173048187824732	0.0474237203933021	0.0817302252651236	0.0526367321816595
CCDNS1449-1393	CCD_notin_Spring	0.152574292899839	0.0469424244439011	0.0815458855493508	0.0412757945777558
CCDNS1449-1394	CCD_notin_Spring	0.139717295611892	0.0681464418977212	0.0294524776679096	0.0593039077440854
CCDNS1449-1395	CCD_notin_Spring	0.13068868232258	0.0458356602196572	0.091917078063894	0.0563294428189047
CCDNS1449-1396	CCD_notin_Spring	0.130104657528055	0.0326061093289515	0.0789159575489979	0.0376118869292735
CCDNS1449-1397	CCD_notin_Spring	0.168511949011127	0.0610512156130282	0.0757019230147532	0.0676357169814848
CCDNS1449-1398	CCD_notin_Spring	0.159805070533621	0.071686435152364	0.0886343239669556	0.0723987656771753
CCDNS1449-1399	CCD_notin_Spring	0.135782495484842	0.0531192827586574	0.0695796625060688	0.0539416946807996
CCDNS1449-14	CCD_notin_Spring	0.182075258274551	0.135384664591491	0.11103266196731	0.150943259535173
CCDNS1449-140	CCD_notin_Spring	0.178433192390017	0.0667382507030862	0.100709540445115	0.0914994092730552
CCDNS1449-1400	CCD_notin_Spring	0.146015006690685	0.0614595066828944	0.0946566676138018	0.0673956905333933
CCDNS1449-1401	CCD_notin_Spring	0.159723024547567	0.0694321635370597	0.116575318262725	0.0939401130072068
CCDNS1449-1402	CCD_notin_Spring	0.270161881510956	0.152545669014338	0.0668172717923549	0.198845006154807
CCDNS1449-1403	CCD_notin_Spring	0.0531333667568335	0.0141998046982963	0.0382516533499856	0.0137855340120667
CCDNS1449-1404	CCD_notin_Spring	0.141880008040428	0.123290129235261	0.0725747413285531	0.129413998523716
CCDNS1449-1405	CCD_notin_Spring	0.162477490333125	0.0754835940303164	0.115555901647979	0.0802104272175122
CCDNS1449-1406	CCD_notin_Spring	0.159245417224847	0.0444794070413129	0.0894521476290996	0.0509844496685862
CCDNS1449-1407	CCD_notin_Spring	0.136730765358492	0.0297607883667695	0.0843606564084398	0.0433551266019833
CCDNS1449-1408	CCD_notin_Spring	0.147719700075585	0.041668247598143	0.0794252189506556	0.040029750104111
CCDNS1449-1409	CCD_notin_Spring	0.216391134932375	0.0483471334264919	0.108641547452629	0.0582639672145056
CCDNS1449-141	CCD_notin_Spring	0.197310291080436	0.0730545309356946	0.114793535132423	0.0745997794958942
CCDNS1449-1410	CCD_notin_Spring	0.130639271487004	0.0411141056645646	0.0888200682033178	0.0543624885151643
CCDNS1449-1411	CCD_notin_Spring	0.159065145235854	0.0389021980594364	0.101640887111673	0.0361069423781661
CCDNS1449-1412	CCD_notin_Spring	0.151693796559952	0.0300504700565222	0.0852963804091067	0.0303605023285566
CCDNS1449-1413	CCD_notin_Spring	0.132371041036638	0.0311587120582272	0.0857339985486916	0.0363380467603405
CCDNS1449-1414	CCD_notin_Spring	0.145351577848453	0.0335935969649485	0.0920809381248878	0.0400030019723146
CCDNS1449-1415	CCD_notin_Spring	0.139094017109918	0.0274138806268468	0.085262588976781	0.0332417368439384
CCDNS1449-1416	CCD_notin_Spring	0.13239279661594	0.0288994787090197	0.0860194842440053	0.0479390851380932
CCDNS1449-1417	CCD_notin_Spring	0.149071129179742	0.0342911868083319	0.0927477578004819	0.0446358899740021
CCDNS1449-1418	CCD_notin_Spring	0.137686315474207	0.0472992067723349	0.0802123578707373	0.049396282161042
CCDNS1449-1419	CCD_notin_Spring	0.138621049593286	0.0304227764307335	0.0787906815563407	0.0363577673292241
CCDNS1449-142	CCD_notin_Spring	0.179595455522406	0.0821883606252759	0.100399055995145	0.084581359770457
CCDNS1449-1420	CCD_notin_Spring	0.1553517031067	0.0492124015170731	0.0783600926224629	0.0459344303857747
CCDNS1449-1421	CCD_notin_Spring	0.157423022400885	0.0870231625192808	0.101665786845976	0.0932929061161088
CCDNS1449-1422	CCD_notin_Spring	0.151255359844387	0.056410381892679	0.121798436285095	0.0625264945174981
CCDNS1449-1423	CCD_notin_Spring	0.165078417572095	0.0745395682925617	0.0943312167483078	0.0752211122277262
CCDNS1449-1424	CCD_notin_Spring	0.166012599139256	0.100049496319006	0.072257794775037	0.123167013390767
CCDNS1449-1425	CCD_notin_Spring	0.203693814044286	0.19230011111912	0.106595929615438	0.219479594627712
CCDNS1449-1426	CCD_notin_Spring	0.214670357874996	0.125445380241552	0.0735756154449961	0.151328434567015
CCDNS1449-1427	CCD_notin_Spring	0.142751361350714	0.0859377313896253	0.102397942231924	0.103942719657807
CCDNS1449-1428	CCD_notin_Spring	0.175574089631957	0.0715875400390075	0.104461875040804	0.0788679375037167
CCDNS1449-1429	CCD_notin_Spring	0.134527452324413	0.0423491682036341	0.0769691921593836	0.0583398945648497
CCDNS1449-143	CCD_notin_Spring	0.177895890867871	0.0621750881902586	0.0946721352010425	0.0716886600619611
CCDNS1449-1430	CCD_notin_Spring	0.181405920269231	0.0924654723102533	0.112871182387633	0.0921639952510629
CCDNS1449-1431	CCD_notin_Spring	0.160726843653334	0.107110219953844	0.0931098005511575	0.17360771558833
CCDNS1449-1432	CCD_notin_Spring	0.170350912345334	0.0617499998062921	0.092596180539135	0.0906052680382986
CCDNS1449-1433	CCD_notin_Spring	0.149495386036863	0.0382401883773077	0.0793636940149221	0.0473649961200207
CCDNS1449-1434	CCD_notin_Spring	0.138443003797056	0.0369146137722584	0.0908946548655902	0.0375426738929782
CCDNS1449-1435	CCD_notin_Spring	0.152969011241832	0.0443937584202179	0.0887992671153546	0.0520557833410657
CCDNS1449-1436	CCD_notin_Spring	0.139420065941783	0.0496577921111516	0.0951240675791731	0.0630080772896247
CCDNS1449-1437	CCD_notin_Spring	0.0817093706044161	0.0289235820575955	0.0506250318135655	0.0502411640959757
CCDNS1449-1438	CCD_notin_Spring	0.123008354300388	0.0301713944809565	0.0765939637022462	0.0363370564150274
CCDNS1449-1439	CCD_notin_Spring	0.139952692115878	0.0411952815093492	0.0932483140688303	0.055705046815979
CCDNS1449-144	CCD_notin_Spring	0.232854745772623	0.112373454724603	0.118372716474225	0.121451287844038
CCDNS1449-1440	CCD_notin_Spring	0.158461924688413	0.0532371237700705	0.089920649579449	0.0500450824009631
CCDNS1449-1441	CCD_notin_Spring	0.225045581717222	0.0757187671383441	0.0453816366702689	0.0920417589509645
CCDNS1449-1442	CCD_notin_Spring	0.15113453339249	0.067839794100516	0.099250753946043	0.0696504959931964
CCDNS1449-1443	CCD_notin_Spring	0.158983243324399	0.057639377335098	0.0817927553155939	0.0830641421450693
CCDNS1449-1444	CCD_notin_Spring	0.133595324520023	0.0476515920394115	0.0762100848155067	0.0464486880620453
CCDNS1449-1445	CCD_notin_Spring	0.112622448545552	0.245418294861379	0.110751355366891	0.294817403503123
CCDNS1449-1446	CCD_notin_Spring	0.131809811923211	0.113954752907284	0.063516468449866	0.0952294187529666
CCDNS1449-1447	CCD_notin_Spring	0.158238421029983	0.145689651630138	0.153655858288802	0.235395113392637
CCDNS1449-1448	CCD_notin_Spring	0.167922931768872	0.0925069229721695	0.129065036777099	0.117745622865418
CCDNS1449-1449	CCD_notin_Spring	0.163427075946103	0.115472750075156	0.138734666147084	0.113292079861401
CCDNS1449-145	CCD_notin_Spring	0.147158780350425	0.0794817985142292	0.117621113472739	0.0943423788692414
CCDNS1449-146	CCD_notin_Spring	0.17304240037152	0.0338869797174101	0.100555902999922	0.0384793877921851
CCDNS1449-147	CCD_notin_Spring	0.153299259502926	0.0431214027260784	0.101452632328919	0.0582183480017613
CCDNS1449-148	CCD_notin_Spring	0.154301812300245	0.0528072083762233	0.13781473236064	0.0686132308769008
CCDNS1449-149	CCD_notin_Spring	0.178848248767732	0.0906191773713086	0.120729051376391	0.158705079817724
CCDNS1449-15	CCD_notin_Spring	0.220781606038796	0.191850710970005	0.109452177286518	0.229397525557092
CCDNS1449-150	CCD_notin_Spring	0.17721542752314	0.0876562752125351	0.105221487397177	0.11313461851598
CCDNS1449-151	CCD_notin_Spring	0.182684746299514	0.0731553777519751	0.0983279644624504	0.0791392085484537
CCDNS1449-152	CCD_notin_Spring	0.215270787961093	0.161643572425116	0.100489914882074	0.178060105623176
CCDNS1449-153	CCD_notin_Spring	0.143924549510038	0.0818371608081435	0.0857692150478323	0.073272486134789
CCDNS1449-154	CCD_notin_Spring	0.325278682347026	0.183441572101162	0.13539816200941	0.192755618077028
CCDNS1449-155	CCD_notin_Spring	0.164794647461687	0.184963487805026	0.0732657536109054	0.223369578621378
CCDNS1449-156	CCD_notin_Spring	0.106010867004879	0.0542969648461915	0.0402906665906618	0.0498886126831334
CCDNS1449-157	CCD_notin_Spring	0.173526006207079	0.195889542713406	0.130045351879786	0.160109210849114
CCDNS1449-158	CCD_notin_Spring	0.188048721617399	0.135593606239548	0.0992115721163859	0.154937952273901
CCDNS1449-159	CCD_notin_Spring	0.142438384478172	0.0418975046098262	0.0947975756934427	0.0559049719224523
CCDNS1449-16	CCD_notin_Spring	0.205320491842575	0.176283928852647	0.114303681698202	0.219580831534852
CCDNS1449-160	CCD_notin_Spring	0.166619640570424	0.0492785344700407	0.0943407237711424	0.0575317522389378
CCDNS1449-161	CCD_notin_Spring	0.190928527749329	0.143831517391957	0.0968975613062593	0.163682351568261
CCDNS1449-162	CCD_notin_Spring	0.157956961789874	0.105648918842056	0.0758773261214312	0.131953604574729
CCDNS1449-163	CCD_notin_Spring	0.160821568702358	0.0794127368565353	0.0980360213790758	0.0814421566465766
CCDNS1449-164	CCD_notin_Spring	0.233132121546463	0.0822007408295433	0.119110556884645	0.0922172522675255
CCDNS1449-165	CCD_notin_Spring	0.204889901800883	0.0896593707004594	0.100669139174484	0.0968307305907968
CCDNS1449-166	CCD_notin_Spring	0.199000853174756	0.221842376849644	0.119314440631838	0.29250953184559
CCDNS1449-167	CCD_notin_Spring	0.175212569568934	0.181147239638257	0.0796762827506301	0.210283529982224
CCDNS1449-168	CCD_notin_Spring	0.191456613109441	0.23282572237696	0.099139482655797	0.258076331535204
CCDNS1449-169	CCD_notin_Spring	0.197581504667392	0.148838290632126	0.12524091676535	0.178825975355818
CCDNS1449-17	CCD_notin_Spring	0.207762015879053	0.190474932430924	0.192280098984011	0.319753941114614
CCDNS1449-170	CCD_notin_Spring	0.174217096005914	0.191548287498576	0.0986261217131492	0.288121180041599
CCDNS1449-171	CCD_notin_Spring	0.16436294352275	0.0849740090689307	0.0927949737231502	0.0996649867509047
CCDNS1449-172	CCD_notin_Spring	0.170824993209732	0.0556913675374083	0.10025815282519	0.0587710017616144
CCDNS1449-173	CCD_notin_Spring	0.153292066025736	0.147323764918863	0.100077993797203	0.224443920870448
CCDNS1449-174	CCD_notin_Spring	0.143645398388198	0.0618646655505348	0.0963526047492987	0.0706938428143165
CCDNS1449-175	CCD_notin_Spring	0.199264358784628	0.107107298165824	0.100431891534448	0.127694658674644
CCDNS1449-176	CCD_notin_Spring	0.189700594110501	0.132311883919824	0.118858144928443	0.145422666512477
CCDNS1449-177	CCD_notin_Spring	0.193290861932661	0.0905740084124915	0.11097853676892	0.107515093575667
CCDNS1449-178	CCD_notin_Spring	0.158677039835719	0.0712762199182642	0.0863445398958316	0.073607108355889
CCDNS1449-179	CCD_notin_Spring	0.188723063093281	0.089533674480277	0.0905890862194358	0.0890162173117957
CCDNS1449-18	CCD_notin_Spring	0.144719633316912	0.0706113890905998	0.0826221618961464	0.0843944234532127
CCDNS1449-180	CCD_notin_Spring	0.184580785648184	0.112931211918603	0.0908251163743366	0.1119880690319
CCDNS1449-181	CCD_notin_Spring	0.180740433848848	0.119042672921031	0.0906636742006438	0.139817358920906
CCDNS1449-182	CCD_notin_Spring	0.172112524774437	0.16411221769029	0.0991209575665009	0.158924769804972
CCDNS1449-183	CCD_notin_Spring	0.141231204503882	0.0595790369097235	0.0745014175705892	0.0660391827282506
CCDNS1449-184	CCD_notin_Spring	0.134831865200972	0.0693623380094519	0.0771146162275285	0.0753142392613136
CCDNS1449-185	CCD_notin_Spring	0.132982942402685	0.0502014506293004	0.114097567761034	0.0570002068080841
CCDNS1449-186	CCD_notin_Spring	0.133515351245023	0.0465881196223144	0.0730808751348365	0.0486213703179411
CCDNS1449-187	CCD_notin_Spring	0.113592556338427	0.0528033715314369	0.0725170573492741	0.0525554426529878
CCDNS1449-188	CCD_notin_Spring	0.170405597539619	0.104479823863644	0.0855038067184074	0.0899617991092989
CCDNS1449-189	CCD_notin_Spring	0.13461147750273	0.0874733187827258	0.0636468329306552	0.072423093146519
CCDNS1449-19	CCD_notin_Spring	0.136893549317903	0.0497929988762445	0.0896732588657468	0.0513393129103101
CCDNS1449-190	CCD_notin_Spring	0.162522741249953	0.166842356383263	0.0916559986263264	0.13625385814958
CCDNS1449-191	CCD_notin_Spring	0.1203004542484	0.103552618969948	0.0861899499847696	0.0984338843483929
CCDNS1449-192	CCD_notin_Spring	0.150499787834652	0.147097047232	0.0869313414841837	0.140452785578725
CCDNS1449-193	CCD_notin_Spring	0.167269656670721	0.179191803190637	0.0535241355960885	0.210849437872353
CCDNS1449-194	CCD_notin_Spring	0.107040054688042	0.105433383787155	0.0318112545502621	0.0781668764312346
CCDNS1449-195	CCD_notin_Spring	0.277830396937327	0.209753121654868	0.137851936728584	0.266145717519761
CCDNS1449-196	CCD_notin_Spring	0.160275894146772	0.0632338033119049	0.0796912474464269	0.0662427450211595
CCDNS1449-197	CCD_notin_Spring	0.181949285381832	0.118213944382473	0.087347291983405	0.151604072438082
CCDNS1449-198	CCD_notin_Spring	0.192509384149279	0.266443140879866	0.0839326952404603	0.298319026875729
CCDNS1449-199	CCD_notin_Spring	0.178593131971278	0.166063416143779	0.0972842881428079	0.197092433334744
CCDNS1449-2	CCD_notin_Spring	0.133153794206178	0.173576152256178	0.0628409317721303	0.156936347015895
CCDNS1449-20	CCD_notin_Spring	0.187558794239156	0.0864083128132849	0.104723602982083	0.110623680098794
CCDNS1449-200	CCD_notin_Spring	0.162269396488019	0.132517745813137	0.104962946459814	0.172560163431541
CCDNS1449-201	CCD_notin_Spring	0.134682321852528	0.0591200512957561	0.0620329167001439	0.0759218894014325
CCDNS1449-202	CCD_notin_Spring	0.0909094942817146	0.0193240230294572	0.0495273378959096	0.0211955551467432
CCDNS1449-203	CCD_notin_Spring	0.161941711547185	0.0856205358204761	0.0911064945864086	0.0936927480746413
CCDNS1449-204	CCD_notin_Spring	0.205030320805614	0.26231428026608	0.117384053827416	0.317872970919786
CCDNS1449-205	CCD_notin_Spring	0.195379787236944	0.274081166701178	0.0841265821102603	0.311475313155748
CCDNS1449-206	CCD_notin_Spring	0.187562320960565	0.110585869993884	0.136891976565785	0.131012307921087
CCDNS1449-207	CCD_notin_Spring	0.19399382883739	0.173464865285817	0.111806999022424	0.201072759964755
CCDNS1449-208	CCD_notin_Spring	0.144240669944757	0.0924138202525787	0.0895245107602646	0.106956568066994
CCDNS1449-209	CCD_notin_Spring	0.164494473182918	0.0982262966073147	0.0756697079322134	0.103977496457237
CCDNS1449-21	CCD_notin_Spring	0.258913945295467	0.0959725165176358	0.141778072175991	0.119492055231292
CCDNS1449-210	CCD_notin_Spring	0.122185386400711	0.0757115524072304	0.0773422813949553	0.0710852473527738
CCDNS1449-211	CCD_notin_Spring	0.191506532101071	0.0606098606604954	0.0632645663875194	0.0762877156795412
CCDNS1449-212	CCD_notin_Spring	0.183460146476957	0.183317521908813	0.097879648164986	0.184745390536178
CCDNS1449-213	CCD_notin_Spring	0.2219897735679	0.173134622538757	0.109930313562682	0.189598914632571
CCDNS1449-214	CCD_notin_Spring	0.187352785819551	0.136075304152891	0.109474368279486	0.141776676964568
CCDNS1449-215	CCD_notin_Spring	0.150055468444557	0.18841279710574	0.0825521107833376	0.305774164559122
CCDNS1449-216	CCD_notin_Spring	0.154186544116839	0.233741153356447	0.108603683895499	0.301455070495059
CCDNS1449-217	CCD_notin_Spring	0.198328440355544	0.133665591610677	0.108153000304229	0.13998072037035
CCDNS1449-218	CCD_notin_Spring	0.18285667266198	0.131230308284086	0.12203121034436	0.140653694123282
CCDNS1449-219	CCD_notin_Spring	0.186404709420483	0.0900035766044019	0.0889403259329912	0.113222056991248
CCDNS1449-22	CCD_notin_Spring	0.194036783547553	0.0929583004738717	0.125259807748543	0.130095532415991
CCDNS1449-220	CCD_notin_Spring	0.199259097418144	0.109046703703962	0.0934409118985694	0.140042020362157
CCDNS1449-221	CCD_notin_Spring	0.170299173392031	0.0408154850735907	0.0936250561670252	0.0425021752829602
CCDNS1449-222	CCD_notin_Spring	0.1650338010468	0.0530014200068702	0.0918461264874889	0.0653023893912455
CCDNS1449-223	CCD_notin_Spring	0.184338422791144	0.0703183303092332	0.102654705936124	0.0726258043318368
CCDNS1449-224	CCD_notin_Spring	0.17194059895556	0.0738669120655787	0.0887653227839044	0.0813880841345289
CCDNS1449-225	CCD_notin_Spring	0.303793385275523	0.168637281315987	0.154279809103479	0.214353960866081
CCDNS1449-226	CCD_notin_Spring	0.213673077713638	0.104374833037871	0.110274619699929	0.114478603159646
CCDNS1449-227	CCD_notin_Spring	0.155382711869745	0.043098154278525	0.0894280453146378	0.0650701935839441
CCDNS1449-228	CCD_notin_Spring	0.146173323465986	0.0261786440861572	0.0939989369743924	0.0359968271926925
CCDNS1449-229	CCD_notin_Spring	0.176212552066158	0.0688912600859542	0.106315246261144	0.081761729876855
CCDNS1449-23	CCD_notin_Spring	0.171886508745004	0.0979685762323239	0.110321975891953	0.112992397861825
CCDNS1449-230	CCD_notin_Spring	0.157662343699297	0.0449360643546997	0.0914536025281957	0.0505525191004797
CCDNS1449-231	CCD_notin_Spring	0.275812602768767	0.192340112916609	0.130581246637825	0.211408335336398
CCDNS1449-232	CCD_notin_Spring	0.177396145535872	0.070448581984613	0.0987749889257276	0.0747993609052153
CCDNS1449-233	CCD_notin_Spring	0.16987709752792	0.0554080148994532	0.106532979857501	0.0580507450618135
CCDNS1449-234	CCD_notin_Spring	0.177680018579029	0.0812065133291019	0.0906303373927519	0.0766180051573724
CCDNS1449-235	CCD_notin_Spring	0.243053421758851	0.185628781535454	0.147267983358556	0.230714847120932
CCDNS1449-236	CCD_notin_Spring	0.132766560442799	0.0467093728236862	0.0867543351858275	0.0466078187865573
CCDNS1449-237	CCD_notin_Spring	0.11021751402715	0.0986054064515121	0.0345987214289462	0.115716580169205
CCDNS1449-238	CCD_notin_Spring	0.246098823121985	0.157591602666335	0.12452665713941	0.183749328703624
CCDNS1449-239	CCD_notin_Spring	0.187511913511339	0.108654491928213	0.0923304880254003	0.125449292987826
CCDNS1449-24	CCD_notin_Spring	0.150476119494588	0.166912455758677	0.109016013331619	0.228189853120315
CCDNS1449-240	CCD_notin_Spring	0.186209090200747	0.103728382828395	0.128331984773753	0.12202750690441
CCDNS1449-241	CCD_notin_Spring	0.171401702546881	0.130793368029405	0.109281925397108	0.15281123294462
CCDNS1449-242	CCD_notin_Spring	0.144634448262713	0.108835804403689	0.106059289386915	0.108173733117316
CCDNS1449-243	CCD_notin_Spring	0.209268813948064	0.110290620998998	0.104013386236967	0.124625885294919
CCDNS1449-244	CCD_notin_Spring	0.158692881974593	0.15555267490158	0.0686947528616078	0.191236637169862
CCDNS1449-245	CCD_notin_Spring	0.149184704039864	0.0537944124671831	0.0812011127704465	0.0735320736117981
CCDNS1449-246	CCD_notin_Spring	0.134841679635787	0.0856211313489281	0.0734914227247887	0.0987808430078396
CCDNS1449-247	CCD_notin_Spring	0.163118316689328	0.176044944373826	0.0975208143677465	0.216701486463051
CCDNS1449-248	CCD_notin_Spring	0.240469751629362	0.246253011776192	0.102328663223115	0.268234640197307
CCDNS1449-249	CCD_notin_Spring	0.279777358288755	0.283217783783971	0.0898254583983931	0.309136873612412
CCDNS1449-25	CCD_notin_Spring	0.153419549239978	0.0605135667908802	0.0979313625601437	0.0766028071758918
CCDNS1449-250	CCD_notin_Spring	0.171178769157694	0.0766992848241911	0.091329218005968	0.0882223677935699
CCDNS1449-251	CCD_notin_Spring	0.141683192660869	0.114819688779035	0.0473993165181586	0.118701216433729
CCDNS1449-252	CCD_notin_Spring	0.179684818342192	0.116664969131454	0.107007621650758	0.157795251626643
CCDNS1449-253	CCD_notin_Spring	0.211538149794975	0.0973826319073987	0.114531550542978	0.0951769069758407
CCDNS1449-254	CCD_notin_Spring	0.176062570726996	0.103717664608943	0.0889184201442405	0.124041972046854
CCDNS1449-255	CCD_notin_Spring	0.206825492873708	0.0939151266336563	0.112675784172055	0.102862235553523
CCDNS1449-256	CCD_notin_Spring	0.0837078298880399	0.0310892304959075	0.0592504935354377	0.031685050190405
CCDNS1449-257	CCD_notin_Spring	0.185871821236919	0.0606890124978982	0.104186497430336	0.0628022685783643
CCDNS1449-258	CCD_notin_Spring	0.183461063484745	0.147911023668936	0.0906858798512767	0.165403326790803
CCDNS1449-259	CCD_notin_Spring	0.193719141134439	0.255161546530897	0.136104186791076	0.356315339770825
CCDNS1449-26	CCD_notin_Spring	0.187013369337187	0.0943415722879822	0.10466231066427	0.12382600675363
CCDNS1449-260	CCD_notin_Spring	0.233546522632387	0.281987241772327	0.122352813398734	0.368448869715271
CCDNS1449-261	CCD_notin_Spring	0.204895177103808	0.225614395617845	0.0743568666319031	0.369368053877276
CCDNS1449-262	CCD_notin_Spring	0.207359399818382	0.226009658533041	0.103632941315657	0.255675350160599
CCDNS1449-263	CCD_notin_Spring	0.145782727661437	0.0497634060222837	0.0885622181195107	0.0607828078812063
CCDNS1449-264	CCD_notin_Spring	0.152610689766815	0.0354939633668694	0.103213404452081	0.0440993183482543
CCDNS1449-265	CCD_notin_Spring	0.157913778784343	0.0520063494483371	0.0976449987048757	0.0897108077315532
CCDNS1449-266	CCD_notin_Spring	0.178482384474764	0.0935736497193159	0.0921700883951164	0.0991633417395792
CCDNS1449-267	CCD_notin_Spring	0.146259567839078	0.0479258654646737	0.0971099915700291	0.0626261828258777
CCDNS1449-268	CCD_notin_Spring	0.152398216105885	0.0411910864018332	0.083604689801091	0.0467243923697657
CCDNS1449-269	CCD_notin_Spring	0.148743275629763	0.0485423141949394	0.0838362497113754	0.0431872374454438
CCDNS1449-27	CCD_notin_Spring	0.163581266566913	0.0790121551524731	0.110919213004227	0.0939129118478643
CCDNS1449-270	CCD_notin_Spring	0.162323718667852	0.0507299115797548	0.105792051761328	0.057860830256347
CCDNS1449-271	CCD_notin_Spring	0.151711760817031	0.0266884851071344	0.0991515668109448	0.0308031431655133
CCDNS1449-272	CCD_notin_Spring	0.153409986194566	0.0430879855980855	0.0718841063608112	0.0680777713777558
CCDNS1449-273	CCD_notin_Spring	0.199575696909894	0.0480747076226498	0.10502197696379	0.0561267131596236
CCDNS1449-274	CCD_notin_Spring	0.173363238110006	0.0696360432682382	0.121030478871799	0.0886323618006002
CCDNS1449-275	CCD_notin_Spring	0.247961431104451	0.0745873819008935	0.11462086944086	0.0911081438248452
CCDNS1449-276	CCD_notin_Spring	0.174514069478612	0.0608642577542778	0.0901572990665135	0.0834603312343297
CCDNS1449-277	CCD_notin_Spring	0.235698846306289	0.102005997065482	0.119087342951036	0.106005289675486
CCDNS1449-278	CCD_notin_Spring	0.203369025533749	0.103446131788518	0.126202123810366	0.135061771542361
CCDNS1449-279	CCD_notin_Spring	0.190541531782493	0.103464362622403	0.107996911986528	0.130108623739389
CCDNS1449-28	CCD_notin_Spring	0.148797514312149	0.0464205036532856	0.0737021545773182	0.0478095963662145
CCDNS1449-280	CCD_notin_Spring	0.17845696401923	0.0648846899431466	0.104583270347123	0.067608800278513
CCDNS1449-281	CCD_notin_Spring	0.196478614765986	0.116449047447849	0.107206918747166	0.127248786320538
CCDNS1449-282	CCD_notin_Spring	0.24914483228742	0.182272894941992	0.108716336426311	0.226931437642255
CCDNS1449-283	CCD_notin_Spring	0.197244699583148	0.152343650112795	0.0915799430162087	0.176797396809878
CCDNS1449-284	CCD_notin_Spring	0.267211309935638	0.133979672779679	0.114826976798945	0.158086167268379
CCDNS1449-285	CCD_notin_Spring	0.188887329318964	0.11894947303013	0.0977517577771137	0.118538494731018
CCDNS1449-286	CCD_notin_Spring	0.137617753592809	0.0428610791444179	0.074477870116958	0.0711696359392905
CCDNS1449-287	CCD_notin_Spring	0.167646347865437	0.141518491928789	0.129610483186622	0.176933303195045
CCDNS1449-288	CCD_notin_Spring	0.194286616067052	0.0897202853488171	0.115454739428108	0.112165125322751
CCDNS1449-289	CCD_notin_Spring	0.171495525243399	0.0917129541034005	0.099696683710488	0.120042253702014
CCDNS1449-29	CCD_notin_Spring	0.139816952295807	0.0326680594633665	0.087588465888184	0.0428104998944065
CCDNS1449-290	CCD_notin_Spring	0.166018219096979	0.0705319654213054	0.0898219125223008	0.0769265725603438
CCDNS1449-291	CCD_notin_Spring	0.242174869469363	0.102413496652236	0.114658124171668	0.110839135441978
CCDNS1449-292	CCD_notin_Spring	0.182723565331755	0.12503958746928	0.116571960217577	0.147327479230311
CCDNS1449-293	CCD_notin_Spring	0.165885773900282	0.0979070282645507	0.0865410622640589	0.0927276254448819
CCDNS1449-294	CCD_notin_Spring	0.141980688790268	0.0706402743550354	0.0906376972391968	0.0900178993873031
CCDNS1449-295	CCD_notin_Spring	0.198911300174462	0.143625537886204	0.116028348435593	0.164847910535726
CCDNS1449-296	CCD_notin_Spring	0.20638723376298	0.091847010540402	0.103493035492643	0.113525558289299
CCDNS1449-297	CCD_notin_Spring	0.123965866939562	0.0459322567085657	0.0999558613097029	0.0568429307298573
CCDNS1449-298	CCD_notin_Spring	0.178586914699521	0.10954248206871	0.101289469519824	0.124265085146135
CCDNS1449-299	CCD_notin_Spring	0.183494825955345	0.083668894681858	0.118195123518714	0.104353647159704
CCDNS1449-3	CCD_notin_Spring	0.215196451841765	0.166174963649465	0.116643134344397	0.188627932904082
CCDNS1449-30	CCD_notin_Spring	0.155928249891174	0.0379865718524885	0.108115690381875	0.0419388759966221
CCDNS1449-300	CCD_notin_Spring	0.186030848398341	0.108695937407693	0.105921968581692	0.168256861575299
CCDNS1449-301	CCD_notin_Spring	0.107681918010791	0.03938659845696	0.0652319918030111	0.0425952078422552
CCDNS1449-302	CCD_notin_Spring	0.146321539333391	0.0274734623808322	0.0985848194690549	0.0373329217057924
CCDNS1449-303	CCD_notin_Spring	0.16904234483074	0.0358209913063978	0.107399774184472	0.0520610542525656
CCDNS1449-304	CCD_notin_Spring	0.14653581384416	0.0311874961861901	0.100961702067811	0.0388293750223024
CCDNS1449-305	CCD_notin_Spring	0.16146514706185	0.0353238193290337	0.104926156403868	0.0460707934535264
CCDNS1449-306	CCD_notin_Spring	0.168460579932723	0.0541619981623098	0.117261848041771	0.0775182792303401
CCDNS1449-307	CCD_notin_Spring	0.170923372106197	0.0526470604377895	0.109702928245827	0.0587716157673369
CCDNS1449-308	CCD_notin_Spring	0.242910559002549	0.106190147219203	0.0837450879996969	0.123736463896858
CCDNS1449-309	CCD_notin_Spring	0.164429678860795	0.0642571184062858	0.108273606106281	0.0770767472565941
CCDNS1449-31	CCD_notin_Spring	0.156376449156288	0.0418811153448799	0.0860613315037673	0.0472688216711423
CCDNS1449-310	CCD_notin_Spring	0.194655713045429	0.072912675667135	0.12387231735078	0.0830091098776429
CCDNS1449-311	CCD_notin_Spring	0.236278121853592	0.0959706697608131	0.121107168901313	0.195016368991962
CCDNS1449-312	CCD_notin_Spring	0.2302491583009	0.0718289867139387	0.120121058759833	0.0694257011032796
CCDNS1449-313	CCD_notin_Spring	0.137666210702276	0.04008573623156	0.09475112844499	0.0465770876293822
CCDNS1449-314	CCD_notin_Spring	0.187095040252372	0.105679287497893	0.105000258910904	0.112878281320958
CCDNS1449-315	CCD_notin_Spring	0.145280655820244	0.0698224536544351	0.0959387110544238	0.0774416161072207
CCDNS1449-316	CCD_notin_Spring	0.17300865406152	0.0513843298348386	0.102646719182326	0.0574483080008886
CCDNS1449-317	CCD_notin_Spring	0.231376461034334	0.0930903025833128	0.115966807272728	0.0908325205475896
CCDNS1449-318	CCD_notin_Spring	0.158340416571643	0.0333960860526008	0.0971865360201495	0.0460662723730551
CCDNS1449-319	CCD_notin_Spring	0.158884635343925	0.0634119063496249	0.114255410737214	0.0694783708776906
CCDNS1449-32	CCD_notin_Spring	0.186809345959391	0.0681164437733849	0.100958738842316	0.0731700807961305
CCDNS1449-320	CCD_notin_Spring	0.136403463958143	0.0437412735534828	0.0913498121532439	0.0498812244600553
CCDNS1449-321	CCD_notin_Spring	0.188255346270758	0.0633553492616696	0.114990033111989	0.0757430358639511
CCDNS1449-322	CCD_notin_Spring	0.184683153118639	0.0825405725717491	0.101156085408713	0.0815366912831071
CCDNS1449-323	CCD_notin_Spring	0.214791557139307	0.0980211377130561	0.11321902032833	0.0977084863273464
CCDNS1449-324	CCD_notin_Spring	0.183374823256955	0.0938210523211162	0.126140716634093	0.102895433759589
CCDNS1449-325	CCD_notin_Spring	0.115943052186708	0.0403944536647967	0.0645897855752103	0.0461424619256378
CCDNS1449-326	CCD_notin_Spring	0.188193149629922	0.0807934857761353	0.0864191036911805	0.0839593459603978
CCDNS1449-327	CCD_notin_Spring	0.16857079317849	0.0786667531143432	0.0877426552906694	0.0834629393193224
CCDNS1449-328	CCD_notin_Spring	0.186109055885129	0.068191749679294	0.088221360842021	0.0654690825501067
CCDNS1449-329	CCD_notin_Spring	0.194222934888858	0.153686675419814	0.110691260037459	0.16555454193639
CCDNS1449-33	CCD_notin_Spring	0.168026118382068	0.0499060465305621	0.0881876476763544	0.0568688291010672
CCDNS1449-330	CCD_notin_Spring	0.167309775613117	0.0840719696485264	0.0528949327772464	0.124722394797318
CCDNS1449-331	CCD_notin_Spring	0.153237454157855	0.119493091175489	0.0898269269745134	0.121333366218548
CCDNS1449-332	CCD_notin_Spring	0.222645035155256	0.239460933181748	0.113812706216383	0.276483546394424
CCDNS1449-333	CCD_notin_Spring	0.177039521497667	0.124678994703779	0.087644158706015	0.142755217145552
CCDNS1449-334	CCD_notin_Spring	0.213667086599684	0.185050358878629	0.0998890928491043	0.211526190313599
CCDNS1449-335	CCD_notin_Spring	0.113054218967694	0.0400270977074804	0.06729465684784	0.0497620483542798
CCDNS1449-336	CCD_notin_Spring	0.222560365326179	0.0997712464261322	0.122222054404756	0.115593514894648
CCDNS1449-337	CCD_notin_Spring	0.232802365513154	0.180173582039597	0.182464696557256	0.237224208329124
CCDNS1449-338	CCD_notin_Spring	0.21537312773623	0.106038568679018	0.12043766472656	0.117523665032317
CCDNS1449-339	CCD_notin_Spring	0.17051122509929	0.056960391796541	0.079147703696605	0.106193558311873
CCDNS1449-34	CCD_notin_Spring	0.146675785348943	0.0289085899144326	0.115941358268639	0.0369121968710411
CCDNS1449-340	CCD_notin_Spring	0.211357507174073	0.0692421504108365	0.114578004003197	0.087461515755429
CCDNS1449-341	CCD_notin_Spring	0.207123219317372	0.231592858780454	0.119775177038635	0.301795073028872
CCDNS1449-342	CCD_notin_Spring	0.260647142199414	0.125321964885812	0.119993892530786	0.147816869325033
CCDNS1449-343	CCD_notin_Spring	0.200425632684789	0.126337707973988	0.106665222620683	0.174085284601218
CCDNS1449-344	CCD_notin_Spring	0.20452773098763	0.140956671503223	0.109705661090858	0.163939466885085
CCDNS1449-345	CCD_notin_Spring	0.193614357955147	0.111519796566099	0.11180987967553	0.111760634669334
CCDNS1449-346	CCD_notin_Spring	0.252188747743661	0.106439547819749	0.119616862261359	0.115137215157716
CCDNS1449-347	CCD_notin_Spring	0.194541889751098	0.0968766226047637	0.103014448036921	0.111570008577201
CCDNS1449-348	CCD_notin_Spring	0.1938417985488	0.114430717421117	0.0901720636049678	0.14169636541106
CCDNS1449-349	CCD_notin_Spring	0.228316397269847	0.145999434084985	0.109269696147794	0.175666504073845
CCDNS1449-35	CCD_notin_Spring	0.160838204752391	0.0290565939125303	0.130315505801062	0.040858634620377
CCDNS1449-350	CCD_notin_Spring	0.16387160146825	0.148271112100178	0.0693752235290317	0.148822465952336
CCDNS1449-351	CCD_notin_Spring	0.141245305516323	0.166780949333869	0.0518612395118171	0.261947388045695
CCDNS1449-352	CCD_notin_Spring	0.193051642414244	0.154078304497482	0.105072389184008	0.171069482979135
CCDNS1449-353	CCD_notin_Spring	0.196862646531873	0.181735977846919	0.109213319995441	0.212433728992001
CCDNS1449-354	CCD_notin_Spring	0.150204554349738	0.0681095573185055	0.091657528097265	0.0830914759646067
CCDNS1449-355	CCD_notin_Spring	0.148631954151194	0.0549501975132067	0.100814944223591	0.0670621714878306
CCDNS1449-356	CCD_notin_Spring	0.12798266069666	0.0411508114090765	0.0893192554425271	0.0548826411805279
CCDNS1449-357	CCD_notin_Spring	0.127950086550093	0.0381898359902895	0.101158038585674	0.0595977833645549
CCDNS1449-358	CCD_notin_Spring	0.108891410185593	0.0382278685905237	0.0654049847583723	0.0495895773424119
CCDNS1449-359	CCD_notin_Spring	0.143560808928993	0.0852201068307268	0.0960563202930314	0.08129935331694
CCDNS1449-36	CCD_notin_Spring	0.154628198079181	0.033737593004642	0.0914169581894699	0.0410926271056851
CCDNS1449-360	CCD_notin_Spring	0.165708263335944	0.0854131882662579	0.111459660681165	0.10802307367604
CCDNS1449-361	CCD_notin_Spring	0.183108974147738	0.073264746257106	0.0983350176124728	0.0830601799501876
CCDNS1449-362	CCD_notin_Spring	0.191750382993497	0.0860858816838852	0.0932503229407288	0.0972483456142684
CCDNS1449-363	CCD_notin_Spring	0.149631737147463	0.0841665661081607	0.0734316269780784	0.1240335915298
CCDNS1449-364	CCD_notin_Spring	0.143783988943056	0.0929179155533168	0.0902870644548862	0.113426580757034
CCDNS1449-365	CCD_notin_Spring	0.269523869911679	0.166828174017079	0.132468099091844	0.202233002553362
CCDNS1449-366	CCD_notin_Spring	0.177555537688172	0.0888822509112381	0.104642155878544	0.114474601499274
CCDNS1449-367	CCD_notin_Spring	0.233715371410909	0.219349218791975	0.104911048023616	0.301358142340559
CCDNS1449-368	CCD_notin_Spring	0.195693400125599	0.149868540857941	0.111223247834085	0.158449429114842
CCDNS1449-369	CCD_notin_Spring	0.179219737336272	0.139158127000276	0.0870161814439269	0.156132783106246
CCDNS1449-37	CCD_notin_Spring	0.154022026252568	0.0350304976197452	0.100750662168571	0.0401438465161181
CCDNS1449-370	CCD_notin_Spring	0.186850753318247	0.11109522216021	0.0960015345132321	0.106708248155805
CCDNS1449-371	CCD_notin_Spring	0.158298904033283	0.090052666726642	0.0678239711834496	0.118128964412635
CCDNS1449-372	CCD_notin_Spring	0.111541457558999	0.0656104566965172	0.0797343262718789	0.077907551554152
CCDNS1449-373	CCD_notin_Spring	0.141104023519818	0.167242798385785	0.0976622400381478	0.192481118805252
CCDNS1449-374	CCD_notin_Spring	0.153981897665423	0.135189039001076	0.0822088890782926	0.134485597625485
CCDNS1449-375	CCD_notin_Spring	0.222059923637345	0.194000750467201	0.119119527880467	0.222070042091711
CCDNS1449-376	CCD_notin_Spring	0.128030349401085	0.0640449180047016	0.0812168138378698	0.0663990184707551
CCDNS1449-377	CCD_notin_Spring	0.197596138973339	0.147633990697644	0.109522864367096	0.157062026159971
CCDNS1449-378	CCD_notin_Spring	0.171779993677729	0.132911365665916	0.0998567834052377	0.139216402739272
CCDNS1449-379	CCD_notin_Spring	0.10949605373976	0.0773138682784702	0.0709687121876001	0.0789084668166403
CCDNS1449-38	CCD_notin_Spring	0.177959595177735	0.0764846869974967	0.0846203572900984	0.0881348696935364
CCDNS1449-380	CCD_notin_Spring	0.189529442639643	0.194213033924772	0.117489938704931	0.184886086130597
CCDNS1449-381	CCD_notin_Spring	0.109660849089044	0.138279092562428	0.0812616531128449	0.1475089893587
CCDNS1449-382	CCD_notin_Spring	0.150901168529801	0.20234162632203	0.0627147093828717	0.162820992097316
CCDNS1449-383	CCD_notin_Spring	0.0205527777292294	0.0130654401625171	0.00742531928329914	0.00629302729255526
CCDNS1449-384	CCD_notin_Spring	0.108618421931814	0.055158162850942	0.0741773368696777	0.0498513948729948
CCDNS1449-385	CCD_notin_Spring	0.129957391879798	0.0739695724987805	0.057811233279279	0.0690541435198559
CCDNS1449-386	CCD_notin_Spring	0.131457412144709	0.0638919275510162	0.0685568933132539	0.0671727504517445
CCDNS1449-387	CCD_notin_Spring	0.159297006053619	0.0884867171205294	0.110512298147804	0.0857975355181136
CCDNS1449-388	CCD_notin_Spring	0.219457011999991	0.184333019971393	0.0949483998303411	0.222103933336107
CCDNS1449-389	CCD_notin_Spring	0.132570126377603	0.0441255564964594	0.0655900460782517	0.0475099594529559
CCDNS1449-39	CCD_notin_Spring	0.17691276066911	0.0872881111914529	0.0836903478570739	0.0969706297554152
CCDNS1449-390	CCD_notin_Spring	0.146153572616237	0.0911180955693205	0.0818062620086108	0.103975313042986
CCDNS1449-391	CCD_notin_Spring	0.168441214990159	0.0804406115656231	0.0895294747019404	0.0915257275100764
CCDNS1449-392	CCD_notin_Spring	0.18063055127607	0.0905220608864158	0.0959006231849905	0.0993953846367863
CCDNS1449-393	CCD_notin_Spring	0.245588335915513	0.110840679945419	0.119527177241441	0.121072183844687
CCDNS1449-394	CCD_notin_Spring	0.158879727003524	0.0827732971909229	0.095072452552139	0.106413669466751
CCDNS1449-395	CCD_notin_Spring	0.181647635607925	0.081369995750709	0.0984138651550993	0.0879506840019338
CCDNS1449-396	CCD_notin_Spring	0.181436258692317	0.104529510960402	0.103858805072103	0.135421468148068
CCDNS1449-397	CCD_notin_Spring	0.295247590426394	0.175850697534189	0.130383564174299	0.202604099518408
CCDNS1449-398	CCD_notin_Spring	0.346991960057728	0.335852769224684	0.106869771061147	0.4619837347417
CCDNS1449-399	CCD_notin_Spring	0.264599094689096	0.127712346224394	0.137066662802654	0.162256694603162
CCDNS1449-4	CCD_notin_Spring	0.10807992949923	0.119928375844423	0.101122882830572	0.120360309728169
CCDNS1449-40	CCD_notin_Spring	0.183840466352151	0.205501046438665	0.106220969750459	0.288343843888143
CCDNS1449-400	CCD_notin_Spring	0.240089271287317	0.146690811054061	0.125252934699835	0.207030178237217
CCDNS1449-401	CCD_notin_Spring	0.165761031473256	0.0979147588806989	0.105470241478788	0.116543696789407
CCDNS1449-402	CCD_notin_Spring	0.145401619488028	0.182120118648241	0.0824879411982039	0.162398362984526
CCDNS1449-403	CCD_notin_Spring	0.216775863934288	0.255626617693656	0.106606280780676	0.293519471840008
CCDNS1449-404	CCD_notin_Spring	0.196390726705527	0.152940516850686	0.0814977860801462	0.168830669503411
CCDNS1449-405	CCD_notin_Spring	0.175147879064471	0.157110055086757	0.136570997806852	0.17674057989561
CCDNS1449-406	CCD_notin_Spring	0.127900134931376	0.1733878937862	0.0298906166346987	0.175457842949523
CCDNS1449-407	CCD_notin_Spring	0.192454554038959	0.0892507661558205	0.098765996008835	0.105023144658529
CCDNS1449-408	CCD_notin_Spring	0.195951626046464	0.144357875863452	0.110421980331966	0.164318847029795
CCDNS1449-409	CCD_notin_Spring	0.159000033083561	0.122305012980608	0.0827066928676976	0.131602365672481
CCDNS1449-41	CCD_notin_Spring	0.178916274963924	0.214069202544087	0.0901850539254126	0.274583558857248
CCDNS1449-410	CCD_notin_Spring	0.239195737635826	0.086091442654927	0.114465195772488	0.0875542167346112
CCDNS1449-411	CCD_notin_Spring	0.163214532505146	0.0995859229992932	0.0824297546737504	0.105070149748645
CCDNS1449-412	CCD_notin_Spring	0.153358018061295	0.182363652559266	0.0808749485312704	0.222403518600523
CCDNS1449-413	CCD_notin_Spring	0.105286289224564	0.163121213606508	0.0715973142196272	0.122617537007644
CCDNS1449-414	CCD_notin_Spring	0.100992668550048	0.0993002601084332	0.058729841023598	0.087188166866032
CCDNS1449-415	CCD_notin_Spring	0.057409437747599	0.0427848150747667	0.00660767746413531	0.0604356356723609
CCDNS1449-416	CCD_notin_Spring	0.119048234522937	0.126761246169822	0.0461871691618038	0.119796574997666
CCDNS1449-417	CCD_notin_Spring	0.220101094915536	0.213063655332842	0.0349346769994507	0.319522165379587
CCDNS1449-418	CCD_notin_Spring	0.143678295267863	0.164954801216973	0.107973405325096	0.167118214159528
CCDNS1449-419	CCD_notin_Spring	0.172539646558799	0.15897564709745	0.119797679340531	0.169203563528246
CCDNS1449-42	CCD_notin_Spring	0.193190432703217	0.110863785249669	0.101001040540896	0.11712182337314
CCDNS1449-420	CCD_notin_Spring	0.167770003751518	0.303272874545348	0.067649505083706	0.356360038777682
CCDNS1449-421	CCD_notin_Spring	0.179966606641705	0.405649857020973	0.0982223873623103	0.533565514598192
CCDNS1449-422	CCD_notin_Spring	0.164379684795169	0.0880871264208577	0.0937882013416848	0.11783892597909
CCDNS1449-423	CCD_notin_Spring	0.15743499819413	0.140496267641469	0.0958100696826386	0.158743308160893
CCDNS1449-424	CCD_notin_Spring	0.156439408828212	0.142779278252142	0.0865546508987693	0.161149216887705
CCDNS1449-425	CCD_notin_Spring	0.153321188464762	0.218574462737924	0.0480871021639567	0.216626709033219
CCDNS1449-426	CCD_notin_Spring	0.108699499268962	0.0518852172739608	0.0725456720177605	0.0597012851512055
CCDNS1449-427	CCD_notin_Spring	0.211272415198228	0.139091382513891	0.11898585596196	0.140472302183535
CCDNS1449-428	CCD_notin_Spring	0.274267263194213	0.156552864766945	0.220088060485711	0.212924534988411
CCDNS1449-429	CCD_notin_Spring	0.200005168565459	0.0892167499467538	0.0982497532029343	0.0957393177727401
CCDNS1449-43	CCD_notin_Spring	0.239806838712044	0.154890255101816	0.116723772258537	0.184577692791509
CCDNS1449-430	CCD_notin_Spring	0.165493618018054	0.0846833705846804	0.100339350130535	0.0899789524561938
CCDNS1449-431	CCD_notin_Spring	0.220530501405526	0.105211282543307	0.107485697679034	0.107524973508546
CCDNS1449-432	CCD_notin_Spring	0.186503566558887	0.119041948846225	0.104728436486488	0.119412968656455
CCDNS1449-433	CCD_notin_Spring	0.252419790058801	0.13023478509509	0.088879043574791	0.140545362494823
CCDNS1449-434	CCD_notin_Spring	0.126193919722702	0.0516900060626676	0.0399972426216501	0.0602492283073991
CCDNS1449-435	CCD_notin_Spring	0.193791525530953	0.0870379445596313	0.0973618971184278	0.103480125253935
CCDNS1449-436	CCD_notin_Spring	0.134311516214848	0.0672553136893835	0.103940346677014	0.117946558987095
CCDNS1449-437	CCD_notin_Spring	0.177816031811954	0.110788911764525	0.106865590334867	0.113060017284047
CCDNS1449-438	CCD_notin_Spring	0.155006691207795	0.0872676323736237	0.0757537607584182	0.127840831093752
CCDNS1449-439	CCD_notin_Spring	0.161827832132737	0.0773618620694011	0.0653982051875772	0.100435629936508
CCDNS1449-44	CCD_notin_Spring	0.189449305822849	0.0945885706477791	0.0806618790571337	0.108492088247803
CCDNS1449-440	CCD_notin_Spring	0.190410799983702	0.10893370275045	0.0952203267167069	0.154299099963242
CCDNS1449-441	CCD_notin_Spring	0.169917480943545	0.113787792507864	0.090998123242344	0.105428291519676
CCDNS1449-442	CCD_notin_Spring	0.217278582689076	0.11850750187627	0.104023762327619	0.141594348079556
CCDNS1449-443	CCD_notin_Spring	0.164314201948063	0.0688649433564133	0.102474543775249	0.0804022745211828
CCDNS1449-444	CCD_notin_Spring	0.282481641816468	0.198714712901683	0.127240944613157	0.211833942618034
CCDNS1449-445	CCD_notin_Spring	0.18444063415738	0.106387131953176	0.0858965824875879	0.115583646502464
CCDNS1449-446	CCD_notin_Spring	0.113630563705236	0.239102698527992	0.0793338241050627	0.315874554994348
CCDNS1449-447	CCD_notin_Spring	0.0924766847941314	0.082742474048863	0.0255512880558599	0.0837131136703243
CCDNS1449-448	CCD_notin_Spring	0.210211515632161	0.210263886525341	0.0811987052044075	0.222483006192571
CCDNS1449-449	CCD_notin_Spring	0.213199370101562	0.202593122583599	0.119195693334708	0.196917343602325
CCDNS1449-45	CCD_notin_Spring	0.161850703382019	0.0632682582559228	0.0842290556528402	0.0677050649429961
CCDNS1449-450	CCD_notin_Spring	0.50366109598753	0.34873045337581	0.175742535339527	0.462681432735376
CCDNS1449-451	CCD_notin_Spring	0.180712484180248	0.184808634883226	0.0867763487555644	0.172780083052526
CCDNS1449-452	CCD_notin_Spring	0.171853583656433	0.160345256574454	0.0998870366003665	0.184122778585215
CCDNS1449-453	CCD_notin_Spring	0.135802248982757	0.0793639963383519	0.0825543476918704	0.0821345439195869
CCDNS1449-454	CCD_notin_Spring	0.153861514502567	0.0725453277773461	0.0951583258913599	0.0642157664545047
CCDNS1449-455	CCD_notin_Spring	0.130257562317378	0.178366482184746	0.0673118689159575	0.213640734287228
CCDNS1449-456	CCD_notin_Spring	0.175739020697579	0.211745593298834	0.113763981455666	0.236241119748914
CCDNS1449-457	CCD_notin_Spring	0.207680496652847	0.269218590016047	0.116552120850913	0.302983488162426
CCDNS1449-458	CCD_notin_Spring	0.188636495125238	0.242891501972645	0.112223339631949	0.27428932570512
CCDNS1449-459	CCD_notin_Spring	0.177400891371454	0.142184397296903	0.101361134788146	0.148248770822813
CCDNS1449-46	CCD_notin_Spring	0.167039231039135	0.162285022140768	0.0922763604942181	0.158882101828888
CCDNS1449-460	CCD_notin_Spring	0.207629578511451	0.147501872986729	0.122152656087551	0.165905509607607
CCDNS1449-461	CCD_notin_Spring	0.167748183581837	0.0766614498893869	0.100804262747938	0.0844450283484885
CCDNS1449-462	CCD_notin_Spring	0.171361823537343	0.0680868798945546	0.142567596382686	0.121061022056663
CCDNS1449-463	CCD_notin_Spring	0.154926363310674	0.0831751276691598	0.0910313723774074	0.117532312398578
CCDNS1449-464	CCD_notin_Spring	0.137667202750584	0.137961799763748	0.068776025354021	0.124604683459758
CCDNS1449-465	CCD_notin_Spring	0.173096932113275	0.143316518342213	0.0854785537724774	0.125763856479601
CCDNS1449-466	CCD_notin_Spring	0.160138752335736	0.0969657802653802	0.0706040246266431	0.112799994942303
CCDNS1449-467	CCD_notin_Spring	0.188302538279799	0.174266705744428	0.127794396251246	0.1904958939277
CCDNS1449-468	CCD_notin_Spring	0.164292297677583	0.133673901254967	0.0969693091245062	0.14508225975341
CCDNS1449-469	CCD_notin_Spring	0.200003628260809	0.156607066590408	0.095939996119541	0.182136660699202
CCDNS1449-47	CCD_notin_Spring	0.146926981071585	0.122444190681505	0.050876805045022	0.0988679959601746
CCDNS1449-470	CCD_notin_Spring	0.142612820798351	0.0551800424230365	0.0781774925500288	0.0694347360651548
CCDNS1449-471	CCD_notin_Spring	0.196998301438886	0.172124812103083	0.0940635192892872	0.177768719452564
CCDNS1449-472	CCD_notin_Spring	0.281266936518338	0.15828160345974	0.146352579136771	0.170612781113362
CCDNS1449-473	CCD_notin_Spring	0.1520680525836	0.0703550404604714	0.0919221580491507	0.0751976763127933
CCDNS1449-474	CCD_notin_Spring	0.188245289844182	0.083852146704997	0.0970689823393675	0.120831508225339
CCDNS1449-475	CCD_notin_Spring	0.212616005361647	0.18817907102023	0.11316527336774	0.203455018902594
CCDNS1449-476	CCD_notin_Spring	0.20344832266086	0.240489957116049	0.0920688306811243	0.307118419998346
CCDNS1449-477	CCD_notin_Spring	0.255321229363102	0.302656472337243	0.102038317101662	0.316607311158387
CCDNS1449-478	CCD_notin_Spring	0.207419688912677	0.113755878619989	0.104418922045009	0.125222969785802
CCDNS1449-479	CCD_notin_Spring	0.115270816027481	0.153109094636045	0.164455055190388	0.20205015739395
CCDNS1449-48	CCD_notin_Spring	0.0865503561522663	0.0671627429045951	0.00441372461689732	0.061457495859437
CCDNS1449-480	CCD_notin_Spring	0.146422730231605	0.116194861284571	0.0741455870021712	0.123476710608113
CCDNS1449-481	CCD_notin_Spring	0.096055699882533	0.0474691700672361	0.0676574978397089	0.0592526920375802
CCDNS1449-482	CCD_notin_Spring	0.134126069675755	0.0804116147017051	0.0859863600148644	0.0945546037679583
CCDNS1449-483	CCD_notin_Spring	0.110919133082107	0.0470596159357389	0.08609130914348	0.058737451475232
CCDNS1449-484	CCD_notin_Spring	0.108113095594531	0.0563345415348685	0.0584567270600231	0.0582009421095081
CCDNS1449-485	CCD_notin_Spring	0.137530260727434	0.12441509445384	0.0706148709901611	0.130554050873059
CCDNS1449-486	CCD_notin_Spring	0.534010912189208	0.18120881542261	0.120216788096121	0.227636205696993
CCDNS1449-487	CCD_notin_Spring	0.176741755249809	0.147239775672915	0.0977195636872139	0.148993520786084
CCDNS1449-488	CCD_notin_Spring	0.228835131067669	0.192000734335757	0.0536283619563035	0.236360220730263
CCDNS1449-489	CCD_notin_Spring	0.105983267409266	0.0744099004087703	0.0528850909788925	0.0522346755771165
CCDNS1449-49	CCD_notin_Spring	0.25426430918569	0.243879507323273	0.126747701192329	0.264602066277751
CCDNS1449-490	CCD_notin_Spring	0.136235504758379	0.192887715525816	0.0938738822075163	0.194053758986358
CCDNS1449-491	CCD_notin_Spring	0.154685289838105	0.127877158185312	0.105301594483897	0.136316944259177
CCDNS1449-492	CCD_notin_Spring	0.167167201806138	0.116274073049114	0.0915106166716787	0.141018371613591
CCDNS1449-493	CCD_notin_Spring	0.124967888717112	0.058819142823483	0.0423035250533584	0.087448796853109
CCDNS1449-494	CCD_notin_Spring	0.192637674767746	0.166240467418749	0.11353198535919	0.213798846128859
CCDNS1449-495	CCD_notin_Spring	0.147240247073998	0.122416383916495	0.0720483137829701	0.105981758042667
CCDNS1449-496	CCD_notin_Spring	0.228489069657602	0.125896360089663	0.111722769662182	0.144481298192619
CCDNS1449-497	CCD_notin_Spring	0.1287801608563	0.10585337891002	0.0692133741010122	0.127553754258445
CCDNS1449-498	CCD_notin_Spring	0.184161862797133	0.117562753918296	0.103596905688277	0.134239441969898
CCDNS1449-499	CCD_notin_Spring	0.18924386168897	0.282256642517955	0.0960072481973313	0.318450345005143
CCDNS1449-5	CCD_notin_Spring	0.0911590099595484	0.0632954153668874	0.0664017917043162	0.0487613649720942
CCDNS1449-50	CCD_notin_Spring	0.0689406678035373	0.0282931105216451	0.0325458095920174	0.0193213597159868
CCDNS1449-500	CCD_notin_Spring	0.215892942154602	0.187149359307131	0.105714073121718	0.207535697850902
CCDNS1449-501	CCD_notin_Spring	0.17153386240051	0.159110541507829	0.0964705538638265	0.191489418078139
CCDNS1449-502	CCD_notin_Spring	0.228480458974152	0.241354279987114	0.105512965212373	0.287239807564768
CCDNS1449-503	CCD_notin_Spring	0.206754635623894	0.191306823110873	0.131166121380527	0.217150413265926
CCDNS1449-504	CCD_notin_Spring	0.171556622969856	0.155279006702444	0.089985492553779	0.18761110897837
CCDNS1449-505	CCD_notin_Spring	0.180333605751621	0.21084631502254	0.112190452507986	0.245044713805787
CCDNS1449-506	CCD_notin_Spring	0.206849079716482	0.18419883297556	0.110125825564451	0.198000427590295
CCDNS1449-507	CCD_notin_Spring	0.197190788805386	0.093909939178625	0.102584284176805	0.121266563771928
CCDNS1449-508	CCD_notin_Spring	0.153509333475599	0.0627935777773339	0.105058753121552	0.0748588834470018
CCDNS1449-509	CCD_notin_Spring	0.186468362211757	0.127453202507592	0.0757435110791549	0.141803869454291
CCDNS1449-51	CCD_notin_Spring	0.1588202899019	0.074509022658993	0.0794155914694741	0.0714240268580397
CCDNS1449-510	CCD_notin_Spring	0.221184588641994	0.165444745407551	0.105831249049511	0.181644556853317
CCDNS1449-511	CCD_notin_Spring	0.150113300529581	0.0737624609296252	0.0796804645741093	0.0714794340183579
CCDNS1449-512	CCD_notin_Spring	0.229581898426383	0.22215629037983	0.111917159107596	0.251131909704684
CCDNS1449-513	CCD_notin_Spring	0.205346583585724	0.112432574892678	0.12175729291663	0.150159066869195
CCDNS1449-514	CCD_notin_Spring	0.240521824231631	0.162629833416787	0.129684999198255	0.199225032876121
CCDNS1449-515	CCD_notin_Spring	0.19544081579523	0.156571568525456	0.112354402880956	0.189294099265872
CCDNS1449-516	CCD_notin_Spring	0.172586507331485	0.0893326974216329	0.115080134753417	0.13427153562296
CCDNS1449-517	CCD_notin_Spring	0.210363651558944	0.0798648924209142	0.118918601871224	0.1025725778031
CCDNS1449-518	CCD_notin_Spring	0.167010734978937	0.0670091019204856	0.0901036001268614	0.0853861593359603
CCDNS1449-519	CCD_notin_Spring	0.180551326554934	0.0626498110630458	0.102370996494853	0.0747259203040829
CCDNS1449-52	CCD_notin_Spring	0.226304288056449	0.149819521873553	0.093700334117374	0.192527032469915
CCDNS1449-520	CCD_notin_Spring	0.208052816899842	0.157974859149353	0.122674609136161	0.200278471060673
CCDNS1449-521	CCD_notin_Spring	0.178036655539634	0.133943617418711	0.0789343284558542	0.113222627931659
CCDNS1449-522	CCD_notin_Spring	0.176896234200909	0.0761109574791703	0.0958384110241342	0.0766727686066596
CCDNS1449-523	CCD_notin_Spring	0.218775936903895	0.166982995117094	0.089406521627207	0.193157778691637
CCDNS1449-524	CCD_notin_Spring	0.208550032723583	0.114496742058564	0.0963762700853411	0.125430995347692
CCDNS1449-525	CCD_notin_Spring	0.160552084560167	0.0879103749416113	0.101648877203374	0.0905130401378358
CCDNS1449-526	CCD_notin_Spring	0.187143971453889	0.0633121282237037	0.132137181058108	0.0744315315041226
CCDNS1449-527	CCD_notin_Spring	0.155129654252794	0.0729584873053238	0.0952327298048196	0.081507345506754
CCDNS1449-528	CCD_notin_Spring	0.180041329410815	0.088671715284106	0.106156975819106	0.0967129991407101
CCDNS1449-529	CCD_notin_Spring	0.219515078289648	0.0701229849345348	0.101967232805615	0.112351919646674
CCDNS1449-53	CCD_notin_Spring	0.205533184647355	0.153384501035677	0.109728891159635	0.176979019817899
CCDNS1449-530	CCD_notin_Spring	0.159961581227736	0.0663657677843509	0.11006472105665	0.072010577045924
CCDNS1449-531	CCD_notin_Spring	0.13015186464647	0.0446960329886823	0.0995068266602073	0.0612286201963808
CCDNS1449-532	CCD_notin_Spring	0.160210479937661	0.0415453771855222	0.111075376490772	0.0466681200132278
CCDNS1449-533	CCD_notin_Spring	0.160950846242995	0.0558600700078084	0.0980151870813008	0.0629355812090257
CCDNS1449-534	CCD_notin_Spring	0.258481184323762	0.125103856881023	0.125914481863118	0.141688096355464
CCDNS1449-535	CCD_notin_Spring	0.193402440565143	0.113345411208128	0.114277284897239	0.126761601957809
CCDNS1449-536	CCD_notin_Spring	0.157435737557932	0.0503296506209293	0.106121250586339	0.0625064040076763
CCDNS1449-537	CCD_notin_Spring	0.154926723631118	0.0352706907511859	0.104249698563143	0.0480178052837125
CCDNS1449-538	CCD_notin_Spring	0.14501614403399	0.0317161305381727	0.111006615312635	0.0450973729309893
CCDNS1449-539	CCD_notin_Spring	0.150332692787346	0.033560883707356	0.0885443600102154	0.0414868339604381
CCDNS1449-54	CCD_notin_Spring	0.174468884111136	0.18273177958738	0.0717037046749018	0.233026717999759
CCDNS1449-540	CCD_notin_Spring	0.193243016946255	0.0510961701449785	0.0899142525080046	0.054252563425139
CCDNS1449-541	CCD_notin_Spring	0.138135347006299	0.0481023132415109	0.0817765801404423	0.0498460987529015
CCDNS1449-542	CCD_notin_Spring	0.168605266745279	0.065519562428467	0.0927822117261557	0.067551174544273
CCDNS1449-543	CCD_notin_Spring	0.178550806261477	0.10333150407871	0.0970483685634702	0.123557129881085
CCDNS1449-544	CCD_notin_Spring	0.129773225866096	0.0420981219105659	0.0785674488682887	0.0476487556247646
CCDNS1449-545	CCD_notin_Spring	0.126898518424832	0.09689868386	0.0682795938315355	0.106439286098941
CCDNS1449-546	CCD_notin_Spring	0.216085126225334	0.119622084957158	0.289678726634564	0.154882614257398
CCDNS1449-547	CCD_notin_Spring	0.196955172043711	0.16054297166455	0.0981859973826481	0.164671872200363
CCDNS1449-548	CCD_notin_Spring	0.131091480489797	0.130668094377361	0.0817687951443404	0.105961784491109
CCDNS1449-549	CCD_notin_Spring	0.188787063673486	0.207782186643658	0.0958873923653237	0.214638144782862
CCDNS1449-55	CCD_notin_Spring	0.158118671369772	0.0940528143507546	0.0906048196812657	0.100557772555616
CCDNS1449-550	CCD_notin_Spring	0.151140418936446	0.231315229987491	0.0960709528088612	0.273953525421867
CCDNS1449-551	CCD_notin_Spring	0.143263829346473	0.203012005528776	0.0884577259942844	0.181988287769609
CCDNS1449-552	CCD_notin_Spring	0.200017703927775	0.207738754561661	0.126289998081506	0.256596028881921
CCDNS1449-553	CCD_notin_Spring	0.192698715504447	0.196502278204537	0.0979990049564997	0.249165209995051
CCDNS1449-554	CCD_notin_Spring	0.249081702601511	0.243190119085391	0.117347135175571	0.313588787186511
CCDNS1449-555	CCD_notin_Spring	0.166160145850958	0.176725107966725	0.0892864065426999	0.194100614501239
CCDNS1449-556	CCD_notin_Spring	0.16008266536883	0.189864975261103	0.0781156305176446	0.176407854389725
CCDNS1449-557	CCD_notin_Spring	0.207698669343434	0.158023779528331	0.0787268140901585	0.197254447333681
CCDNS1449-558	CCD_notin_Spring	0.218905286510257	0.223412497044038	0.0972159498823594	0.254362784038045
CCDNS1449-559	CCD_notin_Spring	0.167073982464475	0.119641379160816	0.0752361528019811	0.135750607952969
CCDNS1449-56	CCD_notin_Spring	0.21299050169587	0.248072807190074	0.15314680058413	0.295233454840823
CCDNS1449-560	CCD_notin_Spring	0.232349682504972	0.159565062919557	0.112793227075033	0.168835476721445
CCDNS1449-561	CCD_notin_Spring	0.195143894652101	0.140337135959055	0.107165749313941	0.14785038501427
CCDNS1449-562	CCD_notin_Spring	0.171237760618352	0.170395973150062	0.0909678987667236	0.186625920371114
CCDNS1449-563	CCD_notin_Spring	0.193801822097054	0.213346237704523	0.111026494166033	0.233085714604696
CCDNS1449-564	CCD_notin_Spring	0.179633946943911	0.196358163735238	0.100642004139138	0.211982604753497
CCDNS1449-565	CCD_notin_Spring	0.171526584855605	0.121177179758173	0.102373641916897	0.141594745763665
CCDNS1449-566	CCD_notin_Spring	0.168191723905476	0.122457704536239	0.094069633461568	0.157605678746869
CCDNS1449-567	CCD_notin_Spring	0.181909684721563	0.176184169018706	0.0996421940605832	0.179910480097488
CCDNS1449-568	CCD_notin_Spring	0.208253507267856	0.289414007252639	0.117918134399261	0.357841946007787
CCDNS1449-569	CCD_notin_Spring	0.170439143693526	0.17536294404076	0.0960874797452663	0.189912108626511
CCDNS1449-57	CCD_notin_Spring	0.165047071261816	0.0954770777401371	0.0575625721378691	0.0933710184014566
CCDNS1449-570	CCD_notin_Spring	0.164771719235792	0.126614974695011	0.0693760016901306	0.123979114323427
CCDNS1449-571	CCD_notin_Spring	0.181825479474535	0.171944509197725	0.094640952020805	0.20580988900674
CCDNS1449-572	CCD_notin_Spring	0.154952673318911	0.109382154705146	0.0623108505512122	0.123339202938657
CCDNS1449-573	CCD_notin_Spring	0.0978892870406245	0.0891178591562605	0.0829835208467671	0.0776477345760165
CCDNS1449-574	CCD_notin_Spring	0.0871921224750851	0.0712475646683999	0.0587636947224607	0.0760597250071427
CCDNS1449-575	CCD_notin_Spring	0.108624000638955	0.0771948822236481	0.0959043833673238	0.0968203342362635
CCDNS1449-576	CCD_notin_Spring	0.143095906554617	0.1003294897244	0.100915192417088	0.106261860307624
CCDNS1449-577	CCD_notin_Spring	0.102461165756806	0.047074904887174	0.0879994416950265	0.0550645034707828
CCDNS1449-578	CCD_notin_Spring	0.137046691688569	0.077943001641613	0.0604462972269463	0.101119838006831
CCDNS1449-579	CCD_notin_Spring	0.188079893861667	0.134140781716141	0.0962175060915989	0.128365790935286
CCDNS1449-58	CCD_notin_Spring	0.203490469255521	0.0876278532505928	0.101060430339593	0.113816322115352
CCDNS1449-580	CCD_notin_Spring	0.0950583128961053	0.0409417800105542	0.0878718066812385	0.059195274268478
CCDNS1449-581	CCD_notin_Spring	0.109805753679862	0.0366185409339344	0.0618839331510549	0.0513084036929365
CCDNS1449-582	CCD_notin_Spring	0.199147203936802	0.170156212991572	0.0809233347815351	0.201822682030232
CCDNS1449-583	CCD_notin_Spring	0.186568938189323	0.164641552463434	0.104151457957909	0.188997258378727
CCDNS1449-584	CCD_notin_Spring	0.210194577824494	0.160869008043194	0.110422581709928	0.178694941602796
CCDNS1449-585	CCD_notin_Spring	0.142154297997273	0.0589028628226832	0.0788034023231062	0.0689750463316876
CCDNS1449-586	CCD_notin_Spring	0.170839379836121	0.133865324611636	0.0994393063624098	0.161023027088721
CCDNS1449-587	CCD_notin_Spring	0.156169417606912	0.0495207079015171	0.0775158727639389	0.0525884057598272
CCDNS1449-588	CCD_notin_Spring	0.159895773112148	0.0550939642748084	0.0836723926108083	0.0562810591038197
CCDNS1449-589	CCD_notin_Spring	0.209029272507247	0.0878587323040584	0.117117290874829	0.0939182438755007
CCDNS1449-59	CCD_notin_Spring	0.15975460938435	0.0836241640435498	0.0963908831652796	0.110672136859221
CCDNS1449-590	CCD_notin_Spring	0.137669763594016	0.111690003401021	0.153777741308161	0.10931912476736
CCDNS1449-591	CCD_notin_Spring	0.1677091836015	0.0392420053392478	0.095756553920335	0.0419187671632086
CCDNS1449-592	CCD_notin_Spring	0.166114317147917	0.0538509642570584	0.120632054405904	0.0754768250791604
CCDNS1449-593	CCD_notin_Spring	0.169974927872695	0.156702476028343	0.0941646486216233	0.173536612051105
CCDNS1449-594	CCD_notin_Spring	0.242602353303542	0.0995406191503374	0.109951382608626	0.088729947354368
CCDNS1449-595	CCD_notin_Spring	0.219164623528205	0.0998207238313934	0.0696466466984123	0.114090875557328
CCDNS1449-596	CCD_notin_Spring	0.164759591580774	0.0949725459599078	0.0921073922568574	0.120569961563222
CCDNS1449-597	CCD_notin_Spring	0.188384185157539	0.098719802955779	0.106115526482714	0.100319318081218
CCDNS1449-598	CCD_notin_Spring	0.155282927794822	0.0461113847952291	0.0939521674282881	0.0592307574461374
CCDNS1449-599	CCD_notin_Spring	0.188341069045454	0.0960010697081326	0.099845494673684	0.0984532528122576
CCDNS1449-6	CCD_notin_Spring	0.143874049734865	0.152820736572632	0.0845783700679633	0.129042701645913
CCDNS1449-60	CCD_notin_Spring	0.175146489008866	0.0765202399773625	0.0823308242179171	0.0914863548144868
CCDNS1449-600	CCD_notin_Spring	0.216248916130061	0.144930212828417	0.101414641305792	0.156358833618587
CCDNS1449-601	CCD_notin_Spring	0.203430862033741	0.100281119238451	0.115660143087517	0.116048764236454
CCDNS1449-602	CCD_notin_Spring	0.177065959905814	0.0551385281003782	0.0967487109191129	0.0798352819727658
CCDNS1449-603	CCD_notin_Spring	0.227858064224341	0.0744255095695217	0.102546823952251	0.16518616751186
CCDNS1449-604	CCD_notin_Spring	0.217305344522332	0.1029683570766	0.113477551319624	0.111058543021417
CCDNS1449-605	CCD_notin_Spring	0.153526238139474	0.0567129395156799	0.0916821465090454	0.0800620952370079
CCDNS1449-606	CCD_notin_Spring	0.154010945825061	0.0394689950023727	0.077215257188941	0.0472558378018265
CCDNS1449-607	CCD_notin_Spring	0.227851393251282	0.0610673021693355	0.0947103263944744	0.069807426159166
CCDNS1449-608	CCD_notin_Spring	0.152331918567096	0.0412582937141137	0.111348397713883	0.0600775516460688
CCDNS1449-609	CCD_notin_Spring	0.160243160869583	0.0615207080902565	0.0988734176645612	0.0689314986378679
CCDNS1449-61	CCD_notin_Spring	0.142308244149172	0.0443247453611902	0.097006885247318	0.0482720174343371
CCDNS1449-610	CCD_notin_Spring	0.232376104038419	0.124286961983821	0.150560780127045	0.149281777524035
CCDNS1449-611	CCD_notin_Spring	0.223312370588218	0.118998509492628	0.114249537593423	0.139350296474319
CCDNS1449-612	CCD_notin_Spring	0.214824874641054	0.0795879818350721	0.118564752959294	0.0853194582299402
CCDNS1449-613	CCD_notin_Spring	0.183187570186629	0.0882965058084308	0.154908287815841	0.121346904744282
CCDNS1449-614	CCD_notin_Spring	0.25752394005323	0.162288801815308	0.131932001893073	0.181812770163057
CCDNS1449-615	CCD_notin_Spring	0.164791081153822	0.0756628288886694	0.107540116598552	0.0949337057739594
CCDNS1449-616	CCD_notin_Spring	0.160055894530732	0.0496978491990318	0.10192560778885	0.0631918354469699
CCDNS1449-617	CCD_notin_Spring	0.266158537566648	0.146940186233952	0.130824917583332	0.18672012296478
CCDNS1449-618	CCD_notin_Spring	0.185987910776225	0.112276054915081	0.0994583763532386	0.121768013800676
CCDNS1449-619	CCD_notin_Spring	0.223900274878562	0.124591941942514	0.132593425648597	0.132543575264154
CCDNS1449-62	CCD_notin_Spring	0.174726356511914	0.107072956156983	0.102409777372789	0.100200604104781
CCDNS1449-620	CCD_notin_Spring	0.150164507309262	0.124524664816402	0.097022208098205	0.135502996375976
CCDNS1449-621	CCD_notin_Spring	0.174218780945146	0.125407471517347	0.113344616815874	0.16201938630924
CCDNS1449-622	CCD_notin_Spring	0.154891011742033	0.0633982335454388	0.104469576901356	0.0723785632532009
CCDNS1449-623	CCD_notin_Spring	0.158884533500746	0.186840624380277	0.095587919647325	0.231483144875566
CCDNS1449-624	CCD_notin_Spring	0.17416533688784	0.0987428046698901	0.0725585113673428	0.12361535067092
CCDNS1449-625	CCD_notin_Spring	0.243665820519296	0.186973951893578	0.110865115496541	0.19390589728439
CCDNS1449-626	CCD_notin_Spring	0.201848905183105	0.121301425635301	0.100754573694671	0.130643535355027
CCDNS1449-627	CCD_notin_Spring	0.167946769642789	0.0557141631484407	0.0967138797548691	0.0646555441047243
CCDNS1449-628	CCD_notin_Spring	0.144745815042442	0.046367625557702	0.0912726175599119	0.0629410968908167
CCDNS1449-629	CCD_notin_Spring	0.160958567801897	0.0667579618274557	0.0752724830012026	0.0822045175955045
CCDNS1449-63	CCD_notin_Spring	0.223363209772247	0.135921954130888	0.121749842948333	0.147706407575605
CCDNS1449-630	CCD_notin_Spring	0.239508013888248	0.0902970750151409	0.143742044078592	0.111270844656299
CCDNS1449-631	CCD_notin_Spring	0.146012910114756	0.0592137742893209	0.0891179143444455	0.0665054234726364
CCDNS1449-632	CCD_notin_Spring	0.205480469423421	0.131572112838813	0.0974625646182991	0.153962180834786
CCDNS1449-633	CCD_notin_Spring	0.202488220162313	0.210056024038545	0.107240935495436	0.264254556104202
CCDNS1449-634	CCD_notin_Spring	0.230955939820921	0.15793956826932	0.126884096150341	0.243497279660952
CCDNS1449-635	CCD_notin_Spring	0.18639096522042	0.157649806389861	0.127109338193949	0.235451868816296
CCDNS1449-636	CCD_notin_Spring	0.271249120305578	0.123865883581896	0.147786822658605	0.23109099787502
CCDNS1449-637	CCD_notin_Spring	0.108738333900024	0.0551263457683056	0.0515664371422211	0.0500294730585251
CCDNS1449-638	CCD_notin_Spring	0.177952382445787	0.153842021035243	0.0686045824942365	0.170946711471146
CCDNS1449-639	CCD_notin_Spring	0.10188579045463	0.0640484807758019	0.084106390672244	0.0526235200757534
CCDNS1449-64	CCD_notin_Spring	0.207658692737403	0.132379664948411	0.152135307195274	0.204056094912695
CCDNS1449-640	CCD_notin_Spring	0.097034316648514	0.054465480069598	0.0535481276442653	0.0487329258717846
CCDNS1449-641	CCD_notin_Spring	0.143666971992482	0.0915792977853572	0.14040006865579	0.104602155998424
CCDNS1449-642	CCD_notin_Spring	0.147785161318584	0.0936261628754869	0.0920645227250202	0.10839789924301
CCDNS1449-643	CCD_notin_Spring	0.186005926754954	0.0823273442421815	0.0913402196696439	0.082094015079729
CCDNS1449-644	CCD_notin_Spring	0.110167289254886	0.0681259482411708	0.0708288483295418	0.0619804946265778
CCDNS1449-645	CCD_notin_Spring	0.150513113118135	0.0529119117903624	0.100409433213248	0.0622544943198943
CCDNS1449-646	CCD_notin_Spring	0.171056712182287	0.0955658306607024	0.090921894445524	0.0898958275403151
CCDNS1449-647	CCD_notin_Spring	0.211734576612705	0.132692982030851	0.145877766907786	0.121278070687336
CCDNS1449-648	CCD_notin_Spring	0.193900387326078	0.099077429885957	0.129200359238564	0.0968229348298122
CCDNS1449-649	CCD_notin_Spring	0.193559450069317	0.143236739111697	0.11027790137327	0.157371563122814
CCDNS1449-65	CCD_notin_Spring	0.207799707470609	0.0983891863763982	0.101374523388956	0.0981833003073718
CCDNS1449-650	CCD_notin_Spring	0.175508121710839	0.173287931254357	0.0930553735346168	0.171794777742349
CCDNS1449-651	CCD_notin_Spring	0.225260223399638	0.118460636543585	0.108316183533159	0.113664256120126
CCDNS1449-652	CCD_notin_Spring	0.138724205192495	0.0550185970949753	0.0843288245272768	0.0710732231250471
CCDNS1449-653	CCD_notin_Spring	0.160203194150701	0.0827032076294382	0.0883197507701213	0.0832204135244579
CCDNS1449-654	CCD_notin_Spring	0.17215060429409	0.120173645729037	0.0683537222050607	0.129142061570726
CCDNS1449-655	CCD_notin_Spring	0.185537254618682	0.107757544331067	0.0824308198040854	0.115144525865948
CCDNS1449-656	CCD_notin_Spring	0.16620163024967	0.0337313860943722	0.0998381830696844	0.0567877789190736
CCDNS1449-657	CCD_notin_Spring	0.147560660763386	0.0337734059321807	0.119015774948889	0.0473253739346528
CCDNS1449-658	CCD_notin_Spring	0.149886333017523	0.0363700021758484	0.126677031291532	0.0341394925257737
CCDNS1449-659	CCD_notin_Spring	0.225402882534115	0.0700491397812442	0.136676117598199	0.0697418356224376
CCDNS1449-66	CCD_notin_Spring	0.198091493365098	0.10381582628259	0.136560993143346	0.112762305433293
CCDNS1449-660	CCD_notin_Spring	0.257205855736838	0.122967419960883	0.131592833598297	0.156002672299682
CCDNS1449-661	CCD_notin_Spring	0.186423260810986	0.0516815023382113	0.113414553768959	0.0595942605163155
CCDNS1449-662	CCD_notin_Spring	0.1920660795852	0.0946008027537385	0.104880917401387	0.111308490691662
CCDNS1449-663	CCD_notin_Spring	0.163078087853461	0.0662650966137205	0.10286136754769	0.0763656075575145
CCDNS1449-664	CCD_notin_Spring	0.218814757410309	0.0873937582882045	0.114057177037135	0.0889827045096232
CCDNS1449-665	CCD_notin_Spring	0.183475083493952	0.0807339220289665	0.122184097348156	0.0934320203019214
CCDNS1449-666	CCD_notin_Spring	0.176877612076707	0.0573061960679225	0.114033730045901	0.078422047669963
CCDNS1449-667	CCD_notin_Spring	0.216796415023823	0.133494860837827	0.107162270480641	0.155895927964798
CCDNS1449-668	CCD_notin_Spring	0.165614045136002	0.0369131876553387	0.110225493148732	0.0425242856695119
CCDNS1449-669	CCD_notin_Spring	0.149490131356803	0.0425155641815717	0.107075207651383	0.0471385751159904
CCDNS1449-67	CCD_notin_Spring	0.221141791479995	0.120097179796587	0.102302866867127	0.141992335731863
CCDNS1449-670	CCD_notin_Spring	0.168682155233397	0.070683463175313	0.108295119078754	0.0811045035928139
CCDNS1449-671	CCD_notin_Spring	0.173710213484781	0.0395564677633704	0.141780140080412	0.057554555451743
CCDNS1449-672	CCD_notin_Spring	0.160838293252392	0.0492613048752235	0.0992742836391799	0.0622269475215066
CCDNS1449-673	CCD_notin_Spring	0.163239835450046	0.0772205981607793	0.0701978004780751	0.0917839958754785
CCDNS1449-674	CCD_notin_Spring	0.21241859290841	0.104945632161543	0.12743275474264	0.11595616872068
CCDNS1449-675	CCD_notin_Spring	0.173766820797581	0.0811506852973353	0.134426719569218	0.107386176428561
CCDNS1449-676	CCD_notin_Spring	0.167468876477797	0.0889974721610103	0.0780707573060739	0.112844768962741
CCDNS1449-677	CCD_notin_Spring	0.190708020188361	0.0757252271417737	0.111554507698138	0.0949727514980116
CCDNS1449-678	CCD_notin_Spring	0.242840550763403	0.198013420253913	0.125584263765012	0.249665603769936
CCDNS1449-679	CCD_notin_Spring	0.176185527975029	0.0715395437550554	0.109243462014557	0.0932627156163582
CCDNS1449-68	CCD_notin_Spring	0.169863653073006	0.101311822387586	0.113047376381567	0.132276639726019
CCDNS1449-680	CCD_notin_Spring	0.201373186312011	0.119116871133798	0.107020614602457	0.150181442795972
CCDNS1449-681	CCD_notin_Spring	0.185684287383266	0.110451967952298	0.116528603415505	0.132859460015462
CCDNS1449-682	CCD_notin_Spring	0.220118642755877	0.07310141892659	0.121360387210305	0.0983337357245995
CCDNS1449-683	CCD_notin_Spring	0.185178553509075	0.0660838454263991	0.108353430398367	0.078727966247508
CCDNS1449-684	CCD_notin_Spring	0.176345394053219	0.0633648217668383	0.107751945184617	0.0588098988463869
CCDNS1449-685	CCD_notin_Spring	0.151777877529558	0.033492305569	0.0946585968283779	0.0382707124563523
CCDNS1449-686	CCD_notin_Spring	0.206466826971366	0.076388413625016	0.128266782223727	0.0887406476013364
CCDNS1449-687	CCD_notin_Spring	0.248789399809974	0.114776403885639	0.112709764407263	0.124414331550357
CCDNS1449-688	CCD_notin_Spring	0.151863433607313	0.0433317565917751	0.100293213566066	0.0548441046507731
CCDNS1449-689	CCD_notin_Spring	0.262335662503549	0.0705360225109753	0.128436889826326	0.0737940203590056
CCDNS1449-69	CCD_notin_Spring	0.192226738815059	0.084155524353448	0.128514564041036	0.0975005789696021
CCDNS1449-690	CCD_notin_Spring	0.177435780991744	0.0443863675931599	0.09696135570903	0.0486681394904806
CCDNS1449-691	CCD_notin_Spring	0.22488699330886	0.0788627059589603	0.110158306090338	0.0883830300266873
CCDNS1449-692	CCD_notin_Spring	0.183493897732526	0.0901049924822444	0.111202661555038	0.100913126537432
CCDNS1449-693	CCD_notin_Spring	0.200451709609924	0.0750782293793652	0.113132193393479	0.0886342875746743
CCDNS1449-694	CCD_notin_Spring	0.179274627168258	0.0567557231176267	0.0931391741039739	0.0664563084771842
CCDNS1449-695	CCD_notin_Spring	0.225982571283067	0.121254283575938	0.10952258386014	0.136232747432928
CCDNS1449-696	CCD_notin_Spring	0.154500770911976	0.0470185533861363	0.116066032925439	0.0514185420607445
CCDNS1449-697	CCD_notin_Spring	0.259106286103415	0.113742014751498	0.122122601610716	0.129096485967462
CCDNS1449-698	CCD_notin_Spring	0.231440991313918	0.260392676873756	0.147931126889112	0.296975148858918
CCDNS1449-699	CCD_notin_Spring	0.201235889981807	0.168393323721341	0.107847607079757	0.204981747775862
CCDNS1449-7	CCD_notin_Spring	0.141515311361483	0.0553022910477436	0.0713094995546407	0.0576041840906611
CCDNS1449-70	CCD_notin_Spring	0.215021056798202	0.0794941614708682	0.0924782177290017	0.0863552718021999
CCDNS1449-700	CCD_notin_Spring	0.209102591766806	0.331448639747781	0.107633715785202	0.392426729756315
CCDNS1449-701	CCD_notin_Spring	0.161129836376917	0.13707140325357	0.0968010589844617	0.134291155666481
CCDNS1449-702	CCD_notin_Spring	0.0945080521238643	0.134801753906286	0.132799903036948	0.141001179083585
CCDNS1449-703	CCD_notin_Spring	0.197762492222153	0.11440791511567	0.0842168196225808	0.128390267533931
CCDNS1449-704	CCD_notin_Spring	0.18795404976025	0.0655693476608408	0.0956698494959696	0.0761372613909759
CCDNS1449-705	CCD_notin_Spring	0.146513344337629	0.055385465269525	0.0708285133125057	0.066593389971997
CCDNS1449-706	CCD_notin_Spring	0.175273498512181	0.0828695902511055	0.15524454106518	0.084770703042935
CCDNS1449-707	CCD_notin_Spring	0.216047726226098	0.165253830525785	0.129926627406544	0.181234655753964
CCDNS1449-708	CCD_notin_Spring	0.187351943363576	0.158083079910384	0.120208072897992	0.19814824499071
CCDNS1449-709	CCD_notin_Spring	0.173624808552095	0.117558777067761	0.0996061042969251	0.133393329317577
CCDNS1449-71	CCD_notin_Spring	0.172713440446797	0.06425753735663	0.1176694804171	0.0783083208625489
CCDNS1449-710	CCD_notin_Spring	0.177629268155624	0.130894439472344	0.100034905897434	0.139048399520547
CCDNS1449-711	CCD_notin_Spring	0.177829377721153	0.0945009528235675	0.0816534454672487	0.151275827112864
CCDNS1449-712	CCD_notin_Spring	0.173914167761808	0.111142942008037	0.111694246553761	0.139370229557277
CCDNS1449-713	CCD_notin_Spring	0.18214583703941	0.145221308349204	0.109702038383402	0.184116226682611
CCDNS1449-714	CCD_notin_Spring	0.191141897599841	0.128011911588833	0.0934487937302895	0.147013021928743
CCDNS1449-715	CCD_notin_Spring	0.229752795421727	0.127963738669657	0.135585051754498	0.160458722500198
CCDNS1449-716	CCD_notin_Spring	0.189564757629757	0.0763510344996949	0.106785257793	0.0846500093531607
CCDNS1449-717	CCD_notin_Spring	0.146105047817859	0.0474457092630469	0.0997908412668428	0.0606467861697276
CCDNS1449-718	CCD_notin_Spring	0.190994504564053	0.0834757443415903	0.105863411152236	0.0812093910733618
CCDNS1449-719	CCD_notin_Spring	0.119580678290093	0.0363052004376144	0.112198055689196	0.122530660280418
CCDNS1449-72	CCD_notin_Spring	0.187349977431249	0.114358271572746	0.0974751924153791	0.116129379321894
CCDNS1449-720	CCD_notin_Spring	0.165559677892151	0.0835936380778275	0.104869138223857	0.0923197774893494
CCDNS1449-721	CCD_notin_Spring	0.173067556314904	0.0448626488682198	0.107015300458667	0.0534659100665727
CCDNS1449-722	CCD_notin_Spring	0.189688685827203	0.0633228415566709	0.0917569613150546	0.0731301767572348
CCDNS1449-723	CCD_notin_Spring	0.191982564537211	0.108060717514521	0.0984004370995196	0.0924721600311125
CCDNS1449-724	CCD_notin_Spring	0.0947897990837785	0.0153052166865867	0.0363396536603594	0.00861276386808343
CCDNS1449-725	CCD_notin_Spring	0.158927285965185	0.305501633535067	0.128510447993197	0.453325496446567
CCDNS1449-726	CCD_notin_Spring	0.184956838901564	0.143121421066127	0.0980166810521924	0.172474196319417
CCDNS1449-727	CCD_notin_Spring	0.200642298414369	0.144967757454269	0.0993831725136546	0.175188595260122
CCDNS1449-728	CCD_notin_Spring	0.183945577125947	0.0881347276629261	0.103663226529194	0.094297813698572
CCDNS1449-729	CCD_notin_Spring	0.151141075516197	0.0835622182489762	0.0928144013850623	0.0814689103346694
CCDNS1449-73	CCD_notin_Spring	0.148251602343877	0.0603438761880951	0.0748276628958951	0.0784437454880591
CCDNS1449-730	CCD_notin_Spring	0.124487946118275	0.109168333512904	0.0730188849659305	0.123711476475471
CCDNS1449-731	CCD_notin_Spring	0.148290417549616	0.098215806798567	0.112570350655705	0.133913780198766
CCDNS1449-732	CCD_notin_Spring	0.0989657072782416	0.0567266812913617	0.0683866543557292	0.0630955727158477
CCDNS1449-733	CCD_notin_Spring	0.138362810592962	0.112272191049624	0.0680993153105317	0.101864198496116
CCDNS1449-734	CCD_notin_Spring	0.177661242434291	0.161079919721283	0.0801798368693965	0.153017744300734
CCDNS1449-735	CCD_notin_Spring	0.104301037684096	0.148610375238022	0.0540022419240555	0.129506891259969
CCDNS1449-736	CCD_notin_Spring	0.231165891812401	0.213876999242916	0.114887480676581	0.237492548102777
CCDNS1449-737	CCD_notin_Spring	0.176517841784715	0.180401174995362	0.0925684580696729	0.15243914126615
CCDNS1449-738	CCD_notin_Spring	0.176186252218441	0.05754282770097	0.098287273061783	0.0671756055371191
CCDNS1449-739	CCD_notin_Spring	0.140244028080541	0.0308159246544746	0.0758778854659851	0.0325088409910931
CCDNS1449-74	CCD_notin_Spring	0.146300570061993	0.0820046031252929	0.0937057559425532	0.0837600087022629
CCDNS1449-740	CCD_notin_Spring	0.112651256908657	0.0610433489245382	0.0718060581783961	0.100024057252122
CCDNS1449-741	CCD_notin_Spring	0.19203857970286	0.0924060478311356	0.105379464619713	0.0770424299994647
CCDNS1449-742	CCD_notin_Spring	0.0916893697147028	0.0204368158901764	0.0788856676698948	0.0243564410278153
CCDNS1449-743	CCD_notin_Spring	0.170491607098762	0.0642564443856581	0.104444459914426	0.0695559045935767
CCDNS1449-744	CCD_notin_Spring	0.278425711800908	0.142906053368192	0.124510853829913	0.142776244116263
CCDNS1449-745	CCD_notin_Spring	0.163865732052996	0.143583251377968	0.0769591118061145	0.180800569991077
CCDNS1449-746	CCD_notin_Spring	0.185235821376599	0.0989400241434475	0.0987839264908666	0.113104686116235
CCDNS1449-747	CCD_notin_Spring	0.166631285547293	0.0836906110801885	0.0764304819603211	0.076085349352208
CCDNS1449-748	CCD_notin_Spring	0.164691731453254	0.122465580213473	0.102910419469476	0.139725251130181
CCDNS1449-749	CCD_notin_Spring	0.183730234357281	0.149782390077858	0.109493928356845	0.157555561959068
CCDNS1449-75	CCD_notin_Spring	0.182425400873586	0.113830806463097	0.107602415151649	0.135881613655733
CCDNS1449-750	CCD_notin_Spring	0.152428723945616	0.0993888245580327	0.106516351513452	0.11130361944537
CCDNS1449-751	CCD_notin_Spring	0.15724767766296	0.135819547398828	0.0818232635125361	0.134741475078362
CCDNS1449-752	CCD_notin_Spring	0.141142188582067	0.134943796559558	0.0488053652089373	0.122564802252473
CCDNS1449-753	CCD_notin_Spring	0.181797712916389	0.171226345078682	0.141150237584733	0.219744493513587
CCDNS1449-754	CCD_notin_Spring	0.241895499072583	0.234473541820805	0.0578385642136244	0.324438742143566
CCDNS1449-755	CCD_notin_Spring	0.137677335572006	0.160921033989707	0.0668133061585195	0.145370682884198
CCDNS1449-756	CCD_notin_Spring	0.172679422599003	0.150304581143994	0.0845798064253603	0.156713384257905
CCDNS1449-757	CCD_notin_Spring	0.132549107472783	0.148339312038051	0.0753414133917738	0.128106517762424
CCDNS1449-758	CCD_notin_Spring	0.160697900870535	0.143443828428355	0.0828987576822071	0.152936298392466
CCDNS1449-759	CCD_notin_Spring	0.18856926456795	0.117970232657303	0.0887339737229489	0.122164342777912
CCDNS1449-76	CCD_notin_Spring	0.190613393857947	0.139077588149286	0.115624178824449	0.185900891731607
CCDNS1449-760	CCD_notin_Spring	0.187864109236442	0.182842428775092	0.11700875349919	0.218123759809076
CCDNS1449-761	CCD_notin_Spring	0.148942095313071	0.066248684705247	0.0853725420108332	0.0807203877230652
CCDNS1449-762	CCD_notin_Spring	0.160125922990113	0.0591116752632532	0.0922263015880759	0.0828322858088208
CCDNS1449-763	CCD_notin_Spring	0.224310636652155	0.159432865773112	0.107033818238797	0.172401754632334
CCDNS1449-764	CCD_notin_Spring	0.178211986921035	0.152725001764583	0.106388947163475	0.175226143013756
CCDNS1449-765	CCD_notin_Spring	0.201163049984923	0.128812987353746	0.111108454222381	0.14674642676839
CCDNS1449-766	CCD_notin_Spring	0.154617041083142	0.100427589878862	0.118370081700971	0.134761967298125
CCDNS1449-767	CCD_notin_Spring	0.13754800886176	0.108986077835655	0.0671109535978296	0.130484061437564
CCDNS1449-768	CCD_notin_Spring	0.135178229494644	0.0742908190715249	0.0827065567450351	0.0890550892807902
CCDNS1449-769	CCD_notin_Spring	0.184398682173292	0.140144403135192	0.103864957697857	0.159764335215339
CCDNS1449-77	CCD_notin_Spring	0.190789192468733	0.0977373268088432	0.0923595286336682	0.152370762682771
CCDNS1449-770	CCD_notin_Spring	0.289405033041974	0.156170661504161	0.135907350892583	0.236283236440864
CCDNS1449-771	CCD_notin_Spring	0.195816687593045	0.221950044426771	0.101207845361857	0.241294249199475
CCDNS1449-772	CCD_notin_Spring	0.182013051965949	0.147169941494421	0.104448808357775	0.157616892381688
CCDNS1449-773	CCD_notin_Spring	0.218665581551162	0.155127245253328	0.0892894879578872	0.164384409185401
CCDNS1449-774	CCD_notin_Spring	0.214262583433242	0.150958480297424	0.105871634518537	0.154452782765472
CCDNS1449-775	CCD_notin_Spring	0.218179922207034	0.132784179308943	0.107617895839669	0.166385109886213
CCDNS1449-776	CCD_notin_Spring	0.211220757779271	0.100152855413294	0.0982072779590557	0.154111292685312
CCDNS1449-777	CCD_notin_Spring	0.38866864970245	0.170791489980705	0.0988619361211955	0.175530789645162
CCDNS1449-778	CCD_notin_Spring	0.225608319839172	0.0776048047243114	0.0959187795880558	0.0832827050042959
CCDNS1449-779	CCD_notin_Spring	0.158763374989821	0.047509910480791	0.0969888038761845	0.0560227094750363
CCDNS1449-78	CCD_notin_Spring	0.143636555137102	0.0288167256640799	0.0976474724303353	0.0397547933235002
CCDNS1449-780	CCD_notin_Spring	0.152361636525896	0.0401461435328607	0.0955742021508643	0.0454908933312232
CCDNS1449-781	CCD_notin_Spring	0.151616597924738	0.049743509746248	0.0901681973985522	0.0599206550521702
CCDNS1449-782	CCD_notin_Spring	0.279565623631115	0.138494277671539	0.127683928973717	0.161336866309777
CCDNS1449-783	CCD_notin_Spring	0.296392022735432	0.226633324735496	0.265182932789108	0.434406456290437
CCDNS1449-784	CCD_notin_Spring	0.169390556833856	0.051186503616908	0.095427228516253	0.0537128954353343
CCDNS1449-785	CCD_notin_Spring	0.170594595466462	0.10516150676991	0.106585677869301	0.117988716448175
CCDNS1449-786	CCD_notin_Spring	0.161747641998039	0.11213003092345	0.0825890486089928	0.137547198644753
CCDNS1449-787	CCD_notin_Spring	0.169436466938991	0.0970610160968368	0.07856545021141	0.110357506783692
CCDNS1449-788	CCD_notin_Spring	0.209352690926797	0.104495516791127	0.13204332310304	0.128180914572512
CCDNS1449-789	CCD_notin_Spring	0.19558233581054	0.138463877949673	0.103297468437622	0.167713679386781
CCDNS1449-79	CCD_notin_Spring	0.229950285133348	0.131500302715113	0.124094469140582	0.152513847188698
CCDNS1449-790	CCD_notin_Spring	0.145773045337372	0.0777296404583885	0.0768863579127546	0.0883652907464903
CCDNS1449-791	CCD_notin_Spring	0.145061062320624	0.0992287382493862	0.0882045142827502	0.107844910150007
CCDNS1449-792	CCD_notin_Spring	0.176103946303731	0.0956145550196006	0.0992817095282752	0.120245565416655
CCDNS1449-793	CCD_notin_Spring	0.189983345918833	0.138386657246407	0.0977736865621448	0.155370207298667
CCDNS1449-794	CCD_notin_Spring	0.213457211457158	0.452492407383415	0.101749397910962	0.618103659472854
CCDNS1449-795	CCD_notin_Spring	0.158945132137833	0.144755474801618	0.0673788278929676	0.168393960910658
CCDNS1449-796	CCD_notin_Spring	0.128852635462119	0.0655405555718858	0.10220341554688	0.0851068860652081
CCDNS1449-797	CCD_notin_Spring	0.197351700780141	0.351807124216027	0.050268889850144	0.631330218792651
CCDNS1449-798	CCD_notin_Spring	0.169655437636246	0.124808873905634	0.0934034723487008	0.128508106873199
CCDNS1449-799	CCD_notin_Spring	0.231942295435491	0.130558904142689	0.120646991400881	0.164697099989712
CCDNS1449-8	CCD_notin_Spring	0.212140090824169	0.142602938111097	0.106028870517375	0.143572044236864
CCDNS1449-80	CCD_notin_Spring	0.179355771880125	0.0954202617337605	0.110142666418502	0.106230829125485
CCDNS1449-800	CCD_notin_Spring	0.230139073049672	0.137147354688348	0.115815468571447	0.14967672593141
CCDNS1449-801	CCD_notin_Spring	0.219498971642233	0.0839838090557848	0.12257860677162	0.101736513878669
CCDNS1449-802	CCD_notin_Spring	0.171378201296991	0.0592906735575743	0.0975851870100718	0.0706757792030768
CCDNS1449-803	CCD_notin_Spring	0.153971166316883	0.0493706714125164	0.101309747353598	0.0709536692900233
CCDNS1449-804	CCD_notin_Spring	0.152024887929954	0.0402134929455338	0.0862247713779546	0.0450693094684158
CCDNS1449-805	CCD_notin_Spring	0.181252845987381	0.0729692853514036	0.125841191568056	0.105636667234653
CCDNS1449-806	CCD_notin_Spring	0.152607033876004	0.0420882869834077	0.101866986059706	0.0439930490722485
CCDNS1449-807	CCD_notin_Spring	0.201422784718621	0.0909493420926158	0.118164211479932	0.122503699683642
CCDNS1449-808	CCD_notin_Spring	0.160819382455198	0.0507065153554512	0.132655849851355	0.0535726302088253
CCDNS1449-809	CCD_notin_Spring	0.181260886431893	0.0946602485925864	0.119346615946423	0.106917521198177
CCDNS1449-81	CCD_notin_Spring	0.213101798809735	0.086397054552803	0.111468769236777	0.0862604017868734
CCDNS1449-810	CCD_notin_Spring	0.185228949797087	0.139541883059059	0.0988006093242265	0.13746089088138
CCDNS1449-811	CCD_notin_Spring	0.182939635059335	0.144872148077047	0.0982868777830114	0.165032738623916
CCDNS1449-812	CCD_notin_Spring	0.15875483974343	0.084713430495152	0.0909893422993727	0.0961066759841381
CCDNS1449-813	CCD_notin_Spring	0.158308694277344	0.0602317407097872	0.0988325608804023	0.0662647510113775
CCDNS1449-814	CCD_notin_Spring	0.193306359770881	0.131146434706735	0.103710066032742	0.134937351842833
CCDNS1449-815	CCD_notin_Spring	0.180905550161687	0.0869768372554419	0.096603551077042	0.0989426964737307
CCDNS1449-816	CCD_notin_Spring	0.173644829508084	0.102799763526987	0.109409174470224	0.105233400009844
CCDNS1449-817	CCD_notin_Spring	0.209887157190855	0.133160627920119	0.103273327390204	0.144744628380491
CCDNS1449-818	CCD_notin_Spring	0.205489069981843	0.145520915269548	0.102975067914198	0.187430506800998
CCDNS1449-819	CCD_notin_Spring	0.229166226943894	0.152347005794342	0.113647695158605	0.159050414496861
CCDNS1449-82	CCD_notin_Spring	0.186301835545895	0.0857339211268321	0.0931243617931241	0.0909067445594593
CCDNS1449-820	CCD_notin_Spring	0.20610983022103	0.129788097968473	0.0866698473864399	0.145403539860548
CCDNS1449-821	CCD_notin_Spring	0.191695291581496	0.170438846009734	0.117169958504716	0.190250377664062
CCDNS1449-822	CCD_notin_Spring	0.164895769697259	0.158835920587323	0.101662556447583	0.217161950619275
CCDNS1449-823	CCD_notin_Spring	0.161873758778497	0.140989350439656	0.0885156852639065	0.146223426759864
CCDNS1449-824	CCD_notin_Spring	0.168908440585244	0.263886840916156	0.104218431202712	0.285322134126574
CCDNS1449-825	CCD_notin_Spring	0.182796238287274	0.0831933386155898	0.110134983308829	0.10975330480989
CCDNS1449-826	CCD_notin_Spring	0.192479371048215	0.139702050151548	0.112347068972325	0.139637408221231
CCDNS1449-827	CCD_notin_Spring	0.161305429010272	0.0574153460734074	0.0957793859871203	0.0672285141654972
CCDNS1449-828	CCD_notin_Spring	0.177972243283486	0.10112094154332	0.119721280903774	0.162922668703818
CCDNS1449-829	CCD_notin_Spring	0.23193893165779	0.177557320036855	0.128846490345241	0.260812431237785
CCDNS1449-83	CCD_notin_Spring	0.220681015401955	0.105648066337443	0.101169958623412	0.147407104429015
CCDNS1449-830	CCD_notin_Spring	0.198219631473031	0.153933388126985	0.110699418642327	0.265211234289538
CCDNS1449-831	CCD_notin_Spring	0.197788254775596	0.0898689974592859	0.0969791264767601	0.107175652045491
CCDNS1449-832	CCD_notin_Spring	0.22614681005476	0.20682400894204	0.135841072492179	0.22587714124997
CCDNS1449-833	CCD_notin_Spring	0.196724576653518	0.0692961562839598	0.0970408756336089	0.0734067786799463
CCDNS1449-834	CCD_notin_Spring	0.276933517271368	0.117243032153716	0.112747850249339	0.139219202074718
CCDNS1449-835	CCD_notin_Spring	0.167036205722322	0.074979722385405	0.088852411542345	0.100563603831739
CCDNS1449-836	CCD_notin_Spring	0.173848573145741	0.0786914692035192	0.0971764943688407	0.0862059604331237
CCDNS1449-837	CCD_notin_Spring	0.148841311716792	0.0540020689589302	0.0954817427757706	0.0648160355782705
CCDNS1449-838	CCD_notin_Spring	0.146939536640107	0.0568820227205477	0.0794798995483492	0.0783499061601215
CCDNS1449-839	CCD_notin_Spring	0.179898060318532	0.0961322515099647	0.0915519083887354	0.115536092201043
CCDNS1449-84	CCD_notin_Spring	0.148017465399624	0.125251984784051	0.0344833694361069	0.141221365192516
CCDNS1449-840	CCD_notin_Spring	0.157558977559845	0.0587427879781602	0.0985130575054403	0.0644270287821433
CCDNS1449-841	CCD_notin_Spring	0.190028191165583	0.0996162796574765	0.10623375985723	0.129565146447621
CCDNS1449-842	CCD_notin_Spring	0.158155496819019	0.0556236258034605	0.107093709694794	0.0690705686672369
CCDNS1449-843	CCD_notin_Spring	0.212606881381036	0.105785328315173	0.106187072117914	0.117056880269728
CCDNS1449-844	CCD_notin_Spring	0.156866351392956	0.0734626660575425	0.0826572704861035	0.0849709683042865
CCDNS1449-845	CCD_notin_Spring	0.144166615291168	0.0496069325670751	0.110042068389395	0.0701027381957543
CCDNS1449-846	CCD_notin_Spring	0.151217783551676	0.0401349472634232	0.0857235576677199	0.0470710200025159
CCDNS1449-847	CCD_notin_Spring	0.108792532095363	0.073148773218365	0.0340171900602311	0.0658885368203266
CCDNS1449-848	CCD_notin_Spring	0.135401076517553	0.0409673913782631	0.115490118326484	0.0553208455998192
CCDNS1449-849	CCD_notin_Spring	0.136726197225934	0.04067239985691	0.0919986602463265	0.0538757810171168
CCDNS1449-85	CCD_notin_Spring	0.172971578963497	0.0528266924555868	0.092987506022013	0.0677197875667608
CCDNS1449-850	CCD_notin_Spring	0.182304630813944	0.116388184923946	0.139069472040535	0.151876733774958
CCDNS1449-851	CCD_notin_Spring	0.203248172210912	0.0547360226961313	0.117953706469455	0.0637490337377867
CCDNS1449-852	CCD_notin_Spring	0.150558561888723	0.0289067100531734	0.10968658076315	0.0364133194503092
CCDNS1449-853	CCD_notin_Spring	0.171495338241966	0.107545433875151	0.116692497725224	0.186910543491254
CCDNS1449-854	CCD_notin_Spring	0.16699817579208	0.0519619350801999	0.111982842839691	0.0678526181287697
CCDNS1449-855	CCD_notin_Spring	0.146835238918345	0.039399300377063	0.0948223984296972	0.0402491633351768
CCDNS1449-856	CCD_notin_Spring	0.17492741297151	0.0843706939157986	0.120084968559877	0.11461080065369
CCDNS1449-857	CCD_notin_Spring	0.158939637571564	0.0280977483827675	0.108967021350452	0.0327053312874093
CCDNS1449-858	CCD_notin_Spring	0.158680200784238	0.0435252862509633	0.0963337462707193	0.0555548745084831
CCDNS1449-859	CCD_notin_Spring	0.206979679420835	0.0775595599412402	0.107068817363473	0.0757361108030661
CCDNS1449-86	CCD_notin_Spring	0.221440897105206	0.121150094233328	0.11088357445226	0.12106553198078
CCDNS1449-860	CCD_notin_Spring	0.221460182915477	0.0997482515266885	0.104920318401342	0.122357952120022
CCDNS1449-861	CCD_notin_Spring	0.189025946052026	0.0619076653080247	0.10867983921793	0.0753515439585187
CCDNS1449-862	CCD_notin_Spring	0.223900299764095	0.0903207488413936	0.0996989986925404	0.107378732844476
CCDNS1449-863	CCD_notin_Spring	0.182724007923871	0.0998106479786719	0.0776902623889245	0.186187543304196
CCDNS1449-864	CCD_notin_Spring	0.175395097758285	0.0403551369780967	0.101016826832588	0.044239323501169
CCDNS1449-865	CCD_notin_Spring	0.148849121431361	0.114088767631333	0.0794739482680813	0.142918986028824
CCDNS1449-866	CCD_notin_Spring	0.166859327898211	0.091125530861984	0.0986946084735145	0.102925473498737
CCDNS1449-867	CCD_notin_Spring	0.201743257951448	0.128949790786534	0.111890214376766	0.155483896868621
CCDNS1449-868	CCD_notin_Spring	0.178178753340057	0.0845437970130382	0.137011904734029	0.104663247568281
CCDNS1449-869	CCD_notin_Spring	0.229393291710672	0.117282152806076	0.0825503584181588	0.145631173296334
CCDNS1449-87	CCD_notin_Spring	0.222328258122437	0.125256776678881	0.104740079077931	0.153416169822686
CCDNS1449-870	CCD_notin_Spring	0.257719478407124	0.132530952074803	0.114054712087977	0.142991046932855
CCDNS1449-871	CCD_notin_Spring	0.202881440174325	0.0959912181509217	0.101159616543496	0.116357469312309
CCDNS1449-872	CCD_notin_Spring	0.172459055711408	0.0830304942793444	0.112795728583601	0.0892768395223973
CCDNS1449-873	CCD_notin_Spring	0.23300354139077	0.075139000389509	0.113471511326942	0.0811229273937352
CCDNS1449-874	CCD_notin_Spring	0.167072651788363	0.0556392345031763	0.108851678886664	0.0632333405290308
CCDNS1449-875	CCD_notin_Spring	0.152447645672142	0.0324566502976004	0.0837238200186821	0.0373487200473495
CCDNS1449-876	CCD_notin_Spring	0.170627046437525	0.0412103833862577	0.104393076396349	0.0436731860725796
CCDNS1449-877	CCD_notin_Spring	0.179743562629804	0.060110621543584	0.110469513902332	0.0744593100132782
CCDNS1449-878	CCD_notin_Spring	0.160855749583312	0.0431607794660471	0.0773890137726686	0.053526777880294
CCDNS1449-879	CCD_notin_Spring	0.226847620213214	0.0589715810298722	0.11922404894162	0.0724997847931924
CCDNS1449-88	CCD_notin_Spring	0.20233608489593	0.0538050278649942	0.086271208335603	0.0511078137167426
CCDNS1449-880	CCD_notin_Spring	0.163231610688107	0.0581002862988742	0.10314079884444	0.0728538576182267
CCDNS1449-881	CCD_notin_Spring	0.193708382211937	0.106867192721704	0.104417419002502	0.128069494261266
CCDNS1449-882	CCD_notin_Spring	0.258518866544875	0.119505568281207	0.126901485395373	0.126538940341227
CCDNS1449-883	CCD_notin_Spring	0.172240835172507	0.0524493393692043	0.103489575312625	0.0777844863041232
CCDNS1449-884	CCD_notin_Spring	0.157012148374359	0.0326987504762236	0.12875416196877	0.0389977097583476
CCDNS1449-885	CCD_notin_Spring	0.169186147277796	0.0348143400122018	0.140170793656001	0.056871160986435
CCDNS1449-886	CCD_notin_Spring	0.169666907598786	0.0558469180569875	0.072780701976999	0.0582576182532829
CCDNS1449-887	CCD_notin_Spring	0.194913695079078	0.0567886377790368	0.108330537579204	0.0672418201304711
CCDNS1449-888	CCD_notin_Spring	0.175788858010582	0.0716872654992775	0.104409168059173	0.0788026284444524
CCDNS1449-889	CCD_notin_Spring	0.236972144407229	0.107241508675538	0.112690086205812	0.108109461321843
CCDNS1449-89	CCD_notin_Spring	0.181076529440839	0.0552663587873762	0.081246288172329	0.0820738307664246
CCDNS1449-890	CCD_notin_Spring	0.185295472116548	0.0979184902223665	0.0677323053239272	0.16232293652788
CCDNS1449-891	CCD_notin_Spring	0.171041739402068	0.120490184297121	0.0753698389678634	0.107302318795988
CCDNS1449-892	CCD_notin_Spring	0.238647722567276	0.141081234124637	0.124025290995388	0.145133715728351
CCDNS1449-893	CCD_notin_Spring	0.207138974492189	0.113209115980772	0.091235946342976	0.125437247012193
CCDNS1449-894	CCD_notin_Spring	0.198988490398959	0.114060987430562	0.125153040505685	0.114157780037971
CCDNS1449-895	CCD_notin_Spring	0.166510694636096	0.0829613359477134	0.0673051912021434	0.0738047414535675
CCDNS1449-896	CCD_notin_Spring	0.189397923434375	0.0486020767921716	0.131684851692941	0.0485550976469962
CCDNS1449-897	CCD_notin_Spring	0.122191611784049	0.0431888238465773	0.142419089709468	0.0546223496994176
CCDNS1449-898	CCD_notin_Spring	0.147130899936218	0.0901352923045597	0.0673558794222937	0.0993689779920758
CCDNS1449-899	CCD_notin_Spring	0.148764808615578	0.120328521543626	0.0747332761166235	0.114501082037628
CCDNS1449-9	CCD_notin_Spring	0.17396201707687	0.0960258058718701	0.109579901159529	0.0973309912224695
CCDNS1449-90	CCD_notin_Spring	0.18650022695299	0.0872913088403949	0.100183457319698	0.114803038288328
CCDNS1449-900	CCD_notin_Spring	0.162432095951762	0.135459731663392	0.0932546791363029	0.140532996553071
CCDNS1449-901	CCD_notin_Spring	0.155359990924337	0.107059819327556	0.0797669555616961	0.0995575972302655
CCDNS1449-902	CCD_notin_Spring	0.110575275580267	0.0632570058585633	0.0357649804827202	0.0455684466868495
CCDNS1449-903	CCD_notin_Spring	0.107695692034928	0.0521137108224564	0.00943302660597951	0.0360560831451781
CCDNS1449-904	CCD_notin_Spring	0.14554953725495	0.111929801183086	0.091696173781635	0.121722756983142
CCDNS1449-905	CCD_notin_Spring	0.147321768994795	0.0721683752943845	0.0875587769506599	0.0722453401658877
CCDNS1449-906	CCD_notin_Spring	0.182038115039079	0.152607674783511	0.0678286150012564	0.160352547377047
CCDNS1449-907	CCD_notin_Spring	0.199028163889956	0.178740733588116	0.10861005573961	0.218618624203933
CCDNS1449-908	CCD_notin_Spring	0.108849315167722	0.0581786469428844	0.0576026306185594	0.0687488052771958
CCDNS1449-909	CCD_notin_Spring	0.138351727367147	0.107403224607189	0.0971573020381922	0.116834460704564
CCDNS1449-91	CCD_notin_Spring	0.185509542725045	0.0602082032747341	0.103188579243497	0.0681553256325287
CCDNS1449-910	CCD_notin_Spring	0.135754095967221	0.127884321966977	0.0519076154505956	0.113375839816019
CCDNS1449-911	CCD_notin_Spring	0.0961895843558802	0.0695293803683807	0.0411250650415701	0.0698094555244041
CCDNS1449-912	CCD_notin_Spring	0.163055507888204	0.104948735929379	0.0838248282978612	0.0920875305598858
CCDNS1449-913	CCD_notin_Spring	0.192724797406029	0.0651179120286661	0.0982284101533742	0.0677915334827533
CCDNS1449-914	CCD_notin_Spring	0.119875761220689	0.0342351277702701	0.0844258458231603	0.0406671548483321
CCDNS1449-915	CCD_notin_Spring	0.167219990347971	0.0680037175987862	0.0958797452687573	0.0676886736488591
CCDNS1449-916	CCD_notin_Spring	0.170753022923632	0.0628522112633951	0.0874349733311626	0.0713233025411597
CCDNS1449-917	CCD_notin_Spring	0.123388997685079	0.0326053325139374	0.0889445113912917	0.0356348573845814
CCDNS1449-918	CCD_notin_Spring	0.194242462450689	0.104562686512247	0.116651567046252	0.11411277271946
CCDNS1449-919	CCD_notin_Spring	0.238507130252952	0.112484444945313	0.127401978260422	0.130353295206034
CCDNS1449-92	CCD_notin_Spring	0.196964328526238	0.118361638986033	0.0959312286303524	0.135074440404782
CCDNS1449-920	CCD_notin_Spring	0.250872674053138	0.107137755005958	0.126518056938893	0.134973878482662
CCDNS1449-921	CCD_notin_Spring	0.141663614435248	0.0313075138034573	0.101937706482049	0.0454744417833691
CCDNS1449-922	CCD_notin_Spring	0.175413572476007	0.067580464525741	0.107181048328081	0.0801803623980219
CCDNS1449-923	CCD_notin_Spring	0.297765508803599	0.114312239563062	0.118073968682838	0.208360614519322
CCDNS1449-924	CCD_notin_Spring	0.206152391371824	0.101510069676053	0.114334132518649	0.119132416430113
CCDNS1449-925	CCD_notin_Spring	0.15913797316537	0.0680764785081109	0.0838319002071269	0.0783742261024131
CCDNS1449-926	CCD_notin_Spring	0.182857492388659	0.0849659412266994	0.0857447593537768	0.0907945876564776
CCDNS1449-927	CCD_notin_Spring	0.146552125382056	0.0429858981188657	0.0880585176894042	0.0614198293002783
CCDNS1449-928	CCD_notin_Spring	0.157293609118588	0.0361636920381847	0.115268124908734	0.0423931063791239
CCDNS1449-929	CCD_notin_Spring	0.149467484287407	0.0237721512117416	0.102103142600099	0.0292363504915477
CCDNS1449-93	CCD_notin_Spring	0.172135475679358	0.0753513504692592	0.0957204198474362	0.079413125809713
CCDNS1449-930	CCD_notin_Spring	0.149500637771393	0.0538566675061988	0.120953238114163	0.0539204201496289
CCDNS1449-931	CCD_notin_Spring	0.17171593006798	0.0447778970429405	0.0923388029251648	0.0495293118321258
CCDNS1449-932	CCD_notin_Spring	0.187248649483824	0.084865739603648	0.123412693160474	0.0998776525435308
CCDNS1449-933	CCD_notin_Spring	0.183279517630385	0.0620282035306768	0.100756678914496	0.0697418104465721
CCDNS1449-934	CCD_notin_Spring	0.16884109961971	0.0762758732412632	0.11977743742337	0.0900114775934743
CCDNS1449-935	CCD_notin_Spring	0.181223764407107	0.0851527683973399	0.0948943805355883	0.101420168523693
CCDNS1449-936	CCD_notin_Spring	0.177331690427133	0.107334175724826	0.093761721080122	0.11922501968955
CCDNS1449-937	CCD_notin_Spring	0.208498530991365	0.0868772294364885	0.0993342097465632	0.0954388416555291
CCDNS1449-938	CCD_notin_Spring	0.178967893555505	0.0615857191367207	0.103627058547441	0.0647439609186565
CCDNS1449-939	CCD_notin_Spring	0.158321228397921	0.0579183235054549	0.1045362726159	0.0701628516851803
CCDNS1449-94	CCD_notin_Spring	0.148970892494549	0.0348756363881649	0.092567205582813	0.0419261879205985
CCDNS1449-940	CCD_notin_Spring	0.169448680007667	0.0846511765077208	0.0767934712620929	0.0990079734818818
CCDNS1449-941	CCD_notin_Spring	0.263566593319689	0.125865089363504	0.143668830773363	0.140219905677131
CCDNS1449-942	CCD_notin_Spring	0.165603829842016	0.0408517347495877	0.0930793260117171	0.0525782266101442
CCDNS1449-943	CCD_notin_Spring	0.166786138359327	0.047188938617871	0.114687734334751	0.0590141166878793
CCDNS1449-944	CCD_notin_Spring	0.153305454885675	0.0388146623306697	0.0940736864958871	0.047708906846045
CCDNS1449-945	CCD_notin_Spring	0.200883909249756	0.07974718858924	0.105380460241595	0.0850884669132833
CCDNS1449-946	CCD_notin_Spring	0.142734281494775	0.106424076977572	0.0594875158377209	0.135616259092795
CCDNS1449-947	CCD_notin_Spring	0.203087016146137	0.068238974720718	0.12081736163382	0.0762723106998999
CCDNS1449-948	CCD_notin_Spring	0.157915570943462	0.0358114291958882	0.0871064956285725	0.0403214502909007
CCDNS1449-949	CCD_notin_Spring	0.175106206748799	0.0412741646237814	0.0708580712724708	0.0588788043657363
CCDNS1449-95	CCD_notin_Spring	0.329731158441836	0.154963490871834	0.155114520628742	0.143491266412029
CCDNS1449-950	CCD_notin_Spring	0.187167223152146	0.0400031283622217	0.113997644196141	0.0505764908490176
CCDNS1449-951	CCD_notin_Spring	0.146752955470841	0.0353071492840805	0.0918821762982786	0.0420415672437196
CCDNS1449-952	CCD_notin_Spring	0.171486765012003	0.0839454775845715	0.0838618953505223	0.0817722774961496
CCDNS1449-953	CCD_notin_Spring	0.207491333765128	0.0899998326008945	0.120075879510193	0.0952446750922418
CCDNS1449-954	CCD_notin_Spring	0.148917057264395	0.0554125605341637	0.0850433230996754	0.0623086645494149
CCDNS1449-955	CCD_notin_Spring	0.164061052760721	0.0510438997938895	0.0950689740392141	0.0554834045249688
CCDNS1449-956	CCD_notin_Spring	0.176150332464787	0.0816232214967991	0.0639301356719586	0.0952450311234827
CCDNS1449-957	CCD_notin_Spring	0.173998772454134	0.0513559973312986	0.0815714907506961	0.0583007964693506
CCDNS1449-958	CCD_notin_Spring	0.17750043923655	0.0866137422623167	0.102120495101903	0.105756495371223
CCDNS1449-959	CCD_notin_Spring	0.171181265895589	0.0572811728959386	0.105993739767758	0.065711016614645
CCDNS1449-96	CCD_notin_Spring	0.212330064376449	0.128525085086598	0.133596342772708	0.140200368141936
CCDNS1449-960	CCD_notin_Spring	0.150464898863777	0.0310882897506981	0.097420924039498	0.0369049556567142
CCDNS1449-961	CCD_notin_Spring	0.16234379509942	0.0351933049513281	0.0881031465336081	0.0424773867563429
CCDNS1449-962	CCD_notin_Spring	0.180856164130641	0.0721513371832744	0.0359398196449109	0.101394823597419
CCDNS1449-963	CCD_notin_Spring	0.198696003251281	0.0855644986515195	0.116672929555394	0.104718234864496
CCDNS1449-964	CCD_notin_Spring	0.155404954018992	0.0487451298734416	0.0893786936144169	0.0531343696881836
CCDNS1449-965	CCD_notin_Spring	0.188234379228126	0.10507125611844	0.125156142430257	0.12968655016861
CCDNS1449-966	CCD_notin_Spring	0.146996909073712	0.0500630704113875	0.126862039777413	0.0592168521273504
CCDNS1449-967	CCD_notin_Spring	0.181093898943618	0.0642668847494738	0.0991431429354074	0.0625396479239185
CCDNS1449-968	CCD_notin_Spring	0.162565464546854	0.0497618995141398	0.103749366501214	0.0584972954483022
CCDNS1449-969	CCD_notin_Spring	0.14413862961535	0.0296335083551572	0.108663206237853	0.0417005695564743
CCDNS1449-97	CCD_notin_Spring	0.196731969207009	0.110925294985924	0.115230080497014	0.115090369978239
CCDNS1449-970	CCD_notin_Spring	0.19322380229881	0.0701820694462665	0.0990431494989992	0.0720552241855634
CCDNS1449-971	CCD_notin_Spring	0.147455228793982	0.0312352420407055	0.111260883772741	0.0374005905737794
CCDNS1449-972	CCD_notin_Spring	0.193273768162307	0.0438239925447363	0.109746204835932	0.0510580720246375
CCDNS1449-973	CCD_notin_Spring	0.178886151944031	0.0543342641173089	0.116781686232038	0.0759966954980625
CCDNS1449-974	CCD_notin_Spring	0.162574605422605	0.0567220533941645	0.104740558674918	0.0824952488433253
CCDNS1449-975	CCD_notin_Spring	0.172535082058378	0.0994687970041454	0.117423343944017	0.0971974223565498
CCDNS1449-976	CCD_notin_Spring	0.156297449226635	0.0499298145730493	0.110164915043942	0.0652999888769958
CCDNS1449-977	CCD_notin_Spring	0.164869878608361	0.0386500670798294	0.102977728632598	0.0492812010595627
CCDNS1449-978	CCD_notin_Spring	0.208198012246011	0.0866552482803743	0.115897917274723	0.0960136614786357
CCDNS1449-979	CCD_notin_Spring	0.175519803258832	0.0774452015406391	0.0889006093749171	0.0807856548486151
CCDNS1449-98	CCD_notin_Spring	0.252452117004799	0.179608684129287	0.142209805596305	0.245901592017753
CCDNS1449-980	CCD_notin_Spring	0.157591497095369	0.0426974892051805	0.0985054374905099	0.0501517890841345
CCDNS1449-981	CCD_notin_Spring	0.216262524181693	0.105474306962978	0.115096444053142	0.109166800159035
CCDNS1449-982	CCD_notin_Spring	0.174541931498791	0.0588341443422022	0.0943726385267893	0.0726710447127757
CCDNS1449-983	CCD_notin_Spring	0.156529709963177	0.100972471007779	0.0525709538710238	0.0772858515320162
CCDNS1449-984	CCD_notin_Spring	0.145214913704903	0.137029839074203	0.0825972506339394	0.100993774948516
CCDNS1449-985	CCD_notin_Spring	0.128957000615664	0.0803894237465967	0.0809856685420338	0.0724984402014805
CCDNS1449-986	CCD_notin_Spring	0.121827446319977	0.056152367858623	0.0720767170645447	0.0794172529862536
CCDNS1449-987	CCD_notin_Spring	0.142884765265957	0.0681235561329929	0.0881272662328278	0.0727552236832845
CCDNS1449-988	CCD_notin_Spring	0.235441831310069	0.113160267782938	0.0884156772777474	0.120219617211061
CCDNS1449-989	CCD_notin_Spring	0.17114631847152	0.108514761003634	0.106596231035313	0.131806397178216
CCDNS1449-99	CCD_notin_Spring	0.17053002841034	0.118271365389829	0.0983801366605309	0.129669223684045
CCDNS1449-990	CCD_notin_Spring	0.127866494069657	0.0438615429894632	0.0741052020133446	0.0561889897973987
CCDNS1449-991	CCD_notin_Spring	0.141701574157225	0.0605283552125676	0.0859298060356061	0.0686962286719277
CCDNS1449-992	CCD_notin_Spring	0.168303739572286	0.040809428285543	0.113185483113972	0.0405105199496968
CCDNS1449-993	CCD_notin_Spring	0.137432816239864	0.0306284403643307	0.0777408506374686	0.036690865380881
CCDNS1449-994	CCD_notin_Spring	0.176555868452299	0.0849953961423937	0.0903060250658491	0.0919788030544993
CCDNS1449-995	CCD_notin_Spring	0.17111323960186	0.0999465581652472	0.0928785136678766	0.113663430185628
CCDNS1449-996	CCD_notin_Spring	0.206596184809267	0.0991360777987522	0.123024767246041	0.106804224856338
CCDNS1449-997	CCD_notin_Spring	0.186515270098335	0.103595077624075	0.110372416311055	0.117069065841745
CCDNS1449-998	CCD_notin_Spring	0.219633796340883	0.0918016491695715	0.121973823985023	0.11755206995338
CCDNS1449-999	CCD_notin_Spring	0.170248865805415	0.0663627915669159	0.0981946607081585	0.075066359903228
