# Supplementary material for: Landscape of the Epstein-Barr virus-host chromatin interactome and gene regulation
Source: EMBO J. 2025 May 27;44(13):3872–915. doi: 10.1038/s44318-025-00466-5 (PMC12216251; doi:10.1038/s44318-025-00466-5)
Supplement: Supplementary file 12 — Source data Fig. 5 [file 44318_2025_466_MOESM12_ESM.zip › Figure 5/5O/Fig5O_A.CCD_in_Spring.csv]

CCDID	CCD_type	EBVRNA_read_RPKM	CTCF_read_RPKM	EBVRNA_PET_RPKM	CTCF_PET_RPKM
CCDIS1179-1	CCD_in_Spring	0.155925729664028	0.132524050162843	0.0806426573575285	0.121832398608108
CCDIS1179-10	CCD_in_Spring	0.169643961648459	0.132135344765891	0.109614409333135	0.144605471934892
CCDIS1179-100	CCD_in_Spring	0.163028771184959	0.06894740540582	0.0959012361771581	0.0821722096750662
CCDIS1179-1000	CCD_in_Spring	0.162600607566142	0.046772252939788	0.112278080243678	0.0523125939034707
CCDIS1179-1001	CCD_in_Spring	0.205158197144501	0.0805249922796834	0.106747110631994	0.0784600075164417
CCDIS1179-1002	CCD_in_Spring	0.228796217634666	0.0582659271015587	0.136389449048261	0.0826365887125134
CCDIS1179-1003	CCD_in_Spring	0.157878560299725	0.0386845108305558	0.103085401651286	0.047707572905465
CCDIS1179-1004	CCD_in_Spring	0.15652491118622	0.0526469766051514	0.0915530346624141	0.0610415484663362
CCDIS1179-1005	CCD_in_Spring	0.241437639070664	0.0825433202581774	0.115739766298526	0.0844237876716802
CCDIS1179-1006	CCD_in_Spring	0.154485574283339	0.0355445007617255	0.0980363368641112	0.0390045825623747
CCDIS1179-1007	CCD_in_Spring	0.172517877996379	0.0480051241441138	0.028622150565086	0.0697294677766547
CCDIS1179-1008	CCD_in_Spring	0.162559047208658	0.0414699649873581	0.0973813614727086	0.0398071933235497
CCDIS1179-1009	CCD_in_Spring	0.153725648179016	0.0413360309596644	0.100828642268338	0.0502103051445521
CCDIS1179-101	CCD_in_Spring	0.154432111965731	0.0553704061375788	0.104236726314514	0.0521749029152227
CCDIS1179-1010	CCD_in_Spring	0.1580829391726	0.0468401889599363	0.100782235681179	0.0638945576532051
CCDIS1179-1011	CCD_in_Spring	0.1400399670113	0.0404433187074595	0.103421048194103	0.0548498998090857
CCDIS1179-1012	CCD_in_Spring	0.147467413971921	0.0572678753878007	0.0790951282447903	0.0630143344054902
CCDIS1179-1013	CCD_in_Spring	0.199950952562325	0.0631999353711665	0.107283841301328	0.0735101584904159
CCDIS1179-1014	CCD_in_Spring	0.184644146344414	0.0707156348126737	0.121752880938358	0.0979432734933732
CCDIS1179-1015	CCD_in_Spring	0.164607436909984	0.0473141131503245	0.103711229187839	0.0541061753121536
CCDIS1179-1016	CCD_in_Spring	0.20540196211373	0.0743480304074283	0.109653005461553	0.0827614055516728
CCDIS1179-1017	CCD_in_Spring	0.148676175129156	0.111450714367214	0.106851906780019	0.112524593375128
CCDIS1179-1018	CCD_in_Spring	0.210184702160477	0.11050718909209	0.0994642032233227	0.146612876424911
CCDIS1179-1019	CCD_in_Spring	0.220731104358531	0.160995890143045	0.111284920837853	0.214196371207971
CCDIS1179-102	CCD_in_Spring	0.159239943968123	0.0387303363645232	0.108576146341222	0.0490403605267657
CCDIS1179-1020	CCD_in_Spring	0.153352101894922	0.129986455861499	0.109800625638508	0.137742563217865
CCDIS1179-1021	CCD_in_Spring	0.216129515015407	0.109559345568861	0.110186896941506	0.113176858986176
CCDIS1179-1022	CCD_in_Spring	0.223763687685795	0.210737986864973	0.0879665749757384	0.220822146601595
CCDIS1179-1023	CCD_in_Spring	0.189861640860584	0.0826458056655244	0.116911912186333	0.0903026192510878
CCDIS1179-1024	CCD_in_Spring	0.159404490122999	0.0601312619956699	0.0944407193971458	0.0707063562855926
CCDIS1179-1025	CCD_in_Spring	0.187968674285264	0.100556165928508	0.100041930593672	0.109174712083665
CCDIS1179-1026	CCD_in_Spring	0.156641947244173	0.114411754538799	0.0818233182034898	0.111698294861515
CCDIS1179-1027	CCD_in_Spring	0.198896231669635	0.143633195290453	0.149397393451907	0.148588299426793
CCDIS1179-1028	CCD_in_Spring	0.213919256443104	0.14582973742352	0.0994965739943532	0.16988821396484
CCDIS1179-1029	CCD_in_Spring	0.13435057363563	0.0621536986666347	0.0867783139671959	0.066338964879336
CCDIS1179-103	CCD_in_Spring	0.15830054844773	0.044265471223731	0.0821104398905294	0.060124734365399
CCDIS1179-1030	CCD_in_Spring	0.204664350457805	0.07561411962266	0.10041496509717	0.0715987995572548
CCDIS1179-1031	CCD_in_Spring	0.149326109829733	0.0676001680776599	0.0747409754952913	0.0787700740210509
CCDIS1179-1032	CCD_in_Spring	0.193619838956796	0.119802743118549	0.0918014786219557	0.131063454877383
CCDIS1179-1033	CCD_in_Spring	0.152496245461244	0.042317044087358	0.0871457594952694	0.0496700298930569
CCDIS1179-1034	CCD_in_Spring	0.202395421877314	0.108128293314239	0.107872381135926	0.113673057613489
CCDIS1179-1035	CCD_in_Spring	0.110282922677569	0.0711321753521994	0.0770664542461767	0.0903870724190054
CCDIS1179-1036	CCD_in_Spring	0.184208851608477	0.0585560784793441	0.100577942714277	0.0608234701281471
CCDIS1179-1037	CCD_in_Spring	0.187129409260485	0.058867756374978	0.1029489507572	0.0724957062509201
CCDIS1179-1038	CCD_in_Spring	0.196736302022487	0.125294271007108	0.102162083659535	0.147808883610902
CCDIS1179-1039	CCD_in_Spring	0.160448752545879	0.0540939268232487	0.0883210853830609	0.0604559993675069
CCDIS1179-104	CCD_in_Spring	0.158503264550947	0.0541859638895756	0.102449259205696	0.0584339995834536
CCDIS1179-1040	CCD_in_Spring	0.162637771769469	0.0998247677192227	0.0947022573111659	0.116686504027792
CCDIS1179-1041	CCD_in_Spring	0.170377973446181	0.06216012096992	0.0703770740314629	0.0955535347494156
CCDIS1179-1042	CCD_in_Spring	0.227377018390863	0.0805974518093651	0.166398643610114	0.107447162822798
CCDIS1179-1043	CCD_in_Spring	0.158528948461782	0.0641135685043362	0.0997254198564331	0.081455617901617
CCDIS1179-1044	CCD_in_Spring	0.25221219953422	0.116808852930422	0.105732147032206	0.136409929249738
CCDIS1179-1045	CCD_in_Spring	0.190074241510772	0.168921569319718	0.119134865791415	0.192551185260581
CCDIS1179-1046	CCD_in_Spring	0.212752902297157	0.0852107886637874	0.107167968832056	0.0975620297895193
CCDIS1179-1047	CCD_in_Spring	0.199006077568814	0.103760061001198	0.137737003283933	0.150717660000653
CCDIS1179-1048	CCD_in_Spring	0.244789694669616	0.0807655296421148	0.146819187538822	0.0971003955253078
CCDIS1179-1049	CCD_in_Spring	0.20233514335069	0.0413078318374585	0.101316568096516	0.0477301081065105
CCDIS1179-105	CCD_in_Spring	0.180257858619528	0.11606308540242	0.0989589412598182	0.138012888153899
CCDIS1179-1050	CCD_in_Spring	0.226706727964527	0.078337672833424	0.106680632025352	0.0855420497883846
CCDIS1179-1051	CCD_in_Spring	0.168254462011439	0.0606242777249314	0.120286666056557	0.0716367802658646
CCDIS1179-1052	CCD_in_Spring	0.173949517423236	0.0603094993305212	0.102862086950319	0.0735304289606309
CCDIS1179-1053	CCD_in_Spring	0.216475076752984	0.100173482284727	0.132665803594111	0.124345749023309
CCDIS1179-1054	CCD_in_Spring	0.163982299648607	0.0422701451112406	0.119108539527894	0.0579284257923421
CCDIS1179-1055	CCD_in_Spring	0.165566859149063	0.0346508311080099	0.116959915126423	0.0376211902627691
CCDIS1179-1056	CCD_in_Spring	0.196081849522666	0.124619708612571	0.0963224579570431	0.123195213537214
CCDIS1179-1057	CCD_in_Spring	0.224229995519311	0.150011463937413	0.104657836009503	0.184586117536637
CCDIS1179-1058	CCD_in_Spring	0.203310875735814	0.148967465364625	0.127673611913303	0.1703558737786
CCDIS1179-1059	CCD_in_Spring	0.165373946898665	0.0886048218822	0.0896924525186934	0.154184425916239
CCDIS1179-106	CCD_in_Spring	0.180841000756605	0.39081276876454	0.160532081160041	0.708568385555101
CCDIS1179-1060	CCD_in_Spring	0.18041932710231	0.110288153270056	0.107702215811361	0.10931457684198
CCDIS1179-1061	CCD_in_Spring	0.19770450991445	0.130865059867551	0.107790445802283	0.142444707788488
CCDIS1179-1062	CCD_in_Spring	0.208996646658874	0.220928344457554	0.0945847285990289	0.240878847470648
CCDIS1179-1063	CCD_in_Spring	0.142781533099773	0.0862750419243517	0.0914046881777641	0.133690685648353
CCDIS1179-1064	CCD_in_Spring	0.174103901164534	0.106610458460091	0.0840237309465677	0.106605493077341
CCDIS1179-1065	CCD_in_Spring	0.134050171282819	0.0563611872894917	0.0884039260922649	0.0760840286351006
CCDIS1179-1066	CCD_in_Spring	0.115110644318831	0.0284418759723043	0.0815818970488962	0.0432493277468027
CCDIS1179-1067	CCD_in_Spring	0.118706364450042	0.0334343868065969	0.0839583957083788	0.0392131980005987
CCDIS1179-1068	CCD_in_Spring	0.155606855149036	0.0666444161112129	0.0923217807191668	0.0712969209002336
CCDIS1179-1069	CCD_in_Spring	0.147097650590909	0.0773666477953954	0.0819468823428243	0.0852884593704713
CCDIS1179-107	CCD_in_Spring	0.212780886480538	0.13019862991507	0.0933960272033067	0.167290706509462
CCDIS1179-1070	CCD_in_Spring	0.165832227749435	0.0629075466501952	0.0955670886172843	0.0667313926028334
CCDIS1179-1071	CCD_in_Spring	0.178264881005297	0.222328861358631	0.0623767729973056	0.286676753811169
CCDIS1179-1072	CCD_in_Spring	0.123338051666817	0.0348085833700121	0.0833392323142866	0.0381499373057919
CCDIS1179-1073	CCD_in_Spring	0.172589439058135	0.0847789409028536	0.0896214323877103	0.0923874269437387
CCDIS1179-1074	CCD_in_Spring	0.184212311507854	0.168277583377723	0.0932444486927818	0.196161436188105
CCDIS1179-1075	CCD_in_Spring	0.795987185292745	0.176553525702059	0.126781076938874	0.212011774534267
CCDIS1179-1076	CCD_in_Spring	0.221358776989798	0.0899440527534598	0.107282476840408	0.113789536485276
CCDIS1179-1077	CCD_in_Spring	0.148486899062323	0.0618773314096634	0.0973749317386771	0.0802584430999236
CCDIS1179-1078	CCD_in_Spring	0.180420188052171	0.125015029658495	0.104352181507901	0.136632147442785
CCDIS1179-1079	CCD_in_Spring	0.181689967478926	0.101981607953763	0.0904876265014963	0.129493521377282
CCDIS1179-108	CCD_in_Spring	0.186594087527696	0.156030495046066	0.109140032868809	0.178630922680688
CCDIS1179-1080	CCD_in_Spring	0.159252248258597	0.0585068326160676	0.0978218599675391	0.0667308144774807
CCDIS1179-1081	CCD_in_Spring	0.13804312000072	0.0567775803181511	0.0654177891798206	0.0658485849366255
CCDIS1179-1082	CCD_in_Spring	0.176368292181173	0.0473606073928503	0.100704217949343	0.0625247148308866
CCDIS1179-1083	CCD_in_Spring	0.206321258667076	0.0897558755854307	0.0957431505766502	0.114561808817774
CCDIS1179-1084	CCD_in_Spring	0.164230084408225	0.0625026536731339	0.0736860936447702	0.0809627167362156
CCDIS1179-1085	CCD_in_Spring	0.155356452018244	0.0585466440671203	0.140732836105118	0.0772808024469871
CCDIS1179-1086	CCD_in_Spring	0.172844758471081	0.0709088991589168	0.104297451090158	0.0852953245670621
CCDIS1179-1087	CCD_in_Spring	0.133245554583628	0.0585928791326437	0.12622463846893	0.0846441146884526
CCDIS1179-1088	CCD_in_Spring	0.145121344924343	0.0559815837380888	0.082852766838234	0.0687157789632206
CCDIS1179-1089	CCD_in_Spring	0.222208105924741	0.144305621342523	0.116253188472051	0.188140460802979
CCDIS1179-109	CCD_in_Spring	0.197339151540628	0.156897319549875	0.117766529999574	0.15745220492409
CCDIS1179-1090	CCD_in_Spring	0.154802609118901	0.0707821630792939	0.092405541314505	0.0859943397293125
CCDIS1179-1091	CCD_in_Spring	0.175868260148957	0.0620285664643579	0.103125898398831	0.0676477469209832
CCDIS1179-1092	CCD_in_Spring	0.183841022325125	0.0713858800415783	0.110952763300659	0.0755679344209835
CCDIS1179-1093	CCD_in_Spring	0.166995863633876	0.0356290470625569	0.0948391254659265	0.0492585092992468
CCDIS1179-1094	CCD_in_Spring	0.146789870536774	0.0353562302878676	0.10051033401982	0.0505120575352433
CCDIS1179-1095	CCD_in_Spring	0.205081062860167	0.0586277385861438	0.144845636418588	0.0834038488233088
CCDIS1179-1096	CCD_in_Spring	0.196619556030635	0.0883194357551228	0.0992826561924665	0.093250416262366
CCDIS1179-1097	CCD_in_Spring	0.169373841188653	0.0793843558923053	0.100746059899452	0.086592979524574
CCDIS1179-1098	CCD_in_Spring	0.196070436573083	0.101356471776368	0.0886334329905291	0.129535705075147
CCDIS1179-1099	CCD_in_Spring	0.151290698107579	0.0364626980118289	0.113706948865138	0.046274067879062
CCDIS1179-11	CCD_in_Spring	0.17938783923221	0.143929252112445	0.096909652185006	0.162918168232511
CCDIS1179-110	CCD_in_Spring	0.13396336153581	0.0699273582881532	0.0705130655866319	0.0781024184224501
CCDIS1179-1100	CCD_in_Spring	0.153096957313331	0.0360037679737593	0.101703852074833	0.0453229931834695
CCDIS1179-1101	CCD_in_Spring	0.169854428874606	0.0656384480270472	0.0992755242721127	0.0710178111056297
CCDIS1179-1102	CCD_in_Spring	0.18715463230119	0.105979186722169	0.102451897103112	0.126274971871737
CCDIS1179-1103	CCD_in_Spring	0.346874201334497	0.127658312784228	0.125587874190322	0.180793357110428
CCDIS1179-1104	CCD_in_Spring	0.163014000841858	0.0902782775904015	0.120181448827695	0.1275305352593
CCDIS1179-1105	CCD_in_Spring	0.190960462492092	0.0870478665346379	0.115662086757934	0.0956215253759355
CCDIS1179-1106	CCD_in_Spring	0.213625982991203	0.0764488577611664	0.11337784544142	0.072137138151856
CCDIS1179-1107	CCD_in_Spring	0.15290213900368	0.0541905979739478	0.0992268464335992	0.0554498753939549
CCDIS1179-1108	CCD_in_Spring	0.297919670163209	0.148268796568475	0.150375345222545	0.170382185861761
CCDIS1179-1109	CCD_in_Spring	0.210999776717471	0.119224400102669	0.117557924832663	0.143885058618615
CCDIS1179-111	CCD_in_Spring	0.141495138672166	0.114195185579913	0.0974170208366968	0.125189800979514
CCDIS1179-1110	CCD_in_Spring	0.148297335272599	0.0575521561901917	0.103696676352589	0.0609451933674524
CCDIS1179-1111	CCD_in_Spring	0.158362995794585	0.0720515811059028	0.0966688627297207	0.078687478795516
CCDIS1179-1112	CCD_in_Spring	0.140656706454359	0.0528711775442645	0.116256807994906	0.0778614059089249
CCDIS1179-1113	CCD_in_Spring	0.151778656896427	0.0559380711418696	0.0658104132498288	0.0600441781720816
CCDIS1179-1114	CCD_in_Spring	0.137863276082076	0.028300385276714	0.077818535842777	0.0353530897188858
CCDIS1179-1115	CCD_in_Spring	0.149533799907783	0.0351312903454552	0.100156072860245	0.0436681712835842
CCDIS1179-1116	CCD_in_Spring	0.172100346506936	0.0919025368246987	0.105928582394049	0.124788559945227
CCDIS1179-1117	CCD_in_Spring	0.213984261569788	0.147504056770796	0.105369538949451	0.161211162975041
CCDIS1179-1118	CCD_in_Spring	0.173104430946736	0.148188284660816	0.103270400525976	0.158710420899083
CCDIS1179-1119	CCD_in_Spring	0.163455218368084	0.146030138387318	0.0776796910881844	0.240153407848652
CCDIS1179-112	CCD_in_Spring	0.185377395732155	0.0925737655686177	0.102044307580265	0.100508636304208
CCDIS1179-1120	CCD_in_Spring	0.164417899624688	0.129688543487101	0.0928578080822444	0.141154379056893
CCDIS1179-1121	CCD_in_Spring	0.187194020470068	0.104391006619407	0.0832303517812524	0.118050201744212
CCDIS1179-1122	CCD_in_Spring	0.170837015061435	0.0853976240695784	0.101535875117346	0.0847917862550815
CCDIS1179-1123	CCD_in_Spring	0.15283878083156	0.08618273639896	0.0889698516260967	0.109758555887118
CCDIS1179-1124	CCD_in_Spring	0.145978698892238	0.070763311254738	0.0859894551129475	0.0645620545302883
CCDIS1179-1125	CCD_in_Spring	0.171210733698944	0.0636132683110085	0.0874773638774473	0.0651853681572214
CCDIS1179-1126	CCD_in_Spring	0.206763164336186	0.0870553222802448	0.0935346998823337	0.0933720622533868
CCDIS1179-1127	CCD_in_Spring	0.174574312525749	0.0790129072977722	0.103569415643534	0.0919554148635007
CCDIS1179-1128	CCD_in_Spring	0.182139381916745	0.116361844245253	0.0972062195141325	0.12261030507603
CCDIS1179-1129	CCD_in_Spring	0.158750002240397	0.0904006387079318	0.0844698786192859	0.0876554208362993
CCDIS1179-113	CCD_in_Spring	0.160932908104032	0.0854228115446081	0.131222639821792	0.0931769681475911
CCDIS1179-1130	CCD_in_Spring	0.182021012348371	0.124032964435305	0.1103720155367	0.134090227177715
CCDIS1179-1131	CCD_in_Spring	0.208232583200084	0.0767198384948524	0.0979668655556026	0.0880896496842584
CCDIS1179-1132	CCD_in_Spring	0.136660457327031	0.0339987577765033	0.0959902943942429	0.0407133310800434
CCDIS1179-1133	CCD_in_Spring	0.186537388007338	0.0871845714062379	0.107013971948326	0.112393320858611
CCDIS1179-1134	CCD_in_Spring	0.198555640411448	0.0823503873998103	0.112908377421868	0.0848967842716187
CCDIS1179-1135	CCD_in_Spring	0.157608347776533	0.0718053267332846	0.0895853478738597	0.0820403632297034
CCDIS1179-1136	CCD_in_Spring	0.177800200497593	0.115724284285063	0.0867581406367554	0.128569625975188
CCDIS1179-1137	CCD_in_Spring	0.235204370917514	0.0917564224831499	0.107913051455773	0.100969426742763
CCDIS1179-1138	CCD_in_Spring	0.218373635827726	0.110780548122657	0.114279007105973	0.134299151405336
CCDIS1179-1139	CCD_in_Spring	0.179312106157483	0.0714210341860844	0.0993254621099593	0.0770015343423674
CCDIS1179-114	CCD_in_Spring	0.175780088733449	0.0793610129231958	0.100326047420525	0.0926216784295843
CCDIS1179-1140	CCD_in_Spring	0.167536930995742	0.0840476831271749	0.0877777382165817	0.103534115677273
CCDIS1179-1141	CCD_in_Spring	0.10707662530404	0.0419489578416839	0.0457757560046466	0.0492222640390928
CCDIS1179-1142	CCD_in_Spring	0.164530452468521	0.0887380342553413	0.0892586371396755	0.114166620572854
CCDIS1179-1143	CCD_in_Spring	0.151782302812057	0.0959214014810627	0.157208968393649	0.146373953565721
CCDIS1179-1144	CCD_in_Spring	0.111373810312358	0.0504243089688564	0.0621680305878741	0.0523905438551375
CCDIS1179-1145	CCD_in_Spring	0.139581537033198	0.0560385590344579	0.0913128977304534	0.0621724421627698
CCDIS1179-1146	CCD_in_Spring	0.121684673752074	0.0313010950918853	0.06283611231268	0.0377834143622672
CCDIS1179-1147	CCD_in_Spring	0.102866463281907	0.0476350002632393	0.052119553022752	0.0480968721713865
CCDIS1179-1148	CCD_in_Spring	0.159935756380761	0.0642223876624033	0.0876165470470249	0.0733198932480325
CCDIS1179-1149	CCD_in_Spring	0.169393493511246	0.0419898279829704	0.0874745119209504	0.0545764044350149
CCDIS1179-115	CCD_in_Spring	0.130754689182109	0.0424173304613114	0.0858824379994984	0.0549994535809681
CCDIS1179-1150	CCD_in_Spring	0.143656034121646	0.031662615835078	0.103786955927087	0.0386338713938564
CCDIS1179-1151	CCD_in_Spring	0.159779868835193	0.0699708627011791	0.107089883072381	0.0897515396693944
CCDIS1179-1152	CCD_in_Spring	0.118232794144062	0.0393454963664979	0.067579655736238	0.0400387884919797
CCDIS1179-1153	CCD_in_Spring	0.149262326736523	0.0721489253304165	0.0739873726312072	0.0864321053331702
CCDIS1179-1154	CCD_in_Spring	0.141754946277382	0.0560139801072042	0.0845217718213142	0.0605114469029758
CCDIS1179-1155	CCD_in_Spring	0.169239027101221	0.0527134649831134	0.100912924144906	0.0741210192067546
CCDIS1179-1156	CCD_in_Spring	0.174047956809071	0.0499751400990121	0.102426278113573	0.0712227066300907
CCDIS1179-1157	CCD_in_Spring	0.131598192513295	0.0415995328145968	0.0854256510882741	0.0640031429075273
CCDIS1179-1158	CCD_in_Spring	0.135415913702311	0.0362345570944243	0.0978607313656672	0.0475159676931996
CCDIS1179-1159	CCD_in_Spring	0.145529313458192	0.0841555907237722	0.106549338371659	0.104963731684155
CCDIS1179-116	CCD_in_Spring	0.128207892129207	0.153071327230244	0.109043247808346	0.120573884586434
CCDIS1179-1160	CCD_in_Spring	0.140129091231557	0.0921141411708102	0.0844451290711307	0.0979857644941244
CCDIS1179-1161	CCD_in_Spring	0.145087286501177	0.0331318764225871	0.0853403919836975	0.0413385348962402
CCDIS1179-1162	CCD_in_Spring	0.143626353985489	0.031597988912066	0.0847012263354427	0.0433880708755368
CCDIS1179-1163	CCD_in_Spring	0.164219380753154	0.0956620481420941	0.132347631129394	0.13031117822713
CCDIS1179-1164	CCD_in_Spring	0.134220804118671	0.0920468299629444	0.0856520281619881	0.142828295283093
CCDIS1179-1165	CCD_in_Spring	0.147824901952224	0.0231480879415851	0.105668585640449	0.0338545550812191
CCDIS1179-1166	CCD_in_Spring	0.137899675746746	0.0237430933784739	0.0849509967719331	0.0392949211149631
CCDIS1179-1167	CCD_in_Spring	0.12569998258612	0.0469964877758267	0.084446156584139	0.0883803923781935
CCDIS1179-1168	CCD_in_Spring	0.174386184797037	0.104555183594468	0.097770961138238	0.117512417569017
CCDIS1179-1169	CCD_in_Spring	0.146500199233634	0.0467067173061634	0.0680698329009002	0.0544023077035063
CCDIS1179-117	CCD_in_Spring	0.135371793311732	0.0772363096863093	0.132145469890995	0.0994603947922858
CCDIS1179-1170	CCD_in_Spring	0.222687069667612	0.157766792193064	0.0784374157104974	0.129829827351674
CCDIS1179-1171	CCD_in_Spring	0.178782512141705	0.0791920192061712	0.111091183553354	0.0772494325907498
CCDIS1179-1172	CCD_in_Spring	0.138267351288705	0.0686571805696173	0.0957536891733014	0.0840309831857317
CCDIS1179-1173	CCD_in_Spring	0.152947430116291	0.0687536958116325	0.108585317395438	0.0861963021750321
CCDIS1179-1174	CCD_in_Spring	0.176209283370575	0.0682366631583431	0.0783957148715743	0.0877293357374815
CCDIS1179-1175	CCD_in_Spring	0.141473976020498	0.071206413105723	0.0874671184351518	0.0845196323607186
CCDIS1179-1176	CCD_in_Spring	0.0687084021113252	0.0444666331579199	0.0366878609240043	0.0405937307478062
CCDIS1179-1177	CCD_in_Spring	0.173717662749708	0.0780884628641666	0.0925410601546667	0.0947249307782655
CCDIS1179-1178	CCD_in_Spring	0.150442732851506	0.0694499972647713	0.0821720176126136	0.0778621680436096
CCDIS1179-1179	CCD_in_Spring	0.136338990927369	0.0411481689213213	0.0999465819117335	0.0500496888129194
CCDIS1179-118	CCD_in_Spring	0.153980595752574	0.0526504640137296	0.0975091276320325	0.0654763393327163
CCDIS1179-119	CCD_in_Spring	0.168940973506566	0.0824357497968031	0.11532037667543	0.12058480560594
CCDIS1179-12	CCD_in_Spring	0.198270731963312	0.107660488527764	0.0901035795083427	0.106946836403339
CCDIS1179-120	CCD_in_Spring	0.146090991499641	0.0557362699194193	0.0857514118288232	0.0551704239944326
CCDIS1179-121	CCD_in_Spring	0.177618830920618	0.0649671804038193	0.0589064552582916	0.128662601383607
CCDIS1179-122	CCD_in_Spring	0.185400802152848	0.119781817427571	0.1197739342362	0.15506049797334
CCDIS1179-123	CCD_in_Spring	0.180475651388734	0.0768638591717345	0.0990172119577451	0.0810461139688959
CCDIS1179-124	CCD_in_Spring	0.187084849405862	0.105259526303348	0.0973865769254154	0.12529966666514
CCDIS1179-125	CCD_in_Spring	0.201638355820026	0.107990854742221	0.0852196628918328	0.139143627286822
CCDIS1179-126	CCD_in_Spring	0.139704831396312	0.0513336265567159	0.054662172092594	0.0491683411640982
CCDIS1179-127	CCD_in_Spring	0.27085601956669	0.110672295287827	0.103041229360253	0.0992916692670534
CCDIS1179-128	CCD_in_Spring	0.165358480595657	0.0466702889224109	0.130693977025672	0.08455196235341
CCDIS1179-129	CCD_in_Spring	0.15375228340832	0.0488867213746804	0.105499254248106	0.0552667645520495
CCDIS1179-13	CCD_in_Spring	0.14284881119293	0.100977106559529	0.07072817064052	0.0980234055527483
CCDIS1179-130	CCD_in_Spring	0.16161483973597	0.06001625872617	0.097925372490243	0.0623280490112913
CCDIS1179-131	CCD_in_Spring	0.15604748186983	0.0359482913407369	0.0906533494124524	0.0425080006822019
CCDIS1179-132	CCD_in_Spring	0.195310060337963	0.101678369245147	0.115740245102064	0.133658464346075
CCDIS1179-133	CCD_in_Spring	0.189346704698555	0.150655063699658	0.0917219124843717	0.149544483747945
CCDIS1179-134	CCD_in_Spring	0.209161153500096	0.232659148697567	0.122908300263987	0.304872720106313
CCDIS1179-135	CCD_in_Spring	0.159891409198213	0.119834211395282	0.0916740094781647	0.125625113167324
CCDIS1179-136	CCD_in_Spring	0.195222687854216	0.169479092498237	0.0995410743576472	0.186069627507556
CCDIS1179-137	CCD_in_Spring	0.258346155350365	0.125122237418253	0.137996558751111	0.187125391351759
CCDIS1179-138	CCD_in_Spring	0.212736932987835	0.125363806474948	0.119358324772777	0.152569144177597
CCDIS1179-139	CCD_in_Spring	0.194842557252467	0.0984430712189139	0.124747749808285	0.11713461999915
CCDIS1179-14	CCD_in_Spring	0.230905430330748	0.137281748036527	0.122469923752886	0.196189084607998
CCDIS1179-140	CCD_in_Spring	0.172662601729759	0.106501205045288	0.0989797001162218	0.128539925764777
CCDIS1179-141	CCD_in_Spring	0.178898041737201	0.0915079302376038	0.098573812664211	0.10448071597281
CCDIS1179-142	CCD_in_Spring	0.250001102123476	0.144742914398528	0.118780016359865	0.17024111861721
CCDIS1179-144	CCD_in_Spring	0.147791741075887	0.250296130226576	0.0905711560411572	0.306707229401307
CCDIS1179-145	CCD_in_Spring	0.16166824006148	0.167802897900296	0.0914985015094172	0.183812344286274
CCDIS1179-146	CCD_in_Spring	0.186378532896759	0.0935129251831973	0.0566289336975648	0.11068676964352
CCDIS1179-147	CCD_in_Spring	0.158965228083888	0.053785000787074	0.106287190117647	0.0597065403707821
CCDIS1179-148	CCD_in_Spring	0.1746942620161	0.127974637408905	0.0969779017110978	0.145006033491215
CCDIS1179-149	CCD_in_Spring	0.194316868412136	0.151123252967518	0.110164265199437	0.168230633042338
CCDIS1179-15	CCD_in_Spring	0.219275137364418	0.196569194864074	0.110111167430299	0.245926281041275
CCDIS1179-150	CCD_in_Spring	0.17989305430595	0.0690230903433243	0.0977386952513987	0.0906575856485373
CCDIS1179-151	CCD_in_Spring	0.188840625647718	0.0954387014844633	0.10437891697552	0.106673522958542
CCDIS1179-152	CCD_in_Spring	0.131039664934796	0.107319843994665	0.164860273480554	0.19129534301612
CCDIS1179-153	CCD_in_Spring	0.224466197840849	0.119315964463248	0.114393521930428	0.145095311630747
CCDIS1179-154	CCD_in_Spring	0.179063366168002	0.100811374796991	0.11453124862459	0.119628044602043
CCDIS1179-155	CCD_in_Spring	0.217953620594282	0.204739313556797	0.106074120559759	0.25793764818551
CCDIS1179-156	CCD_in_Spring	0.17477383505954	0.0982123264679863	0.088969436878526	0.106731928256046
CCDIS1179-157	CCD_in_Spring	0.203153058369307	0.13430074727764	0.107824627900596	0.14605159305422
CCDIS1179-158	CCD_in_Spring	0.18388900664165	0.120000857112117	0.118240039050196	0.132810953079442
CCDIS1179-159	CCD_in_Spring	0.18420083210971	0.106285394268275	0.0781177273083762	0.106798306714307
CCDIS1179-16	CCD_in_Spring	0.24365298654927	0.208810118813877	0.0947809404863992	0.251032797024067
CCDIS1179-160	CCD_in_Spring	0.1791873350097	0.133590407898478	0.109258276738097	0.165175898583835
CCDIS1179-161	CCD_in_Spring	0.159002241824269	0.0830132817209371	0.105416680971497	0.0915528443040504
CCDIS1179-162	CCD_in_Spring	0.231905906114218	0.142529635426343	0.120882552733958	0.14820248034043
CCDIS1179-163	CCD_in_Spring	0.167628430850867	0.0872293477547356	0.110665612256368	0.106039362692612
CCDIS1179-164	CCD_in_Spring	0.152850573541758	0.084902413247449	0.109241891782553	0.0832098417768795
CCDIS1179-165	CCD_in_Spring	0.167353717198589	0.0633142949670389	0.0944475748042963	0.0715469526787951
CCDIS1179-166	CCD_in_Spring	0.173063703131362	0.137219731701155	0.107045589928565	0.15271873065744
CCDIS1179-167	CCD_in_Spring	0.18639565990948	0.136153652010643	0.0979689334340582	0.133109567755537
CCDIS1179-168	CCD_in_Spring	0.173386346883564	0.0849489286027133	0.105098388421887	0.0848700766367296
CCDIS1179-169	CCD_in_Spring	0.201952961776021	0.0721315443090214	0.13175254029615	0.078218384015907
CCDIS1179-17	CCD_in_Spring	0.185325083155601	0.15058267981619	0.0853261631042299	0.158995313797805
CCDIS1179-170	CCD_in_Spring	0.165125167128814	0.0872933205752172	0.14241917535345	0.133268168455886
CCDIS1179-171	CCD_in_Spring	0.154953933229875	0.0338241641452924	0.0997174716606584	0.0456860844797641
CCDIS1179-172	CCD_in_Spring	0.157968893494552	0.0413655391714217	0.124333794226633	0.059270797961704
CCDIS1179-173	CCD_in_Spring	0.181151338287681	0.0683070125005434	0.0982611353273907	0.0718223358890558
CCDIS1179-174	CCD_in_Spring	0.180227386532485	0.0554360921993024	0.100671208966399	0.0569928440656683
CCDIS1179-175	CCD_in_Spring	0.153034889193699	0.0581454985189616	0.0924566781746105	0.0698295901333956
CCDIS1179-176	CCD_in_Spring	0.149493837317564	0.0411659986730795	0.139532109490186	0.0464579197210873
CCDIS1179-177	CCD_in_Spring	0.17597529834756	0.0851371470393887	0.0937561929993835	0.0990083718786007
CCDIS1179-178	CCD_in_Spring	0.197876220300616	0.118837825105434	0.109973450481967	0.133275921624204
CCDIS1179-179	CCD_in_Spring	0.197378408104409	0.105797348856245	0.100412544507752	0.111363086945786
CCDIS1179-18	CCD_in_Spring	0.188988207021827	0.218404691612231	0.10230635784907	0.262874081492382
CCDIS1179-180	CCD_in_Spring	0.178530926247256	0.110113842868207	0.0745605524758625	0.137230866846931
CCDIS1179-181	CCD_in_Spring	0.172314917994134	0.117657559346983	0.120795266662331	0.126223081672967
CCDIS1179-182	CCD_in_Spring	0.147735334393539	0.0283954531226873	0.105643724668031	0.0392231926168942
CCDIS1179-183	CCD_in_Spring	0.173552377659492	0.0629894929799723	0.103601746070648	0.0848570209679426
CCDIS1179-184	CCD_in_Spring	0.143538394383489	0.0370484644108258	0.107183675389281	0.0469481149711977
CCDIS1179-185	CCD_in_Spring	0.148008493260427	0.0451763772542617	0.0952160533715062	0.0526422757059194
CCDIS1179-186	CCD_in_Spring	0.207158067210919	0.0889046730531923	0.0926523678062209	0.0997227498312382
CCDIS1179-187	CCD_in_Spring	0.136266468382317	0.0961454963009725	0.104027101499623	0.151654923864075
CCDIS1179-188	CCD_in_Spring	0.178027529668333	0.142487841096642	0.0926871208213468	0.162265739596169
CCDIS1179-189	CCD_in_Spring	0.14264935008595	0.13154887124171	0.0835283077672372	0.13726952420408
CCDIS1179-19	CCD_in_Spring	0.260462419973587	0.24227840181829	0.113460417524107	0.265548991658516
CCDIS1179-190	CCD_in_Spring	0.196485107148927	0.111163512956966	0.106805506916255	0.114016126625424
CCDIS1179-191	CCD_in_Spring	0.257304368858587	0.119649152767527	0.12069462794848	0.120468933565434
CCDIS1179-192	CCD_in_Spring	0.201909400386822	0.195277775458414	0.117916342381799	0.201389536758546
CCDIS1179-193	CCD_in_Spring	0.124955766514546	0.210501003280463	0.0874633070194582	0.249499670405995
CCDIS1179-194	CCD_in_Spring	0.190434247067434	0.263775894107127	0.114061541550134	0.316746836572388
CCDIS1179-195	CCD_in_Spring	0.218142637372047	0.216623773669112	0.122063371448632	0.252834198032753
CCDIS1179-196	CCD_in_Spring	0.178839270096115	0.102173558217121	0.0905674450085809	0.116491681654311
CCDIS1179-197	CCD_in_Spring	0.163330664668209	0.176668745064313	0.0924046743327607	0.202444244135628
CCDIS1179-198	CCD_in_Spring	0.201626758227743	0.389193525217928	0.0747927510886633	0.566528305369763
CCDIS1179-199	CCD_in_Spring	0.156672452063566	0.209129887086637	0.0942671679029651	0.230149226901196
CCDIS1179-2	CCD_in_Spring	0.199312262923156	0.125999325816608	0.103077331667468	0.140944107438771
CCDIS1179-20	CCD_in_Spring	0.245915013040769	0.228571805924188	0.126204205352123	0.270186049666086
CCDIS1179-200	CCD_in_Spring	0.217831540088994	0.276432069246685	0.147144122960557	0.313420750397121
CCDIS1179-201	CCD_in_Spring	0.184335416817211	0.356519716094049	0.0995313637665053	0.594816658577372
CCDIS1179-202	CCD_in_Spring	0.192977900286922	0.218275422153174	0.114379271325371	0.242106172011722
CCDIS1179-203	CCD_in_Spring	0.157112551165047	0.0605549776858118	0.0990481691705969	0.0638832709254688
CCDIS1179-204	CCD_in_Spring	0.183765013909885	0.0683798749314069	0.106148607010822	0.0674289444604506
CCDIS1179-205	CCD_in_Spring	0.159313481786403	0.041359462032514	0.0941328296612465	0.0433862835305701
CCDIS1179-206	CCD_in_Spring	0.187131646501356	0.0773052414498696	0.101740494555778	0.0783911046476991
CCDIS1179-207	CCD_in_Spring	0.160469495162798	0.0369584489792407	0.113196919033751	0.0387733457637014
CCDIS1179-208	CCD_in_Spring	0.154513824046836	0.0454856376300603	0.109808991415991	0.0630335733905686
CCDIS1179-209	CCD_in_Spring	0.211483276641349	0.161221161443536	0.118034119295871	0.184332980034846
CCDIS1179-21	CCD_in_Spring	0.212966014931315	0.160307852564173	0.118067483525862	0.199775304694869
CCDIS1179-210	CCD_in_Spring	0.201232175157296	0.0888433512233212	0.136793511301473	0.102632912858213
CCDIS1179-211	CCD_in_Spring	0.198596898908543	0.0816872981172425	0.105843578220395	0.091304274821219
CCDIS1179-212	CCD_in_Spring	0.178254103119804	0.104608294905159	0.0965567207846956	0.128012371285158
CCDIS1179-213	CCD_in_Spring	0.146941720802006	0.0720028833821356	0.0683827507850713	0.0844981756671497
CCDIS1179-214	CCD_in_Spring	0.155612511126565	0.091250011679055	0.0813088612372685	0.103365026479786
CCDIS1179-215	CCD_in_Spring	0.205657341237504	0.175459504036973	0.105548850283402	0.189672767652787
CCDIS1179-216	CCD_in_Spring	0.173209546274476	0.182127231600415	0.0953230997792261	0.186253289631327
CCDIS1179-217	CCD_in_Spring	0.174992141499378	0.203965471705363	0.0689468031714959	0.23864066043308
CCDIS1179-218	CCD_in_Spring	0.209749947741195	0.142967588938948	0.109194204765161	0.145668677845248
CCDIS1179-219	CCD_in_Spring	0.201689107576804	0.111777478721098	0.091929455216143	0.127418296038903
CCDIS1179-22	CCD_in_Spring	0.150907335705179	0.062880463936464	0.0724722128316247	0.0619336380396144
CCDIS1179-220	CCD_in_Spring	0.19508721627059	0.18466211393554	0.10798796453136	0.221578682811403
CCDIS1179-221	CCD_in_Spring	0.183172568337208	0.106258467290742	0.0958444861319629	0.131720870486116
CCDIS1179-222	CCD_in_Spring	0.169897107820168	0.145059075919132	0.0833089281431493	0.149860645763902
CCDIS1179-223	CCD_in_Spring	0.192508465167514	0.0985112733356898	0.120437262387232	0.111239644698884
CCDIS1179-224	CCD_in_Spring	0.162853262780226	0.0931013222467547	0.0931749554821477	0.0974823382186303
CCDIS1179-225	CCD_in_Spring	0.177975792070354	0.106791290508357	0.0940829424333964	0.115221390812206
CCDIS1179-226	CCD_in_Spring	0.158998184775289	0.0788775389158799	0.0917000244488275	0.0874164105398737
CCDIS1179-227	CCD_in_Spring	0.186419037260119	0.0791638235925092	0.100316404468061	0.0781085130673915
CCDIS1179-228	CCD_in_Spring	0.171071895679058	0.0682002059128373	0.106212505025549	0.0680469542071119
CCDIS1179-229	CCD_in_Spring	0.165007458452764	0.113465933024198	0.118600724505115	0.126126385861169
CCDIS1179-23	CCD_in_Spring	0.238398611585791	0.276930434609768	0.130274858406904	0.367661321446581
CCDIS1179-230	CCD_in_Spring	0.172847054648691	0.045849285705846	0.108997580525265	0.0504911427918987
CCDIS1179-231	CCD_in_Spring	0.138063860357821	0.0398308545889479	0.102442417775414	0.0533269301274873
CCDIS1179-232	CCD_in_Spring	0.208999708775964	0.0533039977879141	0.122827135383745	0.0662030908271725
CCDIS1179-233	CCD_in_Spring	0.16283736678037	0.0436366050337272	0.0963752321202117	0.0623495832285268
CCDIS1179-234	CCD_in_Spring	0.149753208259113	0.0360656947655668	0.117291768048708	0.0448629236756986
CCDIS1179-235	CCD_in_Spring	0.177806275288534	0.056498358070114	0.0930159249945052	0.0814848403907422
CCDIS1179-236	CCD_in_Spring	0.158914416963817	0.0558468959006439	0.0770078778239863	0.0673212119146017
CCDIS1179-237	CCD_in_Spring	0.209286198920547	0.0720571384968289	0.121636246366942	0.108123984391077
CCDIS1179-238	CCD_in_Spring	0.16714130355821	0.0505348472768974	0.102336531018643	0.0748627822643882
CCDIS1179-239	CCD_in_Spring	0.192331701064525	0.0447737106208051	0.117715403482109	0.0570177345974348
CCDIS1179-24	CCD_in_Spring	0.206146676472221	0.201874397043411	0.10914396114337	0.231466767781335
CCDIS1179-240	CCD_in_Spring	0.252027335996152	0.113015425507872	0.15347170322199	0.124781040628164
CCDIS1179-241	CCD_in_Spring	0.162787911543571	0.0505385121889404	0.104393971494822	0.061665476124183
CCDIS1179-242	CCD_in_Spring	0.269692562640611	0.109739105264123	0.142412372851573	0.104688582048075
CCDIS1179-243	CCD_in_Spring	0.236376141715185	0.102504593827765	0.122118414283338	0.117209618541641
CCDIS1179-244	CCD_in_Spring	0.181386636852048	0.0523315445932612	0.10829140777241	0.064117497370899
CCDIS1179-245	CCD_in_Spring	0.160690325761105	0.0674136718598303	0.105741816395233	0.0930975190976652
CCDIS1179-246	CCD_in_Spring	0.184616517042388	0.063593786710492	0.0883926943506633	0.0698970444828769
CCDIS1179-247	CCD_in_Spring	0.162819809489317	0.0765592845849366	0.0990002439320545	0.0856882839004417
CCDIS1179-248	CCD_in_Spring	0.190940175795463	0.0671089660104767	0.117056438562594	0.0631795775477306
CCDIS1179-249	CCD_in_Spring	0.160487412182108	0.0581973962931789	0.0986608435579198	0.0637435711961201
CCDIS1179-25	CCD_in_Spring	0.203187237802598	0.187441242212675	0.106235043667507	0.235632613248819
CCDIS1179-250	CCD_in_Spring	0.172356187496805	0.0595195344602528	0.101487303607889	0.0633200035571495
CCDIS1179-251	CCD_in_Spring	0.203080109253383	0.0821256368014983	0.099881239101646	0.0795963380792199
CCDIS1179-252	CCD_in_Spring	0.20831462963677	0.24424574613479	0.106901780242878	0.267781972161153
CCDIS1179-253	CCD_in_Spring	0.217423758324534	0.127060539310868	0.107458478427675	0.161502287374471
CCDIS1179-254	CCD_in_Spring	0.159458354420461	0.0888536652874686	0.0915647925893319	0.116142613134206
CCDIS1179-255	CCD_in_Spring	0.152313002675932	0.202273223669549	0.0849839761842244	0.232605982068309
CCDIS1179-256	CCD_in_Spring	0.21799707675458	0.288013484441842	0.1018970653696	0.374418865567372
CCDIS1179-257	CCD_in_Spring	0.187226732437189	0.268272570642922	0.114729097628109	0.334322582996726
CCDIS1179-258	CCD_in_Spring	0.190086255983815	0.149018050628639	0.105091006569756	0.164488421531672
CCDIS1179-259	CCD_in_Spring	0.143018371558058	0.0603289317373057	0.0838392811194064	0.062338896314863
CCDIS1179-26	CCD_in_Spring	0.208497254817176	0.195728100832114	0.11559825565602	0.238961844496088
CCDIS1179-260	CCD_in_Spring	0.196705839922739	0.0913395483819191	0.104811994029062	0.08700933310562
CCDIS1179-261	CCD_in_Spring	0.190546603082968	0.0852553206856322	0.114423157945513	0.0929095769317931
CCDIS1179-262	CCD_in_Spring	0.196723202490288	0.110752360633249	0.133585649520224	0.161419682869127
CCDIS1179-263	CCD_in_Spring	0.173418931423187	0.0597862335969415	0.0986159310841674	0.065261100740081
CCDIS1179-264	CCD_in_Spring	0.202596788274629	0.0726302389812721	0.0985800469602624	0.135071587213282
CCDIS1179-265	CCD_in_Spring	0.151993930281223	0.0473562346345113	0.106301530132877	0.057325981349238
CCDIS1179-266	CCD_in_Spring	0.158080743056962	0.039690408253365	0.117491568336554	0.0558734201262817
CCDIS1179-267	CCD_in_Spring	0.217405376299373	0.100216225597236	0.122922847417432	0.114474445960111
CCDIS1179-268	CCD_in_Spring	0.213387294387867	0.0842790212089012	0.116500974497422	0.0983275155176001
CCDIS1179-269	CCD_in_Spring	0.17853045036094	0.085794862326219	0.116073945852347	0.103897924615151
CCDIS1179-27	CCD_in_Spring	0.188840771478522	0.132254514832283	0.10954238973247	0.148012135798709
CCDIS1179-270	CCD_in_Spring	0.293246253678124	0.184281055899306	0.117875341946418	0.289644260136207
CCDIS1179-271	CCD_in_Spring	0.174349868110868	0.046745464967167	0.0933790593702542	0.0577198732686285
CCDIS1179-272	CCD_in_Spring	0.167315058086922	0.0407861989471663	0.101483551169878	0.0453179659832202
CCDIS1179-273	CCD_in_Spring	0.208832086570958	0.0634159316485399	0.107257363033772	0.0778197702377485
CCDIS1179-274	CCD_in_Spring	0.180837758600185	0.0762192300580567	0.104357868628365	0.120300031012588
CCDIS1179-275	CCD_in_Spring	0.17061280089444	0.0472214024793538	0.121720551977785	0.0530226833267998
CCDIS1179-276	CCD_in_Spring	0.172723658599859	0.0465072829906853	0.0993827204092315	0.047904446456266
CCDIS1179-277	CCD_in_Spring	0.183984645937619	0.0499316084506958	0.107394025817647	0.0694331273215669
CCDIS1179-278	CCD_in_Spring	0.183893308837279	0.0802398576790266	0.101649534971019	0.0878410351026193
CCDIS1179-279	CCD_in_Spring	0.162363298452045	0.0467536748127106	0.0699461095202717	0.0671574534879404
CCDIS1179-28	CCD_in_Spring	0.15107770232277	0.0835007690555629	0.0695384309954549	0.0932925389613743
CCDIS1179-280	CCD_in_Spring	0.214212416030108	0.100427036038717	0.121566622762075	0.127051200903538
CCDIS1179-281	CCD_in_Spring	0.2478781835098	0.101488819091515	0.123244661492185	0.11437341950676
CCDIS1179-282	CCD_in_Spring	0.223860090975802	0.110773275690504	0.10775128195476	0.112849932344959
CCDIS1179-283	CCD_in_Spring	0.163541267391221	0.0680033785245956	0.104979833693287	0.085887948118761
CCDIS1179-284	CCD_in_Spring	0.181323708095632	0.0930509131808002	0.108590460282	0.119489247623332
CCDIS1179-285	CCD_in_Spring	0.139113561517521	0.082298828613058	0.0927183513897066	0.0919479072514431
CCDIS1179-286	CCD_in_Spring	0.208028382963636	0.13681738616587	0.0994539403564631	0.153868284805747
CCDIS1179-287	CCD_in_Spring	0.150112113508086	0.10297009627736	0.0901446637522137	0.133405944359761
CCDIS1179-288	CCD_in_Spring	0.201530398589582	0.156712660763258	0.0994281050918105	0.182128109599837
CCDIS1179-289	CCD_in_Spring	0.145845012578338	0.110810279562291	0.0943210411797223	0.12894710202652
CCDIS1179-29	CCD_in_Spring	0.202109815889551	0.129011855534233	0.133390051986913	0.160209763502065
CCDIS1179-290	CCD_in_Spring	0.18991568629556	0.15439823768742	0.125393490724384	0.227689476274606
CCDIS1179-291	CCD_in_Spring	0.222107097653673	0.104396512788679	0.0857380537340572	0.1287465978992
CCDIS1179-292	CCD_in_Spring	0.238455981504466	0.218105962344581	0.110765496244747	0.294927049848943
CCDIS1179-293	CCD_in_Spring	0.178637253818884	0.095779126622951	0.103891247941917	0.112575909152477
CCDIS1179-294	CCD_in_Spring	0.14764458024495	0.064473274544983	0.0887897581795404	0.0721988620100778
CCDIS1179-295	CCD_in_Spring	0.19021659780083	0.0950706550282666	0.0951647773748861	0.117772270925537
CCDIS1179-296	CCD_in_Spring	0.144839707719182	0.101478725080495	0.100021263496545	0.108742644561832
CCDIS1179-297	CCD_in_Spring	0.176946422783803	0.0974987177507349	0.11137532739627	0.113387731135784
CCDIS1179-298	CCD_in_Spring	0.244675139596144	0.171444532784095	0.0657559232670986	0.255483412015024
CCDIS1179-299	CCD_in_Spring	0.178092634626928	0.199499116031638	0.0818344329223158	0.260068952895202
CCDIS1179-3	CCD_in_Spring	0.280510583964379	0.158811174938362	0.168805458556792	0.205474756045122
CCDIS1179-30	CCD_in_Spring	0.20746950432016	0.0913275902436806	0.101684465302212	0.135726368052435
CCDIS1179-300	CCD_in_Spring	0.23184498911322	0.173221888246131	0.10981105463717	0.190001278004048
CCDIS1179-301	CCD_in_Spring	0.135175711079594	0.0640171634764592	0.0838623146009097	0.0621511494821471
CCDIS1179-302	CCD_in_Spring	0.147119323378806	0.0691471537887589	0.0821532551276788	0.0711279712925327
CCDIS1179-303	CCD_in_Spring	0.16831852728088	0.0881645344938075	0.0850706686548232	0.0792468331567659
CCDIS1179-304	CCD_in_Spring	0.146728205890937	0.0746794785503066	0.125975620931021	0.102705079392359
CCDIS1179-305	CCD_in_Spring	0.114987197648565	0.0939267016062203	0.0774995774838093	0.0786144833740831
CCDIS1179-306	CCD_in_Spring	0.248147579190358	0.125099287723803	0.119114386863559	0.136282450438153
CCDIS1179-307	CCD_in_Spring	0.141893285254253	0.0642689561485161	0.0863270951079387	0.0725992459264798
CCDIS1179-308	CCD_in_Spring	0.200124009226023	0.100628396123446	0.107197607574417	0.122711621814868
CCDIS1179-309	CCD_in_Spring	0.224992662416932	0.0902987907645225	0.102143404288908	0.108567057792517
CCDIS1179-31	CCD_in_Spring	0.193623115964826	0.217441621415565	0.0869864898582971	0.268098042261202
CCDIS1179-310	CCD_in_Spring	0.156392950499574	0.0411701530195986	0.105201119332032	0.0518276086821982
CCDIS1179-311	CCD_in_Spring	0.163421657541608	0.0783622922907851	0.0891585089576071	0.10156629747553
CCDIS1179-312	CCD_in_Spring	0.150290985619187	0.0450288870914977	0.0952974591106363	0.066253067654132
CCDIS1179-313	CCD_in_Spring	0.172036327909932	0.0800130741286512	0.104821426533061	0.104031392731255
CCDIS1179-314	CCD_in_Spring	0.146010201079744	0.0350078335533352	0.0939884559541827	0.0432571531188184
CCDIS1179-315	CCD_in_Spring	0.17435222676896	0.0761243778376053	0.121074700942253	0.0874611815416689
CCDIS1179-316	CCD_in_Spring	0.196114275420181	0.0863994342865997	0.0993116718425872	0.0890442792584221
CCDIS1179-317	CCD_in_Spring	0.219949968962338	0.0766347765672325	0.108973041762189	0.0872917195656285
CCDIS1179-318	CCD_in_Spring	0.243162643405711	0.0915825527031357	0.115352826267096	0.0929678371291803
CCDIS1179-319	CCD_in_Spring	0.181023031540427	0.0691134044321052	0.10712460193561	0.0797210196184086
CCDIS1179-32	CCD_in_Spring	0.147074323580264	0.0955556974493665	0.0818647465588211	0.0971407536736544
CCDIS1179-320	CCD_in_Spring	0.152562411860952	0.0567824666537363	0.0782460388159831	0.0726062029125885
CCDIS1179-321	CCD_in_Spring	0.177894056991342	0.0644943420602526	0.101507892422509	0.0911984057660569
CCDIS1179-322	CCD_in_Spring	0.203477610312445	0.119227453195847	0.111908170597079	0.172891791950897
CCDIS1179-323	CCD_in_Spring	0.175001071809812	0.113013896508423	0.123919345517716	0.161888360540213
CCDIS1179-324	CCD_in_Spring	0.191450865306892	0.085345892418812	0.113262904434917	0.0927701802435821
CCDIS1179-325	CCD_in_Spring	0.291904153126156	0.138866621508341	0.175990746838552	0.190469781842108
CCDIS1179-326	CCD_in_Spring	0.181630441591015	0.0732130500414141	0.0993220864376864	0.0734677017124964
CCDIS1179-327	CCD_in_Spring	0.157350002229043	0.110567792543585	0.0873381579531379	0.11046002077401
CCDIS1179-328	CCD_in_Spring	0.134497880334752	0.0378902770981129	0.0927452907440836	0.0481716819658271
CCDIS1179-329	CCD_in_Spring	0.174507116888549	0.0589498061310113	0.112601073076305	0.0698352649133094
CCDIS1179-33	CCD_in_Spring	0.210964710063903	0.132102345293646	0.103570869598663	0.12189371341732
CCDIS1179-330	CCD_in_Spring	0.137682486774009	0.0476381815108253	0.0772476152706878	0.0567881216131348
CCDIS1179-331	CCD_in_Spring	0.145684626923375	0.0469660061781612	0.123404999138215	0.0578056224131338
CCDIS1179-332	CCD_in_Spring	0.144209872812237	0.0582758574365027	0.142880261312064	0.0463239202861559
CCDIS1179-333	CCD_in_Spring	0.148532656938406	0.0341767576563907	0.105287246780352	0.0392261137433431
CCDIS1179-334	CCD_in_Spring	0.119267756438056	0.0329732465196454	0.092459713952198	0.0404067678015699
CCDIS1179-335	CCD_in_Spring	0.118727909642067	0.0336781196595888	0.0893794368461913	0.045841423243823
CCDIS1179-336	CCD_in_Spring	0.132013021944592	0.045026936116703	0.0464853475469091	0.0592273518067327
CCDIS1179-337	CCD_in_Spring	0.159266599880033	0.0656572297463277	0.106831008176347	0.0779429675799244
CCDIS1179-338	CCD_in_Spring	0.128459283212245	0.0340709625307648	0.072374368380166	0.0401372502683568
CCDIS1179-339	CCD_in_Spring	0.13699663168461	0.057460435385712	0.0890212721282526	0.0917718251284976
CCDIS1179-34	CCD_in_Spring	0.21234924727807	0.121838159207168	0.112626263602388	0.164278555310602
CCDIS1179-340	CCD_in_Spring	0.179260116631796	0.0719500708094774	0.100867177697861	0.10228798625296
CCDIS1179-341	CCD_in_Spring	0.185281913822115	0.106527209254914	0.101750346318215	0.139452917920818
CCDIS1179-342	CCD_in_Spring	0.185714899850239	0.0776045422516541	0.0999151836900836	0.103108717787796
CCDIS1179-343	CCD_in_Spring	0.155302922244462	0.0641035730601944	0.090624923861657	0.0752479632988364
CCDIS1179-344	CCD_in_Spring	0.123783304628884	0.0430347909582665	0.0992245083831393	0.0500199230239793
CCDIS1179-345	CCD_in_Spring	0.193397429818485	0.0851591212122724	0.104144375679752	0.098325356743945
CCDIS1179-346	CCD_in_Spring	0.17357787266493	0.0690658758112035	0.0939671978698598	0.07696565726319
CCDIS1179-347	CCD_in_Spring	0.16281879780711	0.0957982037261295	0.0922830628280811	0.103581135165136
CCDIS1179-348	CCD_in_Spring	0.174640649905775	0.0870068640293203	0.115856853241191	0.144938830540477
CCDIS1179-349	CCD_in_Spring	0.218343769046938	0.105749026516445	0.116183873320742	0.145197343002531
CCDIS1179-35	CCD_in_Spring	0.215275772642484	0.174414974336905	0.0950539122275929	0.212016540341667
CCDIS1179-350	CCD_in_Spring	0.130341004783902	0.0754383010161861	0.0934935842205542	0.0868874703980693
CCDIS1179-351	CCD_in_Spring	0.218877640690934	0.0786396324555979	0.132475742296006	0.0963025835450795
CCDIS1179-352	CCD_in_Spring	0.125541057529527	0.0453542285100863	0.0784219877481603	0.0525386804242011
CCDIS1179-353	CCD_in_Spring	0.125754645058749	0.0308555234907657	0.080393817375226	0.0377849922788315
CCDIS1179-354	CCD_in_Spring	0.138229648281587	0.0299516834657153	0.0821886834073669	0.0423017489102177
CCDIS1179-355	CCD_in_Spring	0.241714159537657	0.128191742396275	0.13034411339558	0.15715731432934
CCDIS1179-356	CCD_in_Spring	0.229835483697543	0.158517206141256	0.087247758284127	0.226296237858767
CCDIS1179-357	CCD_in_Spring	0.172004546595404	0.0612211053313201	0.106008599912722	0.101150611850397
CCDIS1179-358	CCD_in_Spring	0.188508521328183	0.0732487736502482	0.097688397034639	0.0775167000644775
CCDIS1179-359	CCD_in_Spring	0.169098780856308	0.0651766780881098	0.107108058578522	0.0771552020906767
CCDIS1179-36	CCD_in_Spring	0.168828673621408	0.147969614900286	0.0906158022373988	0.174171082205849
CCDIS1179-360	CCD_in_Spring	0.180548788485131	0.0734921867135861	0.0944184266608909	0.0828739807128999
CCDIS1179-361	CCD_in_Spring	0.287301024279581	0.107262281501277	0.124740465929936	0.123456745541854
CCDIS1179-362	CCD_in_Spring	0.183151782285558	0.13899540544684	0.130294244489081	0.176013938175432
CCDIS1179-363	CCD_in_Spring	0.240820586008362	0.16432370316188	0.124715452819064	0.222364442595628
CCDIS1179-364	CCD_in_Spring	0.167072831352475	0.0718770541778255	0.0959667431719749	0.0806599085740332
CCDIS1179-365	CCD_in_Spring	0.169573871024729	0.0617669898689616	0.100861195699195	0.0707891799946344
CCDIS1179-366	CCD_in_Spring	0.212548345125405	0.0949168824473695	0.116404379714034	0.0965414410937971
CCDIS1179-367	CCD_in_Spring	0.143107523676327	0.0390550134122075	0.0976756068117185	0.0487874211216322
CCDIS1179-368	CCD_in_Spring	0.211496794688428	0.135631564143247	0.112182398323737	0.151904940320726
CCDIS1179-369	CCD_in_Spring	0.0928017082654895	0.0447490048868626	0.071355975301952	0.041746783248895
CCDIS1179-37	CCD_in_Spring	0.197903117078171	0.157891393245486	0.114274429821325	0.177611971502987
CCDIS1179-370	CCD_in_Spring	0.0934925127686024	0.0327088886927131	0.0651488909126797	0.0337827971015426
CCDIS1179-371	CCD_in_Spring	0.146878229096112	0.0506316806923712	0.0866528880507457	0.0589351256080473
CCDIS1179-372	CCD_in_Spring	0.205905508717149	0.13180550838013	0.114481197704844	0.144802768746226
CCDIS1179-373	CCD_in_Spring	0.205921253379549	0.206430076248984	0.114216985634315	0.255202653758262
CCDIS1179-374	CCD_in_Spring	0.193259411291446	0.149341787519844	0.111367682468635	0.211762176458561
CCDIS1179-375	CCD_in_Spring	0.167484231419889	0.197274276097146	0.0585032448722973	0.25556383053935
CCDIS1179-376	CCD_in_Spring	0.242958961004507	0.124729515957849	0.138578670215618	0.168058604402606
CCDIS1179-377	CCD_in_Spring	0.215871319588849	0.108608766032068	0.126375833398469	0.147251270184159
CCDIS1179-378	CCD_in_Spring	0.195376534664873	0.188143694111988	0.0372044758910201	0.190456550596693
CCDIS1179-379	CCD_in_Spring	0.19478169237744	0.097877369058007	0.105517169180081	0.142958298654597
CCDIS1179-38	CCD_in_Spring	0.210336139139554	0.183353230586882	0.114597293813571	0.212825209801616
CCDIS1179-380	CCD_in_Spring	0.293231393462891	0.184408520405567	0.135835695044996	0.290572974272033
CCDIS1179-381	CCD_in_Spring	0.205580053971589	0.158241862171279	0.104650024899855	0.182893732521307
CCDIS1179-382	CCD_in_Spring	0.120369912984818	0.0470142558082577	0.0826177173656474	0.057610120845955
CCDIS1179-383	CCD_in_Spring	0.192670536341532	0.0725324899656035	0.119633334718663	0.0835519119235181
CCDIS1179-384	CCD_in_Spring	0.227474857919597	0.113449149137433	0.068213178992196	0.152037735610758
CCDIS1179-385	CCD_in_Spring	0.189147968200978	0.12981207709102	0.115810524350509	0.135724891748819
CCDIS1179-386	CCD_in_Spring	0.1917216444974	0.113022854808754	0.10728415729276	0.139214799558999
CCDIS1179-387	CCD_in_Spring	0.269302556885588	0.183744430095862	0.160353411241063	0.216572222824766
CCDIS1179-388	CCD_in_Spring	0.220450059847434	0.10817847379318	0.129814783444557	0.136824300693284
CCDIS1179-389	CCD_in_Spring	0.143189321340016	0.043916973882515	0.105963336421267	0.0491144720842137
CCDIS1179-39	CCD_in_Spring	0.131496720411044	0.0475552179525413	0.0677607228663089	0.0592007842765979
CCDIS1179-390	CCD_in_Spring	0.208931244695902	0.0759634380953661	0.103576865358027	0.0865583393891486
CCDIS1179-391	CCD_in_Spring	0.1654264693805	0.0670798106595345	0.10031529945208	0.0787779354118846
CCDIS1179-392	CCD_in_Spring	0.192616926448587	0.194401083117138	0.102230228496001	0.228589339291639
CCDIS1179-393	CCD_in_Spring	0.231038222099041	0.147744789704047	0.102755093830782	0.159202580334754
CCDIS1179-394	CCD_in_Spring	0.2214703048786	0.136784165102365	0.115133930187819	0.200794142198823
CCDIS1179-395	CCD_in_Spring	0.193728904944915	0.117660779048675	0.106237973024964	0.12485778804551
CCDIS1179-396	CCD_in_Spring	0.238284163849738	0.0921685188080457	0.114796573954755	0.104260523885187
CCDIS1179-397	CCD_in_Spring	0.169068238261146	0.134539061724525	0.119968846188268	0.151327078448751
CCDIS1179-398	CCD_in_Spring	0.185685550713756	0.0856435088128481	0.0844440596453723	0.101631006458343
CCDIS1179-399	CCD_in_Spring	0.17392122097998	0.106403561122748	0.106452045516533	0.10331851827674
CCDIS1179-4	CCD_in_Spring	0.242315872322266	0.202008720790926	0.114584460091565	0.281232000990526
CCDIS1179-40	CCD_in_Spring	0.16010727278847	0.151452112755173	0.0934788447031135	0.164378257665884
CCDIS1179-400	CCD_in_Spring	0.168033383481662	0.0748649030248261	0.0994722076341994	0.0969512665633564
CCDIS1179-401	CCD_in_Spring	0.18147833706948	0.159566162218076	0.0804089532273397	0.172820030479552
CCDIS1179-402	CCD_in_Spring	0.179357493959885	0.183294217575222	0.0940718612440169	0.192256230670722
CCDIS1179-403	CCD_in_Spring	0.0983294968457618	0.120369791953507	0.0685103835399099	0.141006318453346
CCDIS1179-404	CCD_in_Spring	0.22604339475575	0.179173152379606	0.106313157670203	0.359921801763895
CCDIS1179-405	CCD_in_Spring	0.283837490852724	0.171677810778767	0.130729970150724	0.192738454998401
CCDIS1179-406	CCD_in_Spring	0.202178725846249	0.108939413396741	0.102004544272587	0.113249433302348
CCDIS1179-407	CCD_in_Spring	0.139133653308081	0.0676998820149291	0.0860489470065773	0.0892747429263841
CCDIS1179-408	CCD_in_Spring	0.173228791506401	0.0990989707345542	0.0975648982434536	0.110101561381606
CCDIS1179-409	CCD_in_Spring	0.178750030531003	0.0859307131016584	0.0964797728107272	0.100747258053998
CCDIS1179-41	CCD_in_Spring	0.142499545867191	0.0944313932392237	0.0816660225084034	0.127039414744835
CCDIS1179-410	CCD_in_Spring	0.251631205550217	0.141096236941974	0.114134130284358	0.174078119831117
CCDIS1179-411	CCD_in_Spring	0.130287636747553	0.0457735446422075	0.083920284326298	0.0589492485570316
CCDIS1179-412	CCD_in_Spring	0.1187608940635	0.126110823655549	0.0996340832998636	0.111108434892047
CCDIS1179-413	CCD_in_Spring	0.166306516854113	0.152197553401153	0.0931684519494353	0.195055614023234
CCDIS1179-414	CCD_in_Spring	0.158333874694767	0.209257834523323	0.0818396685518041	0.226601004925907
CCDIS1179-415	CCD_in_Spring	0.220366528667227	0.18906476695178	0.108941031021469	0.206348211759073
CCDIS1179-416	CCD_in_Spring	0.165535243871394	0.0726101456066843	0.0896750929110813	0.0820496579763993
CCDIS1179-417	CCD_in_Spring	0.172574184262889	0.0845175357659565	0.0926529752654431	0.096632270577164
CCDIS1179-418	CCD_in_Spring	0.176261899082425	0.0803421091662676	0.0989573053367161	0.0983586518295614
CCDIS1179-419	CCD_in_Spring	0.158808619140392	0.0716408589287675	0.100799033320345	0.0782020201758817
CCDIS1179-42	CCD_in_Spring	0.188913882765226	0.137167428279224	0.0939334597649749	0.152379462817282
CCDIS1179-420	CCD_in_Spring	0.125470491449641	0.0732131460739568	0.0751543806724525	0.0901311010761423
CCDIS1179-421	CCD_in_Spring	0.178194851763677	0.102583227489059	0.103605777048579	0.103492329580836
CCDIS1179-422	CCD_in_Spring	0.117860121455596	0.0862905016023005	0.0737106104448669	0.0860292606921845
CCDIS1179-423	CCD_in_Spring	0.159958653749313	0.101554539159052	0.093335579040972	0.112898359327908
CCDIS1179-424	CCD_in_Spring	0.166577143696223	0.0719914189447184	0.0917807499356927	0.0785942698172441
CCDIS1179-425	CCD_in_Spring	0.170951550009008	0.112270957744643	0.0942422940466951	0.112443195564035
CCDIS1179-426	CCD_in_Spring	0.109689630890996	0.034469656660428	0.0726148467264987	0.0468342306207575
CCDIS1179-427	CCD_in_Spring	0.11788247192211	0.0372319873770091	0.0798518737650752	0.0454907751271974
CCDIS1179-428	CCD_in_Spring	0.180645800428203	0.150520171180919	0.09754293638917	0.178789981617951
CCDIS1179-429	CCD_in_Spring	0.148953011476603	0.0427245605683679	0.102250963543098	0.0538927066713651
CCDIS1179-43	CCD_in_Spring	0.206531234815605	0.0903436775217039	0.103812174961319	0.0978921010379168
CCDIS1179-430	CCD_in_Spring	0.139196018875383	0.078247932179755	0.107370358249587	0.0798160541575988
CCDIS1179-431	CCD_in_Spring	0.134766496121897	0.0578247525863606	0.0797716275367018	0.0714814357378959
CCDIS1179-432	CCD_in_Spring	0.1912575839147	0.114041649521099	0.0939023261491092	0.114093862967415
CCDIS1179-433	CCD_in_Spring	0.148338217144311	0.0708266271811948	0.0852381563944658	0.0796182081205002
CCDIS1179-434	CCD_in_Spring	0.178891121336943	0.158312236883067	0.108022210835738	0.184093704169332
CCDIS1179-435	CCD_in_Spring	0.189745131879698	0.220273032302181	0.09370738316503	0.207902192936544
CCDIS1179-436	CCD_in_Spring	0.183228869204736	0.135608112076034	0.101976843937542	0.152906675222554
CCDIS1179-437	CCD_in_Spring	0.136666874377528	0.104763223882068	0.0765809034522907	0.0939203461765078
CCDIS1179-438	CCD_in_Spring	0.200765489459912	0.172986304004276	0.0912827810137108	0.166897158940236
CCDIS1179-439	CCD_in_Spring	0.204257068802351	0.194604930627039	0.0777769563858095	0.237991239529492
CCDIS1179-44	CCD_in_Spring	0.147080196489997	0.0591045790977448	0.0965809034866396	0.0699488187805322
CCDIS1179-440	CCD_in_Spring	0.189384762468211	0.230512067901377	0.0975778963089873	0.302601811827504
CCDIS1179-441	CCD_in_Spring	0.22632794882611	0.181672838337703	0.104593271453771	0.225766276060025
CCDIS1179-442	CCD_in_Spring	0.263190104261712	0.174539290926878	0.127739765208511	0.239894119186844
CCDIS1179-443	CCD_in_Spring	0.179069241964141	0.106406912469518	0.100877467816985	0.111625630320566
CCDIS1179-444	CCD_in_Spring	0.230118458814866	0.0917047533795396	0.0937594548897479	0.117271762734855
CCDIS1179-445	CCD_in_Spring	0.165756879218829	0.131372299391678	0.115508900332354	0.149151370103898
CCDIS1179-446	CCD_in_Spring	0.135161504383538	0.0836159327097096	0.0505875773449346	0.0780654467090227
CCDIS1179-447	CCD_in_Spring	0.177719658605001	0.121062191748092	0.117354711568042	0.173107979263712
CCDIS1179-448	CCD_in_Spring	0.182725113646704	0.118391974586044	0.106883306106137	0.117209801264196
CCDIS1179-449	CCD_in_Spring	0.155166117446431	0.0991083514006682	0.0946158073982041	0.0989273006240336
CCDIS1179-45	CCD_in_Spring	0.178736923806558	0.127728363976318	0.143591013835616	0.200818794092745
CCDIS1179-450	CCD_in_Spring	0.175564508189114	0.0922703379171223	0.0814383212657721	0.110764756184898
CCDIS1179-451	CCD_in_Spring	0.202790505990155	0.273573351471598	0.105373338213417	0.340181202707527
CCDIS1179-452	CCD_in_Spring	0.230899345244628	0.230749591425306	0.108454301097109	0.284307997946265
CCDIS1179-453	CCD_in_Spring	0.187754465217348	0.210120355102172	0.0970959479444674	0.255012123549944
CCDIS1179-454	CCD_in_Spring	0.193937532662408	0.289993111122593	0.0968050821302605	0.361825022836569
CCDIS1179-455	CCD_in_Spring	0.173964916777909	0.112596339848976	0.0951740876224951	0.12880653911449
CCDIS1179-456	CCD_in_Spring	0.215081443668197	0.123148675936171	0.11150528518875	0.157823087496166
CCDIS1179-457	CCD_in_Spring	0.179250107869913	0.11218184246513	0.117371973957967	0.141148211381901
CCDIS1179-458	CCD_in_Spring	0.181493111717954	0.0812381170196127	0.112619860684578	0.105713418341656
CCDIS1179-459	CCD_in_Spring	0.162106398896533	0.0959691602564388	0.0974745493784241	0.102323779524808
CCDIS1179-46	CCD_in_Spring	0.182598530695405	0.0978678894050941	0.0888353603985199	0.127045331419025
CCDIS1179-460	CCD_in_Spring	0.206698956842022	0.284021679792788	0.100718964860291	0.340224153052284
CCDIS1179-461	CCD_in_Spring	0.207765643253202	0.145369302301593	0.108848142506442	0.194855924437602
CCDIS1179-462	CCD_in_Spring	0.181056613835424	0.142450816873207	0.0950638064707216	0.143590659777726
CCDIS1179-463	CCD_in_Spring	0.175321602187483	0.0721634336213322	0.105899686243008	0.082596678380135
CCDIS1179-464	CCD_in_Spring	0.180392235817644	0.0849988202112929	0.118085241291317	0.104070061330125
CCDIS1179-465	CCD_in_Spring	0.232294435777913	0.0929886439879152	0.118142703860774	0.112621567138621
CCDIS1179-466	CCD_in_Spring	0.140100919540402	0.0876849446165011	0.0814969371356335	0.0960772570411779
CCDIS1179-467	CCD_in_Spring	0.209195666802456	0.266096568871212	0.106043907404729	0.281684028663592
CCDIS1179-468	CCD_in_Spring	0.195790016228968	0.254200328222802	0.105162975530106	0.282615422759125
CCDIS1179-469	CCD_in_Spring	0.196057206967098	0.145143241324074	0.0916811486767353	0.165053389978093
CCDIS1179-47	CCD_in_Spring	0.212863205584779	0.0839065512910566	0.106978429337711	0.0871653694424359
CCDIS1179-470	CCD_in_Spring	0.197658938207912	0.117337846819344	0.10062513889749	0.122604956045494
CCDIS1179-471	CCD_in_Spring	0.216584281618185	0.241210695668424	0.119826033125599	0.253298540463264
CCDIS1179-472	CCD_in_Spring	0.238328774547148	0.136224745912894	0.12371024726335	0.149245598374521
CCDIS1179-473	CCD_in_Spring	0.126437858397573	0.10987053489193	0.0576216378927034	0.1160237972568
CCDIS1179-474	CCD_in_Spring	0.180656479773361	0.205912007722909	0.0948058737156241	0.176454464898425
CCDIS1179-475	CCD_in_Spring	0.525737545232066	0.0996292606753772	0.150349283637584	0.142693562280345
CCDIS1179-476	CCD_in_Spring	0.126347567992552	0.174442194848689	0.028400990877104	0.205484381615284
CCDIS1179-477	CCD_in_Spring	0.183444900609994	0.117526379975552	0.105492569186977	0.104764849910692
CCDIS1179-478	CCD_in_Spring	0.152485801302464	0.0506568683924424	0.0941487787137292	0.0536611045966743
CCDIS1179-479	CCD_in_Spring	0.226792134653392	0.164807907219557	0.123254574713679	0.186086946076893
CCDIS1179-48	CCD_in_Spring	0.172047417219752	0.0966521635644299	0.0947830188438063	0.100218270180397
CCDIS1179-480	CCD_in_Spring	0.197927668320869	0.123705305862642	0.1061381690341	0.137671402718299
CCDIS1179-481	CCD_in_Spring	0.299762447603502	0.0681067989171847	0.107449470286106	0.0606669113721719
CCDIS1179-482	CCD_in_Spring	0.156765574307794	0.0539257850089042	0.0883787587068308	0.0590605210102498
CCDIS1179-483	CCD_in_Spring	0.140597345147339	0.060953972927948	0.0800561297757491	0.0655178238008198
CCDIS1179-484	CCD_in_Spring	0.214955715080248	0.0873840733722464	0.11240344577531	0.101959907714268
CCDIS1179-485	CCD_in_Spring	0.16890560155597	0.0715705321082418	0.117791315042243	0.10612718912982
CCDIS1179-486	CCD_in_Spring	0.150942763949318	0.0674312884575148	0.110071200031248	0.0766397493521793
CCDIS1179-487	CCD_in_Spring	0.218198518136718	0.0897857039476758	0.0930492319988258	0.0916707910042305
CCDIS1179-488	CCD_in_Spring	0.144155707832158	0.0954067987676629	0.090889387787143	0.109700867387538
CCDIS1179-489	CCD_in_Spring	0.17318432673562	0.0641690928685205	0.0969166394477169	0.0719991530546644
CCDIS1179-49	CCD_in_Spring	0.174348209632804	0.0757964936110628	0.0989897541364515	0.081015207179593
CCDIS1179-490	CCD_in_Spring	0.15000935488631	0.0451005786935921	0.0898648854979586	0.0699436096023907
CCDIS1179-491	CCD_in_Spring	0.152588926319095	0.0369784976854287	0.11419586211968	0.0502728416024581
CCDIS1179-492	CCD_in_Spring	0.176974661984407	0.0712472326361608	0.112485705405448	0.0738233996931828
CCDIS1179-493	CCD_in_Spring	0.211302649154375	0.102913800966636	0.111770692595939	0.099910298281624
CCDIS1179-494	CCD_in_Spring	0.141916223174634	0.0677657243778846	0.0834242664951828	0.0716408395282498
CCDIS1179-495	CCD_in_Spring	0.141579008298174	0.0347716524156009	0.0972478720285239	0.0439873434779908
CCDIS1179-496	CCD_in_Spring	0.179357335776918	0.0671930925413641	0.113148488742591	0.0702460748399593
CCDIS1179-497	CCD_in_Spring	0.182239581647796	0.131961944444707	0.0995682708461072	0.164152205041943
CCDIS1179-498	CCD_in_Spring	0.170436638340692	0.111229221991646	0.0918491653349773	0.146901375892675
CCDIS1179-499	CCD_in_Spring	0.153862652741027	0.0832642564572384	0.0811081350198566	0.0943895743693878
CCDIS1179-5	CCD_in_Spring	0.268691501636336	0.174790096300372	0.116335566888018	0.204088467771602
CCDIS1179-50	CCD_in_Spring	0.207256672650946	0.101353480155839	0.110382606440727	0.107034631357086
CCDIS1179-500	CCD_in_Spring	0.196059306627122	0.109703321113851	0.0982417988498212	0.104465737896228
CCDIS1179-501	CCD_in_Spring	0.133377915758991	0.06243265991622	0.0680360047788026	0.110171358200934
CCDIS1179-502	CCD_in_Spring	0.204268365245662	0.0967930708851924	0.114741801341302	0.1273517420209
CCDIS1179-503	CCD_in_Spring	0.175897002065016	0.060234965310534	0.0958055707809674	0.0658798115487986
CCDIS1179-504	CCD_in_Spring	0.169822869823134	0.0602742971112688	0.108900690846445	0.0741357794923575
CCDIS1179-505	CCD_in_Spring	0.173879471283697	0.0630632335674734	0.11119439116041	0.0711898374676648
CCDIS1179-506	CCD_in_Spring	0.181930423875468	0.0704095470820167	0.112118367900039	0.069403110772606
CCDIS1179-507	CCD_in_Spring	0.256519591724515	0.146489244034467	0.121756542679138	0.161666564736633
CCDIS1179-508	CCD_in_Spring	0.172188173158769	0.100107777775299	0.111196256030369	0.115409092151382
CCDIS1179-509	CCD_in_Spring	0.150171912708764	0.0544806281963699	0.103386553025003	0.061968192084011
CCDIS1179-51	CCD_in_Spring	0.160859211206742	0.0721895401184886	0.0873503587806349	0.0776693136646407
CCDIS1179-510	CCD_in_Spring	0.173321671273958	0.158540011908952	0.0965049725514158	0.173637167867965
CCDIS1179-511	CCD_in_Spring	0.201341730264312	0.21555662507747	0.100420281961223	0.276806859265115
CCDIS1179-512	CCD_in_Spring	0.199457935706868	0.244028850755091	0.0850569820740811	0.256696287066976
CCDIS1179-513	CCD_in_Spring	0.133267624117466	0.143653556836724	0.0953858651744799	0.157296990432463
CCDIS1179-514	CCD_in_Spring	0.20240703858436	0.229342783709345	0.0888472726469838	0.260377178188251
CCDIS1179-515	CCD_in_Spring	0.203978707346687	0.240728770758959	0.111778812857732	0.309684706325548
CCDIS1179-516	CCD_in_Spring	0.126599648549822	0.100287818911784	0.0976643015537479	0.0872155080671569
CCDIS1179-517	CCD_in_Spring	0.229223888757684	0.222990287837069	0.121895439324474	0.256258118776362
CCDIS1179-518	CCD_in_Spring	0.195508239598233	0.215631674339306	0.102834001269448	0.227915697745484
CCDIS1179-519	CCD_in_Spring	0.173272000742687	0.169694152740504	0.126590500576485	0.198453552310239
CCDIS1179-52	CCD_in_Spring	0.202293899920886	0.0726456769969762	0.130541197372941	0.0775710814339206
CCDIS1179-520	CCD_in_Spring	0.193765495823434	0.225500854679201	0.113819325073505	0.255934849289569
CCDIS1179-521	CCD_in_Spring	0.176516001176955	0.189302857984818	0.104703000293889	0.194851345099177
CCDIS1179-522	CCD_in_Spring	0.197410301895026	0.223802040494979	0.106776626434853	0.224138380935579
CCDIS1179-523	CCD_in_Spring	0.175421770426426	0.146227884199524	0.0742347152679617	0.164748217710451
CCDIS1179-524	CCD_in_Spring	0.168049565841002	0.135951414262746	0.0780069568014441	0.174253941919744
CCDIS1179-525	CCD_in_Spring	0.17998127104367	0.160918877144463	0.109621677872758	0.17526014505243
CCDIS1179-526	CCD_in_Spring	0.149437747860714	0.0758951420941004	0.0993663571952347	0.0899550954508345
CCDIS1179-527	CCD_in_Spring	0.145645312132149	0.101890368744589	0.091324962215365	0.118453961136997
CCDIS1179-528	CCD_in_Spring	0.145624093066058	0.0577715708913616	0.0903607536859178	0.0623090198444849
CCDIS1179-529	CCD_in_Spring	0.108397658695647	0.0785017810693827	0.072572107021465	0.0790344846528784
CCDIS1179-53	CCD_in_Spring	0.216410872985589	0.0710873246024125	0.112999908809998	0.0847847386181759
CCDIS1179-530	CCD_in_Spring	0.239075684603832	0.23086019872344	0.0867185835971191	0.259254167538977
CCDIS1179-531	CCD_in_Spring	0.238110660841857	0.156687427502964	0.119642011992845	0.168164451634604
CCDIS1179-532	CCD_in_Spring	0.152527270891136	0.138094880262187	0.0805554991601584	0.145780976222764
CCDIS1179-533	CCD_in_Spring	0.191672316925606	0.174355967045721	0.0917262877357369	0.191999390603459
CCDIS1179-534	CCD_in_Spring	0.238964345825546	0.13493530385574	0.104886394219425	0.252358383594855
CCDIS1179-535	CCD_in_Spring	0.232519683477179	0.110251910642374	0.110212808808825	0.117746008983228
CCDIS1179-536	CCD_in_Spring	0.187722407411005	0.0505705719217633	0.102513319533818	0.0520767222971368
CCDIS1179-537	CCD_in_Spring	0.167860013157316	0.0754888226150003	0.102145607868726	0.0776718553541734
CCDIS1179-538	CCD_in_Spring	0.26471984495828	0.135355185723771	0.206183093663425	0.206406768036643
CCDIS1179-539	CCD_in_Spring	0.167461051009935	0.0573721562297209	0.088683624836138	0.0632404281479479
CCDIS1179-54	CCD_in_Spring	0.186676581143009	0.0924580175932619	0.0996986560485896	0.101594281220504
CCDIS1179-540	CCD_in_Spring	0.213509697788625	0.168540949191515	0.121437146349015	0.192685926488234
CCDIS1179-541	CCD_in_Spring	0.183266342948125	0.0854822273609482	0.0894683329383535	0.103603853774129
CCDIS1179-542	CCD_in_Spring	0.211543226069249	0.115488113130129	0.0674962849951793	0.124162745795211
CCDIS1179-543	CCD_in_Spring	0.210921040415028	0.117749694552756	0.112028974194304	0.151567040714981
CCDIS1179-544	CCD_in_Spring	0.194920787377646	0.12539344537151	0.106153903286442	0.129889333836947
CCDIS1179-545	CCD_in_Spring	0.290620897186469	0.156015977606398	0.170711159687074	0.21464254851146
CCDIS1179-546	CCD_in_Spring	0.161812479174177	0.0417319099375528	0.0970752321353425	0.04657286384285
CCDIS1179-547	CCD_in_Spring	0.164254229410812	0.0624714032853657	0.11248729061218	0.0737535868058975
CCDIS1179-548	CCD_in_Spring	0.212116856652779	0.105207970629401	0.115759265014704	0.152757295113942
CCDIS1179-549	CCD_in_Spring	0.225360511196447	0.123046205152804	0.118855643089343	0.147897756097496
CCDIS1179-55	CCD_in_Spring	0.164232469734569	0.0492063649201921	0.0828553237621362	0.0544928952155204
CCDIS1179-550	CCD_in_Spring	0.225673530754285	0.111950356473176	0.133434373288458	0.126386405152047
CCDIS1179-551	CCD_in_Spring	0.161211876523434	0.0664627233301183	0.0812386337378967	0.0806546421296778
CCDIS1179-552	CCD_in_Spring	0.212935583039649	0.1396407768573	0.103549748382047	0.147305979712054
CCDIS1179-553	CCD_in_Spring	0.205717684270667	0.0812654735026572	0.135345965387537	0.0935282541529119
CCDIS1179-554	CCD_in_Spring	0.155338794528285	0.042518331175347	0.0945860752991227	0.0493120984951008
CCDIS1179-555	CCD_in_Spring	0.139962669147511	0.0304243968938392	0.0952949897093052	0.0412003238557169
CCDIS1179-556	CCD_in_Spring	0.176062766606735	0.109196565676658	0.0871328545001263	0.103959627843764
CCDIS1179-557	CCD_in_Spring	0.139360742718389	0.0598137018165966	0.0819127766776182	0.0707396108259594
CCDIS1179-558	CCD_in_Spring	0.156443511146347	0.084709913427436	0.103223046534488	0.0960524494549693
CCDIS1179-559	CCD_in_Spring	0.209826794329455	0.130162745990332	0.105131464510235	0.138744594568407
CCDIS1179-56	CCD_in_Spring	0.179865925071459	0.0759085829214019	0.113078410379202	0.0854890385687353
CCDIS1179-560	CCD_in_Spring	0.2253314898343	0.0961834551138064	0.106493639178496	0.108027470844375
CCDIS1179-561	CCD_in_Spring	0.13513433873919	0.037803746679231	0.0873765170554243	0.0446754273863798
CCDIS1179-562	CCD_in_Spring	0.149357556179431	0.0397906644860674	0.0890203737558533	0.0456115195718789
CCDIS1179-563	CCD_in_Spring	0.15835279316581	0.0862441484098777	0.0880081835091675	0.0909319854040884
CCDIS1179-564	CCD_in_Spring	0.173425627127236	0.108837444123457	0.0903726162343515	0.113271250977027
CCDIS1179-565	CCD_in_Spring	0.120609765110388	0.0826702196224996	0.0841546153935019	0.0925200609505972
CCDIS1179-566	CCD_in_Spring	0.214795838718251	0.0976999638954892	0.116006617527363	0.130857395243956
CCDIS1179-567	CCD_in_Spring	0.179541626382451	0.0779672896849984	0.101554214347847	0.0734448154369246
CCDIS1179-568	CCD_in_Spring	0.171439651677029	0.0413657830626393	0.0973976154853882	0.0559018780698653
CCDIS1179-569	CCD_in_Spring	0.179958889802999	0.0873300109286309	0.103653720071691	0.106240472151052
CCDIS1179-57	CCD_in_Spring	0.21435316550281	0.090511911340672	0.134102312082143	0.124777219369493
CCDIS1179-570	CCD_in_Spring	0.146032558593117	0.0544019798691797	0.0800778697140438	0.0535465322756726
CCDIS1179-571	CCD_in_Spring	0.106534401301873	0.0630444759437294	0.0506285883375745	0.0569341212322023
CCDIS1179-572	CCD_in_Spring	0.18091388684395	0.0724170878390494	0.10074033513871	0.0825741773418337
CCDIS1179-573	CCD_in_Spring	0.184692366960831	0.0939621756759443	0.107041565025934	0.0988968037934869
CCDIS1179-574	CCD_in_Spring	0.198687483122691	0.0802529500159001	0.101614185608398	0.107943806864234
CCDIS1179-575	CCD_in_Spring	0.288515129507651	0.137235914422342	0.145044256946593	0.140921871016471
CCDIS1179-576	CCD_in_Spring	0.162662873791791	0.0501898161120681	0.105046213537769	0.0607637565178666
CCDIS1179-577	CCD_in_Spring	0.189685452213701	0.0639877025684244	0.100501455836431	0.0642159719126504
CCDIS1179-578	CCD_in_Spring	0.148465120640889	0.0469561826894526	0.129009199355123	0.0530459280744343
CCDIS1179-579	CCD_in_Spring	0.158545347404451	0.0320097441737278	0.091667816461319	0.0398966754173149
CCDIS1179-58	CCD_in_Spring	0.212752772907056	0.0784540900667052	0.0877304713095284	0.0844107369755395
CCDIS1179-580	CCD_in_Spring	0.164813831733945	0.0563435794703402	0.10828619953447	0.0653639952097248
CCDIS1179-581	CCD_in_Spring	0.201109218292884	0.0678518174691965	0.113403424286175	0.0743179417214253
CCDIS1179-582	CCD_in_Spring	0.16807974211056	0.0562614053163018	0.104129414499599	0.0607559404286426
CCDIS1179-583	CCD_in_Spring	0.182053472961415	0.101640181664512	0.0916351426887158	0.117997767841939
CCDIS1179-584	CCD_in_Spring	0.166496126799648	0.0771010273803598	0.0994671879224498	0.0873278892956963
CCDIS1179-585	CCD_in_Spring	0.192472886837033	0.0412655901982462	0.110080931124582	0.0443001935011553
CCDIS1179-586	CCD_in_Spring	0.161099828155305	0.036051716851083	0.105736263853322	0.0389894845553522
CCDIS1179-587	CCD_in_Spring	0.206837363359093	0.0688587514263775	0.0878407621090381	0.0893635880860779
CCDIS1179-588	CCD_in_Spring	0.166025663892342	0.0506768142502304	0.106428672849573	0.0563916364159851
CCDIS1179-589	CCD_in_Spring	0.173848441392903	0.0493058056429777	0.100627026676096	0.0630379160636384
CCDIS1179-59	CCD_in_Spring	0.251074682452789	0.132700485809743	0.120447857090024	0.137177644333622
CCDIS1179-590	CCD_in_Spring	0.211441623451947	0.0989215306456461	0.114848278267194	0.0997784488004452
CCDIS1179-591	CCD_in_Spring	0.171737680386549	0.03152430582406	0.100846677171947	0.0390138654336773
CCDIS1179-592	CCD_in_Spring	0.210373153752629	0.0863394251087442	0.119253958740834	0.100879802983729
CCDIS1179-593	CCD_in_Spring	0.174152133373228	0.0688810427486686	0.110637815493976	0.0786632380165596
CCDIS1179-594	CCD_in_Spring	0.190408400396565	0.0879517447960242	0.114193400254669	0.0968882259376008
CCDIS1179-595	CCD_in_Spring	0.229763663769388	0.141976593360182	0.118537045675136	0.167634911405982
CCDIS1179-596	CCD_in_Spring	0.179504245255337	0.0650865078780304	0.0688504259197508	0.192677032127062
CCDIS1179-597	CCD_in_Spring	0.202393069678156	0.102957235488648	0.102856409767981	0.134223299109395
CCDIS1179-598	CCD_in_Spring	0.169690173889363	0.0723405894639328	0.111405154583017	0.0793628450623408
CCDIS1179-599	CCD_in_Spring	0.182108089962816	0.0881062231420891	0.0925997922907486	0.147477666744884
CCDIS1179-6	CCD_in_Spring	0.164051138358832	0.1167352294414	0.107445011035777	0.145827037939304
CCDIS1179-60	CCD_in_Spring	0.181552604131298	0.0567580221059638	0.0553267779592381	0.0883090210877049
CCDIS1179-600	CCD_in_Spring	0.15974707875039	0.0853586745035633	0.12764819469283	0.132765373256285
CCDIS1179-601	CCD_in_Spring	0.189986194324287	0.0826558216149278	0.0955582430624655	0.0929897875356131
CCDIS1179-602	CCD_in_Spring	0.20656490656923	0.147467288759933	0.119339708760308	0.190005566344104
CCDIS1179-603	CCD_in_Spring	0.159566021015284	0.0588168533812008	0.09943200244883	0.0727829848941574
CCDIS1179-604	CCD_in_Spring	0.189293918513451	0.057583475661233	0.111297618488316	0.0921818805223417
CCDIS1179-605	CCD_in_Spring	0.226119695154657	0.0976656807855989	0.137765621466525	0.124780305281616
CCDIS1179-606	CCD_in_Spring	0.193056549360994	0.105317622717556	0.0987351698453953	0.115735908030215
CCDIS1179-607	CCD_in_Spring	0.192099681290566	0.176283104538117	0.094799952867951	0.174639306113368
CCDIS1179-608	CCD_in_Spring	0.188379004263388	0.157439706957473	0.0974421775163354	0.175539725123145
CCDIS1179-609	CCD_in_Spring	0.18541234422378	0.28505628249473	0.10070449116693	0.350319841549585
CCDIS1179-61	CCD_in_Spring	0.193753809355824	0.0905725132536514	0.108975075990108	0.0977206701108182
CCDIS1179-610	CCD_in_Spring	0.133094074925254	0.228152627254793	0.0703014087368085	0.239101292704325
CCDIS1179-611	CCD_in_Spring	0.163017592481696	0.0493825310865402	0.105541828204872	0.05713573413483
CCDIS1179-612	CCD_in_Spring	0.160832125857573	0.0778246505219535	0.0900448323758745	0.0788268819125928
CCDIS1179-613	CCD_in_Spring	0.197707980693779	0.144183861891767	0.0890604623775395	0.17226550788992
CCDIS1179-614	CCD_in_Spring	0.193320697441776	0.0999323353876798	0.103929377402217	0.100889331874602
CCDIS1179-615	CCD_in_Spring	0.165070196335661	0.0692776160172019	0.087789117474787	0.0749999001122157
CCDIS1179-616	CCD_in_Spring	0.135467080012562	0.109282805915934	0.103298972591384	0.101964726621424
CCDIS1179-617	CCD_in_Spring	0.103644118768182	0.113883544989869	0.103872161866344	0.119109914383627
CCDIS1179-618	CCD_in_Spring	0.303369277271326	0.16051752192556	0.116054496699728	0.209780277122726
CCDIS1179-619	CCD_in_Spring	0.524944550104163	0.11196150218086	0.107532202934295	0.110745775143834
CCDIS1179-62	CCD_in_Spring	0.174577288677552	0.0995535045340597	0.0988156064558656	0.114587211573318
CCDIS1179-620	CCD_in_Spring	0.145665106783868	0.0597738274730286	0.095001222530768	0.0669113137739603
CCDIS1179-621	CCD_in_Spring	0.159919357279271	0.117469383364389	0.0804868866325435	0.134608317214076
CCDIS1179-622	CCD_in_Spring	0.177160035785369	0.077214253436634	0.100012594347337	0.0908334205677582
CCDIS1179-623	CCD_in_Spring	0.148653923405511	0.0829273758175029	0.105259444240089	0.098506457794086
CCDIS1179-624	CCD_in_Spring	0.180806439071316	0.125274596430926	0.0842162448866837	0.163563722258555
CCDIS1179-625	CCD_in_Spring	0.165111421504557	0.100584974387331	0.0976075121238464	0.104173790130261
CCDIS1179-626	CCD_in_Spring	0.114894938737349	0.056710159540453	0.0687626438212556	0.0693698297196794
CCDIS1179-627	CCD_in_Spring	0.157828440362793	0.0718985945444516	0.110584489698502	0.0903493642144712
CCDIS1179-628	CCD_in_Spring	0.162012457189681	0.112481599630334	0.0774048250496281	0.106270349368049
CCDIS1179-629	CCD_in_Spring	0.12818272117985	0.0570867845378325	0.0784577222388847	0.0489707946596328
CCDIS1179-63	CCD_in_Spring	0.182281007960625	0.04805795290877	0.108199212093765	0.0571005911791314
CCDIS1179-630	CCD_in_Spring	0.188739711360298	0.171503305137634	0.1057437851464	0.204650600598388
CCDIS1179-631	CCD_in_Spring	0.172163650861884	0.122034768633679	0.0923304992109765	0.127219773295979
CCDIS1179-632	CCD_in_Spring	0.199283869377842	0.13608506599671	0.113472841111548	0.185474829197602
CCDIS1179-633	CCD_in_Spring	0.188371615785741	0.143231558293503	0.112677803473076	0.188958302335097
CCDIS1179-634	CCD_in_Spring	0.220389268131239	0.129978038238536	0.0939867312774598	0.165576117586759
CCDIS1179-635	CCD_in_Spring	0.188648396388044	0.166560360763287	0.100164864010722	0.220406419674722
CCDIS1179-636	CCD_in_Spring	0.189686489984493	0.206357606224186	0.118916104507327	0.221538491071129
CCDIS1179-637	CCD_in_Spring	0.194480125849386	0.0964685604015159	0.101626992206604	0.177150859497528
CCDIS1179-638	CCD_in_Spring	0.232773045126537	0.140860851653606	0.0983652504240371	0.159052280808849
CCDIS1179-639	CCD_in_Spring	0.188110516001	0.127767673103456	0.0913986983412906	0.140003861487066
CCDIS1179-64	CCD_in_Spring	0.155536786914381	0.0480797453651557	0.119294117571276	0.0532179133986977
CCDIS1179-640	CCD_in_Spring	0.169673372310724	0.212783132725017	0.0456226855949966	0.267805047379649
CCDIS1179-641	CCD_in_Spring	0.225619268779255	0.198270598210058	0.136966793507719	0.207789773531323
CCDIS1179-642	CCD_in_Spring	0.159093915406731	0.0718619397242034	0.0904302192353664	0.0721923916300882
CCDIS1179-643	CCD_in_Spring	0.231912805599749	0.18717242024832	0.110469687590736	0.210703635037045
CCDIS1179-644	CCD_in_Spring	0.140044148378125	0.0544381876025634	0.0892418925162982	0.0606820233714174
CCDIS1179-645	CCD_in_Spring	0.194630526183211	0.15234338325499	0.108986044243059	0.160246551917683
CCDIS1179-646	CCD_in_Spring	0.181207338706962	0.168749795319973	0.117908265788113	0.177887564712756
CCDIS1179-647	CCD_in_Spring	0.232968543575585	0.128199462845164	0.108535579538813	0.16315327467918
CCDIS1179-648	CCD_in_Spring	0.176398257277767	0.104221648047768	0.103715305205546	0.112057685010649
CCDIS1179-649	CCD_in_Spring	0.222212975413265	0.18856461083286	0.139542870361129	0.234776872898102
CCDIS1179-65	CCD_in_Spring	0.206783761887042	0.0800824979469277	0.114767910124244	0.0902070434283568
CCDIS1179-650	CCD_in_Spring	0.102401992726616	0.0288991929766336	0.0795268095423298	0.0294159327674664
CCDIS1179-651	CCD_in_Spring	0.238972766200142	0.128609537298257	0.110764853399233	0.147357937086698
CCDIS1179-652	CCD_in_Spring	0.163596461471543	0.0531278290727939	0.134830446681496	0.0660074219007311
CCDIS1179-653	CCD_in_Spring	0.117673474186212	0.0407610970969257	0.0910102619788756	0.0459837794393129
CCDIS1179-654	CCD_in_Spring	0.187724593868414	0.116208994516889	0.0958215607098642	0.133299086951018
CCDIS1179-655	CCD_in_Spring	0.134110595628229	0.0636602908618354	0.0690280419340841	0.0829896382600089
CCDIS1179-656	CCD_in_Spring	0.148642443048978	0.0809103578506801	0.105447352204796	0.130352760931127
CCDIS1179-657	CCD_in_Spring	0.180741378597316	0.105043867657492	0.0948781025714335	0.172226043729979
CCDIS1179-658	CCD_in_Spring	0.204798891862707	0.143221488416231	0.0979033652067814	0.179967614859843
CCDIS1179-659	CCD_in_Spring	0.288529877785846	0.109492537042074	0.114578246714382	0.114882329613782
CCDIS1179-66	CCD_in_Spring	0.169102858226114	0.0597262310582946	0.115355127923996	0.0666407876771299
CCDIS1179-660	CCD_in_Spring	0.104530791119392	0.107044674824798	0.0644154718090856	0.119591016223495
CCDIS1179-661	CCD_in_Spring	0.152232480689414	0.0663559608677651	0.0909973426717459	0.0740599134361005
CCDIS1179-662	CCD_in_Spring	0.18131258934675	0.127671072946793	0.0796254087712854	0.185259019726404
CCDIS1179-663	CCD_in_Spring	0.203155502613978	0.15444555806958	0.109090647764825	0.207148261865733
CCDIS1179-664	CCD_in_Spring	0.191366988118939	0.113418512727767	0.0843611520163471	0.129169009766048
CCDIS1179-665	CCD_in_Spring	0.198203732632081	0.159262657520298	0.123046838347423	0.217031998912739
CCDIS1179-666	CCD_in_Spring	0.220298056839732	0.0916398270313065	0.0965930975403563	0.118094157998108
CCDIS1179-667	CCD_in_Spring	0.13143810587224	0.0938703940759843	0.0917785809607603	0.104871014515497
CCDIS1179-668	CCD_in_Spring	0.163654064052314	0.0663474798251139	0.096242522474728	0.0852643514348231
CCDIS1179-669	CCD_in_Spring	0.105185954129484	0.035986458676602	0.0789114920401884	0.0389367266646106
CCDIS1179-67	CCD_in_Spring	0.243637184064762	0.200477008874805	0.114988615681933	0.209363460242909
CCDIS1179-670	CCD_in_Spring	0.228859729412335	0.116962545143219	0.0918362132156508	0.117324640027731
CCDIS1179-671	CCD_in_Spring	0.307479188118514	0.191434384202672	0.097297477574845	0.192189861255248
CCDIS1179-672	CCD_in_Spring	0.246542242252795	0.0685573958638243	0.137619223060577	0.0817382589105706
CCDIS1179-673	CCD_in_Spring	0.134539112617145	0.0430897819688165	0.0443946863745586	0.0404025883886191
CCDIS1179-674	CCD_in_Spring	0.201462096375771	0.191588425056992	0.0886499427499707	0.202556608143294
CCDIS1179-675	CCD_in_Spring	0.227123276773289	0.16818761314903	0.0578025663610921	0.15781437963923
CCDIS1179-676	CCD_in_Spring	0.209955564274724	0.176903179709246	0.0876103397871284	0.211643483283108
CCDIS1179-677	CCD_in_Spring	0.127656711602011	0.171126116794802	0.0895482401335572	0.214435835911954
CCDIS1179-678	CCD_in_Spring	0.173115199178061	0.0903334604848583	0.0884692166879043	0.106622378032804
CCDIS1179-679	CCD_in_Spring	0.169115433598371	0.267670694089337	0.0826866604320466	0.299499926913514
CCDIS1179-68	CCD_in_Spring	0.237126669174863	0.26680952386334	0.100808237262813	0.379817139449225
CCDIS1179-680	CCD_in_Spring	0.141416930083671	0.0885399035384332	0.0984343303449913	0.106069885151496
CCDIS1179-681	CCD_in_Spring	0.177802484173572	0.11622892008852	0.0946397235758686	0.128140789098143
CCDIS1179-682	CCD_in_Spring	0.171270955867058	0.159466543827139	0.0505444097593057	0.191882839942174
CCDIS1179-683	CCD_in_Spring	0.117576554989867	0.0406392062665616	0.0599418686346384	0.0456381775418586
CCDIS1179-684	CCD_in_Spring	0.15574963951501	0.0558952027968574	0.113810954320539	0.0641662749744036
CCDIS1179-685	CCD_in_Spring	0.154740748448228	0.0531895105911108	0.078225451368762	0.0620698219330316
CCDIS1179-686	CCD_in_Spring	0.215146491102914	0.0972251766810069	0.124474996517363	0.107541064372599
CCDIS1179-687	CCD_in_Spring	0.17109916266461	0.0537126943814598	0.106549055391659	0.0620261963290529
CCDIS1179-688	CCD_in_Spring	0.198623933222411	0.102536126644469	0.120163359240137	0.115153894072099
CCDIS1179-689	CCD_in_Spring	0.203693926544196	0.0997150100657766	0.116069620703933	0.127887183902454
CCDIS1179-69	CCD_in_Spring	0.216655219896445	0.289564246622596	0.103417397101505	0.342032667071446
CCDIS1179-690	CCD_in_Spring	0.174586886091	0.0594032185727192	0.101879441518092	0.0628313413179415
CCDIS1179-691	CCD_in_Spring	0.155814493398788	0.0339515115952784	0.103387602412192	0.0373327582835634
CCDIS1179-692	CCD_in_Spring	0.153148907723787	0.0368649093313395	0.0937906000048827	0.0472330868130289
CCDIS1179-693	CCD_in_Spring	0.196788767158881	0.0603341330907475	0.114238866246236	0.0660295836201745
CCDIS1179-694	CCD_in_Spring	0.148128690181757	0.0340239550444693	0.0997422598666205	0.0386488771647646
CCDIS1179-695	CCD_in_Spring	0.24163459426581	0.0519604217603633	0.143786142748607	0.0596123959496407
CCDIS1179-696	CCD_in_Spring	0.164831926824761	0.0328215065963175	0.0945049400270264	0.0459805497973687
CCDIS1179-697	CCD_in_Spring	0.185432872208143	0.0858234846820324	0.111498001265268	0.0837569735063612
CCDIS1179-698	CCD_in_Spring	0.151384037504932	0.034524324500992	0.103984044466074	0.0391782689488953
CCDIS1179-699	CCD_in_Spring	0.183091795296099	0.149592380261759	0.0886767523608403	0.195887422770591
CCDIS1179-7	CCD_in_Spring	0.176346948873804	0.142772243717114	0.0799779334673652	0.154845935342042
CCDIS1179-70	CCD_in_Spring	0.217047329778708	0.271177650857974	0.193547482608487	0.464802193194837
CCDIS1179-700	CCD_in_Spring	0.288924507732662	0.0990139720872353	0.116371904830465	0.126524885866342
CCDIS1179-701	CCD_in_Spring	0.205410203836593	0.102362417623819	0.118600901921953	0.121523200984228
CCDIS1179-702	CCD_in_Spring	0.171373700637776	0.0602379076100387	0.10019096384914	0.0630501700213853
CCDIS1179-703	CCD_in_Spring	0.162333654462106	0.0589274146848457	0.0925998343049701	0.0662296551297
CCDIS1179-704	CCD_in_Spring	0.282824020957465	0.132152298823496	0.103345766363945	0.163651554586788
CCDIS1179-705	CCD_in_Spring	0.230298849855135	0.114247501358294	0.119803567368811	0.128563741951829
CCDIS1179-706	CCD_in_Spring	0.206043066367745	0.0938431414844266	0.101498988318982	0.119053177229587
CCDIS1179-707	CCD_in_Spring	0.205067369201097	0.07933821652061	0.110037306309981	0.107880714059081
CCDIS1179-708	CCD_in_Spring	0.237019309220393	0.103785559599443	0.121391577094304	0.104268161374031
CCDIS1179-709	CCD_in_Spring	0.194066195853171	0.124052873182048	0.0952433112344067	0.128677325758935
CCDIS1179-71	CCD_in_Spring	0.192061399681981	0.150843674433336	0.0976949998861308	0.139274070772119
CCDIS1179-710	CCD_in_Spring	0.110650555134098	0.0459793392496423	0.0461960363485202	0.045720626919294
CCDIS1179-711	CCD_in_Spring	0.153186063390255	0.0860998984741376	0.0724735649283332	0.0955339162881356
CCDIS1179-712	CCD_in_Spring	0.159833708299277	0.0917893512576116	0.0676409414663875	0.133889679448812
CCDIS1179-713	CCD_in_Spring	0.163672055845122	0.103945480356564	0.0885657813037977	0.0944117900218521
CCDIS1179-714	CCD_in_Spring	0.244499994981945	0.150305201959852	0.115219505321901	0.165450999322154
CCDIS1179-715	CCD_in_Spring	0.173473692835895	0.132903356648099	0.0869228196333508	0.130856598137091
CCDIS1179-716	CCD_in_Spring	0.196545461985203	0.166234083319004	0.0866101823047471	0.189172668984672
CCDIS1179-717	CCD_in_Spring	0.170418671055159	0.123122908721535	0.0928168797038802	0.121790467714393
CCDIS1179-718	CCD_in_Spring	0.182464016607081	0.0598768563668367	0.119115177199815	0.0760535132775006
CCDIS1179-719	CCD_in_Spring	0.181058158047999	0.0716522569251443	0.103001123295475	0.0756782645414815
CCDIS1179-72	CCD_in_Spring	0.188123444075692	0.0671815589184145	0.1005647972271	0.0712264823687526
CCDIS1179-720	CCD_in_Spring	0.181512795833545	0.0852967257433564	0.106365083729642	0.0793128762821232
CCDIS1179-721	CCD_in_Spring	0.195615812832555	0.0848887046487027	0.101614137195647	0.0931144718446082
CCDIS1179-722	CCD_in_Spring	0.173378065378252	0.0751802232432718	0.107568106109737	0.0889611407265768
CCDIS1179-723	CCD_in_Spring	0.177284224448984	0.0455920756337718	0.106937286132466	0.0526010386277532
CCDIS1179-724	CCD_in_Spring	0.164359143996715	0.0408213775291085	0.100602757401934	0.0402512616707705
CCDIS1179-725	CCD_in_Spring	0.162993148857416	0.0506182286732661	0.109942029256553	0.0620198357482274
CCDIS1179-726	CCD_in_Spring	0.177771847111275	0.0708709546221752	0.112120579714003	0.087461463818161
CCDIS1179-727	CCD_in_Spring	0.152492537379435	0.0371414052428981	0.0784149453715005	0.0432176120646141
CCDIS1179-728	CCD_in_Spring	0.150939537991968	0.0503810558368403	0.104747688308865	0.0705884657652581
CCDIS1179-729	CCD_in_Spring	0.216536254514654	0.149347383417245	0.186260443199773	0.244230194697187
CCDIS1179-73	CCD_in_Spring	0.223431261030151	0.175567077503358	0.101394753850558	0.189220373878512
CCDIS1179-730	CCD_in_Spring	0.203704534565475	0.096454397101888	0.101577552967344	0.0893678183837122
CCDIS1179-731	CCD_in_Spring	0.195981491201823	0.105313156679069	0.0732191697126028	0.137934638816202
CCDIS1179-732	CCD_in_Spring	0.173255125965395	0.0666908857244464	0.107880249665275	0.0801649917749355
CCDIS1179-733	CCD_in_Spring	0.146739019986542	0.0605351270041286	0.077776474619322	0.0672955066619746
CCDIS1179-734	CCD_in_Spring	0.193008039057326	0.124844464287581	0.0961243158389041	0.14991528271196
CCDIS1179-735	CCD_in_Spring	0.19203259849296	0.0757666898165962	0.10266491140773	0.0831268293269187
CCDIS1179-736	CCD_in_Spring	0.146457462925409	0.0339081509344522	0.0948463996234232	0.0382851481680966
CCDIS1179-737	CCD_in_Spring	0.162327694971563	0.0491065667966121	0.10308344753014	0.0562039420223106
CCDIS1179-738	CCD_in_Spring	0.198814466810006	0.0755206355751667	0.0977847146803705	0.0908417208542514
CCDIS1179-739	CCD_in_Spring	0.20087631894523	0.0637151913309344	0.108579983949517	0.0729431585649707
CCDIS1179-74	CCD_in_Spring	0.237073756274291	0.12858855267333	0.106977350838252	0.139831801429921
CCDIS1179-740	CCD_in_Spring	0.202145252407549	0.0673990206413904	0.127583514849607	0.0768380545281875
CCDIS1179-741	CCD_in_Spring	0.163361388711868	0.0540374501939546	0.0954767764269592	0.0759353791447475
CCDIS1179-742	CCD_in_Spring	0.224658997169327	0.117343255602846	0.117309327309532	0.148995471826497
CCDIS1179-743	CCD_in_Spring	0.224885851260345	0.141752471542514	0.0827926562184312	0.155760796264726
CCDIS1179-744	CCD_in_Spring	0.163918621180962	0.127102052076771	0.0949370097299115	0.145129656088137
CCDIS1179-745	CCD_in_Spring	0.221383160189292	0.109035718199257	0.108880847391647	0.125712935544464
CCDIS1179-746	CCD_in_Spring	0.183609796573799	0.146425101490209	0.0856963997371227	0.237626795254261
CCDIS1179-747	CCD_in_Spring	0.237166692700291	0.14643788977966	0.108154243878588	0.17077487652611
CCDIS1179-748	CCD_in_Spring	0.157039552438313	0.104852897566703	0.0794513053582451	0.11611623866381
CCDIS1179-749	CCD_in_Spring	0.174452297325883	0.0738347736690786	0.0989519181013549	0.0890636578219423
CCDIS1179-75	CCD_in_Spring	0.197368631870198	0.143491390264265	0.112698555363889	0.19546905424628
CCDIS1179-750	CCD_in_Spring	0.197233805391596	0.0869573330802655	0.113711340022316	0.0966792500068031
CCDIS1179-751	CCD_in_Spring	0.131246464509654	0.0413096241493734	0.0863127366552638	0.0505425699942093
CCDIS1179-752	CCD_in_Spring	0.178449066466764	0.0827777257737024	0.101217429131731	0.0836911641405031
CCDIS1179-753	CCD_in_Spring	0.146786852981249	0.0516412953298313	0.100394393136664	0.0609976149912111
CCDIS1179-754	CCD_in_Spring	0.178100446632113	0.0872161618971212	0.122959827982472	0.108828670101092
CCDIS1179-755	CCD_in_Spring	0.180322794874576	0.102144535990156	0.0903815899725092	0.120322284730014
CCDIS1179-756	CCD_in_Spring	0.143556443801524	0.0758571543565871	0.0927206256202441	0.112590924784911
CCDIS1179-757	CCD_in_Spring	0.186575652172416	0.105836134311706	0.119270996582204	0.119985902573367
CCDIS1179-758	CCD_in_Spring	0.148719456379186	0.0589988965760053	0.0801980710823229	0.0598488723423643
CCDIS1179-759	CCD_in_Spring	0.134681368889286	0.0316762762637813	0.0954995759720286	0.0364524029314143
CCDIS1179-76	CCD_in_Spring	0.214798197358213	0.0986773608946078	0.109749061814729	0.112527467887365
CCDIS1179-760	CCD_in_Spring	0.166172405082087	0.0480645133310268	0.0916806201840542	0.0515788870418027
CCDIS1179-761	CCD_in_Spring	0.201372984527664	0.057240427485347	0.10660627207326	0.0597817181903403
CCDIS1179-762	CCD_in_Spring	0.272590258834549	0.147383089497201	0.163072115527989	0.198760984161858
CCDIS1179-763	CCD_in_Spring	0.278834295499069	0.12146096428496	0.163913160042212	0.17380986572619
CCDIS1179-764	CCD_in_Spring	0.170793089297957	0.0964305388972385	0.103213264698046	0.101928612943385
CCDIS1179-765	CCD_in_Spring	0.145862069874304	0.0334082982626118	0.098732092140689	0.0345888891648995
CCDIS1179-766	CCD_in_Spring	0.148473123442105	0.0292799733771465	0.0819020747226341	0.037268602206962
CCDIS1179-767	CCD_in_Spring	0.158536335398559	0.0619869947733779	0.101835765891307	0.0669757681922906
CCDIS1179-768	CCD_in_Spring	0.174612126802846	0.0913673336791815	0.108926710748374	0.114001463486562
CCDIS1179-769	CCD_in_Spring	0.135272011055809	0.0389738069929668	0.101608927522058	0.0496076119382878
CCDIS1179-77	CCD_in_Spring	0.20544136175528	0.0981621578101645	0.0896223876004557	0.136853086264651
CCDIS1179-770	CCD_in_Spring	0.136605758810685	0.0253821998507018	0.0794544630346853	0.0384179721785592
CCDIS1179-771	CCD_in_Spring	0.135570518240109	0.0367451631094386	0.0837075591258675	0.0449616057481933
CCDIS1179-772	CCD_in_Spring	0.159385897930847	0.0602635939625008	0.0969020374760692	0.0703702253967671
CCDIS1179-773	CCD_in_Spring	0.148857075512731	0.0406813046123681	0.0971288738387996	0.0584610838271676
CCDIS1179-774	CCD_in_Spring	0.185161375032693	0.0627963337932337	0.0909516665503119	0.0624908974974999
CCDIS1179-775	CCD_in_Spring	0.21557585579963	0.103240309548927	0.109963499898123	0.120051226657062
CCDIS1179-776	CCD_in_Spring	0.207542463139063	0.0843739000672245	0.108393285074106	0.0960240068186454
CCDIS1179-777	CCD_in_Spring	0.161885644608696	0.0602957006677507	0.104318967573172	0.0715225519688686
CCDIS1179-778	CCD_in_Spring	0.18507105044291	0.039889120786629	0.0999752033893281	0.0581332569771381
CCDIS1179-779	CCD_in_Spring	0.153166906066514	0.0288642338302334	0.102259446128332	0.0309678424144814
CCDIS1179-78	CCD_in_Spring	0.1847837942997	0.0743231767449762	0.098631245622533	0.0900592654110894
CCDIS1179-780	CCD_in_Spring	0.204682006685497	0.0474588573547078	0.121069444853025	0.0533211203466035
CCDIS1179-781	CCD_in_Spring	0.196844923381178	0.0609833096015239	0.100877389578456	0.0674450304315264
CCDIS1179-782	CCD_in_Spring	0.158340427701608	0.0386607074191841	0.105062043683194	0.0516820403808423
CCDIS1179-783	CCD_in_Spring	0.178818002886308	0.0755964696988903	0.106790815436139	0.0871784951458843
CCDIS1179-784	CCD_in_Spring	0.169276664176475	0.053609912301472	0.119973691527015	0.0695510436475893
CCDIS1179-785	CCD_in_Spring	0.20376924117448	0.0944824959513609	0.0980174391935107	0.0993259743631904
CCDIS1179-786	CCD_in_Spring	0.167577144757578	0.0456171700668625	0.0876533949495086	0.0518974344523532
CCDIS1179-787	CCD_in_Spring	0.211638840264725	0.11075632874577	0.118288554758923	0.130559582612119
CCDIS1179-788	CCD_in_Spring	0.221375499305315	0.0712548027296962	0.11855540919136	0.0766431660520542
CCDIS1179-789	CCD_in_Spring	0.173188115194473	0.0402792764922425	0.112236526509564	0.0493306543772159
CCDIS1179-79	CCD_in_Spring	0.151110824801639	0.0411609967298185	0.11009406993349	0.0499898876742137
CCDIS1179-790	CCD_in_Spring	0.151110678557712	0.0268044356216283	0.0863632564114861	0.0278061020715156
CCDIS1179-791	CCD_in_Spring	0.150172127993042	0.0316323931642136	0.107168791744116	0.0376887842296312
CCDIS1179-792	CCD_in_Spring	0.156697017299244	0.0364192499694357	0.101648229973218	0.0447737406164511
CCDIS1179-793	CCD_in_Spring	0.170474656135239	0.0563314487392387	0.0933673589960915	0.0605195930404836
CCDIS1179-794	CCD_in_Spring	0.170622739681076	0.0918535124775486	0.10423786477801	0.0939008328500812
CCDIS1179-795	CCD_in_Spring	0.184176431272124	0.0603956853318223	0.108536722968587	0.0631922166949369
CCDIS1179-796	CCD_in_Spring	0.151872130388715	0.0470916873936639	0.118110757271386	0.0644939388021706
CCDIS1179-797	CCD_in_Spring	0.228931362762988	0.0939259262848621	0.140316556841691	0.0738024456563963
CCDIS1179-798	CCD_in_Spring	0.127537163920442	0.0378625531766949	0.0608683740429768	0.0347231538131105
CCDIS1179-799	CCD_in_Spring	0.175516771981899	0.0449339138809511	0.0867471014687357	0.0479911937012181
CCDIS1179-8	CCD_in_Spring	0.213338403772536	0.193062315274863	0.137148525803612	0.1944450852306
CCDIS1179-80	CCD_in_Spring	0.169434623894946	0.0818968480165317	0.198489262581042	0.108384322051003
CCDIS1179-800	CCD_in_Spring	0.180656116940649	0.079457385636844	0.106037972620151	0.0950268087487075
CCDIS1179-801	CCD_in_Spring	0.193810308197754	0.081806952997505	0.108662894844638	0.093382332413061
CCDIS1179-802	CCD_in_Spring	0.148159981286714	0.0403317420951543	0.0851404179801841	0.0447025076102309
CCDIS1179-803	CCD_in_Spring	0.155336481866904	0.0320660801275927	0.0699920281791406	0.0388207583451421
CCDIS1179-804	CCD_in_Spring	0.147771721263398	0.0723139043788876	0.0985747906823843	0.0797784099251974
CCDIS1179-805	CCD_in_Spring	0.219318922826316	0.0540833329690738	0.126624703829286	0.0653738771368908
CCDIS1179-806	CCD_in_Spring	0.164849855405561	0.0718671426674217	0.110848454057835	0.0882455912932581
CCDIS1179-807	CCD_in_Spring	0.28081927562545	0.141575621237337	0.133345162183565	0.166842182605461
CCDIS1179-808	CCD_in_Spring	0.21558621420762	0.119344439823615	0.119037607844612	0.1218750789436
CCDIS1179-809	CCD_in_Spring	0.185301766217351	0.0759370920490058	0.113320935935744	0.0853246155233183
CCDIS1179-81	CCD_in_Spring	0.168577469870796	0.0551398208108649	0.11133362121511	0.061698741177906
CCDIS1179-810	CCD_in_Spring	0.156514131188153	0.0446678872437578	0.10951327992831	0.0552200912620314
CCDIS1179-811	CCD_in_Spring	0.162192727527246	0.0522805218880773	0.0955198110335776	0.0664107782598538
CCDIS1179-812	CCD_in_Spring	0.153850064133053	0.0492032835405812	0.115394180733109	0.0584258385582448
CCDIS1179-813	CCD_in_Spring	0.160709490401384	0.0596081528143094	0.0975215346434969	0.0722240285842387
CCDIS1179-814	CCD_in_Spring	0.145009376475889	0.0364184084517948	0.0937449958730165	0.0460972315423578
CCDIS1179-815	CCD_in_Spring	0.161647074830912	0.0587960500291999	0.0926276589062634	0.0700924863416717
CCDIS1179-816	CCD_in_Spring	0.188677425932386	0.0730887004565923	0.0919786429468406	0.064928027380751
CCDIS1179-817	CCD_in_Spring	0.224693781513163	0.112854599362864	0.161052915992875	0.138195112823494
CCDIS1179-818	CCD_in_Spring	0.15011994930462	0.13081014783257	0.101489424999633	0.136328088769148
CCDIS1179-819	CCD_in_Spring	0.14852876766957	0.0641225104899704	0.0786105416233279	0.0688919645029445
CCDIS1179-82	CCD_in_Spring	0.197214805633798	0.0418299059072883	0.112617339500486	0.0582179439922801
CCDIS1179-820	CCD_in_Spring	0.130718116800621	0.0492595171591469	0.0817462073501088	0.0525288736141407
CCDIS1179-821	CCD_in_Spring	0.134240885196094	0.0511021040852718	0.0851045517832224	0.0545666540693443
CCDIS1179-822	CCD_in_Spring	0.21099367000693	0.111182378587654	0.12155528789383	0.155812058468066
CCDIS1179-823	CCD_in_Spring	0.194549781742353	0.145925625876195	0.103330366819292	0.159097962705367
CCDIS1179-824	CCD_in_Spring	0.144233746753076	0.0461433896613157	0.0979929153923284	0.0532799967107336
CCDIS1179-825	CCD_in_Spring	0.111014384662295	0.028812755227623	0.0746015282611532	0.0364231773088356
CCDIS1179-826	CCD_in_Spring	0.116527881515763	0.0489955347730615	0.0753995813291856	0.0546460219403861
CCDIS1179-827	CCD_in_Spring	0.118000848749738	0.0350385551131544	0.0732842255648523	0.0409441148165934
CCDIS1179-828	CCD_in_Spring	0.16974722268513	0.0827296473930576	0.100959335217094	0.110872897971893
CCDIS1179-829	CCD_in_Spring	0.220690811737524	0.15140420189215	0.106851986785879	0.185176544613126
CCDIS1179-83	CCD_in_Spring	0.228897537668276	0.0789632996869133	0.10625554568223	0.0856898584525091
CCDIS1179-830	CCD_in_Spring	0.146884380468316	0.0451197212566952	0.123243719000496	0.0537270961594135
CCDIS1179-831	CCD_in_Spring	0.153612362060895	0.0834064613363874	0.098337884636776	0.0995076811418412
CCDIS1179-832	CCD_in_Spring	0.168168084641967	0.0544300212896642	0.102958361300641	0.062837721908425
CCDIS1179-833	CCD_in_Spring	0.173861325168311	0.0816753548549109	0.1009630827404	0.0843032497726453
CCDIS1179-834	CCD_in_Spring	0.201839548777338	0.100410546165258	0.124628998685454	0.153859409221183
CCDIS1179-835	CCD_in_Spring	0.140475538953195	0.0359389017674139	0.0874970893895515	0.0442243889861515
CCDIS1179-836	CCD_in_Spring	0.143670230123478	0.0347428731663473	0.0893634516229207	0.0399202494844336
CCDIS1179-837	CCD_in_Spring	0.174145704651857	0.0675765316709581	0.0823968624769778	0.086048155594988
CCDIS1179-838	CCD_in_Spring	0.170952654285618	0.0582301166751532	0.100243872965546	0.0753571787390272
CCDIS1179-839	CCD_in_Spring	0.209810171438934	0.126733563609347	0.106502480113845	0.159128190098186
CCDIS1179-84	CCD_in_Spring	0.169388621552523	0.0387443139070024	0.105242390861223	0.0542745922136811
CCDIS1179-840	CCD_in_Spring	0.152846809793935	0.0730308961735173	0.0953753585869691	0.0836463290992186
CCDIS1179-841	CCD_in_Spring	0.190080524370678	0.0779973894489496	0.0984582488158339	0.0820842136325173
CCDIS1179-842	CCD_in_Spring	0.173387082690065	0.0570884368426353	0.0964030353889917	0.0723807124896206
CCDIS1179-843	CCD_in_Spring	0.182702471874846	0.0851013077843928	0.116227973864412	0.0932591125084681
CCDIS1179-844	CCD_in_Spring	0.209569585686265	0.0671501146513984	0.11822575888426	0.0823150601672477
CCDIS1179-845	CCD_in_Spring	0.211212854273576	0.0941964168303831	0.119305159040793	0.110095453710123
CCDIS1179-846	CCD_in_Spring	0.185367342814695	0.0844841630575306	0.100365758687015	0.098243739869396
CCDIS1179-847	CCD_in_Spring	0.220124769332591	0.0806708682287999	0.108240850864104	0.0975960644915022
CCDIS1179-848	CCD_in_Spring	0.197514358279376	0.101389155786154	0.106473876186727	0.115881835653572
CCDIS1179-849	CCD_in_Spring	0.213004669544514	0.0722556783633866	0.105890239790694	0.0826859616251411
CCDIS1179-85	CCD_in_Spring	0.147898780586411	0.0320332367542971	0.10041960379965	0.0491347370022163
CCDIS1179-850	CCD_in_Spring	0.195906269488028	0.0518840940465147	0.0942185603124482	0.0540526402168681
CCDIS1179-851	CCD_in_Spring	0.161484927970023	0.0382727063552855	0.0927934554517247	0.0442616654507888
CCDIS1179-852	CCD_in_Spring	0.174144240182678	0.0475288120597394	0.106846266668814	0.050702850184773
CCDIS1179-853	CCD_in_Spring	0.223671152824427	0.0691816768306523	0.121177744875032	0.067989811620707
CCDIS1179-854	CCD_in_Spring	0.168325952995532	0.048157351571766	0.100888682665151	0.0559588148475305
CCDIS1179-855	CCD_in_Spring	0.223687731691732	0.0549702849106314	0.111290364225344	0.0572454276618109
CCDIS1179-856	CCD_in_Spring	0.186377920544422	0.0690774610244077	0.100789205183884	0.094248413356571
CCDIS1179-857	CCD_in_Spring	0.229049462272358	0.0847743450083011	0.107274692499057	0.108197912689656
CCDIS1179-858	CCD_in_Spring	0.218427327826265	0.0908347094513359	0.117047359910261	0.10051111797975
CCDIS1179-859	CCD_in_Spring	0.244948618568105	0.123729129099911	0.109470177276473	0.143404400806029
CCDIS1179-86	CCD_in_Spring	0.163671725701465	0.0452216621219363	0.0845361764942725	0.0495411167775341
CCDIS1179-860	CCD_in_Spring	0.176754973617133	0.0581539213622524	0.105758467387983	0.0608997480681077
CCDIS1179-861	CCD_in_Spring	0.201770161141695	0.045408871512959	0.12025403190308	0.0494696107463149
CCDIS1179-862	CCD_in_Spring	0.190738107512548	0.0722522201541877	0.0952269601781797	0.0848286427549127
CCDIS1179-863	CCD_in_Spring	0.207738432887456	0.073650236912365	0.0991123441891238	0.091248712689415
CCDIS1179-864	CCD_in_Spring	0.154522545807988	0.0558987593377271	0.126875184095839	0.0638589798438734
CCDIS1179-865	CCD_in_Spring	0.14668084898117	0.0266877599744988	0.103762162182121	0.0366904451284888
CCDIS1179-866	CCD_in_Spring	0.160626847605381	0.0356616663485962	0.0982084052647111	0.041781682298168
CCDIS1179-867	CCD_in_Spring	0.18941465898281	0.0899095221208964	0.11227880997207	0.100286685050298
CCDIS1179-868	CCD_in_Spring	0.191457713605837	0.0637614135135307	0.113460219735575	0.0909202844523869
CCDIS1179-869	CCD_in_Spring	0.199902690983183	0.058156323755192	0.103063914547581	0.0677018793500856
CCDIS1179-87	CCD_in_Spring	0.204723114166905	0.0638300825068924	0.105658445883539	0.0718471349937651
CCDIS1179-870	CCD_in_Spring	0.181226314822878	0.0986400538601397	0.100377502715218	0.108202120305728
CCDIS1179-871	CCD_in_Spring	0.154636173346548	0.0602430615036292	0.0999348033214163	0.0619432197137214
CCDIS1179-872	CCD_in_Spring	0.15757403976988	0.0607278338821441	0.0869724991209384	0.0715935887454977
CCDIS1179-873	CCD_in_Spring	0.192808158419272	0.0845128632617417	0.108164819292938	0.093585733792837
CCDIS1179-874	CCD_in_Spring	0.25009065926049	0.0832406837924966	0.12582108719009	0.0850529952082478
CCDIS1179-875	CCD_in_Spring	0.165592295547725	0.0378795391154872	0.113547433211957	0.045586344657178
CCDIS1179-876	CCD_in_Spring	0.236340295574149	0.112283628577263	0.108675522222238	0.140414551127287
CCDIS1179-877	CCD_in_Spring	0.14400425265651	0.0270078881251349	0.0900786810333722	0.0357003348747323
CCDIS1179-878	CCD_in_Spring	0.185072618457192	0.0570704560461107	0.0838303706656893	0.0539913340311414
CCDIS1179-879	CCD_in_Spring	0.171549402335996	0.063642205376704	0.114388784567486	0.0689749416976431
CCDIS1179-88	CCD_in_Spring	0.203392745268702	0.08116281040017	0.115451798109647	0.0916360849758409
CCDIS1179-880	CCD_in_Spring	0.201505739446225	0.0999105422516243	0.121604098977306	0.109455723058853
CCDIS1179-881	CCD_in_Spring	0.21117103072848	0.0891687583475068	0.102413988947332	0.0889568067154932
CCDIS1179-882	CCD_in_Spring	0.161633282872121	0.0462723760979357	0.0966455298487586	0.0515043512892187
CCDIS1179-883	CCD_in_Spring	0.191749416796736	0.0538124830778989	0.120074173784397	0.0627862077071944
CCDIS1179-884	CCD_in_Spring	0.212834618980107	0.0809793042047921	0.118541106275495	0.0913096302657235
CCDIS1179-885	CCD_in_Spring	0.21247203470081	0.161945882455094	0.112261634037222	0.182286981452666
CCDIS1179-886	CCD_in_Spring	0.142820909973863	0.125835311476337	0.0720365590325151	0.132809489210664
CCDIS1179-887	CCD_in_Spring	0.168159357747334	0.0950750248672164	0.0989681225056927	0.0914062768893788
CCDIS1179-888	CCD_in_Spring	0.145782918351647	0.0506016665450076	0.0996311454178986	0.0646038185537312
CCDIS1179-889	CCD_in_Spring	0.18812591286052	0.135184377538746	0.109907702361958	0.183442964007168
CCDIS1179-89	CCD_in_Spring	0.227866135294098	0.174975841585927	0.123142184247995	0.201011186624626
CCDIS1179-890	CCD_in_Spring	0.1807564608772	0.169275491867061	0.133042500965364	0.213241373738749
CCDIS1179-891	CCD_in_Spring	0.241871656529057	0.187891104356714	0.0980433444036544	0.215545758555728
CCDIS1179-892	CCD_in_Spring	0.219976383208176	0.171025099147648	0.137792541615582	0.212909324256366
CCDIS1179-893	CCD_in_Spring	0.162927587819962	0.190240736906122	0.0670787977424417	0.222225529652799
CCDIS1179-894	CCD_in_Spring	0.165731428280526	0.131945049720461	0.0874464812963451	0.155240463073343
CCDIS1179-895	CCD_in_Spring	0.258306215364715	0.105542203724869	0.134079770341424	0.106316390019524
CCDIS1179-896	CCD_in_Spring	0.158336789949562	0.0510391467158685	0.10336907040238	0.0621242247505506
CCDIS1179-897	CCD_in_Spring	0.145096059589301	0.0748441863412505	0.0947084566300483	0.0929670916593255
CCDIS1179-898	CCD_in_Spring	0.155780959831579	0.0786871598927522	0.0898554631997724	0.0944373989274592
CCDIS1179-899	CCD_in_Spring	0.161747310168238	0.0856723010347222	0.0942462883445765	0.091738096262986
CCDIS1179-9	CCD_in_Spring	0.188326545246374	0.162812516044641	0.100386087263971	0.166744509642906
CCDIS1179-90	CCD_in_Spring	0.176655893422597	0.224140041780756	0.0988354324500393	0.279436044444478
CCDIS1179-900	CCD_in_Spring	0.192821931430027	0.235224972330233	0.106481386410658	0.26348030077547
CCDIS1179-901	CCD_in_Spring	0.305028646288184	0.221918038518312	0.144285096687535	0.277755230028843
CCDIS1179-902	CCD_in_Spring	0.187038433184899	0.170726760168819	0.0942676374390243	0.175048529581743
CCDIS1179-903	CCD_in_Spring	0.222726218035363	0.187153346920658	0.102849880445962	0.204129898570414
CCDIS1179-904	CCD_in_Spring	0.156165995372774	0.0491601161176004	0.0961238324584964	0.0621917354967201
CCDIS1179-905	CCD_in_Spring	0.203758255138047	0.155921914428108	0.0972545992001885	0.170577747617688
CCDIS1179-906	CCD_in_Spring	0.174607852091174	0.0873102553463363	0.0999761550096562	0.105172929738054
CCDIS1179-907	CCD_in_Spring	0.178948150966359	0.0622757357212579	0.0946306443707716	0.0780299602575987
CCDIS1179-908	CCD_in_Spring	0.243262774434005	0.134443136640652	0.121345897183898	0.149901398484318
CCDIS1179-909	CCD_in_Spring	0.205350046125772	0.100408222604372	0.101253672140069	0.136702997993924
CCDIS1179-91	CCD_in_Spring	0.195368934058539	0.171846331189128	0.0783630072158611	0.156756200058222
CCDIS1179-910	CCD_in_Spring	0.179038845975286	0.146859907330739	0.0844032506626713	0.18221861436535
CCDIS1179-911	CCD_in_Spring	0.360859756972952	0.184565635093031	0.2079682039842	0.31010687115264
CCDIS1179-912	CCD_in_Spring	0.212623484462355	0.0985265908297701	0.0862619998099645	0.106208304798194
CCDIS1179-913	CCD_in_Spring	0.129895495800285	0.0364062130389197	0.084742089853241	0.0514454563114207
CCDIS1179-914	CCD_in_Spring	0.161478182409159	0.0735350014534498	0.103212953046561	0.0998223822119897
CCDIS1179-915	CCD_in_Spring	0.182450679922145	0.0759687526169523	0.0863447252480172	0.0896056644904024
CCDIS1179-916	CCD_in_Spring	0.20425286666486	0.143157850432443	0.108039279655315	0.15511470712077
CCDIS1179-917	CCD_in_Spring	0.162412912324432	0.0681398661712324	0.116228584117155	0.0797251902000381
CCDIS1179-918	CCD_in_Spring	0.152207949476019	0.0785445168122891	0.0899252471069466	0.0904535321530915
CCDIS1179-919	CCD_in_Spring	0.231791587141012	0.150189664771816	0.111320063309328	0.183903121402067
CCDIS1179-92	CCD_in_Spring	0.183113834470996	0.10620543945297	0.0953544883713237	0.163506103270633
CCDIS1179-920	CCD_in_Spring	0.187469650234596	0.128955514260204	0.103894130161955	0.140176380194445
CCDIS1179-921	CCD_in_Spring	0.153262719707901	0.0654001222402658	0.0904935995161827	0.081893479542244
CCDIS1179-922	CCD_in_Spring	0.143416313729483	0.101874881631604	0.075034734723697	0.0977842191129965
CCDIS1179-923	CCD_in_Spring	0.236173009926584	0.241319288249193	0.148411020688313	0.284044729071785
CCDIS1179-924	CCD_in_Spring	0.0572849784212884	0.0253813262914489	0.0146505756827468	0.0217388376304089
CCDIS1179-925	CCD_in_Spring	0.19985537595444	0.272434989087226	0.0340482501899156	0.249441594894159
CCDIS1179-926	CCD_in_Spring	0.114428882644129	0.0698723151534069	0.0710127011880693	0.0756246465613706
CCDIS1179-927	CCD_in_Spring	0.228426991712042	0.126721096614954	0.110178804180542	0.116894582509797
CCDIS1179-928	CCD_in_Spring	0.205186157284745	0.106913714751744	0.101932821502386	0.11613789854338
CCDIS1179-929	CCD_in_Spring	0.176517655532053	0.134101088306881	0.0724300469474603	0.233063426266014
CCDIS1179-93	CCD_in_Spring	0.183219041246618	0.197415918932494	0.105895896539683	0.234123820878326
CCDIS1179-930	CCD_in_Spring	0.175910330702464	0.117222384651394	0.0989618254598413	0.127301836186727
CCDIS1179-931	CCD_in_Spring	0.19754153752781	0.07266242887467	0.0895672690738125	0.0888563304368834
CCDIS1179-932	CCD_in_Spring	0.221684497489555	0.068367395015993	0.105819024324266	0.0979984141899621
CCDIS1179-933	CCD_in_Spring	0.148248750681119	0.0612003364179195	0.0879747987432868	0.0720574664496382
CCDIS1179-934	CCD_in_Spring	0.215299692600007	0.160147563122173	0.12655076041084	0.186376644554774
CCDIS1179-935	CCD_in_Spring	0.208310873156994	0.119506674466861	0.12191743922108	0.145664742966626
CCDIS1179-936	CCD_in_Spring	0.26012048746062	0.203871340478517	0.114305217592471	0.248549181853681
CCDIS1179-937	CCD_in_Spring	0.20790258965337	0.103045657976457	0.101191182171418	0.111886923163832
CCDIS1179-938	CCD_in_Spring	0.218843241380169	0.0898718799486737	0.0979623477335088	0.0966421679288056
CCDIS1179-939	CCD_in_Spring	0.197411543435296	0.065695976711171	0.0763231934456351	0.0879363501249338
CCDIS1179-94	CCD_in_Spring	0.251019966456719	0.273367175336327	0.138366344581671	0.374268983682929
CCDIS1179-940	CCD_in_Spring	0.181180244717731	0.0635243027022045	0.0998624155885784	0.0696474541212059
CCDIS1179-941	CCD_in_Spring	0.181501924926752	0.0398898047715317	0.110849911533791	0.0653931330973256
CCDIS1179-942	CCD_in_Spring	0.16565702197388	0.0432256785787479	0.102521747276485	0.0681827398664718
CCDIS1179-943	CCD_in_Spring	0.239387013937843	0.0826732615244109	0.104197654057164	0.0977139676329158
CCDIS1179-944	CCD_in_Spring	0.187015451642203	0.0943418987084009	0.10329049894636	0.102040680896283
CCDIS1179-945	CCD_in_Spring	0.193912939908449	0.0568585243249859	0.0977779360596676	0.0574208079431289
CCDIS1179-946	CCD_in_Spring	0.156357072042701	0.0400467548762396	0.0974402813524465	0.0437378774514696
CCDIS1179-947	CCD_in_Spring	0.204925531146522	0.0792393083325014	0.110524620232037	0.0816480258910713
CCDIS1179-948	CCD_in_Spring	0.164929874141357	0.0458364771288499	0.111637564419376	0.0536926073124768
CCDIS1179-949	CCD_in_Spring	0.185768874331122	0.0602404305655385	0.0973900485710513	0.0658739278992631
CCDIS1179-95	CCD_in_Spring	0.214571877409628	0.203421706341003	0.112505779293538	0.212980789179681
CCDIS1179-950	CCD_in_Spring	0.148223517519409	0.0814792343978084	0.11128989370989	0.101458529407193
CCDIS1179-951	CCD_in_Spring	0.181601109941234	0.0637117113345287	0.067933232141261	0.0823720282521446
CCDIS1179-952	CCD_in_Spring	0.172117417444569	0.0458796334680772	0.104554073598712	0.0523062480356694
CCDIS1179-953	CCD_in_Spring	0.173325809062827	0.0704657460412447	0.0966292936499412	0.0784394368879889
CCDIS1179-954	CCD_in_Spring	0.190963249935673	0.0560018796552039	0.0944434864095084	0.0835442322869543
CCDIS1179-955	CCD_in_Spring	0.1634316774683	0.060052615029178	0.111852379146251	0.0681414024288621
CCDIS1179-956	CCD_in_Spring	0.196743778820653	0.147721723741996	0.0932893831221662	0.189083560524808
CCDIS1179-957	CCD_in_Spring	0.141910826901218	0.0363001228719672	0.0818585057490719	0.038140962910858
CCDIS1179-958	CCD_in_Spring	0.229711230521844	0.0809258647859326	0.109806004641593	0.0826298491159826
CCDIS1179-959	CCD_in_Spring	0.186734084604122	0.12085024257512	0.111608028083728	0.158275902357431
CCDIS1179-96	CCD_in_Spring	0.157070251226468	0.0812901648192124	0.0886780353051638	0.102119194466624
CCDIS1179-960	CCD_in_Spring	0.159599030361473	0.0766110996260113	0.107286227980601	0.100323806936814
CCDIS1179-961	CCD_in_Spring	0.168772537541909	0.051246738971583	0.112852990993946	0.0548119969246474
CCDIS1179-962	CCD_in_Spring	0.192272653103137	0.0885988347304546	0.0996135840330012	0.107827365067987
CCDIS1179-963	CCD_in_Spring	0.181515426395477	0.0615481111407766	0.098114228460225	0.0639180039592269
CCDIS1179-964	CCD_in_Spring	0.164736042228061	0.0310015647682384	0.102914332989138	0.0458646921240227
CCDIS1179-965	CCD_in_Spring	0.157988580209884	0.0565061677432187	0.106627269866974	0.0766981633916857
CCDIS1179-966	CCD_in_Spring	0.180162605529333	0.0802169321908608	0.114196694395767	0.0925973246089096
CCDIS1179-967	CCD_in_Spring	0.217972423439049	0.106643143511009	0.108494982986451	0.115161684164403
CCDIS1179-968	CCD_in_Spring	0.181318649118105	0.146694608806765	0.0868163149862219	0.264378083005757
CCDIS1179-969	CCD_in_Spring	0.170986961831596	0.0953333441245113	0.104300126202751	0.115207489753172
CCDIS1179-97	CCD_in_Spring	0.223754144662927	0.22418185778728	0.133300660512489	0.259490392361999
CCDIS1179-970	CCD_in_Spring	0.183045768975037	0.087698917178724	0.113192413815254	0.104747231876639
CCDIS1179-971	CCD_in_Spring	0.197534746719209	0.089084931123417	0.068912195955341	0.106616201991003
CCDIS1179-972	CCD_in_Spring	0.167078412891539	0.0771079849679853	0.0967210319238199	0.11302961017161
CCDIS1179-973	CCD_in_Spring	0.220485774753717	0.109839441036328	0.119139871810359	0.123356318615202
CCDIS1179-974	CCD_in_Spring	0.184703694243811	0.0669514684752205	0.0940678400139158	0.0751140166812737
CCDIS1179-975	CCD_in_Spring	0.151387736607893	0.0656913915075546	0.106104999382364	0.0810648476380903
CCDIS1179-976	CCD_in_Spring	0.158202680718996	0.0378776635034834	0.092956820058359	0.0438808491023738
CCDIS1179-977	CCD_in_Spring	0.297881287342087	0.140404524357834	0.145939410928915	0.207818162703982
CCDIS1179-978	CCD_in_Spring	0.182876389187402	0.0705534578586041	0.104902510429666	0.0773804405762742
CCDIS1179-979	CCD_in_Spring	0.180617015652866	0.0844722345956852	0.10462508900723	0.102018106979325
CCDIS1179-98	CCD_in_Spring	0.186868645926742	0.104900682635202	0.0995593500327506	0.111528072206208
CCDIS1179-980	CCD_in_Spring	0.175861947415978	0.067772646478578	0.100609994314679	0.0679263797180387
CCDIS1179-981	CCD_in_Spring	0.194915160231428	0.0591347184309844	0.11362067397102	0.0718349485654555
CCDIS1179-982	CCD_in_Spring	0.157710083019633	0.0440542284534176	0.10051506443149	0.0535944439234496
CCDIS1179-983	CCD_in_Spring	0.185288669605749	0.0890520364915483	0.115736815758512	0.108077152357287
CCDIS1179-984	CCD_in_Spring	0.159452682734287	0.075155302659699	0.108033555036365	0.0949517823206671
CCDIS1179-985	CCD_in_Spring	0.153634287411536	0.0455627754042222	0.0875359307933768	0.060364298173844
CCDIS1179-986	CCD_in_Spring	0.153750735787905	0.0367908278351282	0.10270027178372	0.0424805204399442
CCDIS1179-987	CCD_in_Spring	0.195893914671912	0.101604187082821	0.124086126111336	0.116745678964387
CCDIS1179-988	CCD_in_Spring	0.169867104387373	0.0495969139999989	0.108142414489277	0.0609443141413455
CCDIS1179-989	CCD_in_Spring	0.17773271116051	0.0929223608621612	0.100288959315912	0.111951007733116
CCDIS1179-99	CCD_in_Spring	0.261198037757986	0.175206031286467	0.117656738351556	0.215766896151367
CCDIS1179-990	CCD_in_Spring	0.165630293327148	0.039650013678579	0.117312793298136	0.0482610522889054
CCDIS1179-991	CCD_in_Spring	0.260856945095377	0.12211005229191	0.140880462043532	0.134848946271919
CCDIS1179-992	CCD_in_Spring	0.201365187463255	0.0839210840518377	0.102735413897236	0.0983156035557954
CCDIS1179-993	CCD_in_Spring	0.169631269281618	0.0711998864057722	0.103542758237438	0.0964400542320328
CCDIS1179-994	CCD_in_Spring	0.188722996087978	0.090064393722963	0.113617593938848	0.106252693084365
CCDIS1179-995	CCD_in_Spring	0.174322371787311	0.0672345070586712	0.104858050866543	0.0778626991646105
CCDIS1179-996	CCD_in_Spring	0.177306032034425	0.0629682151535378	0.127582723047888	0.0889756877542596
CCDIS1179-997	CCD_in_Spring	0.240379100024944	0.130627063164343	0.117429169966748	0.148449331795613
CCDIS1179-998	CCD_in_Spring	0.206651717472832	0.097197366883068	0.115658001215007	0.104611948066084
CCDIS1179-999	CCD_in_Spring	0.215086270384701	0.0376740820162835	0.099590204948017	0.0467284637333215
