# Supplementary material for: Landscape of the Epstein-Barr virus-host chromatin interactome and gene regulation
Source: EMBO J. 2025 May 27;44(13):3872–915. doi: 10.1038/s44318-025-00466-5 (PMC12216251; doi:10.1038/s44318-025-00466-5)
Supplement: Supplementary file 12 — Source data Fig. 5 [file 44318_2025_466_MOESM12_ESM.zip › Figure 5/5H/Fig5H.host_gene_GO.csv]

factor	GO_tree	Term ID	Term	Enrichment	logP	Genes in Term	Target Genes in Term	Fraction of Targets in Term	Total Target Genes	Total Genes	Entrez Gene IDs	Gene Symbols	FDR	TID
miR-BARTs	GO_pathwayInteractionDB	epopathway	EPO_signaling_pathway	0.000469795	-7.663214253	33	13	0.039274924	331	2226	5,964,067,533,657,810,000,000,000,000,000,000,000,000,000,000,000,000	BCL2,LYN,PLCG2,PTPN11,SH2B3,NFKB1,STAT1,MAPK8,MAPK14,GRB2,SOCS3,RAPGEF1,STAT5B	-475.1192837	epopathway
miR-BARTs	GO_pathwayInteractionDB	il2_1pathway	IL2-mediated_signaling_events	0.000852578	-7.067245465	52	17	0.051359517	331	2226	57,815,579,228,066,700,000,000,000,000,000,000,000,000,000,000,000,000,000,000,000,000,000	PTPN11,PRKCB,IKZF3,STAT1,STAT5B,PIK3CA,PRKCE,BCL2,FYN,MYC,MAPK14,MAPK8,IL2RA,PTK2B,SYK,SOCS3,GRB2	-328.6269141	il2_1pathway
miR-BARTs	GO_wikipathways	WP23	B_Cell_Receptor_Signaling_Pathway	3.52e-05	-10.25322592	98	26	0.041935484	620	5311	1,147,296,946,905,780,000,000,000,000,000,000,000,000,000,000,000,000,000,000,000,000,000,000,000,000,000,000,000,000,000,000,000,000,000,000,000	CHUK,GTF2I,NCK1,PTPRC,CDC42,FYN,MEF2C,HCLS1,INPP5D,RAC2,GRB2,LYN,PRKCB,DAPP1,RAPGEF1,SYK,MYC,MAPK14,NFKB1,ETS1,MAPK8,PLCG2,PTPN11,PIP5K1A,MIR5196,NFATC3	-1871.213731	WP23
miR-BARTs	GO_wikipathways	WP3303	Rac1/Pak1/p38/MMP-2_pathway	5.84e-05	-9.748715072	68	20	0.032258065	620	5311	5,747,799,315,290,570,000,000,000,000,000,000,000,000,000,000,000,000,000,000,000,000,000,000,000,000,000,000	PTK2,TNIP3,PIK3CA,PTPN11,RAD51,MAPK8,NFKB1,MYC,MAPK14,FN1,TNIP1,NCK1,CHUK,GRB2,TP53,ERBB2,PAK1,STAT5B,CASP7,TNIP2	-1186.093667	WP3303
miR-BARTs	GO_wikipathways	WP437	EGF/EGFR_Signaling_Pathway	8e-05	-9.433611772	162	36	0.058064516	620	5311	5899,2064,8440,25,6777,3635,2185,163,29924,998,9252,6655,5781,6196,4205,1432,9185,7837,30011,5579,8202,2885,5058,4208,5607,6093,4214,4690,6772,9922,5599,868,5747,5801,10451,2060	RALB,ERBB2,NCK2,ABL1,STAT5B,INPP5D,PTK2B,AP2B1,EPN1,CDC42,RPS6KA5,SOS2,PTPN11,RPS6KA2,MEF2A,MAPK14,REPS2,PXDN,SH3KBP1,PRKCB,NCOA3,GRB2,PAK1,MEF2C,MAP2K5,ROCK1,MAP3K1,NCK1,STAT1,IQSEC1,MAPK8,CBLB,PTK2,PTPRR,VAV3,EPS15	-860.8170742	WP437
miR-BARTs	GO_wikipathways	WP710	DNA_Damage_Response_(only_ATM_dependent)	0.000507465	-7.586081918	114	26	0.041935484	620	5311	5599,4790,4609,5290,5291,6655,80326,8503,596,5527,896,2885,7157,2064,7481,5880,25,10018,901,6932,5529,998,5934,51384,3643,4214	MAPK8,NFKB1,MYC,PIK3CA,PIK3CB,SOS2,WNT10A,PIK3R3,BCL2,PPP2R5C,CCND3,GRB2,TP53,ERBB2,WNT11,RAC2,ABL1,BCL2L11,CCNG2,TCF7,PPP2R5E,CDC42,RBL2,WNT16,INSR,MAP3K1	-307.6577667	WP710
miR-BARTs	GO_wikipathways	WP382	MAPK_Signaling_Pathway	0.003807738	-5.570720095	170	32	0.051612903	620	5311	588,056,064,763,840,000,000,000,000,000,000,000,000,000,000,000,000,000,000,000,000,000,000,000,000,000,000,000,000,000,000,000,000,000,000,000,000,000,000,000,000,000,000	RAC2,MAP2K3,NF1,CASP7,NFATC1,CDC42,LRRK2,TNF,RPS6KA5,RASGRF2,SOS2,MAPK14,PRKCB,DUSP10,GRB2,PAK1,TP53,MEF2C,MAP2K5,MAP3K1,HSPA8,MAP3K14,LAMTOR3,MAP4K4,HSPA5,MAPK8,PRKACA,MYC,NFKB1,PTPRR,DUSP7,PRKCH	-112.9618242	WP382
EBERs	GO_biological_process	GO:0010646	regulation_of_cell_communication	1.74e-12	-27.07913071	3539	387	0.26875	1440	18054	2308,103,3033,50515,9840,1997,5618,11214,55584,57186,440279,5922,26057,5519,7444,127540,11170,57580,8660,51704,51283,10133,442909,27166,6532,3643,10590,83999,1999,64359,6714,57689,7049,56940,3315,596,9113,7320,79109,406995,5800,57732,2321,100463482,51230,80024,590,23236,23328,23387,133746,658,6873,5782,816,399,3600,5771,121512,23500,56990,2903,4853,815,5781,4077,23493,9770,5063,440107,3662,6598,7…	FOXO1,ADAR,HADH,CHST11,TESPA1,ELF1,PRLR,AKAP13,CHRNA9,RALGAPA2,UNC13C,RASA2,ANKRD17,PPP2R1B,VRK2,HMGB4,FAM107A,PREX1,IRS2,GPRC5B,BFAR,OPTN,MIR342,PRELID1,SLC6A4,INSR,SCGN,KREMEN1,ELF3,NXN,SRC,LRRC4C,TGFBR3,DUSP22,HSPB1,BCL2,LATS1,UBE2B,MAPKAP1,MIR181A1,PTPRO,ZFYVE28,FLT1,MTRNR2L6,PHF20,SLC8B1,BCHE,PLCB1,SASH1,SIK3,JMY,BMPR1B,TAF2,PTPN12,CAMK2B,RHOH,IL15,PTPN2,FGD4,DAAM2,CDC42SE2,GRIN2A,NOTCH2,CAM…	-448890.7498	GO:0010646
EBERs	GO_pathwayInteractionDB	rac1_reg_pathway	Regulation_of_RAC1_activity	0.000865207	-7.052542187	39	12	0.047244094	254	2226	591,089,971,794,575,000,000,000,000,000,000,000,000,000,000,000,000	RAP1GDS1,KALRN,DOCK2,PREX1,VAV3,MCF2,EPS8,ARHGAP17,TIAM1,VAV1,TRIO,SOS1	-1311.772847	rac1_reg_pathway
EBERs	GO_pathwayInteractionDB	ifngpathway	IFN-gamma_pathway	0.001112686	-6.800978116	40	12	0.047244094	254	2226	409,281,736,598,151,000,000,000,000,000,000,000,000,000,000	SMAD7,CAMK2D,IRF1,CAMK2A,DAPK1,IL1B,CREBBP,STAT1,RAPGEF1,CAMK2B,EP300,PTPN11	-632.4909648	ifngpathway
EBERs	GO_reactome	R-HSA-166520	Signalling_by_NGF	2.59e-11	-24.37771528	477	83	0.097877358	848	10287	4208,2245,4168,817,8660,7204,10276,7074,2889,11214,121512,5581,6714,7531,5728,80824,11221,23385,57580,930,135,5518,4140,2308,89846,5527,4343,6711,111,1432,8452,5519,79109,23229,6654,9826,23365,10672,1213,5599,7409,10000,7414,6233,114,6195,5922,5687,5125,208,1950,815,57142,4914,160,5536,64926,8997,10451,6868,1147,26574,4205,23112,8831,2243,57498,2668,4974,3709,3708,100847012,7979,466,816,7867,1001…	MEF2C,FGD1,MCF2,CAMK2D,IRS2,TRIO,NET1,TIAM1,RAPGEF1,AKAP13,FGD4,PRKCE,SRC,YWHAE,PTEN,DUSP16,DUSP10,NCSTN,PREX1,CD19,ADORA2A,PPP2R1A,MARK3,FOXO1,FGD3,PPP2R5C,MOV10,SPTBN1,ADCY5,MAPK14,CUL3,PPP2R1B,MAPKAP1,ARHGEF9,SOS1,ARHGEF11,ARHGEF12,GNA13,CLTC,MAPK8,VAV1,AKT3,VCL,RPS27A,ADCY8,RPS6KA1,RASA2,PSMA6,PCSK5,AKT2,EGF,CAMK2A,RTN4,NTRK1,AP2A1,PPP5C,RASAL3,KALRN,VAV3,ADAM17,CHUK,AATF,MEF2A,TNRC6B,SYNGAP1…	-45342.55042	R-HSA-166520
EBERs	GO_reactome	R-HSA-204998	Cell_death_signalling_via_NRAGE_NRIF_and_NADE	2.19e-08	-17.63573501	76	23	0.027122642	848	10287	720,470,741,027,641,000,000,000,000,000,000,000,000,000,000,000,000,000,000,000,000,000,000,000,000,000,000,000,000,000,000,000,000,000,000	TRIO,TIAM1,NET1,MCF2,RPS27A,FGD3,FGD1,MAPK8,PREX1,AATF,VAV1,GNA13,KALRN,SOS1,ARHGEF12,VAV3,NCSTN,ARHGEF11,ARHGEF9,YWHAE,AKAP13,FGD4,BCL2L11	-16401.23356	R-HSA-204998
EBERs	GO_reactome	R-HSA-1280218	Adaptive_Immune_System	0.000333187	-8.006805397	810	94	0.110849057	848	10287	3134,7320,79109,126433,5519,8905,57674,8452,11258,7328,26234,1213,5058,22872,3695,25897,6654,930,140458,9320,80228,2308,5527,4343,22954,9398,5518,3702,84861,6714,4345,640,4008,5728,998,3383,5777,10225,51088,91694,55284,120425,5063,1075,10333,8660,64682,6786,3084,9871,26267,5781,8454,84708,25793,5707,23239,10666,10533,154214,3643,5788,4591,23112,7979,27252,3708,3709,5336,100616453,4068,7324,7325,1…	HLA-F,UBE2B,MAPKAP1,FBXO27,PPP2R1B,AP1S2,RNF213,CUL3,DCTN3,UBE2H,FBXL5,CLTC,PAK1,SEC31A,ITGB7,RNF19A,SOS1,CD19,ASB5,TRIP12,ORAI2,FOXO1,PPP2R5C,MOV10,TRIM32,CD101,PPP2R1A,ITK,KLHL22,SRC,CD200,BLK,LMO7,PTEN,CDC42,ICAM1,PTPN6,CD96,KLHL5,LONRF1,UBE2W,JAML,PAK3,CTSC,TLR6,IRS2,ANAPC1,STIM1,NRG1,SEC24D,FBXO10,PTPN11,CUL1,LNX1,FBXO7,PSMD1,PHLPP1,CD226,ATG7,RNF217,INSR,PTPRC,TRIM37,TNRC6B,SEM1,KLHL20,ITPR…	-744.632902	R-HSA-1280218
EBERs	GO_reactome	R-HSA-5683057	MAPK_family_signaling_cascades	0.000430669	-7.750171153	290	41	0.048349057	848	10287	8,159,985,536,671,480,000,000,000,000,000,000,000,000,000,000,000,000,000,000,000,000,000,000,000,000,000,000,000,000,000,000,000,000,000,000,000,000,000,000,000,000,000,000,000,000,000,000,000,000,000,000,000,000,000,000,000	CAMK2A,CDC42,PPP5C,SRC,KALRN,DUSP16,RASAL3,DUSP10,PAK3,VCL,RPS27A,IRS2,CAMK2D,RASA2,PSMA6,EGF,CUL3,CAMK2B,PPP2R1B,PTPN11,NRG1,CCND3,SOS1,HSPB1,GRIN2A,CDC42EP5,PSMD1,PAK1,TNRC6B,SYNGAP1,FGA,MARK3,PPP2R1A,GDNF,MOV10,PPP2R5C,FOXO1,SEPTIN7,MIR5004,SPTBN1,SEM1	-655.2417429	R-HSA-5683057
EBERs	GO_reactome	R-HSA-5633007	Regulation_of_TP53_Activity	0.000731818	-7.219979386	162	26	0.030660377	848	10287	2,081,107,314,322,030,000,000,000,000,000,000,000,000,000,000,000,000,000,000,000,000,000,000,000,000,000,000,000,000,000,000,000,000,000,000,000,000,000	AKT2,TOPBP1,MAPK14,EP300,EXO1,PPP2R5C,TP53BP2,TAF2,PPP2R1A,RPS27A,HIPK1,TAF10,SSRP1,NBN,PPP1R13L,CHD4,AKT3,SGK1,RFFL,JMY,RFC3,CHD3,PPP2R1B,MAPKAP1,PHF20,GATAD2B	-516.5062176	R-HSA-5633007
EBERs	GO_reactome	R-HSA-198203	PI3K/AKT_activation	0.001727652	-6.36099219	128	21	0.024764151	848	10287	49,145,728,671,479,100,000,000,000,000,000,000,000,000,000,000,000,000,000,000,000,000,000,000,000,000,000,000,000	NTRK1,PTEN,SRC,MAPKAP1,PPP2R1B,PTPN11,NRG1,INSR,CHUK,PHLPP1,VAV1,AKT3,CD19,TNRC6B,IRS2,MOV10,FOXO1,PPP2R5C,PPP2R1A,EGF,AKT2	-347.9836904	R-HSA-198203
EBERs	GO_wikipathways	WP437	EGF/EGFR_Signaling_Pathway	0.000256153	-8.269734665	162	28	0.061002179	459	5311	2308,4205,25,2060,6654,6772,4208,6195,5781,7409,6714,466,10451,5782,9185,5058,9922,5337,1950,1432,160,2354,5599,998,815,868,5728,2059	FOXO1,MEF2A,ABL1,EPS15,SOS1,STAT1,MEF2C,RPS6KA1,PTPN11,VAV1,SRC,ATF1,VAV3,PTPN12,REPS2,PAK1,IQSEC1,PLD1,EGF,MAPK14,AP2A1,FOSB,MAPK8,CDC42,CAMK2A,CBLB,PTEN,EPS8	-1006.151051	WP437
v-snoRNA1	GO_kegg	M00011	Citrate_cycle_second_carbon_oxidation_2-oxoglutarate_=>_oxaloacetate	0.066529162	-2.710114899	14	3	0.006097561	492	7161	639,188,011,743	SDHC,SUCLG2,DLST	-35.80478723	M00011
v-snoRNA1	GO_kegg	hsa04340	Hedgehog_signaling_pathway	0.001096169	-6.815933548	47	10	0.020325203	492	7161	232,918,948,452,339,000,000,000,000,000,000,000,000,000	FBXW11,CCND2,CUL3,SPOPL,CSNK1A1,CSNK1G3,CSNK1E,GRK3,SUFU,PRKACG	-4682.546348	hsa04340
v-snoRNA1	GO_pathwayInteractionDB	pi3kcipathway	Class_I_PI3K_signaling_events	0.009341547	-4.673283379	41	9	0.044554455	202	2226	926,775,252,534,644,000,000,000,000,000,000,000	CYTH1,YES1,FYN,SGK1,BLK,CYTH3,SOS1,PLCG2,ADAP1	-869.2307086	pi3kcipathway
v-snoRNA1	GO_reactome	R-HSA-597592	Post-translational_protein_modification	9.51e-06	-11.56296198	1034	107	0.150280899	712	10287	8850,27430,9817,324,10671,26286,23198,152330,10600,9334,285381,7321,8703,3017,161725,29761,8702,286053,83444,85236,8729,161357,55647,91949,102465841,64409,79875,51809,8693,9695,1605,7334,1315,26984,27314,4124,114803,54926,6484,11196,7187,267,254013,55650,5686,9367,11174,9736,80055,9363,5687,9101,57506,9781,287,2804,4286,56667,123228,399818,11320,221981,3416,5329,1075,4249,10735,2762,57731,84197,8…	KAT2B,MAT2B,KEAP1,APC,DCTN6,ARFGAP3,PSME4,CNTN4,USP16,B4GALT5,DPH3,UBE2D1,B4GALT3,HIST1H2BD,OTUD7A,USP25,B4GALT4,NSMCE2,INO80B,HIST1H2BK,GBF1,MDGA2,RAB20,COG7,MIR7855,GALNT17,THSD4,GALNT7,GALNT4,EDEM1,DAG1,UBE2N,COPB1,SEC22A,RAB30,MAN2A1,MYSM1,UBE2R2,ST3GAL4,SEC23IP,TRAF3,AMFR,ETFBKMT,PIGV,PSMA5,RAB9A,ADAMTS6,USP34,PGAP1,RAB33A,PSMA6,USP8,MAVS,RNF144A,ANK2,GOLGB1,MITF,MUC13,SENP8,EEF1AKMT2,MGAT4A…	-21507.10929	R-HSA-597592
v-snoRNA1	GO_reactome	R-HSA-69278	Cell_Cycle_Mitotic	0.0002392	-8.338210223	514	57	0.08005618	712	10287	10735,23244,121441,7321,3017,8346,7531,10783,7029,1021,5000,6119,23122,23198,10403,995,85236,8351,5983,9133,5579,7444,5527,4605,10592,9978,55125,8556,4001,3978,4659,8317,1454,894,94239,26003,5686,1063,23141,8364,5682,5557,1457,22897,22919,5687,5108,22995,5701,10000,1719,5048,23291,55920,8379,79172,79019	STAG2,PDS5A,NEDD1,UBE2D1,HIST1H2BD,HIST1H2BI,YWHAE,NEK6,TFDP2,CDK6,ORC4,RPA3,CLASP2,PSME4,NDC80,CDC25C,HIST1H2BK,HIST1H3D,RFC3,CCNB2,PRKCB,VRK2,PPP2R5C,MYBL2,SMC2,RBX1,CEP192,CDC14A,LMNB1,LIG1,PPP1R12A,CDC7,CSNK1E,CCND2,H2AFV,GORASP2,PSMA5,CENPF,ANKLE2,HIST1H4C,PSMA1,PRIM1,CSNK2A1,CEP164,MAPRE1,PSMA6,PCM1,CEP152,PSMC2,AKT3,DHFR,PAFAH1B1,FBXW11,RCC2,MAD1L1,CENPO,CENPM	-5169.690339	R-HSA-69278
v-snoRNA1	GO_wikipathways	WP437	EGF/EGFR_Signaling_Pathway	0.018038821	-4.015229141	162	19	0.050938338	373	5311	59,218,685,337,371,700,000,000,000,000,000,000,000,000,000,000,000,000,000,000,000,000,000,000,000,000	RASA1,CBLB,PLD1,JAK2,USP8,SOS1,MYBL2,MAP2K2,SH3GL3,SH3KBP1,STAM,PRKCB,RPS6KA2,MAPK8,NCOA3,ABI1,REPS2,MEF2D,MAP3K4	-162.8398485	WP437
v-snoRNA1	GO_wikipathways	WP707	DNA_Damage_Response	0.021168497	-3.855241198	69	10	0.026809651	373	5311	98,748,942,177,419,300,000,000,000,000,000,000,000	TLK1,CCND2,FANCD2,MDM2,GADD45G,CCNB2,CDC25C,GADD45B,CDK6,CASP8	-140.7163037	WP707
v-snoRNA1	GO_wikipathways	WP78	TCA_Cycle	0.027409157	-3.596878116	17	4	0.010723861	373	5311	1,743,880,163,913,410	DLST,SUCLG2,SDHC,IDH3A	-109.4050427	WP78
MALAT1	GO_kegg	hsa04012	ErbB_signaling_pathway	0.048367855	-3.028919838	85	12	0.020100503	597	7161	30,841,026,844,053,300,000,000,000,000,000,000,000,000,000,000	NRG1,CDKN1A,NCK2,PLCG2,ERBB2,BRAF,NRAS,MAPK8,PIK3R3,PIK3R1,ELK1,PAK1	-39.26165903	hsa04012
MALAT1	GO_kegg	hsa04015	Rap1_signaling_pathway	0.000115887	-9.06289342	210	34	0.056951424	597	7161	4,893,230,948,895,900,000,000,000,000,000,000,000,000,000,000,000,000,000,000,000,000,000,000,000,000,000,000,000,000,000,000,000,000,000,000,000,000,000,000,000,000,000,000,000,000,000,000	NRAS,SIPA1L3,KRIT1,RALGDS,PARD6B,PIK3R3,PFN1,ITGB3,PDGFRA,CTNNB1,TIAM1,CSF1R,RAPGEF6,CNR1,VAV2,PRKD2,SIPA1L1,RAC2,KIT,RALA,RALB,RAPGEF1,VEGFA,GRIN2B,FYB1,APBB1IP,RAPGEF4,RASSF5,FARP2,ITGB2,F2R,EFNA5,PIK3R1,BRAF	-6226.20778	hsa04015
MALAT1	GO_pathwayInteractionDB	pi3kcipathway	Class_I_PI3K_signaling_events	0.0031247	-5.768416909	41	11	0.045643154	241	2226	64,467,525,926,553,300,000,000,000,000,000,000,000,000,000	SGK1,YES1,CYTH3,PLCG2,PDPK1,CYTH1,TIAM1,PIK3R1,PREX1,ARF1,FYN	-536.4627726	pi3kcipathway
MALAT1	GO_reactome	R-HSA-199991	Membrane_Trafficking	5.67e-06	-12.07993658	610	79	0.097410604	811	10287	8027,4218,287,79890,27131,55605,85021,9685,54536,11252,4122,23243,60684,9267,51534,126432,55291,4646,7532,2890,22930,84316,6399,56894,51209,27314,288,29924,3267,51560,163,55738,22848,4012,1778,286,4253,23433,51552,157,27095,10092,738,55763,10971,1362,9265,55275,8766,5898,10342,2800,1523,11014,10618,51143,57679,4124,10228,10254,55667,10640,160,84062,7163,8775,375,375056,11345,10097,23256,221458,89…	STAM,RAB8A,ANK2,RIN3,SNX5,KIF21A,REPS1,CLINT1,EXOC6,PACSIN2,MAN2A2,ANKRD28,TRAPPC11,CYTH1,VTA1,RINL,PPP6R3,MYO6,YWHAG,GRIA1,RAB3GAP1,NAA38,TRAPPC2,AGPAT3,RAB9B,RAB30,ANK3,EPN1,AGFG1,RAB6B,AP2B1,ARFGAP1,AAK1,LNPEP,DYNC1H1,ANK1,MIA2,RHOQ,RAB14,GRK3,TRAPPC3,ARPC5,VPS51,EXOC1,YWHAQ,CPD,CYTH3,VPS53,RAB11A,RALA,TFG,GOLGA1,CUX1,KDELR2,TGOLN2,DYNC1LI1,ALS2,MAN2A1,STX6,STAM2,DENND4C,EXOC5,AP2A1,DTNBP1,TPD…	-22468.68204	R-HSA-199991
MALAT1	GO_reactome	R-HSA-450294	MAP_kinase_activation_in_TLR_cascade	0.00010166	-9.193880995	64	15	0.018495684	811	10287	4,662,573,975,599,420,000,000,000,000,000,000,000,000,000,000,000,000,000,000,000,000	ATF1,TAB3,MAPK8,MEF2A,IRAK1,IRAK2,MEF2C,NOD2,MAPKAPK2,NOD1,ELK1,RPS6KA5,TAB1,BTRC,MAPKAPK3	-2850.103109	R-HSA-450294
MALAT1	GO_reactome	R-HSA-166016	Toll_Like_Receptor_4_(TLR4)_Cascade	0.000115331	-9.06770856	126	23	0.028360049	811	10287	2,911,036,561,001,030,000,000,000,000,000,000,000,000,000,000,000,000,000,000,000,000,000,000,000,000,000,000,000,000,000,000,000,000	TBK1,IRAK2,TANK,IRAK1,TAB3,MAPK8,MEF2A,NOD1,MAPKAPK2,PLCG2,ITGB2,NOD2,PELI1,MEF2C,PTPN4,ATF1,MAPKAPK3,BTRC,HMGB1,SARM1,TAB1,RPS6KA5,ELK1	-2108.24224	R-HSA-166016
MALAT1	GO_wikipathways	WP437	EGF/EGFR_Signaling_Pathway	0.000105121	-9.160400474	162	29	0.063180828	459	5311	673,505,867,728,202,000,000,000,000,000,000,000,000,000,000,000,000,000,000,000,000,000,000,000,000,000,000,000,000,000,000,000,000,000,000,000,000,000	BRAF,PAK1,STAT1,NCOA3,NCK2,RALB,RALA,RALGDS,AP2A1,ELK1,MAPK8,VAV2,PDPK1,RPS6KA5,EPN1,MEF2A,MEF2C,STAM,INPP5D,ERBB2,ATF1,STMN1,NOS3,PIK3C2B,EPS8,IQSEC1,AP2B1,PIK3R1,STAM2	-3343.546173	WP437
MALAT1	GO_wikipathways	WP314	Fas_Ligand_(FasL)_pathway_and_Stress_induction_of_Heat_Shock_Proteins_(HSP)_regulation	0.000985047	-6.922821109	44	11	0.023965142	459	5311	111,248,395,599,786,000,000,000,000,000,000,000,000,000	FAF1,CASP6,MAPK8,MAPKAPK3,LMNA,NFX1,APAF1,BCL2,MAPKAPK2,RB1,PAK1	-842.2765682	WP314
MALAT1	GO_wikipathways	WP710	DNA_Damage_Response_(only_ATM_dependent)	0.003761817	-5.582853221	114	19	0.041394336	459	5311	14,994,893,634,240,800,000,000,000,000,000,000,000,000,000,000,000,000,000,000,000,000,000,000,000	CTNNB1,NRAS,SCP2,SMAD4,SOD2,PIK3R3,MAPK8,BCL2,CAT,RAC2,PIK3R1,RBL2,PIK3R5,PIK3C2B,SMAD3,ERBB2,ATM,CDKN1A,HMGB1	-339.6235709	WP710
