# Supplementary material for: Landscape of the Epstein-Barr virus-host chromatin interactome and gene regulation
Source: EMBO J. 2025 May 27;44(13):3872–915. doi: 10.1038/s44318-025-00466-5 (PMC12216251; doi:10.1038/s44318-025-00466-5)
Supplement: Supplementary file 12 — Source data Fig. 5 [file 44318_2025_466_MOESM12_ESM.zip › Figure 5/5M/Fig5M.Spring_span_length.csv]

spring_ID	chrom	start	end	spring_length (bp)
spring-1	chr11	105250000	1.13e+08	7750000
spring-2	chr11	118250000	1.26e+08	7750000
spring-3	chr12	16750000	24500000	7750000
spring-4	chr13	3.1e+07	38750000	7750000
spring-5	chr13	55750000	63500000	7750000
spring-6	chr13	85250000	9.3e+07	7750000
spring-7	chr2	127750000	135500000	7750000
spring-8	chr2	133500000	141250000	7750000
spring-9	chr2	147250000	1.55e+08	7750000
spring-10	chr2	2.14e+08	221750000	7750000
spring-11	chr3	1.15e+08	122750000	7750000
spring-12	chr3	154500000	162250000	7750000
spring-13	chr3	179500000	187250000	7750000
spring-14	chr3	1.82e+08	189750000	7750000
spring-15	chr4	55500000	63250000	7750000
spring-16	chr4	83500000	91250000	7750000
spring-17	chr5	25500000	33250000	7750000
spring-18	chr5	76250000	8.4e+07	7750000
spring-19	chr5	1.13e+08	120750000	7750000
spring-20	chr5	1.34e+08	141750000	7750000
spring-21	chr5	152750000	160500000	7750000
spring-22	chr6	21250000	2.9e+07	7750000
spring-23	chr6	77250000	8.5e+07	7750000
spring-24	chr6	83250000	9.1e+07	7750000
spring-25	chr6	105500000	113250000	7750000
spring-26	chr6	1.11e+08	118750000	7750000
spring-27	chr6	1.26e+08	133750000	7750000
spring-28	chr7	1.22e+08	129750000	7750000
spring-29	chr8	6500000	14250000	7750000
spring-30	chr8	121250000	1.29e+08	7750000
spring-31	chr1	29750000	37250000	7500000
spring-32	chr1	9.5e+07	102500000	7500000
spring-33	chr1	191250000	198750000	7500000
spring-34	chr1	195750000	203250000	7500000
spring-35	chr1	223500000	2.31e+08	7500000
spring-36	chr1	239750000	247250000	7500000
spring-37	chr11	34750000	42250000	7500000
spring-38	chr11	3.8e+07	45500000	7500000
spring-39	chr11	6500000	1.4e+07	7500000
spring-40	chr11	1.3e+07	20500000	7500000
spring-41	chr12	20750000	28250000	7500000
spring-42	chr14	48750000	56250000	7500000
spring-43	chr15	35250000	42750000	7500000
spring-44	chr15	4.3e+07	50500000	7500000
spring-45	chr15	48750000	56250000	7500000
spring-46	chr15	85250000	92750000	7500000
spring-47	chr17	59250000	66750000	7500000
spring-48	chr18	4.4e+07	51500000	7500000
spring-49	chr19	46500000	5.4e+07	7500000
spring-50	chr20	32250000	39750000	7500000
spring-51	chr20	1.7e+07	24500000	7500000
spring-52	chr21	36250000	43750000	7500000
spring-53	chr3	124250000	131750000	7500000
spring-54	chr3	130500000	1.38e+08	7500000
spring-55	chr5	5.1e+07	58500000	7500000
spring-56	chr5	6250000	13750000	7500000
spring-57	chr5	143750000	151250000	7500000
spring-58	chr6	105750000	113250000	7500000
spring-59	chr6	135500000	1.43e+08	7500000
spring-60	chr6	139750000	147250000	7500000
spring-61	chr7	7e+06	14500000	7500000
spring-62	chr7	15750000	23250000	7500000
spring-63	chr9	104250000	111750000	7500000
spring-64	chrX	46750000	54250000	7500000
spring-65	chrX	130500000	1.38e+08	7500000
spring-66	chr1	8.1e+07	88250000	7250000
spring-67	chr10	92750000	1e+08	7250000
spring-68	chr11	5.9e+07	66250000	7250000
spring-69	chr12	26750000	3.4e+07	7250000
spring-70	chr12	7.5e+07	82250000	7250000
spring-71	chr13	45750000	5.3e+07	7250000
spring-72	chr16	74750000	8.2e+07	7250000
spring-73	chr18	31250000	38500000	7250000
spring-74	chr2	96250000	103500000	7250000
spring-75	chr2	147750000	1.55e+08	7250000
spring-76	chr21	27500000	34750000	7250000
spring-77	chr3	106250000	113500000	7250000
spring-78	chr4	104750000	1.12e+08	7250000
spring-79	chr4	107500000	114750000	7250000
spring-80	chr4	20750000	2.8e+07	7250000
spring-81	chr5	74250000	81500000	7250000
spring-82	chr5	9.4e+07	101250000	7250000
spring-83	chr5	119250000	126500000	7250000
spring-84	chr5	124750000	1.32e+08	7250000
spring-85	chr5	171250000	178500000	7250000
spring-86	chr6	99250000	106500000	7250000
spring-87	chr6	1.02e+08	109250000	7250000
spring-88	chr6	118750000	1.26e+08	7250000
spring-89	chr6	130750000	1.38e+08	7250000
spring-90	chr7	7e+06	14250000	7250000
spring-91	chr8	76750000	8.4e+07	7250000
spring-92	chr8	14750000	2.2e+07	7250000
spring-93	chr9	2.8e+07	35250000	7250000
spring-94	chr9	104250000	111500000	7250000
spring-95	chrX	97500000	104750000	7250000
spring-96	chr1	26500000	33500000	7e+06
spring-97	chr1	237500000	244500000	7e+06
spring-98	chr10	107750000	114750000	7e+06
spring-99	chr11	27750000	34750000	7e+06
spring-100	chr14	50500000	57500000	7e+06
spring-101	chr15	7.7e+07	8.4e+07	7e+06
spring-102	chr16	7.5e+07	8.2e+07	7e+06
spring-103	chr18	5.4e+07	6.1e+07	7e+06
spring-104	chr2	10250000	17250000	7e+06
spring-105	chr2	1.48e+08	1.55e+08	7e+06
spring-106	chr2	184500000	191500000	7e+06
spring-107	chr2	197750000	204750000	7e+06
spring-108	chr2	17750000	24750000	7e+06
spring-109	chr21	30500000	37500000	7e+06
spring-110	chr3	29250000	36250000	7e+06
spring-111	chr3	178250000	185250000	7e+06
spring-112	chr4	130750000	137750000	7e+06
spring-113	chr5	23250000	30250000	7e+06
spring-114	chr6	111250000	118250000	7e+06
spring-115	chr6	111500000	118500000	7e+06
spring-116	chr6	111750000	118750000	7e+06
spring-117	chr6	127250000	134250000	7e+06
spring-118	chrX	111750000	118750000	7e+06
spring-119	chrX	1.12e+08	1.19e+08	7e+06
spring-120	chr1	26500000	33250000	6750000
spring-121	chr1	19750000	26500000	6750000
spring-122	chr10	1.07e+08	113750000	6750000
spring-123	chr12	39500000	46250000	6750000
spring-124	chr12	49500000	56250000	6750000
spring-125	chr12	6.7e+07	73750000	6750000
spring-126	chr12	9.9e+07	105750000	6750000
spring-127	chr12	1.07e+08	113750000	6750000
spring-128	chr14	3e+07	36750000	6750000
spring-129	chr14	50750000	57500000	6750000
spring-130	chr16	58750000	65500000	6750000
spring-131	chr19	4.1e+07	47750000	6750000
spring-132	chr2	32750000	39500000	6750000
spring-133	chr2	118750000	125500000	6750000
spring-134	chr2	10750000	17500000	6750000
spring-135	chr2	202250000	2.09e+08	6750000
spring-136	chr20	39250000	4.6e+07	6750000
spring-137	chr4	30500000	37250000	6750000
spring-138	chr4	147250000	1.54e+08	6750000
spring-139	chr5	23250000	3e+07	6750000
spring-140	chr5	83500000	90250000	6750000
spring-141	chr7	120250000	1.27e+08	6750000
spring-142	chr8	36250000	4.3e+07	6750000
spring-143	chr8	52750000	59500000	6750000
spring-144	chrX	1.12e+08	118750000	6750000
spring-145	chrX	126250000	1.33e+08	6750000
spring-146	chr1	6.4e+07	70500000	6500000
spring-147	chr1	88500000	9.5e+07	6500000
spring-148	chr1	181750000	188250000	6500000
spring-149	chr1	182750000	189250000	6500000
spring-150	chr1	2.04e+08	210500000	6500000
spring-151	chr1	212750000	219250000	6500000
spring-152	chr1	20500000	2.7e+07	6500000
spring-153	chr10	4.9e+07	55500000	6500000
spring-154	chr11	2.2e+07	28500000	6500000
spring-155	chr12	125750000	132250000	6500000
spring-156	chr14	5.8e+07	64500000	6500000
spring-157	chr15	39250000	45750000	6500000
spring-158	chr15	91750000	98250000	6500000
spring-159	chr16	4.7e+07	53500000	6500000
spring-160	chr17	27750000	34250000	6500000
spring-161	chr17	7.4e+07	80500000	6500000
spring-162	chr22	41750000	48250000	6500000
spring-163	chr3	24750000	31250000	6500000
spring-164	chr5	23250000	29750000	6500000
spring-165	chr6	66750000	73250000	6500000
spring-166	chr7	41750000	48250000	6500000
spring-167	chr8	4.7e+07	53500000	6500000
spring-168	chr1	64250000	70500000	6250000
spring-169	chr1	1.92e+08	198250000	6250000
spring-170	chr10	93500000	99750000	6250000
spring-171	chr10	94500000	100750000	6250000
spring-172	chr10	108250000	114500000	6250000
spring-173	chr13	6.1e+07	67250000	6250000
spring-174	chr18	5750000	1.2e+07	6250000
spring-175	chr2	13250000	19500000	6250000
spring-176	chr4	173750000	1.8e+08	6250000
spring-177	chr5	84250000	90500000	6250000
spring-178	chr5	144250000	150500000	6250000
spring-179	chr5	1.67e+08	173250000	6250000
spring-180	chr7	46500000	52750000	6250000
spring-181	chr1	41250000	47250000	6e+06
spring-182	chr1	154500000	160500000	6e+06
spring-183	chr10	68750000	74750000	6e+06
spring-184	chr12	25250000	31250000	6e+06
spring-185	chr18	5750000	11750000	6e+06
spring-186	chr2	188750000	194750000	6e+06
spring-187	chr22	4.3e+07	4.9e+07	6e+06
spring-188	chr3	143250000	149250000	6e+06
spring-189	chr4	4e+07	4.6e+07	6e+06
spring-190	chr4	1.42e+08	1.48e+08	6e+06
spring-191	chr5	1.03e+08	1.09e+08	6e+06
spring-192	chr8	48250000	54250000	6e+06
spring-193	chr9	13750000	19750000	6e+06
spring-194	chrX	96750000	102750000	6e+06
spring-195	chr11	79500000	85250000	5750000
spring-196	chr11	128750000	134500000	5750000
spring-197	chr12	63750000	69500000	5750000
spring-198	chr12	115250000	1.21e+08	5750000
spring-199	chr13	41500000	47250000	5750000
spring-200	chr16	54250000	6e+07	5750000
spring-201	chr5	3.9e+07	44750000	5750000
spring-202	chr7	3.6e+07	41750000	5750000
spring-203	chr7	93250000	9.9e+07	5750000
spring-204	chr1	6500000	1.2e+07	5500000
spring-205	chr11	108750000	114250000	5500000
spring-206	chr14	44250000	49750000	5500000
spring-207	chr17	46500000	5.2e+07	5500000
spring-208	chr18	2e+06	7500000	5500000
spring-209	chr19	50250000	55750000	5500000
spring-210	chr5	116500000	1.22e+08	5500000
spring-211	chr5	137500000	1.43e+08	5500000
spring-212	chr7	102750000	108250000	5500000
spring-213	chr9	83750000	89250000	5500000
spring-214	chr9	90500000	9.6e+07	5500000
spring-215	chr1	53500000	58750000	5250000
spring-216	chr1	64500000	69750000	5250000
spring-217	chr15	6.5e+07	70250000	5250000
spring-218	chr16	8.2e+07	87250000	5250000
spring-219	chr2	11250000	16500000	5250000
spring-220	chr4	137500000	142750000	5250000
spring-221	chr5	103250000	108500000	5250000
spring-222	chr1	27250000	32250000	5e+06
spring-223	chr1	19250000	24250000	5e+06
spring-224	chr13	9.2e+07	9.7e+07	5e+06
spring-225	chr3	8.2e+07	8.7e+07	5e+06
spring-226	chr11	83500000	88250000	4750000
spring-227	chr13	32250000	3.7e+07	4750000
spring-228	chr2	2.37e+08	241750000	4750000
spring-229	chr20	4.5e+07	49750000	4750000
spring-230	chr21	37750000	42500000	4750000
spring-231	chr22	41500000	4.6e+07	4500000
spring-232	chr7	103250000	107500000	4250000
spring-233	chr8	4.9e+07	53250000	4250000
spring-234	chr16	82750000	86750000	4e+06
spring-235	chr2	47250000	51250000	4e+06
spring-236	chr6	1e+06	4750000	3750000
spring-237	chr7	94500000	98250000	3750000
spring-238	chr15	25100000	2.8e+07	2900000
spring-239	chr15	68400000	71300000	2900000
spring-240	chr15	53400000	55900000	2500000
