# Supplementary material for: Landscape of the Epstein-Barr virus-host chromatin interactome and gene regulation
Source: EMBO J. 2025 May 27;44(13):3872–915. doi: 10.1038/s44318-025-00466-5 (PMC12216251; doi:10.1038/s44318-025-00466-5)
Supplement: Supplementary file 12 — Source data Fig. 5 [file 44318_2025_466_MOESM12_ESM.zip › Figure 5/5D/Fig5D_LEFT.distance_RNA_CTCF.csv]

CTCF peak submit	...2	...3	CTCF submit	ncRNA peak submit	...6	...7	ncRNA	ncRNA submit to CTCF submit (bp)
chrom1	start1	end1	0-point	chrom2	start2	end2	closed_peak_of_factor	distance_closed_peak (bp)
chr1	26417217	26417218	CTCF	chr1	26417523	26417524	miR-BARTs	306
chr1	156225530	156225531	CTCF	chr1	156225286	156225287	miR-BARTs	-244
chr1	170591352	170591353	CTCF	chr1	170591352	170591353	miR-BARTs	0
chr1	175029866	175029867	CTCF	chr1	175030122	175030123	miR-BARTs	256
chr1	205977598	205977599	CTCF	chr1	205977450	205977451	miR-BARTs	-148
chr1	223556904	223556905	CTCF	chr1	223557180	223557181	miR-BARTs	276
chr11	9506900	9506901	CTCF	chr11	9506765	9506766	miR-BARTs	-135
chr11	36747201	36747202	CTCF	chr11	36747101	36747102	miR-BARTs	-100
chr11	72725391	72725392	CTCF	chr11	72725636	72725637	miR-BARTs	245
chr12	1118180	1118181	CTCF	chr12	1118545	1118546	miR-BARTs	365
chr12	57112408	57112409	CTCF	chr12	57111784	57111785	miR-BARTs	-624
chr12	57213422	57213423	CTCF	chr12	57214300	57214301	miR-BARTs	878
chr12	57214289	57214290	CTCF	chr12	57214300	57214301	miR-BARTs	11
chr12	57453014	57453015	CTCF	chr12	57453560	57453561	miR-BARTs	546
chr12	66057609	66057610	CTCF	chr12	66057630	66057631	miR-BARTs	21
chr12	108618420	108618421	CTCF	chr12	108618980	108618981	miR-BARTs	560
chr13	99436914	99436915	CTCF	chr13	99436658	99436659	miR-BARTs	-256
chr14	24108965	24108966	CTCF	chr14	24109771	24109772	miR-BARTs	806
chr14	24431915	24431916	CTCF	chr14	24432006	24432007	miR-BARTs	91
chr15	59529049	59529050	CTCF	chr15	59529438	59529439	miR-BARTs	389
chr16	22077950	22077951	CTCF	chr16	22077761	22077762	miR-BARTs	-189
chr16	87871843	87871844	CTCF	chr16	87871867	87871868	miR-BARTs	24
chr17	42222316	42222317	CTCF	chr17	42221866	42221867	miR-BARTs	-450
chr17	44533892	44533893	CTCF	chr17	44533499	44533500	miR-BARTs	-393
chr19	4267181	4267182	CTCF	chr19	4267969	4267970	miR-BARTs	788
chr19	45817231	45817232	CTCF	chr19	45817405	45817406	miR-BARTs	174
chr2	24975586	24975587	CTCF	chr2	24975628	24975629	miR-BARTs	42
chr2	32916273	32916274	CTCF	chr2	32916270	32916271	miR-BARTs	-3
chr2	64331060	64331061	CTCF	chr2	64331010	64331011	miR-BARTs	-50
chr2	84925806	84925807	CTCF	chr2	84925606	84925607	miR-BARTs	-200
chr20	35096418	35096419	CTCF	chr20	35096567	35096568	miR-BARTs	149
chr20	44610340	44610341	CTCF	chr20	44610990	44610991	miR-BARTs	650
chr22	19910151	19910152	CTCF	chr22	19909955	19909956	miR-BARTs	-196
chr22	45978892	45978893	CTCF	chr22	45979672	45979673	miR-BARTs	780
chr3	16178507	16178508	CTCF	chr3	16178128	16178129	miR-BARTs	-379
chr3	128970429	128970430	CTCF	chr3	128970986	128970987	miR-BARTs	557
chr3	195106731	195106732	CTCF	chr3	195107087	195107088	miR-BARTs	356
chr5	95781238	95781239	CTCF	chr5	95781090	95781091	miR-BARTs	-148
chr5	134039656	134039657	CTCF	chr5	134040007	134040008	miR-BARTs	351
chr5	148731192	148731193	CTCF	chr5	148731432	148731433	miR-BARTs	240
chr6	15691557	15691558	CTCF	chr6	15691898	15691899	miR-BARTs	341
chr6	31551485	31551486	CTCF	chr6	31551397	31551398	miR-BARTs	-88
chr6	106979585	106979586	CTCF	chr6	106979809	106979810	miR-BARTs	224
chr6	125956656	125956657	CTCF	chr6	125956526	125956527	miR-BARTs	-130
chr6	149432281	149432282	CTCF	chr6	149431864	149431865	miR-BARTs	-417
chr7	37182199	37182200	CTCF	chr7	37181988	37181989	miR-BARTs	-211
chr7	129091743	129091744	CTCF	chr7	129092010	129092011	miR-BARTs	267
chr7	143215343	143215344	CTCF	chr7	143215571	143215572	miR-BARTs	228
chr8	3431862	3431863	CTCF	chr8	3431841	3431842	miR-BARTs	-21
chr8	23472388	23472389	CTCF	chr8	23472647	23472648	miR-BARTs	259
chr8	27597299	27597300	CTCF	chr8	27597539	27597540	miR-BARTs	240
chrX	41115223	41115224	CTCF	chrX	41114407	41114408	miR-BARTs	-816
chr1	18581638	18581639	CTCF	chr1	18581580	18581581	EBERs	-58
chr1	28248909	28248910	CTCF	chr1	28248908	28248909	EBERs	-1
chr1	170591352	170591353	CTCF	chr1	170591337	170591338	EBERs	-15
chr10	30687841	30687842	CTCF	chr10	30687638	30687639	EBERs	-203
chr10	101014507	101014508	CTCF	chr10	101014298	101014299	EBERs	-209
chr11	3855161	3855162	CTCF	chr11	3854696	3854697	EBERs	-465
chr11	67351445	67351446	CTCF	chr11	67352128	67352129	EBERs	683
chr12	4277117	4277118	CTCF	chr12	4276513	4276514	EBERs	-604
chr12	46125230	46125231	CTCF	chr12	46125229	46125230	EBERs	-1
chr12	66057609	66057610	CTCF	chr12	66057646	66057647	EBERs	37
chr12	109845470	109845471	CTCF	chr12	109845725	109845726	EBERs	255
chr12	112993039	112993040	CTCF	chr12	112992338	112992339	EBERs	-701
chr12	113980660	113980661	CTCF	chr12	113981164	113981165	EBERs	504
chr14	100193147	100193148	CTCF	chr14	100193362	100193363	EBERs	215
chr16	23803615	23803616	CTCF	chr16	23804126	23804127	EBERs	511
chr16	30409705	30409706	CTCF	chr16	30409954	30409955	EBERs	249
chr16	69754925	69754926	CTCF	chr16	69754356	69754357	EBERs	-569
chr17	29149115	29149116	CTCF	chr17	29148657	29148658	EBERs	-458
chr17	38663243	38663244	CTCF	chr17	38663098	38663099	EBERs	-145
chr17	38735298	38735299	CTCF	chr17	38735066	38735067	EBERs	-232
chr17	48884810	48884811	CTCF	chr17	48885686	48885687	EBERs	876
chr2	32916273	32916274	CTCF	chr2	32916270	32916271	EBERs	-3
chr20	50464475	50464476	CTCF	chr20	50464587	50464588	EBERs	112
chr21	6374072	6374073	CTCF	chr21	6374087	6374088	EBERs	15
chr21	6374696	6374697	CTCF	chr21	6374087	6374088	EBERs	-609
chr5	17216322	17216323	CTCF	chr5	17216347	17216348	EBERs	25
chr6	161371029	161371030	CTCF	chr6	161370827	161370828	EBERs	-202
chr8	3431862	3431863	CTCF	chr8	3431731	3431732	EBERs	-131
chr9	6054678	6054679	CTCF	chr9	6054308	6054309	EBERs	-370
chr9	124711940	124711941	CTCF	chr9	124712218	124712219	EBERs	278
chr1	25895643	25895644	CTCF	chr1	25895031	25895032	MALAT1	-612
chr1	32520690	32520691	CTCF	chr1	32520673	32520674	MALAT1	-17
chr1	36149816	36149817	CTCF	chr1	36150567	36150568	MALAT1	751
chr1	155193655	155193656	CTCF	chr1	155193621	155193622	MALAT1	-34
chr1	160085895	160085896	CTCF	chr1	160085739	160085740	MALAT1	-156
chr1	170591352	170591353	CTCF	chr1	170591346	170591347	MALAT1	-6
chr1	233441198	233441199	CTCF	chr1	233441883	233441884	MALAT1	685
chr10	67788687	67788688	CTCF	chr10	67788695	67788696	MALAT1	8
chr10	96229746	96229747	CTCF	chr10	96230523	96230524	MALAT1	777
chr11	44557121	44557122	CTCF	chr11	44557827	44557828	MALAT1	706
chr11	47374264	47374265	CTCF	chr11	47373945	47373946	MALAT1	-319
chr11	59158619	59158620	CTCF	chr11	59158813	59158814	MALAT1	194
chr12	57213422	57213423	CTCF	chr12	57213616	57213617	MALAT1	194
chr12	57214289	57214290	CTCF	chr12	57213616	57213617	MALAT1	-673
chr12	66057609	66057610	CTCF	chr12	66057625	66057626	MALAT1	16
chr15	79007423	79007424	CTCF	chr15	79007485	79007486	MALAT1	62
chr16	9139219	9139220	CTCF	chr16	9139127	9139128	MALAT1	-92
chr19	1244590	1244591	CTCF	chr19	1244154	1244155	MALAT1	-436
chr19	11482645	11482646	CTCF	chr19	11482549	11482550	MALAT1	-96
chr19	37902773	37902774	CTCF	chr19	37902955	37902956	MALAT1	182
chr19	41563644	41563645	CTCF	chr19	41563640	41563641	MALAT1	-4
chr19	47210867	47210868	CTCF	chr19	47209996	47209997	MALAT1	-871
chr2	32916273	32916274	CTCF	chr2	32916270	32916271	MALAT1	-3
chr2	73177577	73177578	CTCF	chr2	73177808	73177809	MALAT1	231
chr20	47196515	47196516	CTCF	chr20	47196454	47196455	MALAT1	-61
chr20	50987877	50987878	CTCF	chr20	50988051	50988052	MALAT1	174
chr4	182925382	182925383	CTCF	chr4	182925367	182925368	MALAT1	-15
chr5	107572269	107572270	CTCF	chr5	107572529	107572530	MALAT1	260
chr5	135566372	135566373	CTCF	chr5	135566454	135566455	MALAT1	82
chr6	30131217	30131218	CTCF	chr6	30131856	30131857	MALAT1	639
chr6	31366936	31366937	CTCF	chr6	31366659	31366660	MALAT1	-277
chr6	75209072	75209073	CTCF	chr6	75209294	75209295	MALAT1	222
chr8	3431862	3431863	CTCF	chr8	3431874	3431875	MALAT1	12
chr8	6800869	6800870	CTCF	chr8	6800818	6800819	MALAT1	-51
chr8	98358227	98358228	CTCF	chr8	98358232	98358233	MALAT1	5
chr1	170591352	170591353	CTCF	chr1	170591351	170591352	vsno-RNA1	-1
chr1	181937163	181937164	CTCF	chr1	181937145	181937146	vsno-RNA1	-18
chr11	123054418	123054419	CTCF	chr11	123054442	123054443	vsno-RNA1	24
chr12	8657529	8657530	CTCF	chr12	8657502	8657503	vsno-RNA1	-27
chr12	56302622	56302623	CTCF	chr12	56302661	56302662	vsno-RNA1	39
chr12	66057609	66057610	CTCF	chr12	66057634	66057635	vsno-RNA1	25
chr12	103632834	103632835	CTCF	chr12	103632938	103632939	vsno-RNA1	104
chr14	66359690	66359691	CTCF	chr14	66359643	66359644	vsno-RNA1	-47
chr15	55108919	55108920	CTCF	chr15	55108882	55108883	vsno-RNA1	-37
chr15	63048140	63048141	CTCF	chr15	63047314	63047315	vsno-RNA1	-826
chr15	71744118	71744119	CTCF	chr15	71744211	71744212	vsno-RNA1	93
chr16	74862711	74862712	CTCF	chr16	74862772	74862773	vsno-RNA1	61
chr19	3429542	3429543	CTCF	chr19	3429312	3429313	vsno-RNA1	-230
chr19	3485278	3485279	CTCF	chr19	3485382	3485383	vsno-RNA1	104
chr19	7568567	7568568	CTCF	chr19	7568633	7568634	vsno-RNA1	66
chr19	10389004	10389005	CTCF	chr19	10388310	10388311	vsno-RNA1	-694
chr2	32916273	32916274	CTCF	chr2	32916272	32916273	vsno-RNA1	-1
chr4	163550498	163550499	CTCF	chr4	163550494	163550495	vsno-RNA1	-4
chr5	172932644	172932645	CTCF	chr5	172931995	172931996	vsno-RNA1	-649
chr6	131628175	131628176	CTCF	chr6	131627216	131627217	vsno-RNA1	-959
chr7	142783532	142783533	CTCF	chr7	142783759	142783760	vsno-RNA1	227
chr7	148963013	148963014	CTCF	chr7	148963041	148963042	vsno-RNA1	28
chr8	3431862	3431863	CTCF	chr8	3431741	3431742	vsno-RNA1	-121
chr9	9943018	9943019	CTCF	chr9	9942911	9942912	vsno-RNA1	-107
chr9	109903689	109903690	CTCF	chr9	109903757	109903758	vsno-RNA1	68
chrX	12771825	12771826	CTCF	chrX	12771864	12771865	vsno-RNA1	39
chr1	36149816	36149817	CTCF	chr1	36149859	36149860	RNAPII	43
chr1	47437776	47437777	CTCF	chr1	47437703	47437704	RNAPII	-73
chr1	161225816	161225817	CTCF	chr1	161225910	161225911	RNAPII	94
chr1	167220688	167220689	CTCF	chr1	167220651	167220652	RNAPII	-37
chr1	170591352	170591353	CTCF	chr1	170591355	170591356	RNAPII	3
chr1	226408228	226408229	CTCF	chr1	226408225	226408226	RNAPII	-3
chr10	70146670	70146671	CTCF	chr10	70146707	70146708	RNAPII	37
chr10	95694066	95694067	CTCF	chr10	95694011	95694012	RNAPII	-55
chr11	3855161	3855162	CTCF	chr11	3855190	3855191	RNAPII	29
chr11	6683425	6683426	CTCF	chr11	6683445	6683446	RNAPII	20
chr11	64318030	64318031	CTCF	chr11	64317792	64317793	RNAPII	-238
chr11	117181308	117181309	CTCF	chr11	117180490	117180491	RNAPII	-818
chr12	49741374	49741375	CTCF	chr12	49741767	49741768	RNAPII	393
chr12	56636939	56636940	CTCF	chr12	56636992	56636993	RNAPII	53
chr12	57112408	57112409	CTCF	chr12	57111876	57111877	RNAPII	-532
chr12	57459239	57459240	CTCF	chr12	57459246	57459247	RNAPII	7
chr12	66057609	66057610	CTCF	chr12	66057615	66057616	RNAPII	6
chr12	82685959	82685960	CTCF	chr12	82686950	82686951	RNAPII	991
chr12	120201509	120201510	CTCF	chr12	120201343	120201344	RNAPII	-166
chr12	121794476	121794477	CTCF	chr12	121794481	121794482	RNAPII	5
chr13	49936373	49936374	CTCF	chr13	49936375	49936376	RNAPII	2
chr14	49634291	49634292	CTCF	chr14	49634285	49634286	RNAPII	-6
chr14	49862255	49862256	CTCF	chr14	49862972	49862973	RNAPII	717
chr15	75368031	75368032	CTCF	chr15	75368036	75368037	RNAPII	5
chr15	90931782	90931783	CTCF	chr15	90931833	90931834	RNAPII	51
chr15	90932708	90932709	CTCF	chr15	90931833	90931834	RNAPII	-875
chr16	1706023	1706024	CTCF	chr16	1706020	1706021	RNAPII	-3
chr16	31142607	31142608	CTCF	chr16	31142194	31142195	RNAPII	-413
chr17	28727000	28727001	CTCF	chr17	28727998	28727999	RNAPII	998
chr17	40113280	40113281	CTCF	chr17	40113230	40113231	RNAPII	-50
chr17	43483989	43483990	CTCF	chr17	43484029	43484030	RNAPII	40
chr19	2611381	2611382	CTCF	chr19	2610565	2610566	RNAPII	-816
chr19	3987956	3987957	CTCF	chr19	3987941	3987942	RNAPII	-15
chr19	5690142	5690143	CTCF	chr19	5690146	5690147	RNAPII	4
chr19	17859668	17859669	CTCF	chr19	17859665	17859666	RNAPII	-3
chr19	18279705	18279706	CTCF	chr19	18279684	18279685	RNAPII	-21
chr19	18328716	18328717	CTCF	chr19	18328769	18328770	RNAPII	53
chr19	39970889	39970890	CTCF	chr19	39970994	39970995	RNAPII	105
chr19	47244341	47244342	CTCF	chr19	47244337	47244338	RNAPII	-4
chr19	55653596	55653597	CTCF	chr19	55654470	55654471	RNAPII	874
chr2	10409252	10409253	CTCF	chr2	10408458	10408459	RNAPII	-794
chr2	23927171	23927172	CTCF	chr2	23927549	23927550	RNAPII	378
chr2	25362137	25362138	CTCF	chr2	25362179	25362180	RNAPII	42
chr2	32916273	32916274	CTCF	chr2	32916426	32916427	RNAPII	153
chr2	71331735	71331736	CTCF	chr2	71331750	71331751	RNAPII	15
chr2	96858178	96858179	CTCF	chr2	96858138	96858139	RNAPII	-40
chr2	201232481	201232482	CTCF	chr2	201232500	201232501	RNAPII	19
chr2	231675086	231675087	CTCF	chr2	231675078	231675079	RNAPII	-8
chr20	5126591	5126592	CTCF	chr20	5126582	5126583	RNAPII	-9
chr20	40990766	40990767	CTCF	chr20	40991551	40991552	RNAPII	785
chr22	21629406	21629407	CTCF	chr22	21629410	21629411	RNAPII	4
chr22	22935877	22935878	CTCF	chr22	22935754	22935755	RNAPII	-123
chr22	39529303	39529304	CTCF	chr22	39529300	39529301	RNAPII	-3
chr3	9932939	9932940	CTCF	chr3	9933752	9933753	RNAPII	813
chr3	27712160	27712161	CTCF	chr3	27712175	27712176	RNAPII	15
chr3	48436235	48436236	CTCF	chr3	48436259	48436260	RNAPII	24
chr5	74852433	74852434	CTCF	chr5	74852513	74852514	RNAPII	80
chr5	173616156	173616157	CTCF	chr5	173616162	173616163	RNAPII	6
chr6	32838755	32838756	CTCF	chr6	32838718	32838719	RNAPII	-37
chr6	41921404	41921405	CTCF	chr6	41921401	41921402	RNAPII	-3
chr6	111259174	111259175	CTCF	chr6	111259209	111259210	RNAPII	35
chr6	136792526	136792527	CTCF	chr6	136792525	136792526	RNAPII	-1
chr7	43582915	43582916	CTCF	chr7	43582951	43582952	RNAPII	36
chr7	100705486	100705487	CTCF	chr7	100705943	100705944	RNAPII	457
chr9	128818352	128818353	CTCF	chr9	128818305	128818306	RNAPII	-47
