# Supplementary material for: Landscape of the Epstein-Barr virus-host chromatin interactome and gene regulation
Source: EMBO J. 2025 May 27;44(13):3872–915. doi: 10.1038/s44318-025-00466-5 (PMC12216251; doi:10.1038/s44318-025-00466-5)
Supplement: Supplementary file 12 — Source data Fig. 5 [file 44318_2025_466_MOESM12_ESM.zip › Figure 5/5D/Fig5D_RIGHT.distance_RNA_RNAPII.csv]

CTCF peak submit	...2	...3	RNAPII submit	ncRNA peak submit	...6	...7	ncRNA	ncRNA submit to RNAPII submit (bp)
chrom1	start1	end1	0-point	chrom2	start2	end2	closed_peak_of_factor	distance_closed_peak
chr1	23910267	23910268	RNAPII	chr1	23910697	23910698	miR-BARTs	430
chr1	26621378	26621379	RNAPII	chr1	26621895	26621896	miR-BARTs	517
chr1	78623784	78623785	RNAPII	chr1	78623383	78623384	miR-BARTs	-401
chr1	151057866	151057867	RNAPII	chr1	151057786	151057787	miR-BARTs	-80
chr1	155859573	155859574	RNAPII	chr1	155859824	155859825	miR-BARTs	251
chr1	155976727	155976728	RNAPII	chr1	155976791	155976792	miR-BARTs	64
chr1	156661404	156661405	RNAPII	chr1	156660957	156660958	miR-BARTs	-447
chr1	167937483	167937484	RNAPII	chr1	167938131	167938132	miR-BARTs	648
chr1	170591355	170591356	RNAPII	chr1	170591352	170591353	miR-BARTs	-3
chr11	62861914	62861915	RNAPII	chr11	62862670	62862671	miR-BARTs	756
chr11	88337738	88337739	RNAPII	chr11	88337994	88337995	miR-BARTs	256
chr12	6632365	6632366	RNAPII	chr12	6631998	6631999	miR-BARTs	-367
chr12	54497755	54497756	RNAPII	chr12	54498314	54498315	miR-BARTs	559
chr12	54498418	54498419	RNAPII	chr12	54498314	54498315	miR-BARTs	-104
chr12	55974042	55974043	RNAPII	chr12	55973256	55973257	miR-BARTs	-786
chr12	57111876	57111877	RNAPII	chr12	57111784	57111785	miR-BARTs	-92
chr12	66057615	66057616	RNAPII	chr12	66057630	66057631	miR-BARTs	15
chr12	121352023	121352024	RNAPII	chr12	121352731	121352732	miR-BARTs	708
chr13	97435471	97435472	RNAPII	chr13	97435534	97435535	miR-BARTs	63
chr14	24141599	24141600	RNAPII	chr14	24140862	24140863	miR-BARTs	-737
chr14	68793115	68793116	RNAPII	chr14	68793154	68793155	miR-BARTs	39
chr16	2136155	2136156	RNAPII	chr16	2136980	2136981	miR-BARTs	825
chr16	27550091	27550092	RNAPII	chr16	27549442	27549443	miR-BARTs	-649
chr17	7035998	7035999	RNAPII	chr17	7035270	7035271	miR-BARTs	-728
chr17	13018099	13018100	RNAPII	chr17	13017199	13017200	miR-BARTs	-900
chr17	22521403	22521404	RNAPII	chr17	22521398	22521399	miR-BARTs	-5
chr17	45312412	45312413	RNAPII	chr17	45313260	45313261	miR-BARTs	848
chr17	75858796	75858797	RNAPII	chr17	75858095	75858096	miR-BARTs	-701
chr19	10289609	10289610	RNAPII	chr19	10289025	10289026	miR-BARTs	-584
chr19	12610852	12610853	RNAPII	chr19	12611653	12611654	miR-BARTs	801
chr19	55339471	55339472	RNAPII	chr19	55338560	55338561	miR-BARTs	-911
chr2	32165841	32165842	RNAPII	chr2	32165935	32165936	miR-BARTs	94
chr2	32916426	32916427	RNAPII	chr2	32916270	32916271	miR-BARTs	-156
chr2	54562822	54562823	RNAPII	chr2	54562078	54562079	miR-BARTs	-744
chr2	65227699	65227700	RNAPII	chr2	65228696	65228697	miR-BARTs	997
chr2	84943290	84943291	RNAPII	chr2	84943644	84943645	miR-BARTs	354
chr2	97646051	97646052	RNAPII	chr2	97645797	97645798	miR-BARTs	-254
chr2	187448192	187448193	RNAPII	chr2	187447673	187447674	miR-BARTs	-519
chr2	197212014	197212015	RNAPII	chr2	197212215	197212216	miR-BARTs	201
chr21	6370286	6370287	RNAPII	chr21	6371038	6371039	miR-BARTs	752
chr21	6371217	6371218	RNAPII	chr21	6371038	6371039	miR-BARTs	-179
chr22	36160610	36160611	RNAPII	chr22	36161163	36161164	miR-BARTs	553
chr3	9399224	9399225	RNAPII	chr3	9398637	9398638	miR-BARTs	-587
chr3	57227864	57227865	RNAPII	chr3	57228776	57228777	miR-BARTs	912
chr4	128061296	128061297	RNAPII	chr4	128060511	128060512	miR-BARTs	-785
chr5	14212311	14212312	RNAPII	chr5	14212539	14212540	miR-BARTs	228
chr5	18746305	18746306	RNAPII	chr5	18746705	18746706	miR-BARTs	400
chr5	141636948	141636949	RNAPII	chr5	141636576	141636577	miR-BARTs	-372
chr5	151749730	151749731	RNAPII	chr5	151750043	151750044	miR-BARTs	313
chr6	286955	286956	RNAPII	chr6	286393	286394	miR-BARTs	-562
chr6	31575479	31575480	RNAPII	chr6	31575256	31575257	miR-BARTs	-223
chr6	33075939	33075940	RNAPII	chr6	33075567	33075568	miR-BARTs	-372
chr6	33112418	33112419	RNAPII	chr6	33112037	33112038	miR-BARTs	-381
chr6	43629528	43629529	RNAPII	chr6	43630201	43630202	miR-BARTs	673
chr7	106101455	106101456	RNAPII	chr7	106101455	106101456	miR-BARTs	0
chr8	55879783	55879784	RNAPII	chr8	55879686	55879687	miR-BARTs	-97
chrX	53422190	53422191	RNAPII	chrX	53421710	53421711	miR-BARTs	-480
chr1	23344380	23344381	RNAPII	chr1	23343553	23343554	EBERs	-827
chr1	26318746	26318747	RNAPII	chr1	26318452	26318453	EBERs	-294
chr1	26432340	26432341	RNAPII	chr1	26432574	26432575	EBERs	234
chr1	170591355	170591356	RNAPII	chr1	170591337	170591338	EBERs	-18
chr11	3855190	3855191	RNAPII	chr11	3854696	3854697	EBERs	-494
chr11	6612199	6612200	RNAPII	chr11	6612774	6612775	EBERs	575
chr12	6689691	6689692	RNAPII	chr12	6689941	6689942	EBERs	250
chr12	48682164	48682165	RNAPII	chr12	48682150	48682151	EBERs	-14
chr12	49741767	49741768	RNAPII	chr12	49742467	49742468	EBERs	700
chr12	50221618	50221619	RNAPII	chr12	50222570	50222571	EBERs	952
chr12	50222727	50222728	RNAPII	chr12	50222570	50222571	EBERs	-157
chr12	66057615	66057616	RNAPII	chr12	66057646	66057647	EBERs	31
chr12	121802066	121802067	RNAPII	chr12	121801614	121801615	EBERs	-452
chr15	64892299	64892300	RNAPII	chr15	64892534	64892535	EBERs	235
chr15	90717126	90717127	RNAPII	chr15	90716527	90716528	EBERs	-599
chr16	67226891	67226892	RNAPII	chr16	67226786	67226787	EBERs	-105
chr17	22521403	22521404	RNAPII	chr17	22521396	22521397	EBERs	-7
chr17	28549823	28549824	RNAPII	chr17	28549164	28549165	EBERs	-659
chr17	29294241	29294242	RNAPII	chr17	29293846	29293847	EBERs	-395
chr17	29930291	29930292	RNAPII	chr17	29930624	29930625	EBERs	333
chr17	29931246	29931247	RNAPII	chr17	29930624	29930625	EBERs	-622
chr17	43315656	43315657	RNAPII	chr17	43316353	43316354	EBERs	697
chr19	18304977	18304978	RNAPII	chr19	18304221	18304222	EBERs	-756
chr19	48634432	48634433	RNAPII	chr19	48634168	48634169	EBERs	-264
chr2	32916426	32916427	RNAPII	chr2	32916270	32916271	EBERs	-156
chr2	80469514	80469515	RNAPII	chr2	80469273	80469274	EBERs	-241
chr2	189440968	189440969	RNAPII	chr2	189441220	189441221	EBERs	252
chr2	230225787	230225788	RNAPII	chr2	230226307	230226308	EBERs	520
chr2	241315144	241315145	RNAPII	chr2	241315568	241315569	EBERs	424
chr20	47356427	47356428	RNAPII	chr20	47355726	47355727	EBERs	-701
chr21	6369156	6369157	RNAPII	chr21	6369784	6369785	EBERs	628
chr21	6370286	6370287	RNAPII	chr21	6369784	6369785	EBERs	-502
chr5	173888222	173888223	RNAPII	chr5	173888568	173888569	EBERs	346
chr6	286955	286956	RNAPII	chr6	287886	287887	EBERs	931
chr6	34696447	34696448	RNAPII	chr6	34695958	34695959	EBERs	-489
chr6	159789893	159789894	RNAPII	chr6	159790104	159790105	EBERs	211
chr7	7970814	7970815	RNAPII	chr7	7970526	7970527	EBERs	-288
chr7	76318516	76318517	RNAPII	chr7	76318897	76318898	EBERs	381
chr7	102425935	102425936	RNAPII	chr7	102425914	102425915	EBERs	-21
chr7	106101455	106101456	RNAPII	chr7	106101447	106101448	EBERs	-8
chr8	94437073	94437074	RNAPII	chr8	94436811	94436812	EBERs	-262
chr8	100443289	100443290	RNAPII	chr8	100442869	100442870	EBERs	-420
chr9	62801237	62801238	RNAPII	chr9	62801286	62801287	EBERs	49
chr9	122905255	122905256	RNAPII	chr9	122905389	122905390	EBERs	134
chrX	85379674	85379675	RNAPII	chrX	85379075	85379076	EBERs	-599
chr1	2547523	2547524	RNAPII	chr1	2548100	2548101	MALAT1	577
chr1	32651138	32651139	RNAPII	chr1	32650174	32650175	MALAT1	-964
chr1	36149859	36149860	RNAPII	chr1	36150567	36150568	MALAT1	708
chr1	170591355	170591356	RNAPII	chr1	170591346	170591347	MALAT1	-9
chr11	8964968	8964969	RNAPII	chr11	8965645	8965646	MALAT1	677
chr11	62671832	62671833	RNAPII	chr11	62671503	62671504	MALAT1	-329
chr11	62857922	62857923	RNAPII	chr11	62858353	62858354	MALAT1	431
chr11	65497379	65497380	RNAPII	chr11	65497903	65497904	MALAT1	524
chr11	65497979	65497980	RNAPII	chr11	65497903	65497904	MALAT1	-76
chr11	65500185	65500186	RNAPII	chr11	65500245	65500246	MALAT1	60
chr11	65505006	65505007	RNAPII	chr11	65505044	65505045	MALAT1	38
chr11	65506014	65506015	RNAPII	chr11	65505044	65505045	MALAT1	-970
chr11	117986407	117986408	RNAPII	chr11	117986802	117986803	MALAT1	395
chr12	56360236	56360237	RNAPII	chr12	56359623	56359624	MALAT1	-613
chr12	66057615	66057616	RNAPII	chr12	66057625	66057626	MALAT1	10
chr12	103965785	103965786	RNAPII	chr12	103965401	103965402	MALAT1	-384
chr12	104287854	104287855	RNAPII	chr12	104286976	104286977	MALAT1	-878
chr12	113223436	113223437	RNAPII	chr12	113223649	113223650	MALAT1	213
chr12	128818286	128818287	RNAPII	chr12	128818637	128818638	MALAT1	351
chr13	46555551	46555552	RNAPII	chr13	46554987	46554988	MALAT1	-564
chr14	21456161	21456162	RNAPII	chr14	21456343	21456344	MALAT1	182
chr14	24242671	24242672	RNAPII	chr14	24243419	24243420	MALAT1	748
chr14	31026612	31026613	RNAPII	chr14	31026768	31026769	MALAT1	156
chr14	61762321	61762322	RNAPII	chr14	61762944	61762945	MALAT1	623
chr15	44427078	44427079	RNAPII	chr15	44427438	44427439	MALAT1	360
chr15	48878021	48878022	RNAPII	chr15	48878536	48878537	MALAT1	515
chr15	65921220	65921221	RNAPII	chr15	65920314	65920315	MALAT1	-906
chr17	4948471	4948472	RNAPII	chr17	4948765	4948766	MALAT1	294
chr17	22521403	22521404	RNAPII	chr17	22521395	22521396	MALAT1	-8
chr17	28743665	28743666	RNAPII	chr17	28743363	28743364	MALAT1	-302
chr17	43368316	43368317	RNAPII	chr17	43368596	43368597	MALAT1	280
chr17	58352225	58352226	RNAPII	chr17	58351881	58351882	MALAT1	-344
chr19	18171207	18171208	RNAPII	chr19	18171506	18171507	MALAT1	299
chr19	18281689	18281690	RNAPII	chr19	18282438	18282439	MALAT1	749
chr19	38374572	38374573	RNAPII	chr19	38373820	38373821	MALAT1	-752
chr19	49453501	49453502	RNAPII	chr19	49452580	49452581	MALAT1	-921
chr19	49766886	49766887	RNAPII	chr19	49767665	49767666	MALAT1	779
chr19	49869575	49869576	RNAPII	chr19	49869894	49869895	MALAT1	319
chr19	55599787	55599788	RNAPII	chr19	55599040	55599041	MALAT1	-747
chr2	32916426	32916427	RNAPII	chr2	32916270	32916271	MALAT1	-156
chr2	62197472	62197473	RNAPII	chr2	62197671	62197672	MALAT1	199
chr2	85328215	85328216	RNAPII	chr2	85327825	85327826	MALAT1	-390
chr2	178482518	178482519	RNAPII	chr2	178482803	178482804	MALAT1	285
chr2	191014479	191014480	RNAPII	chr2	191015232	191015233	MALAT1	753
chr2	191676371	191676372	RNAPII	chr2	191677095	191677096	MALAT1	724
chr2	191676979	191676980	RNAPII	chr2	191677095	191677096	MALAT1	116
chr2	191677946	191677947	RNAPII	chr2	191677095	191677096	MALAT1	-851
chr2	219253294	219253295	RNAPII	chr2	219253103	219253104	MALAT1	-191
chr2	219498922	219498923	RNAPII	chr2	219499245	219499246	MALAT1	323
chr20	17965873	17965874	RNAPII	chr20	17966336	17966337	MALAT1	463
chr20	33666873	33666874	RNAPII	chr20	33666873	33666874	MALAT1	0
chr3	98564153	98564154	RNAPII	chr3	98564108	98564109	MALAT1	-45
chr3	196096480	196096481	RNAPII	chr3	196095543	196095544	MALAT1	-937
chr4	40207372	40207373	RNAPII	chr4	40208010	40208011	MALAT1	638
chr4	86934983	86934984	RNAPII	chr4	86934468	86934469	MALAT1	-515
chr4	173369768	173369769	RNAPII	chr4	173370551	173370552	MALAT1	783
chr4	173370774	173370775	RNAPII	chr4	173370551	173370552	MALAT1	-223
chr4	184283394	184283395	RNAPII	chr4	184283628	184283629	MALAT1	234
chr5	151081489	151081490	RNAPII	chr5	151081541	151081542	MALAT1	52
chr5	151081948	151081949	RNAPII	chr5	151081541	151081542	MALAT1	-407
chr5	151252802	151252803	RNAPII	chr5	151253099	151253100	MALAT1	297
chr5	177430062	177430063	RNAPII	chr5	177429172	177429173	MALAT1	-890
chr6	305988	305989	RNAPII	chr6	305730	305731	MALAT1	-258
chr6	312988	312989	RNAPII	chr6	313416	313417	MALAT1	428
chr6	31807046	31807047	RNAPII	chr6	31806633	31806634	MALAT1	-413
chr6	34696447	34696448	RNAPII	chr6	34695478	34695479	MALAT1	-969
chr7	76358938	76358939	RNAPII	chr7	76358064	76358065	MALAT1	-874
chr7	87934184	87934185	RNAPII	chr7	87934612	87934613	MALAT1	428
chr7	106101455	106101456	RNAPII	chr7	106101452	106101453	MALAT1	-3
chr9	5583599	5583600	RNAPII	chr9	5583255	5583256	MALAT1	-344
chr9	79571569	79571570	RNAPII	chr9	79571259	79571260	MALAT1	-310
chr1	23577355	23577356	RNAPII	chr1	23577290	23577291	vsno-RNA1	-65
chr1	23910267	23910268	RNAPII	chr1	23910751	23910752	vsno-RNA1	484
chr1	24746567	24746568	RNAPII	chr1	24747091	24747092	vsno-RNA1	524
chr1	40040392	40040393	RNAPII	chr1	40041081	40041082	vsno-RNA1	689
chr1	78623784	78623785	RNAPII	chr1	78623506	78623507	vsno-RNA1	-278
chr1	92962554	92962555	RNAPII	chr1	92962519	92962520	vsno-RNA1	-35
chr1	155859573	155859574	RNAPII	chr1	155858653	155858654	vsno-RNA1	-920
chr1	160767817	160767818	RNAPII	chr1	160768651	160768652	vsno-RNA1	834
chr1	170591355	170591356	RNAPII	chr1	170591351	170591352	vsno-RNA1	-4
chr1	176207742	176207743	RNAPII	chr1	176207651	176207652	vsno-RNA1	-91
chr10	12069631	12069632	RNAPII	chr10	12069563	12069564	vsno-RNA1	-68
chr10	102450693	102450694	RNAPII	chr10	102449740	102449741	vsno-RNA1	-953
chr11	65499198	65499199	RNAPII	chr11	65499223	65499224	vsno-RNA1	25
chr11	65500185	65500186	RNAPII	chr11	65499223	65499224	vsno-RNA1	-962
chr12	4272048	4272049	RNAPII	chr12	4272031	4272032	vsno-RNA1	-17
chr12	66057615	66057616	RNAPII	chr12	66057634	66057635	vsno-RNA1	19
chr14	49862972	49862973	RNAPII	chr14	49863941	49863942	vsno-RNA1	969
chr15	40565103	40565104	RNAPII	chr15	40564858	40564859	vsno-RNA1	-245
chr15	43824735	43824736	RNAPII	chr15	43825077	43825078	vsno-RNA1	342
chr15	99251902	99251903	RNAPII	chr15	99251044	99251045	vsno-RNA1	-858
chr16	11742877	11742878	RNAPII	chr16	11742106	11742107	vsno-RNA1	-771
chr16	27399046	27399047	RNAPII	chr16	27398998	27398999	vsno-RNA1	-48
chr17	5225861	5225862	RNAPII	chr17	5226460	5226461	vsno-RNA1	599
chr17	5227361	5227362	RNAPII	chr17	5226460	5226461	vsno-RNA1	-901
chr17	22521403	22521404	RNAPII	chr17	22521394	22521395	vsno-RNA1	-9
chr17	41930638	41930639	RNAPII	chr17	41930881	41930882	vsno-RNA1	243
chr17	43315656	43315657	RNAPII	chr17	43316330	43316331	vsno-RNA1	674
chr17	58340912	58340913	RNAPII	chr17	58341115	58341116	vsno-RNA1	203
chr17	64020321	64020322	RNAPII	chr17	64020765	64020766	vsno-RNA1	444
chr18	55322022	55322023	RNAPII	chr18	55322023	55322024	vsno-RNA1	1
chr19	2093058	2093059	RNAPII	chr19	2092829	2092830	vsno-RNA1	-229
chr19	12793503	12793504	RNAPII	chr19	12794350	12794351	vsno-RNA1	847
chr19	18181195	18181196	RNAPII	chr19	18181058	18181059	vsno-RNA1	-137
chr19	38863944	38863945	RNAPII	chr19	38864034	38864035	vsno-RNA1	90
chr19	38864679	38864680	RNAPII	chr19	38864034	38864035	vsno-RNA1	-645
chr2	32916426	32916427	RNAPII	chr2	32916272	32916273	vsno-RNA1	-154
chr2	86441332	86441333	RNAPII	chr2	86441117	86441118	vsno-RNA1	-215
chr2	190679933	190679934	RNAPII	chr2	190679933	190679934	vsno-RNA1	0
chr2	231707009	231707010	RNAPII	chr2	231707466	231707467	vsno-RNA1	457
chr21	6370286	6370287	RNAPII	chr21	6371065	6371066	vsno-RNA1	779
chr21	6371217	6371218	RNAPII	chr21	6371065	6371066	vsno-RNA1	-152
chr22	41946915	41946916	RNAPII	chr22	41947239	41947240	vsno-RNA1	324
chr3	71985016	71985017	RNAPII	chr3	71984985	71984986	vsno-RNA1	-31
chr3	119240926	119240927	RNAPII	chr3	119239959	119239960	vsno-RNA1	-967
chr3	124934840	124934841	RNAPII	chr3	124935573	124935574	vsno-RNA1	733
chr3	196182373	196182374	RNAPII	chr3	196182389	196182390	vsno-RNA1	16
chr4	184283394	184283395	RNAPII	chr4	184283631	184283632	vsno-RNA1	237
chr5	129094729	129094730	RNAPII	chr5	129093892	129093893	vsno-RNA1	-837
chr5	159094939	159094940	RNAPII	chr5	159094157	159094158	vsno-RNA1	-782
chr5	160419333	160419334	RNAPII	chr5	160419461	160419462	vsno-RNA1	128
chr6	2891879	2891880	RNAPII	chr6	2892074	2892075	vsno-RNA1	195
chr6	12363681	12363682	RNAPII	chr6	12363631	12363632	vsno-RNA1	-50
chr6	26103767	26103768	RNAPII	chr6	26103782	26103783	vsno-RNA1	15
chr6	26160399	26160400	RNAPII	chr6	26160499	26160500	vsno-RNA1	100
chr6	26197385	26197386	RNAPII	chr6	26198009	26198010	vsno-RNA1	624
chr6	26198006	26198007	RNAPII	chr6	26198009	26198010	vsno-RNA1	3
chr6	26272752	26272753	RNAPII	chr6	26272722	26272723	vsno-RNA1	-30
chr6	155314976	155314977	RNAPII	chr6	155315180	155315181	vsno-RNA1	204
chr7	106101455	106101456	RNAPII	chr7	106101454	106101455	vsno-RNA1	-1
chr8	17927919	17927920	RNAPII	chr8	17928693	17928694	vsno-RNA1	774
chr8	29529059	29529060	RNAPII	chr8	29529037	29529038	vsno-RNA1	-22
chr8	29529472	29529473	RNAPII	chr8	29529037	29529038	vsno-RNA1	-435
chr8	30155900	30155901	RNAPII	chr8	30155932	30155933	vsno-RNA1	32
chr1	36149859	36149860	RNAPII	chr1	36149816	36149817	CTCF	-43
chr1	47437703	47437704	RNAPII	chr1	47437776	47437777	CTCF	73
chr1	161225910	161225911	RNAPII	chr1	161225816	161225817	CTCF	-94
chr1	167220651	167220652	RNAPII	chr1	167220688	167220689	CTCF	37
chr1	170591355	170591356	RNAPII	chr1	170591352	170591353	CTCF	-3
chr1	226408225	226408226	RNAPII	chr1	226408228	226408229	CTCF	3
chr10	70146707	70146708	RNAPII	chr10	70146670	70146671	CTCF	-37
chr10	95694011	95694012	RNAPII	chr10	95694066	95694067	CTCF	55
chr11	3855190	3855191	RNAPII	chr11	3855161	3855162	CTCF	-29
chr11	6683445	6683446	RNAPII	chr11	6683425	6683426	CTCF	-20
chr11	64317792	64317793	RNAPII	chr11	64318030	64318031	CTCF	238
chr11	117180490	117180491	RNAPII	chr11	117181308	117181309	CTCF	818
chr12	49741767	49741768	RNAPII	chr12	49741374	49741375	CTCF	-393
chr12	56636992	56636993	RNAPII	chr12	56636939	56636940	CTCF	-53
chr12	57111876	57111877	RNAPII	chr12	57112408	57112409	CTCF	532
chr12	57459246	57459247	RNAPII	chr12	57459239	57459240	CTCF	-7
chr12	66057615	66057616	RNAPII	chr12	66057609	66057610	CTCF	-6
chr12	82686950	82686951	RNAPII	chr12	82685959	82685960	CTCF	-991
chr12	120201343	120201344	RNAPII	chr12	120201509	120201510	CTCF	166
chr12	121794481	121794482	RNAPII	chr12	121794476	121794477	CTCF	-5
chr13	49936375	49936376	RNAPII	chr13	49936373	49936374	CTCF	-2
chr14	49634285	49634286	RNAPII	chr14	49634291	49634292	CTCF	6
chr14	49862972	49862973	RNAPII	chr14	49862255	49862256	CTCF	-717
chr15	75368036	75368037	RNAPII	chr15	75368031	75368032	CTCF	-5
chr15	90931833	90931834	RNAPII	chr15	90931782	90931783	CTCF	-51
chr16	1706020	1706021	RNAPII	chr16	1706023	1706024	CTCF	3
chr16	31142194	31142195	RNAPII	chr16	31142607	31142608	CTCF	413
chr17	28727998	28727999	RNAPII	chr17	28727000	28727001	CTCF	-998
chr17	40113230	40113231	RNAPII	chr17	40113280	40113281	CTCF	50
chr17	43484029	43484030	RNAPII	chr17	43483989	43483990	CTCF	-40
chr19	2610565	2610566	RNAPII	chr19	2611381	2611382	CTCF	816
chr19	3987941	3987942	RNAPII	chr19	3987956	3987957	CTCF	15
chr19	5690146	5690147	RNAPII	chr19	5690142	5690143	CTCF	-4
chr19	17859665	17859666	RNAPII	chr19	17859668	17859669	CTCF	3
chr19	18279684	18279685	RNAPII	chr19	18279705	18279706	CTCF	21
chr19	18328769	18328770	RNAPII	chr19	18328716	18328717	CTCF	-53
chr19	39970994	39970995	RNAPII	chr19	39970889	39970890	CTCF	-105
chr19	47244337	47244338	RNAPII	chr19	47244341	47244342	CTCF	4
chr19	55654470	55654471	RNAPII	chr19	55653596	55653597	CTCF	-874
chr2	10408458	10408459	RNAPII	chr2	10409252	10409253	CTCF	794
chr2	23927549	23927550	RNAPII	chr2	23927171	23927172	CTCF	-378
chr2	25362179	25362180	RNAPII	chr2	25362137	25362138	CTCF	-42
chr2	25362908	25362909	RNAPII	chr2	25362137	25362138	CTCF	-771
chr2	32916426	32916427	RNAPII	chr2	32916273	32916274	CTCF	-153
chr2	71331750	71331751	RNAPII	chr2	71331735	71331736	CTCF	-15
chr2	96858138	96858139	RNAPII	chr2	96858178	96858179	CTCF	40
chr2	201232500	201232501	RNAPII	chr2	201232481	201232482	CTCF	-19
chr2	231675078	231675079	RNAPII	chr2	231675086	231675087	CTCF	8
chr20	5126582	5126583	RNAPII	chr20	5126591	5126592	CTCF	9
chr20	40991551	40991552	RNAPII	chr20	40990766	40990767	CTCF	-785
chr22	21629410	21629411	RNAPII	chr22	21629406	21629407	CTCF	-4
chr22	22935754	22935755	RNAPII	chr22	22935877	22935878	CTCF	123
chr22	39529300	39529301	RNAPII	chr22	39529303	39529304	CTCF	3
chr3	9933752	9933753	RNAPII	chr3	9932939	9932940	CTCF	-813
chr3	27712175	27712176	RNAPII	chr3	27712160	27712161	CTCF	-15
chr3	48436259	48436260	RNAPII	chr3	48436235	48436236	CTCF	-24
chr5	74852513	74852514	RNAPII	chr5	74852433	74852434	CTCF	-80
chr5	173616162	173616163	RNAPII	chr5	173616156	173616157	CTCF	-6
chr6	32838718	32838719	RNAPII	chr6	32838755	32838756	CTCF	37
chr6	41921401	41921402	RNAPII	chr6	41921404	41921405	CTCF	3
chr6	111259209	111259210	RNAPII	chr6	111259174	111259175	CTCF	-35
chr6	136792525	136792526	RNAPII	chr6	136792526	136792527	CTCF	1
chr7	43582951	43582952	RNAPII	chr7	43582915	43582916	CTCF	-36
chr7	100705943	100705944	RNAPII	chr7	100705486	100705487	CTCF	-457
chr9	128818305	128818306	RNAPII	chr9	128818352	128818353	CTCF	47
