# Supplementary material for: Landscape of the Epstein-Barr virus-host chromatin interactome and gene regulation
Source: EMBO J. 2025 May 27;44(13):3872–915. doi: 10.1038/s44318-025-00466-5 (PMC12216251; doi:10.1038/s44318-025-00466-5)
Supplement: Supplementary file 12 — Source data Fig. 5 [file 44318_2025_466_MOESM12_ESM.zip › Figure 5/5L/Fig5L.Spring_count_per_chrom.csv]

Data	chromosome_spring	spring_count
RNA-RDD	chr1	27
RNA-RDD	chr10	8
RNA-RDD	chr11	13
RNA-RDD	chr12	13
RNA-RDD	chr13	8
RNA-RDD	chr14	6
RNA-RDD	chr15	8
RNA-RDD	chr16	7
RNA-RDD	chr17	4
RNA-RDD	chr18	6
RNA-RDD	chr19	3
RNA-RDD	chr2	20
RNA-RDD	chr20	4
RNA-RDD	chr21	4
RNA-RDD	chr22	3
RNA-RDD	chr3	12
RNA-RDD	chr4	12
RNA-RDD	chr5	25
RNA-RDD	chr6	19
RNA-RDD	chr7	12
RNA-RDD	chr8	9
RNA-RDD	chr9	6
RNA-RDD	chrX	8
CTCF-ChIA-PET	chr1	0
CTCF-ChIA-PET	chr10	0
CTCF-ChIA-PET	chr11	0
CTCF-ChIA-PET	chr12	0
CTCF-ChIA-PET	chr13	1
CTCF-ChIA-PET	chr14	1
CTCF-ChIA-PET	chr15	0
CTCF-ChIA-PET	chr16	0
CTCF-ChIA-PET	chr17	0
CTCF-ChIA-PET	chr18	0
CTCF-ChIA-PET	chr19	0
CTCF-ChIA-PET	chr2	0
CTCF-ChIA-PET	chr20	0
CTCF-ChIA-PET	chr21	0
CTCF-ChIA-PET	chr22	0
CTCF-ChIA-PET	chr3	0
CTCF-ChIA-PET	chr4	0
CTCF-ChIA-PET	chr5	5
CTCF-ChIA-PET	chr6	0
CTCF-ChIA-PET	chr7	1
CTCF-ChIA-PET	chr8	3
CTCF-ChIA-PET	chr9	0
CTCF-ChIA-PET	chrX	3
RNAPII-ChIA-PET	chr1	1
RNAPII-ChIA-PET	chr10	1
RNAPII-ChIA-PET	chr11	0
RNAPII-ChIA-PET	chr12	0
RNAPII-ChIA-PET	chr13	0
RNAPII-ChIA-PET	chr14	3
RNAPII-ChIA-PET	chr15	1
RNAPII-ChIA-PET	chr16	0
RNAPII-ChIA-PET	chr17	0
RNAPII-ChIA-PET	chr18	0
RNAPII-ChIA-PET	chr19	0
RNAPII-ChIA-PET	chr2	2
RNAPII-ChIA-PET	chr20	1
RNAPII-ChIA-PET	chr21	0
RNAPII-ChIA-PET	chr22	0
RNAPII-ChIA-PET	chr3	0
RNAPII-ChIA-PET	chr4	2
RNAPII-ChIA-PET	chr5	3
RNAPII-ChIA-PET	chr6	4
RNAPII-ChIA-PET	chr7	1
RNAPII-ChIA-PET	chr8	1
RNAPII-ChIA-PET	chr9	0
RNAPII-ChIA-PET	chrX	0
