# Supplementary material for: Landscape of the Epstein-Barr virus-host chromatin interactome and gene regulation
Source: EMBO J. 2025 May 27;44(13):3872–915. doi: 10.1038/s44318-025-00466-5 (PMC12216251; doi:10.1038/s44318-025-00466-5)
Supplement: Supplementary file 13 — Source data Fig. 6 [file 44318_2025_466_MOESM13_ESM.zip]

Archive with 10 entries (5 files):
- Figure 6/
- Figure 6/6F/
- Figure 6/6F/Fig6F.PET_count_of_6D_TOP.csv
- Figure 6/6H/
- Figure 6/6H/Fig6H.gene_express.csv
- Figure 6/6G/
- Figure 6/6G/Fig6G.PET_count_of_6D_BOTTOM.csv
- Figure 6/6E/
- Figure 6/6E/Fig6E.HLA_bar.csv
- Figure 6/README.txt
