# Supplementary material for: Landscape of the Epstein-Barr virus-host chromatin interactome and gene regulation
Source: EMBO J. 2025 May 27;44(13):3872–915. doi: 10.1038/s44318-025-00466-5 (PMC12216251; doi:10.1038/s44318-025-00466-5)
Supplement: Supplementary file 13 — Source data Fig. 6 [file 44318_2025_466_MOESM13_ESM.zip › Figure 6/6F/Fig6F.PET_count_of_6D_TOP.csv]

...1	chromatin loop_anchor 1	...3	...4	chromatin loop_anchor 2	...6	...7	...8	...9
Lib	chrom	start	end	chrom2	start2	end2	PET	RPM
EBERs-KD	chr6	32927817	32928349	chr6	32936276	32936926	2	2.7677400000000001E-2
EBERs-KD	chr6	32927807	32928349	chr6	32971566	32972152	3	4.15161E-2
EBERs-KD	chr6	32933206	32933893	chr6	32944206	32945108	3	4.15161E-2
EBERs-KD	chr6	32931048	32931610	chr6	32950367	32950935	2	2.7677400000000001E-2
EBERs-KD	chr6	32934002	32934905	chr6	32951535	32953108	3	4.15161E-2
EBERs-KD	chr6	32933944	32934905	chr6	32953854	32955262	3	4.15161E-2
EBERs-KD	chr6	32933206	32934595	chr6	32984311	32985212	4	5.5354800000000003E-2
EBERs-KD	chr6	32937774	32938389	chr6	32952584	32953110	2	2.7677400000000001E-2
EBERs-KD	chr6	32939708	32940936	chr6	32954324	32955607	3	4.15161E-2
EBERs-KD	chr6	32939886	32941010	chr6	32952312	32953003	2	2.7677400000000001E-2
EBERs-KD	chr6	32939655	32940514	chr6	32947844	32948964	3	4.15161E-2
EBERs-KD	chr6	32941124	32942111	chr6	32949652	32950531	2	2.7677400000000001E-2
EBERs-KD	chr6	32941292	32942660	chr6	32952396	32953754	4	5.5354800000000003E-2
EBERs-KD	chr6	32941641	32942516	chr6	32950536	32951602	3	4.15161E-2
EBERs-KD	chr6	32939041	32939605	chr6	32970326	32970973	2	2.7677400000000001E-2
EBERs-KD	chr6	32939360	32940878	chr6	32971530	32972432	4	5.5354800000000003E-2
EBERs-KD	chr6	32941232	32943938	chr6	32970393	32972530	12	0.16606399999999999
EBERs-KD	chr6	32944298	32945595	chr6	32970660	32972530	5	6.9193500000000005E-2
EBERs-KD	chr6	32944497	32945108	chr6	32984402	32985034	2	2.7677400000000001E-2
EBERs-KD	chr6	32948064	32948714	chr6	32969331	32969854	2	2.7677400000000001E-2
EBERs-KD	chr6	32948016	32948964	chr6	32970326	32971053	5	6.9193500000000005E-2
EBERs-KD	chr6	32948404	32949016	chr6	32971566	32972338	2	2.7677400000000001E-2
EBERs-KD	chr6	32947244	32947894	chr6	32977184	32977727	2	2.7677400000000001E-2
EBERs-KD	chr6	32948016	32948594	chr6	32980657	32981529	5	6.9193500000000005E-2
EBERs-KD	chr6	32954771	32955416	chr6	32963544	32964065	4	5.5354800000000003E-2
EBERs-KD	chr6	32950956	32952283	chr6	32971649	32972880	3	4.15161E-2
EBERs-KD	chr6	32952318	32954542	chr6	32969331	32972735	15	0.20758099999999999
EBERs-KD	chr6	32953026	32953629	chr6	32967827	32968477	2	2.7677400000000001E-2
EBERs-KD	chr6	32953888	32954486	chr6	32973445	32974592	2	2.7677400000000001E-2
EBERs-KD	chr6	32954614	32955771	chr6	32970326	32972530	6	8.30322E-2
EBERs-KD	chr6	32955227	32955878	chr6	32969062	32969596	3	4.15161E-2
EBERs-KD	chr6	32952584	32953922	chr6	32982091	32983072	3	4.15161E-2
EBERs-KD	chr6	32953131	32954042	chr6	32983572	32984282	3	4.15161E-2
EBERs-KD	chr6	32956879	32957783	chr6	32967787	32968850	2	2.7677400000000001E-2
EBERs-KD	chr6	32958310	32959089	chr6	32971532	32972174	2	2.7677400000000001E-2
EBERs-KD	chr6	32967312	32968072	chr6	32977064	32978001	2	2.7677400000000001E-2
EBERs-KD	chr6	32969576	32970210	chr6	32978093	32978625	2	2.7677400000000001E-2
EBERs-KD	chr6	32971397	32972880	chr6	32979933	32981657	5	6.9193500000000005E-2
EBERs-KD	chr6	32971688	32972880	chr6	32987217	32988006	2	2.7677400000000001E-2
EBERs-KD	chr6	32975938	32976617	chr6	32992379	32993278	2	2.7677400000000001E-2
EBERs-KD	chr6	32977323	32978393	chr6	32987362	32988020	2	2.7677400000000001E-2
EBERs-KD	chr6	32980017	32980918	chr6	32988510	32989594	2	2.7677400000000001E-2
EBERs-KD	chr6	32979754	32980477	chr6	32990254	32991090	2	2.7677400000000001E-2
EBERs-KD	chr6	32981004	32981588	chr6	32989708	32990325	2	2.7677400000000001E-2
EBERs-NC	chr6	32933586	32934206	chr6	32943056	32943706	2	2.6152700000000001E-2
EBERs-NC	chr6	32933206	32933834	chr6	32971566	32972107	2	2.6152700000000001E-2
EBERs-NC	chr6	32941232	32942322	chr6	32950779	32951871	2	2.6152700000000001E-2
EBERs-NC	chr6	32942395	32942983	chr6	32953291	32953941	2	2.6152700000000001E-2
EBERs-NC	chr6	32943004	32943760	chr6	32954737	32955594	4	5.2305499999999998E-2
EBERs-NC	chr6	32945129	32945739	chr6	32954729	32955380	2	2.6152700000000001E-2
EBERs-NC	chr6	32943988	32945739	chr6	32971397	32972880	6	7.8458200000000006E-2
EBERs-NC	chr6	32943196	32943760	chr6	32979580	32980141	2	2.6152700000000001E-2
EBERs-NC	chr6	32949652	32950243	chr6	32967278	32967867	2	2.6152700000000001E-2
EBERs-NC	chr6	32949689	32950652	chr6	32973045	32974027	2	2.6152700000000001E-2
EBERs-NC	chr6	32951368	32952066	chr6	32971735	32972427	2	2.6152700000000001E-2
EBERs-NC	chr6	32950105	32950652	chr6	32979470	32980120	3	3.9229100000000003E-2
EBERs-NC	chr6	32952312	32953999	chr6	32971531	32972735	10	0.13076399999999999
EBERs-NC	chr6	32953265	32954131	chr6	32969368	32970062	2	2.6152700000000001E-2
EBERs-NC	chr6	32952926	32953584	chr6	32984351	32985334	2	2.6152700000000001E-2
EBERs-NC	chr6	32959289	32959939	chr6	32971530	32972076	2	2.6152700000000001E-2
EBERs-NC	chr6	32967072	32967684	chr6	32976532	32977134	2	2.6152700000000001E-2
EBERs-NC	chr6	32971649	32972544	chr6	32980779	32981468	3	3.9229100000000003E-2
EBERs-NC	chr6	32971566	32972343	chr6	32984336	32985311	4	5.2305499999999998E-2
EBERs-NC	chr6	32975042	32975567	chr6	32986433	32987080	2	2.6152700000000001E-2
EBERs-NC	chr6	32976078	32977134	chr6	32989971	32991122	5	6.5381800000000004E-2
EBERs-NC	chr6	32976091	32976617	chr6	32992635	32993278	5	6.5381800000000004E-2
EBERs-NC	chr6	32983572	32984125	chr6	32996843	32997495	2	2.6152700000000001E-2
