# Supplementary material for: Landscape of the Epstein-Barr virus-host chromatin interactome and gene regulation
Source: EMBO J. 2025 May 27;44(13):3872–915. doi: 10.1038/s44318-025-00466-5 (PMC12216251; doi:10.1038/s44318-025-00466-5)
Supplement: Supplementary file 13 — Source data Fig. 6 [file 44318_2025_466_MOESM13_ESM.zip › Figure 6/6H/Fig6H.gene_express.csv]

gene	KD_FPKM	NC_FPKM	Fold_Change_BE1.5
AC009403.1	48.74	6.51	7.486943164
AP000769.1	72.59	9.74	7.452772074
RN7SL211P	17.29	5.58	3.098566308
INPP5F	51.91	16.79	3.091721263
KDM6B	49.48	16.33	3.030006124
SNORD3C	35.56	13.32	2.66966967
GNG8	36.83	14.13	2.60651097
HBE1	33.29	12.88	2.584627329
SNHG25	13.23	5.35	2.472897196
HLA-DMB	41.61	17.07	2.437609842
TEX13D	14.26	5.93	2.404721754
CDH11	13.1	5.54	2.364620939
CALN1	13.63	5.95	2.290756303
CLEC2D	20.24	8.88	2.279279279
MTARC2	12.04	5.38	2.237918216
GALNS	11.14	5.08	2.192913386
ZNF260	15.26	7.19	2.122392211
RN7SL842P	14.93	7.08	2.108757062
GINS4	20.28	9.87	2.054711246
ZFP1	26.21	12.79	2.049257232
BTNL9	14.48	7.08	2.04519774
MCUB	34.26	16.86	2.03202847
RN7SL220P	10.67	5.31	2.009416196
SOX18	37.01	18.81	1.967570441
ITGA3	11.61	5.93	1.957841484
CHM	12.47	6.45	1.933333333
FP236241.1	13.48	7	1.925714286
MEN1	17.31	8.99	1.925472747
MAP3K4	38.68	20.34	1.901671583
SLC25A16	10.51	5.6	1.876785714
CKB	9.88	5.27	1.874762808
CDAN1	12.09	6.48	1.865740741
CYB561A3	55.95	30.05	1.861896839
A1BG	53.55	28.83	1.857440166
ACOX3	21.06	11.41	1.845749343
LHX2	58.47	31.74	1.842155009
PHEX	70.03	38.07	1.839506173
TMEM135	28.28	15.4	1.836363636
SLC9A3-AS1	25.31	13.82	1.831403763
FUK	14.94	8.2	1.82195122
APPBP2	12.4	6.82	1.818181818
SMIM14	26.53	14.61	1.815879535
ATP6V0CP4	9.62	5.31	1.811676083
JADE3	9.94	5.49	1.810564663
RF00017	26.07	14.4	1.810416667
NME4	20.7	11.45	1.807860262
TMED2	71.22	39.41	1.807155544
NUDT14	9.07	5.04	1.799603175
TSPAN15	13.82	7.68	1.799479167
POLR3H	10.11	5.62	1.798932384
TNFSF4	14.99	8.39	1.786650775
GGT1	22.66	12.7	1.784251969
ZDHHC12	30.16	17.01	1.773074662
TECPR1	13.7	7.75	1.767741935
HIST1H2AJ	1051.15	598.6	1.756014033
SAP18	63.8	36.4	1.752747253
GRWD1	19.26	11.02	1.747731397
IFNAR1	20.58	11.89	1.730866274
CUTALP	11.77	6.81	1.728340675
BORCS5	31.04	17.96	1.728285078
PIGQ	10.07	5.84	1.724315068
ALDH1L1	16.13	9.36	1.723290598
TRIP13	11.58	6.72	1.723214286
ISYNA1	14.86	8.63	1.721900348
GPR15	70.87	41.24	1.718477207
IL23R	9	5.24	1.717557252
RF00100	648.71	377.72	1.717436196
PAGE5	20.99	12.23	1.716271464
EIF2B2	29.88	17.44	1.713302752
NHEJ1	9.38	5.48	1.711678832
PTGIR	19.51	11.4	1.711403509
TRMT44	11.38	6.66	1.708708709
PALLD	32.79	19.21	1.706923477
VAMP3	13.93	8.18	1.702933985
MARCH2	8.75	5.14	1.70233463
C20orf204	43.7	25.7	1.700389105
TRPT1	35.16	20.69	1.699371677
PIDD1	16.41	9.66	1.698757764
TMBIM4	42.96	25.3	1.698023715
SEL1L3	12.07	7.11	1.697609001
EIF4ENIF1	25.77	15.19	1.696510862
RNF25	8.8	5.19	1.695568401
GSN	21.15	12.51	1.690647482
EGLN3	17.2	10.19	1.687929342
ARRB1	14.02	8.34	1.681055156
ARMCX7P	23.91	14.23	1.680252987
SMAD3	10.38	6.18	1.67961165
SMG6	18.64	11.11	1.677767777
INAVA	45.98	27.44	1.675655977
AC010287.1	13.78	8.23	1.67436209
TRAPPC3	61.11	36.54	1.672413793
ATXN7L3	38.25	22.92	1.668848168
AC012085.1	31.54	18.92	1.667019027
HIST1H3D	489.01	293.65	1.665281798
ITGAE	16.25	9.78	1.661554192
FAM114A1	8.34	5.02	1.661354582
HGS	34.32	20.66	1.661181026
XCL2	26.56	16.01	1.658963148
CCDC88A	18.97	11.45	1.656768559
MACROD2	8.66	5.23	1.65583174
TST	15.85	9.6	1.651041667
PRR12	12.6	7.67	1.642764016
LDLRAD4	19.2	11.69	1.642429427
CD44	84.97	51.74	1.64224971
GSDMD	41.31	25.16	1.641891892
C15orf39	40.12	24.45	1.640899796
RN7SL751P	11.64	7.1	1.63943662
DNAJC18	15.07	9.2	1.638043478
FAM173A	24.99	15.27	1.63654224
BTBD6	8.48	5.19	1.633911368
MED28	32.25	19.75	1.632911392
GALM	8.19	5.02	1.631474104
AFAP1L2	30.54	18.72	1.631410256
SNX18P14	13.28	8.15	1.629447853
ABHD8	8.79	5.4	1.627777778
PPFIBP1	10.57	6.51	1.623655914
COCH	11.91	7.34	1.622615804
FLYWCH2	12.59	7.76	1.62242268
AL359232.1	11.17	6.89	1.621190131
RAD18	15.57	9.61	1.620187305
PCBP4	10.2	6.32	1.613924051
GJA9-MYCBP	10.36	6.42	1.613707165
PRSS51	13.42	8.32	1.612980769
SNTB1	13.83	8.59	1.610011641
AC073264.3	14.92	9.27	1.609492988
IMMP2L	10.62	6.6	1.609090909
RN7SL328P	8.53	5.31	1.606403013
POLD1	39.66	24.72	1.604368932
ZDHHC5	26.29	16.41	1.602071907
GET4	28.72	17.93	1.601784718
ACAP3	15	9.39	1.597444089
LNX1	17	10.65	1.596244131
FDX2	14.86	9.32	1.594420601
RFNG	13.94	8.76	1.591324201
VPS52	17.07	10.74	1.589385475
CHMP6	12.53	7.89	1.588086185
FAM57A	14.3	9.01	1.587125416
FASTK	32.77	20.67	1.585389453
SLC35E2A	8.16	5.15	1.584466019
ZNF680	9.63	6.08	1.583881579
ORAI2	45.71	28.95	1.578929188
CIITA	95.91	60.89	1.57513549
ATG16L1	13.12	8.33	1.575030012
KCNK5	8.46	5.38	1.572490706
DPH5	54.2	34.5	1.571014493
TRIM3	9.8	6.24	1.570512821
STK36	11.32	7.22	1.567867036
HAPLN3	8.86	5.66	1.565371025
AL391244.1	11.19	7.15	1.565034965
LCOR	21.83	13.97	1.562634216
GTF2IRD2B	11.93	7.64	1.561518325
IFI35	31.48	20.16	1.561507937
CSAD	13.1	8.39	1.561382598
RPS7P1	41.84	26.81	1.560611712
PEX26	29.47	18.89	1.560084701
PPCDC	18.05	11.57	1.560069144
CHTF18	17.49	11.22	1.558823529
EPAS1	37.51	24.08	1.557724252
LTBP4	20.31	13.04	1.557515337
WDR24	12.36	7.94	1.556675063
TMCO4	11.05	7.1	1.556338028
CMTR2	20.19	12.98	1.555469954
AC093484.1	9.13	5.87	1.555366269
ZC3H12C	22.42	14.43	1.553707554
SLC22A23	7.97	5.13	1.553606238
ZBTB48	18.51	11.92	1.552852349
CLIC6	13.99	9.01	1.552719201
SNX22	12.6	8.13	1.549815498
LHPP	8.28	5.35	1.547663551
B3GALT4	8.38	5.42	1.546125461
FRMPD2	8.22	5.33	1.542213884
ZNF668	8.48	5.5	1.541818182
RHBDD3	12.99	8.44	1.539099526
NENFP2	12.55	8.16	1.537990196
ZEB1-AS1	10.96	7.13	1.5371669
DOCK6	18.03	11.73	1.537084399
RASGRP3	35.18	22.9	1.536244541
PARP10	34.04	22.16	1.536101083
AC018926.2	17.02	11.08	1.536101083
TBCB	56.28	36.69	1.533932952
ARRDC2	9.26	6.04	1.533112583
ZBTB7A	25.03	16.33	1.532761788
LRWD1	13.57	8.86	1.531602709
TSEN54	15.69	10.25	1.530731707
HDHD3	16.63	10.87	1.529898804
MLF2	116.29	76.11	1.527920116
COMMD4	34.42	22.53	1.52774079
AC005363.1	33.18	21.74	1.526218951
ARPC4	141.81	92.94	1.525823112
HIST2H2AB	129.5	84.96	1.524246704
GHDC	14.14	9.28	1.523706897
AL049840.3	22.9	15.03	1.523619428
RPS20P20	9.14	6	1.523333333
NUDT16L1	22.66	14.88	1.522849462
HIST1H4A	117.96	77.48	1.522457408
RECQL4	22.59	14.85	1.521212121
ARHGEF25	9.87	6.49	1.520801233
CDK6	31.08	20.44	1.520547945
LRRC14	16.37	10.77	1.51996286
JAK1	27.73	18.25	1.519452055
ZBED1	57.54	37.87	1.519408503
ZNF286A	11.47	7.55	1.519205298
INPP5K	14.29	9.42	1.516985138
STK16	27	17.81	1.516002246
FGGY	12.58	8.3	1.515662651
CD226	51.55	34.06	1.513505578
ITGA4	18.25	12.06	1.513266998
HIST2H2AC	174.36	115.27	1.512622538
LSM12P1	37.93	25.09	1.511757672
ARFGEF2	24.77	16.39	1.51128737
FBXO27	8.76	5.8	1.510344828
SERPINA1	14.93	9.89	1.509605662
CHMP1A	40.17	26.62	1.509015778
TEX30	7.92	5.25	1.508571429
AC105446.1	8.5	5.64	1.507092199
HSPBP1	16.14	10.71	1.507002801
LOXL3	19.53	12.96	1.506944444
EMC6	55.02	36.54	1.505747126
GBA	7.86	5.22	1.505747126
TRAIP	12.45	8.27	1.505441354
TOM1L1	9.84	6.54	1.504587156
HLA-DMA	55.48	36.88	1.504338395
FAF1	24.88	16.54	1.504232164
RIOX1	17.95	11.94	1.503350084
SPSB3	16.2	10.78	1.502782931
DUS2	17.91	11.92	1.502516779
PEPD	14.08	9.38	1.501066098
TMEM147-AS1	13.43	8.95	1.500558659
PPM1M	17.18	11.45	1.500436681
