# Supplementary material for: Landscape of the Epstein-Barr virus-host chromatin interactome and gene regulation
Source: EMBO J. 2025 May 27;44(13):3872–915. doi: 10.1038/s44318-025-00466-5 (PMC12216251; doi:10.1038/s44318-025-00466-5)
Supplement: Supplementary file 13 — Source data Fig. 6 [file 44318_2025_466_MOESM13_ESM.zip › Figure 6/6G/Fig6G.PET_count_of_6D_BOTTOM.csv]

...1	chromatin loop_anchor 1	...3	...4	chromatin loop_anchor 2	...6	...7	...8	...9
Lib	chrom	start	end	chrom2	start2	end2	PET	RPM
EBERs-KD	chr6	32933206	32933893	chr6	32944206	32945108	3	4.15161E-2
EBERs-KD	chr6	32934002	32934905	chr6	32951535	32953108	3	4.15161E-2
EBERs-KD	chr6	32933944	32934905	chr6	32953854	32955262	3	4.15161E-2
EBERs-KD	chr6	32937774	32938389	chr6	32952584	32953110	2	2.7677400000000001E-2
EBERs-KD	chr6	32939708	32940936	chr6	32954324	32955607	3	4.15161E-2
EBERs-KD	chr6	32939886	32941010	chr6	32952312	32953003	2	2.7677400000000001E-2
EBERs-KD	chr6	32939655	32940514	chr6	32947844	32948964	3	4.15161E-2
EBERs-KD	chr6	32941124	32942111	chr6	32949652	32950531	2	2.7677400000000001E-2
EBERs-KD	chr6	32941292	32942660	chr6	32952396	32953754	4	5.5354800000000003E-2
EBERs-KD	chr6	32941641	32942516	chr6	32950536	32951602	3	4.15161E-2
EBERs-NC	chr6	32933586	32934206	chr6	32943056	32943706	2	2.6152700000000001E-2
EBERs-NC	chr6	32941232	32942322	chr6	32950779	32951871	2	2.6152700000000001E-2
EBERs-NC	chr6	32942395	32942983	chr6	32953291	32953941	2	2.6152700000000001E-2
EBERs-NC	chr6	32943004	32943760	chr6	32954737	32955594	4	5.2305499999999998E-2
EBERs-NC	chr6	32945129	32945739	chr6	32954729	32955380	2	2.6152700000000001E-2
