# Supplementary material for: Landscape of the Epstein-Barr virus-host chromatin interactome and gene regulation
Source: EMBO J. 2025 May 27;44(13):3872–915. doi: 10.1038/s44318-025-00466-5 (PMC12216251; doi:10.1038/s44318-025-00466-5)
Supplement: Supplementary file 13 — Source data Fig. 6 [file 44318_2025_466_MOESM13_ESM.zip › Figure 6/6E/Fig6E.HLA_bar.csv]

gene	EBERs-KD (RPKM)	EBERs-NC (RPKM)	ratio_KD/NC
HLA-DMA	55.48	36.88	1.504338395
HLA-DMB	41.61	17.07	2.437609842
BRD2	90.75	87.88	1.03
