# Supplementary material for: Landscape of the Epstein-Barr virus-host chromatin interactome and gene regulation
Source: EMBO J. 2025 May 27;44(13):3872–915. doi: 10.1038/s44318-025-00466-5 (PMC12216251; doi:10.1038/s44318-025-00466-5)
Supplement: Supplementary file 14 — Source data Fig. 7 [file 44318_2025_466_MOESM14_ESM.zip]

Archive with 32 entries (25 files):
- Figure 7/
- __MACOSX/._Figure 7
- Figure 7/7J/
- __MACOSX/Figure 7/._7J
- Figure 7/7C/
- __MACOSX/Figure 7/._7C
- Figure 7/7B/
- __MACOSX/Figure 7/._7B
- Figure 7/7L/
- __MACOSX/Figure 7/._7L
- Figure 7/README.txt
- __MACOSX/Figure 7/._README.txt
- Figure 7/7G/
- __MACOSX/Figure 7/._7G
- Figure 7/7F/
- __MACOSX/Figure 7/._7F
- Figure 7/7J/.DS_Store
- __MACOSX/Figure 7/7J/._.DS_Store
- Figure 7/7J/Fig7J.gene_expression_select_duplicateDecimal checked_MZ.xlsx
- __MACOSX/Figure 7/7J/._Fig7J.gene_expression_select_duplicateDecimal checked_MZ.xlsx
- Figure 7/7C/Fig7C.GO_of_EBERs_cofactors.csv
- __MACOSX/Figure 7/7C/._Fig7C.GO_of_EBERs_cofactors.csv
- Figure 7/7B/Fig7B.MASS_of_EBERs.csv
- __MACOSX/Figure 7/7B/._Fig7B.MASS_of_EBERs.csv
- Figure 7/7L/.DS_Store
- __MACOSX/Figure 7/7L/._.DS_Store
- Figure 7/7L/Fig7L.Gel_images.pdf
- __MACOSX/Figure 7/7L/._Fig7L.Gel_images.pdf
- Figure 7/7G/Fig7G.binding_signal.csv
- __MACOSX/Figure 7/7G/._Fig7G.binding_signal.csv
- Figure 7/7F/Fig7F.peak_overlap_with_EBERs.csv
- __MACOSX/Figure 7/7F/._Fig7F.peak_overlap_with_EBERs.csv
