# Supplementary material for: Landscape of the Epstein-Barr virus-host chromatin interactome and gene regulation
Source: EMBO J. 2025 May 27;44(13):3872–915. doi: 10.1038/s44318-025-00466-5 (PMC12216251; doi:10.1038/s44318-025-00466-5)
Supplement: Supplementary file 14 — Source data Fig. 7 [file 44318_2025_466_MOESM14_ESM.zip › Figure 7/7J/Fig7J.gene_expression_select_duplicateDecimal checked_MZ.xlsx]

## Sheet: Sheet
CLIP-seq-RNA RPKM Ratio (EBERs/other RNA)	RNA-seq-RNA RPKM Ratio (EBERs/other RNA)	EBERs/mRNA	Group
568.724	9.74019	EBER1/LMP-2B	replicate1
568.724	9.74019	EBER1/LMP-2A	replicate1
27.7868	7.21174	EBER1/Cp-EBNA3A	replicate1
29.775	7.36203	EBER1/Cp-EBNA3B	replicate1
205.513	0.90954	EBER1/LMP-1	replicate1
2003.69	85.6775	EBER1/LMP-2B	replicate2
2003.69	85.6775	EBER1/LMP-2A	replicate2
83.4231	58.1771	EBER1/Cp-EBNA3A	replicate2
89.9753	59.8375	EBER1/Cp-EBNA3B	replicate2
478.6	5.91452	EBER1/LMP-1	replicate2
106.677	6.07424	EBER2/LMP-2B	replicate1
106.677	6.07424	EBER2/LMP-2A	replicate1
5.21203	4.49743	EBER2/Cp-EBNA3A	replicate1
5.58496	4.59115	EBER2/Cp-EBNA3B	replicate1
38.5485	0.567213	EBER2/LMP-1	replicate1
412.147	47.8344	EBER2/LMP-2B	replicate2
412.147	47.8344	EBER2/LMP-2A	replicate2
17.1596	32.4807	EBER2/Cp-EBNA3A	replicate2
18.5074	33.4077	EBER2/Cp-EBNA3B	replicate2
98.4451	3.30212	EBER2/LMP-1	replicate2
*Identical values for LMP-2A and LMP-2B result from their overlapping genomic regions
