# Supplementary material for: Landscape of the Epstein-Barr virus-host chromatin interactome and gene regulation
Source: EMBO J. 2025 May 27;44(13):3872–915. doi: 10.1038/s44318-025-00466-5 (PMC12216251; doi:10.1038/s44318-025-00466-5)
Supplement: Supplementary file 14 — Source data Fig. 7 [file 44318_2025_466_MOESM14_ESM.zip › Figure 7/7C/Fig7C.GO_of_EBERs_cofactors.csv]

Term ID	Term	Enrichment	logP	Genes in Term	Target Genes in Term	Fraction of Targets in Term	Total Target Genes	Total Genes	Entrez Gene IDs	Gene Symbols	FDR	yorder
HUMAN_PWY66-398	TCA_cycle	0.009884123	-4.616825516	16	2	0.222222222	9	902	4191,50	MDH2,ACO2	-454.7573133	6
HUMAN_MALATE-ASPARTATE-SHUTTLE-PWY	malate-aspartate_shuttle	0.000526061	-7.55009248	4	2	0.222222222	9	902	28,064,191	GOT2,MDH2	-4462.104656	13
GO:0007049	cell_cycle	0.003797347	-5.57345259	1321	11	0.183333333	60	18054	4,292,683,922,371,060,000,000,000,000,000,000,000,000,000,000,000	MLH1,SUV39H1,FEN1,CENPF,TTN,MSH5,PHB2,BIRC6,ARAP1,CEP131,ATF2	-2008.502687	9
GO:0051276	chromosome_organization	0.002738187	-5.900459433	1079	10	0.166666667	60	18054	106,322,376,839,429,000,000,000,000,000,000,000,000,000	CENPF,FEN1,SUV39H1,MLH1,BPTF,ATF2,SETX,HDAC9,PHB2,TTN	-4657.710287	10
GO:0003690	double-stranded_DNA_binding	0.001801369	-6.319208444	977	10	0.166666667	60	17306	4,841,138,638,954,920,000,000,000,000,000,000,000,000,000	NONO,ATF2,FEZF1,SETX,MLH1,MSH5,HSPD1,FEN1,SUV39H1,NFIB	-3679.359117	15
GO:0016887	ATPase_activity	0.004010634	-5.518805909	438	6	0.1	60	17306	3,329,331,342,924,430,000,000,000	HSPD1,HSPA9,MLH1,MSH5,BPTF,SETX	-1224.123711	5
GO:0006310	DNA_recombination	7.02e-05	-9.563672486	211	6	0.1	60	18054	2,237,429,244,394,840,000,000,000	FEN1,MLH1,MSH5,NONO,HSPD1,SETX	-158536.9988	8
GO:0016874	ligase_activity	0.001643279	-6.411061592	146	4	0.066666667	60	17306	517,035,717,650,955,000	ACSL5,VARS2,PCCA,PCCB	-4266.103557	18
R-HSA-71032	Propionyl-CoA_catabolism	0.00015382	-8.77973026	5	2	0.048780488	41	10287	50,965,095	PCCB,PCCA	-16330.29828	3
R-HSA-912446	Meiotic_recombination	0.047835922	-3.039978409	88	2	0.048780488	41	10287	44,394,292	MSH5,MLH1	-194.9779255	4
R-HSA-6796648	TP53_Regulates_Transcription_of_DNA_Repair_Genes	0.03073216	-3.48244561	69	2	0.048780488	41	10287	13,864,292	ATF2,MLH1	-404.8343021	14
GO:0030983	mismatched_DNA_binding	0.001047208	-6.861627331	14	2	0.033333333	60	17306	44,394,292	MSH5,MLH1	-5326.910018	7
GO:0016885	ligase_activity_forming_carbon-carbon_bonds	0.00024547	-8.312334805	7	2	0.033333333	60	17306	50,955,096	PCCA,PCCB	-12906.28517	16
GO:0004658	propionyl-CoA_carboxylase_activity	1.18e-05	-11.34567729	2	2	0.033333333	60	17306	50,965,095	PCCB,PCCA	-52848.16482	17
R-HSA-5651801	PCNA-Dependent_Long_Patch_Base_Excision_Repair	0.080519927	-2.519250587	21	1	0.024390244	41	10287	2237	FEN1	-104.1290243	1
R-HSA-162594	Early_Phase_of_HIV_Life_Cycle	0.054409333	-2.911219579	14	1	0.024390244	41	10287	2237	FEN1	-164.0869217	2
R-HSA-5685939	HDR_through_MMEJ_(alt-NHEJ)	0.042998913	-3.146580433	11	1	0.024390244	41	10287	2237	FEN1	-225.1015233	12
