# Supplementary material for: Landscape of the Epstein-Barr virus-host chromatin interactome and gene regulation
Source: EMBO J. 2025 May 27;44(13):3872–915. doi: 10.1038/s44318-025-00466-5 (PMC12216251; doi:10.1038/s44318-025-00466-5)
Supplement: Supplementary file 14 — Source data Fig. 7 [file 44318_2025_466_MOESM14_ESM.zip › Figure 7/7B/Fig7B.MASS_of_EBERs.csv]

Protein IDs	Protein names	Gene names	Score	Intensity
P40692	DNA mismatch repair protein Mlh1	MLH1	323.31	6085500000
P05166	Propionyl-CoA carboxylase beta chain mitochondrial	PCCB	290.67	24951000
P00505	Aspartate aminotransferase mitochondrial	GOT2	180.28	24814000
P10809	60 kDa heat shock protein mitochondrial	HSPD1	136.78	1388500000
Q99798	Aconitate hydratase mitochondrial	ACO2	127.37	5027500
Q8TF72	Protein Shroom3	SHROOM3	113.54	330610000
P05165	Propionyl-CoA carboxylase alpha chain mitochondrial	PCCA	77.649	213380000
Q99623	Prohibitin-2	PHB2	39.381	3011700
P38646	Stress-70 protein mitochondrial	HSPA9	37.897	378480000
P07477;Q9BYE2	Trypsin-1;Alpha-trypsin chain 1;Alpha-trypsin chain 2;Transmembrane protease serine 13	PRSS1;TMPRSS13	28.469	1664200000
P40926	Malate dehydrogenase mitochondrial	MDH2	23.87	70058000
P34897	Serine hydroxymethyltransferase mitochondrial	SHMT2	14.579	60049000
Q86VS8	Protein Hook homolog 3	HOOK3	14.079	77826000
Q9NR09	Baculoviral IAP repeat-containing protein 6	BIRC6	11.863	24122000
Q6PKX4	Docking protein 6	DOK6	11.308	321600000
P19338	Nucleolin	NCL	11.272	26726000
Q9P0W8	Spermatogenesis-associated protein 7	SPATA7	8.6849	96294000
Q9NUL3	Double-stranded RNA-binding protein Staufen homolog 2	STAU2	8.5155	95444
A0A1B0GTK4	NA	NA	8.2801	1508300
P28335	5-hydroxytryptamine receptor 2C	HTR2C	8.2347	362680
Q9UK55	Protein Z-dependent protease inhibitor	SERPINA10	7.0335	3028600
Q5ST30	Valine--tRNA ligase mitochondrial	VARS2	6.9786	4881400
P25705	ATP synthase subunit alpha mitochondrial	ATP5A1	6.8859	4236900
Q13201	Multimerin-1;Platelet glycoprotein Ia*;155 kDa platelet multimerin	MMRN1	6.5524	2440900
O43196	MutS protein homolog 5	MSH5	6.4908	44875000
O00712	Nuclear factor 1 B-type	NFIB	6.3558	4977700000
O43463	Histone-lysine N-methyltransferase SUV39H1	SUV39H1	6.3295	4977700000
P29536	Leiomodin-1	LMOD1	6.3116	6689000
A0PJY2	Fez family zinc finger protein 1	FEZF1	6.2848	30115000
Q9UBX7	Kallikrein-11;Kallikrein-11 inactive chain 1;Kallikrein-11 inactive chain 2	KLK11	6.2733	14770000
Q15365	Poly(rC)-binding protein 1	PCBP1	6.2543	1627200
P49411	Elongation factor Tu mitochondrial	TUFM	6.2064	14415000
Q6NUM9	All-trans-retinol 13 14-reductase	RETSAT	6.1624	9630000
Q9H0A6	RING finger protein 32	RNF32	6.1004	6784900
Q6UXM1	Leucine-rich repeats and immunoglobulin-like domains protein 3	LRIG3	6.1004	3023200
P49454	Centromere protein F	CENPF	6.0742	2472200
Q96P48	Arf-GAP with Rho-GAP domain ANK repeat and PH domain-containing protein 1	ARAP1	6.0742	151760
Q9HD64;O15446	X antigen family member 1;DNA-directed RNA polymerase I subunit RPA34	XAGE1A;CD3EAP	6.0563	35445000
Q8TED0	U3 small nucleolar RNA-associated protein 15 homolog	UTP15	6.0536	94099000
Q9Y274	Type 2 lactosamine alpha-2 3-sialyltransferase	ST3GAL6	6.0477	37009000
Q14195;Q14194	Dihydropyrimidinase-related protein 3;Dihydropyrimidinase-related protein 1	DPYSL3;CRMP1	6.0231	1539100000
Q69YN4	Protein virilizer homolog	KIAA1429	6.0055	4102200
Q5HY64	Putative protein FAM47C	FAM47C	5.982	41139000
Q6ZMQ8	Serine/threonine-protein kinase LMTK1	AATK	5.9621	3703300
Q8N2C7	Protein unc-80 homolog	UNC80	5.9621	178300
Q07617	Sperm-associated antigen 1	SPAG1	5.9586	13662000
O43426	Synaptojanin-1	SYNJ1	5.9577	20741000
Q9C0F3	Zinc finger protein 436	ZNF436	5.9577	12162000
Q7Z333	Probable helicase senataxin	SETX	5.9434	97729000
O95336	6-phosphogluconolactonase	PGLS	5.9409	1030800
P39748	Flap endonuclease 1	FEN1	5.922	12046000
P15336	Cyclic AMP-dependent transcription factor ATF-2	ATF2	5.9211	5143500
Q9H3Q3;Q96TA1	Galactose-3-O-sulfotransferase 2;Niban-like protein 1	GAL3ST2;FAM129B	5.9176	3806200
Q7L985	Leucine-rich repeat and immunoglobulin-like domain-containing nogo receptor-interacting protein 2	LINGO2	5.9136	8167400
P05186	Alkaline phosphatase tissue-nonspecific isozyme	ALPL	5.9135	12464000
Q08426	Peroxisomal bifunctional enzyme;Enoyl-CoA hydratase/3 2-trans-enoyl-CoA isomerase;3-hydroxyacyl-CoA dehydrogenase	EHHADH	5.9084	9768600
Q8TEB1	DDB1- and CUL4-associated factor 11	DCAF11	5.9077	16129000
Q12830	Nucleosome-remodeling factor subunit BPTF	BPTF	5.9068	37304000
Q9UPN4	Centrosomal protein of 131 kDa	CEP131	5.9013	190560000
Q8TBC3	SH3KBP1-binding protein 1	SHKBP1	5.9013	127570000
P51512	Matrix metalloproteinase-16	MMP16	5.9013	45094000
Q92736	Ryanodine receptor 2	RYR2	5.9013	33614000
P16144	Integrin beta-4	ITGB4	5.9013	32070000
Q8WZ42	Titin	TTN	5.9013	18985000
B3KS81	Serine/arginine repetitive matrix protein 5	SRRM5	5.9013	16504000
Q96HE7	ERO1-like protein alpha	ERO1L	5.9013	13475000
Q13901	Nuclear nucleic acid-binding protein C1D	C1D	5.9013	11806000
Q96N58;Q8N823	Zinc finger protein 578;Zinc finger protein 611	ZNF578;ZNF611	5.9013	11451000
Q92882	Osteoclast-stimulating factor 1	OSTF1	5.9013	7017800
Q9UKV0	Histone deacetylase 9	HDAC9	5.9013	5678500
Q15233	Non-POU domain-containing octamer-binding protein	NONO	5.9013	5596600
Q9ULC5	Long-chain-fatty-acid--CoA ligase 5	ACSL5	5.9013	3788600
Q8WZA2	Rap guanine nucleotide exchange factor 4	RAPGEF4	5.9013	901080
