# Supplementary material for: Landscape of the Epstein-Barr virus-host chromatin interactome and gene regulation
Source: EMBO J. 2025 May 27;44(13):3872–915. doi: 10.1038/s44318-025-00466-5 (PMC12216251; doi:10.1038/s44318-025-00466-5)
Supplement: Supplementary file 14 — Source data Fig. 7 [file 44318_2025_466_MOESM14_ESM.zip › Figure 7/7G/Fig7G.binding_signal.csv]

factor	group	chr	start	end	length (bp)	pileup (reads)	RPM
HSPA9	EBERs-KD	chr1	633884	634185	302	107	4.278282526
HSPA9	EBERs-KD	chr1	790604	790848	245	15	0.599759233
HSPA9	EBERs-KD	chr1	2652188	2652423	236	43	1.7193098
HSPA9	EBERs-KD	chr1	2653729	2654230	502	33	1.319470312
HSPA9	EBERs-KD	chr1	2654492	2654741	250	24	0.959614772
HSPA9	EBERs-KD	chr1	2684015	2684271	257	24	0.959614772
HSPA9	EBERs-KD	chr1	16566015	16566345	331	41	1.639341903
HSPA9	EBERs-KD	chr1	16566572	16567311	740	43	1.7193098
HSPA9	EBERs-KD	chr1	16748765	16748955	191	15	0.599759233
HSPA9	EBERs-KD	chr1	16896347	16896594	248	15	0.599759233
HSPA9	EBERs-KD	chr1	31431896	31432132	237	25	0.999598721
HSPA9	EBERs-KD	chr1	125079829	125080047	219	18	0.719711079
HSPA9	EBERs-KD	chr1	125167519	125167978	460	35	1.39943821
HSPA9	EBERs-KD	chr1	125175438	125175630	193	110	4.398234373
HSPA9	EBERs-KD	chr1	125178014	125178376	363	168	6.717303406
HSPA9	EBERs-KD	chr1	125179914	125180519	606	296	11.83524886
HSPA9	EBERs-KD	chr1	125181411	125181896	486	200	7.996789769
HSPA9	EBERs-KD	chr1	125183494	125184118	625	222	8.876436643
HSPA9	EBERs-KD	chr1	143184623	143185325	703	75	2.998796163
HSPA9	EBERs-KD	chr1	143190338	143190574	237	53	2.119149289
HSPA9	EBERs-KD	chr1	143192777	143193158	382	47	1.879245596
HSPA9	EBERs-KD	chr1	143194653	143195344	692	117	4.678122015
HSPA9	EBERs-KD	chr1	143213150	143213357	208	85	3.398635652
HSPA9	EBERs-KD	chr1	143214421	143214905	485	185	7.397030536
HSPA9	EBERs-KD	chr1	143217248	143217844	597	156	6.23749602
HSPA9	EBERs-KD	chr1	143222090	143222347	258	86	3.438619601
HSPA9	EBERs-KD	chr1	143231828	143232018	191	18	0.719711079
HSPA9	EBERs-KD	chr1	143232736	143233002	267	29	1.159534516
HSPA9	EBERs-KD	chr1	143238001	143238235	235	54	2.159133238
HSPA9	EBERs-KD	chr1	143239381	143239873	493	79	3.158731959
HSPA9	EBERs-KD	chr1	143245517	143245915	399	24	0.959614772
HSPA9	EBERs-KD	chr1	143251923	143252239	317	45	1.799277698
HSPA9	EBERs-KD	chr1	143252948	143253278	331	101	4.038378833
HSPA9	EBERs-KD	chr1	143255549	143255761	213	60	2.399036931
HSPA9	EBERs-KD	chr1	143264475	143264821	347	172	6.877239201
HSPA9	EBERs-KD	chr1	143267029	143267376	348	44	1.759293749
HSPA9	EBERs-KD	chr1	144103559	144103910	352	20	0.799678977
HSPA9	EBERs-KD	chr1	144104273	144104463	191	16	0.639743181
HSPA9	EBERs-KD	chr1	161444258	161444448	191	14	0.559775284
HSPA9	EBERs-KD	chr1	206924176	206924437	262	24	0.959614772
HSPA9	EBERs-KD	chr1	224013483	224013814	332	23	0.919630823
HSPA9	EBERs-KD	chr1	224014693	224014907	215	34	1.359454261
HSPA9	EBERs-KD	chr10	38527482	38528181	700	26	1.03958267
HSPA9	EBERs-KD	chr10	38528606	38528895	290	35	1.39943821
HSPA9	EBERs-KD	chr10	38529121	38529713	593	29	1.159534516
HSPA9	EBERs-KD	chr10	38814073	38814270	198	23	0.919630823
HSPA9	EBERs-KD	chr10	38835612	38835872	261	67	2.678924573
HSPA9	EBERs-KD	chr10	38843516	38843707	192	24	0.959614772
HSPA9	EBERs-KD	chr10	38878782	38879050	269	48	1.919229544
HSPA9	EBERs-KD	chr10	38911674	38912925	1252	31	1.239502414
HSPA9	EBERs-KD	chr10	38919046	38919377	332	38	1.519390056
HSPA9	EBERs-KD	chr10	38919552	38920112	561	63	2.518988777
HSPA9	EBERs-KD	chr10	38943485	38943719	235	13	0.519791335
HSPA9	EBERs-KD	chr10	40019635	40019879	245	36	1.439422158
HSPA9	EBERs-KD	chr10	40441059	40441276	218	28	1.119550568
HSPA9	EBERs-KD	chr10	40615671	40615936	266	26	1.03958267
HSPA9	EBERs-KD	chr10	40892089	40892330	242	24	0.959614772
HSPA9	EBERs-KD	chr10	41265365	41265596	232	19	0.759695028
HSPA9	EBERs-KD	chr10	41516310	41516543	234	24	0.959614772
HSPA9	EBERs-KD	chr10	41524911	41525533	623	21	0.839662926
HSPA9	EBERs-KD	chr10	41529713	41529999	287	32	1.279486363
HSPA9	EBERs-KD	chr10	41531320	41531594	275	16	0.639743181
HSPA9	EBERs-KD	chr10	41584180	41584546	367	17	0.67972713
HSPA9	EBERs-KD	chr10	41851678	41851943	266	95	3.79847514
HSPA9	EBERs-KD	chr10	41858296	41858611	316	64	2.558972726
HSPA9	EBERs-KD	chr10	41859716	41860089	374	70	2.798876419
HSPA9	EBERs-KD	chr10	41875309	41875586	278	66	2.638940624
HSPA9	EBERs-KD	chr10	41879302	41879533	232	74	2.958812214
HSPA9	EBERs-KD	chr10	41883049	41883583	535	95	3.79847514
HSPA9	EBERs-KD	chr10	41889450	41889675	226	44	1.759293749
HSPA9	EBERs-KD	chr10	41896803	41897051	249	52	2.07916534
HSPA9	EBERs-KD	chr10	41904025	41904440	416	33	1.319470312
HSPA9	EBERs-KD	chr10	41914548	41915055	508	57	2.279085084
HSPA9	EBERs-KD	chr10	42067183	42067655	473	54	2.159133238
HSPA9	EBERs-KD	chr10	42070433	42071074	642	117	4.678122015
HSPA9	EBERs-KD	chr10	42073365	42073643	279	51	2.039181391
HSPA9	EBERs-KD	chr10	42078445	42078740	296	64	2.558972726
HSPA9	EBERs-KD	chr10	42079545	42079997	453	104	4.15833068
HSPA9	EBERs-KD	chr10	42083450	42083939	490	59	2.359052982
HSPA9	EBERs-KD	chr10	123255023	123255239	217	20	0.799678977
HSPA9	EBERs-KD	chr10	125886138	125886356	219	23	0.919630823
HSPA9	EBERs-KD	chr10	125905270	125905816	547	22	0.879646875
HSPA9	EBERs-KD	chr10	133687722	133688098	377	60	2.399036931
HSPA9	EBERs-KD	chr10	133688358	133688568	211	61	2.439020879
HSPA9	EBERs-KD	chr10	133689306	133689577	272	81	3.238699856
HSPA9	EBERs-KD	chr10	133689795	133690333	539	104	4.15833068
HSPA9	EBERs-KD	chr10	133786729	133786924	196	17	0.67972713
HSPA9	EBERs-KD	chr11	1016697	1017140	444	16	0.639743181
HSPA9	EBERs-KD	chr11	70371355	70371550	196	19	0.759695028
HSPA9	EBERs-KD	chr11	94235843	94236038	196	25	0.999598721
HSPA9	EBERs-KD	chr11	94238439	94238740	302	27	1.079566619
HSPA9	EBERs-KD	chr12	34952378	34952582	205	20	0.799678977
HSPA9	EBERs-KD	chr12	35657450	35657646	197	14	0.559775284
HSPA9	EBERs-KD	chr12	36399533	36399737	205	15	0.599759233
HSPA9	EBERs-KD	chr13	18211740	18212531	792	159	6.357447866
HSPA9	EBERs-KD	chr13	35958042	35958232	191	13	0.519791335
HSPA9	EBERs-KD	chr14	105582733	105582989	257	16	0.639743181
HSPA9	EBERs-KD	chr15	17000534	17000815	282	26	1.03958267
HSPA9	EBERs-KD	chr15	17081934	17082380	447	24	0.959614772
HSPA9	EBERs-KD	chr15	17355853	17356128	276	20	0.799678977
HSPA9	EBERs-KD	chr15	18911018	18911338	321	12	0.479807386
HSPA9	EBERs-KD	chr15	19564098	19564397	300	23	0.919630823
HSPA9	EBERs-KD	chr15	19640172	19640450	279	18	0.719711079
HSPA9	EBERs-KD	chr15	101980368	101980709	342	13	0.519791335
HSPA9	EBERs-KD	chr16	33491391	33491885	495	26	1.03958267
HSPA9	EBERs-KD	chr16	34062710	34063131	422	29	1.159534516
HSPA9	EBERs-KD	chr16	34063636	34064220	585	34	1.359454261
HSPA9	EBERs-KD	chr16	34085112	34085367	256	41	1.639341903
HSPA9	EBERs-KD	chr16	34205308	34205498	191	19	0.759695028
HSPA9	EBERs-KD	chr16	34571596	34572848	1253	88	3.518587498
HSPA9	EBERs-KD	chr16	34573923	34574357	435	128	5.117945452
HSPA9	EBERs-KD	chr16	34576321	34576648	328	157	6.277479968
HSPA9	EBERs-KD	chr16	34582176	34582414	239	169	6.757287355
HSPA9	EBERs-KD	chr16	34582905	34583781	877	200	7.996789769
HSPA9	EBERs-KD	chr16	34584720	34585030	311	145	5.797672582
HSPA9	EBERs-KD	chr16	34585606	34586203	598	135	5.397833094
HSPA9	EBERs-KD	chr16	34586721	34586927	207	148	5.917624429
HSPA9	EBERs-KD	chr16	34588027	34588305	279	213	8.516581104
HSPA9	EBERs-KD	chr16	34592603	34592878	276	175	6.997191048
HSPA9	EBERs-KD	chr16	34593221	34593620	400	126	5.037977554
HSPA9	EBERs-KD	chr16	34594804	34595199	396	109	4.358250424
HSPA9	EBERs-KD	chr16	34595372	34595735	364	121	4.83805781
HSPA9	EBERs-KD	chr16	36015722	36015912	191	15	0.599759233
HSPA9	EBERs-KD	chr16	46380743	46381050	308	69	2.75889247
HSPA9	EBERs-KD	chr16	46386322	46386578	257	203	8.116741615
HSPA9	EBERs-KD	chr16	46387742	46388057	316	247	9.876035364
HSPA9	EBERs-KD	chr16	46388643	46389012	370	186	7.437014485
HSPA9	EBERs-KD	chr16	46389650	46390901	1252	277	11.07555383
HSPA9	EBERs-KD	chr16	46391120	46391376	257	190	7.59695028
HSPA9	EBERs-KD	chr16	46394531	46395035	505	241	9.636131671
HSPA9	EBERs-KD	chr16	46398605	46399626	1022	244	9.756083518
HSPA9	EBERs-KD	chr16	46400060	46401581	1522	202	8.076757666
HSPA9	EBERs-KD	chr17	488991	489183	193	18	0.719711079
HSPA9	EBERs-KD	chr17	1063521	1063833	313	17	0.67972713
HSPA9	EBERs-KD	chr17	21863115	21863397	283	91	3.638539345
HSPA9	EBERs-KD	chr17	21904432	21904650	219	26	1.03958267
HSPA9	EBERs-KD	chr17	21969282	21969510	229	35	1.39943821
HSPA9	EBERs-KD	chr17	21972204	21972397	194	39	1.559374005
HSPA9	EBERs-KD	chr17	21972921	21973222	302	108	4.318266475
HSPA9	EBERs-KD	chr17	21985265	21985464	200	25	0.999598721
HSPA9	EBERs-KD	chr17	22977546	22977736	191	19	0.759695028
HSPA9	EBERs-KD	chr17	23016202	23016679	478	116	4.638138066
HSPA9	EBERs-KD	chr17	23190273	23190553	281	34	1.359454261
HSPA9	EBERs-KD	chr17	25074363	25074570	208	24	0.959614772
HSPA9	EBERs-KD	chr17	25101199	25101400	202	23	0.919630823
HSPA9	EBERs-KD	chr17	25115388	25115578	191	19	0.759695028
HSPA9	EBERs-KD	chr17	25389816	25390021	206	25	0.999598721
HSPA9	EBERs-KD	chr17	25920076	25920357	282	72	2.878844317
HSPA9	EBERs-KD	chr17	26594767	26595113	347	79	3.158731959
HSPA9	EBERs-KD	chr17	26603651	26604383	733	181	7.237094741
HSPA9	EBERs-KD	chr17	26619400	26620159	760	144	5.757688633
HSPA9	EBERs-KD	chr17	26782909	26783180	272	115	4.598154117
HSPA9	EBERs-KD	chr17	26797826	26798018	193	28	1.119550568
HSPA9	EBERs-KD	chr17	26807560	26807753	194	26	1.03958267
HSPA9	EBERs-KD	chr17	26835833	26836097	265	65	2.598956675
HSPA9	EBERs-KD	chr17	26842578	26842831	254	54	2.159133238
HSPA9	EBERs-KD	chr17	26854777	26855102	326	41	1.639341903
HSPA9	EBERs-KD	chr17	26877309	26877517	209	41	1.639341903
HSPA9	EBERs-KD	chr17	26879126	26879441	316	51	2.039181391
HSPA9	EBERs-KD	chr17	26885310	26885950	641	76	3.038780112
HSPA9	EBERs-KD	chr17	26937897	26938260	364	49	1.959213493
HSPA9	EBERs-KD	chr17	26939201	26939444	244	58	2.319069033
HSPA9	EBERs-KD	chr17	26940710	26940907	198	40	1.599357954
HSPA9	EBERs-KD	chr17	26947772	26948145	374	16	0.639743181
HSPA9	EBERs-KD	chr18	107168	107499	332	82	3.278683805
HSPA9	EBERs-KD	chr18	107976	108760	785	203	8.116741615
HSPA9	EBERs-KD	chr18	109805	110006	202	110	4.398234373
HSPA9	EBERs-KD	chr18	110220	110984	765	205	8.196709513
HSPA9	EBERs-KD	chr18	20920897	20921738	842	18	0.719711079
HSPA9	EBERs-KD	chr19	7450639	7451099	461	21	0.839662926
HSPA9	EBERs-KD	chr19	8741132	8741322	191	14	0.559775284
HSPA9	EBERs-KD	chr19	8767849	8768125	277	26	1.03958267
HSPA9	EBERs-KD	chr19	34391915	34392109	195	23	0.919630823
HSPA9	EBERs-KD	chr19	36304911	36305101	191	17	0.67972713
HSPA9	EBERs-KD	chr19	37293328	37293818	491	33	1.319470312
HSPA9	EBERs-KD	chr19	44411341	44411635	295	51	2.039181391
HSPA9	EBERs-KD	chr19	47949991	47950460	470	15	0.599759233
HSPA9	EBERs-KD	chr19	50136472	50136745	274	14	0.559775284
HSPA9	EBERs-KD	chr2	3180684	3181180	497	34	1.359454261
HSPA9	EBERs-KD	chr2	89814329	89814545	217	42	1.679325851
HSPA9	EBERs-KD	chr2	89828543	89828740	198	48	1.919229544
HSPA9	EBERs-KD	chr2	89829165	89829355	191	41	1.639341903
HSPA9	EBERs-KD	chr2	89830903	89831154	252	80	3.198715907
HSPA9	EBERs-KD	chr2	89833255	89833453	199	57	2.279085084
HSPA9	EBERs-KD	chr2	89836406	89836597	192	44	1.759293749
HSPA9	EBERs-KD	chr2	90380688	90381160	473	59	2.359052982
HSPA9	EBERs-KD	chr2	90381585	90381833	249	60	2.399036931
HSPA9	EBERs-KD	chr2	90382550	90382762	213	64	2.558972726
HSPA9	EBERs-KD	chr2	90383493	90384049	557	79	3.158731959
HSPA9	EBERs-KD	chr2	90385963	90386167	205	58	2.319069033
HSPA9	EBERs-KD	chr2	90388090	90388309	220	59	2.359052982
HSPA9	EBERs-KD	chr2	90390453	90390854	402	88	3.518587498
HSPA9	EBERs-KD	chr2	90397496	90398784	1289	92	3.678523294
HSPA9	EBERs-KD	chr2	92294066	92294274	209	23	0.919630823
HSPA9	EBERs-KD	chr2	92380618	92380808	191	12	0.479807386
HSPA9	EBERs-KD	chr2	92994312	92994533	222	20	0.799678977
HSPA9	EBERs-KD	chr2	109199367	109199635	269	52	2.07916534
HSPA9	EBERs-KD	chr2	161278681	161279502	822	72	2.878844317
HSPA9	EBERs-KD	chr2	161279908	161280514	607	71	2.838860368
HSPA9	EBERs-KD	chr2	161281478	161281952	475	73	2.918828266
HSPA9	EBERs-KD	chr2	161282248	161282472	225	48	1.919229544
HSPA9	EBERs-KD	chr20	26602459	26602649	191	14	0.559775284
HSPA9	EBERs-KD	chr20	28308042	28308284	243	40	1.599357954
HSPA9	EBERs-KD	chr20	28513452	28513857	406	32	1.279486363
HSPA9	EBERs-KD	chr20	28534432	28534644	213	20	0.799678977
HSPA9	EBERs-KD	chr20	28548774	28549044	271	24	0.959614772
HSPA9	EBERs-KD	chr20	28695633	28695862	230	14	0.559775284
HSPA9	EBERs-KD	chr20	28730058	28730273	216	24	0.959614772
HSPA9	EBERs-KD	chr20	28860304	28860945	642	22	0.879646875
HSPA9	EBERs-KD	chr20	28898047	28898282	236	23	0.919630823
HSPA9	EBERs-KD	chr20	28923679	28923900	222	21	0.839662926
HSPA9	EBERs-KD	chr20	29262383	29263633	1251	24	0.959614772
HSPA9	EBERs-KD	chr20	29702393	29702615	223	24	0.959614772
HSPA9	EBERs-KD	chr20	29730796	29730986	191	17	0.67972713
HSPA9	EBERs-KD	chr20	29824130	29824320	191	20	0.799678977
HSPA9	EBERs-KD	chr20	30283856	30284135	280	24	0.959614772
HSPA9	EBERs-KD	chr20	30384378	30384598	221	12	0.479807386
HSPA9	EBERs-KD	chr20	30516595	30516846	252	38	1.519390056
HSPA9	EBERs-KD	chr20	30641944	30642167	224	15	0.599759233
HSPA9	EBERs-KD	chr20	30842258	30842448	191	20	0.799678977
HSPA9	EBERs-KD	chr20	30927560	30927841	282	18	0.719711079
HSPA9	EBERs-KD	chr20	31060414	31060933	520	62	2.479004828
HSPA9	EBERs-KD	chr20	31068029	31068785	757	52	2.07916534
HSPA9	EBERs-KD	chr20	31075357	31075843	487	32	1.279486363
HSPA9	EBERs-KD	chr20	31106733	31106949	217	21	0.839662926
HSPA9	EBERs-KD	chr20	31158124	31158378	255	22	0.879646875
HSPA9	EBERs-KD	chr20	31185014	31185450	437	36	1.439422158
HSPA9	EBERs-KD	chr20	31241560	31241968	409	73	2.918828266
HSPA9	EBERs-KD	chr20	47894766	47895223	458	21	0.839662926
HSPA9	EBERs-KD	chr21	7258782	7258992	211	34	1.359454261
HSPA9	EBERs-KD	chr21	7261118	7261310	193	28	1.119550568
HSPA9	EBERs-KD	chr21	7917010	7917250	241	31	1.239502414
HSPA9	EBERs-KD	chr21	7924977	7925255	279	57	2.279085084
HSPA9	EBERs-KD	chr21	7925478	7925678	201	52	2.07916534
HSPA9	EBERs-KD	chr21	7925868	7926652	785	225	8.99638849
HSPA9	EBERs-KD	chr21	8208793	8209134	342	65	2.598956675
HSPA9	EBERs-KD	chr21	8213332	8213545	214	29	1.159534516
HSPA9	EBERs-KD	chr21	8219687	8220275	589	142	5.677720736
HSPA9	EBERs-KD	chr21	8220506	8220821	316	52	2.07916534
HSPA9	EBERs-KD	chr21	8228507	8228914	408	128	5.117945452
HSPA9	EBERs-KD	chr21	8230385	8230858	474	102	4.078362782
HSPA9	EBERs-KD	chr21	8234047	8234749	703	156	6.23749602
HSPA9	EBERs-KD	chr21	8239118	8239407	290	65	2.598956675
HSPA9	EBERs-KD	chr21	8400380	8400611	232	36	1.439422158
HSPA9	EBERs-KD	chr21	8401547	8401918	372	34	1.359454261
HSPA9	EBERs-KD	chr21	8405471	8405685	215	23	0.919630823
HSPA9	EBERs-KD	chr21	8419896	8420743	848	161	6.437415764
HSPA9	EBERs-KD	chr21	8433807	8434305	499	92	3.678523294
HSPA9	EBERs-KD	chr21	8434782	8435406	625	78	3.11874801
HSPA9	EBERs-KD	chr21	8436277	8436502	226	77	3.078764061
HSPA9	EBERs-KD	chr21	8438611	8438940	330	125	4.997993605
HSPA9	EBERs-KD	chr21	8441036	8441309	274	81	3.238699856
HSPA9	EBERs-KD	chr21	8442240	8442528	289	86	3.438619601
HSPA9	EBERs-KD	chr21	8449896	8450161	266	79	3.158731959
HSPA9	EBERs-KD	chr21	8451552	8451788	237	62	2.479004828
HSPA9	EBERs-KD	chr21	8452054	8452279	226	61	2.439020879
HSPA9	EBERs-KD	chr21	8453810	8454164	355	140	5.597752838
HSPA9	EBERs-KD	chr21	8455730	8456012	283	70	2.798876419
HSPA9	EBERs-KD	chr21	8456429	8456692	264	35	1.39943821
HSPA9	EBERs-KD	chr21	8461945	8462303	359	110	4.398234373
HSPA9	EBERs-KD	chr21	8464562	8464873	312	80	3.198715907
HSPA9	EBERs-KD	chr21	8465260	8465523	264	71	2.838860368
HSPA9	EBERs-KD	chr21	8466707	8467010	304	73	2.918828266
HSPA9	EBERs-KD	chr21	8806990	8807194	205	23	0.919630823
HSPA9	EBERs-KD	chr21	8833654	8833886	233	18	0.719711079
HSPA9	EBERs-KD	chr21	8884191	8884437	247	25	0.999598721
HSPA9	EBERs-KD	chr21	8988066	8988345	280	43	1.7193098
HSPA9	EBERs-KD	chr21	9091407	9091642	236	20	0.799678977
HSPA9	EBERs-KD	chr21	9099090	9099284	195	27	1.079566619
HSPA9	EBERs-KD	chr21	9246501	9247726	1226	75	2.998796163
HSPA9	EBERs-KD	chr21	9247907	9248187	281	55	2.199117186
HSPA9	EBERs-KD	chr21	9257358	9257552	195	39	1.559374005
HSPA9	EBERs-KD	chr21	9816882	9817105	224	39	1.559374005
HSPA9	EBERs-KD	chr21	9818982	9819472	491	41	1.639341903
HSPA9	EBERs-KD	chr21	9821424	9821771	348	30	1.199518465
HSPA9	EBERs-KD	chr21	9823525	9823729	205	32	1.279486363
HSPA9	EBERs-KD	chr21	10270199	10270409	211	21	0.839662926
HSPA9	EBERs-KD	chr21	10692687	10693028	342	114	4.558170168
HSPA9	EBERs-KD	chr21	10769029	10769630	602	26	1.03958267
HSPA9	EBERs-KD	chr22	11814667	11814899	233	34	1.359454261
HSPA9	EBERs-KD	chr22	11816697	11816897	201	33	1.319470312
HSPA9	EBERs-KD	chr22	11817665	11817962	298	59	2.359052982
HSPA9	EBERs-KD	chr22	11872151	11872569	419	24	0.959614772
HSPA9	EBERs-KD	chr22	11896867	11897307	441	27	1.079566619
HSPA9	EBERs-KD	chr22	11900654	11900854	201	32	1.279486363
HSPA9	EBERs-KD	chr22	12175811	12177029	1219	106	4.238298577
HSPA9	EBERs-KD	chr22	12177762	12178082	321	62	2.479004828
HSPA9	EBERs-KD	chr22	12489861	12490221	361	12	0.479807386
HSPA9	EBERs-KD	chr22	12691989	12692926	938	123	4.918025708
HSPA9	EBERs-KD	chr22	12693747	12693991	245	39	1.559374005
HSPA9	EBERs-KD	chr22	12807945	12808135	191	13	0.519791335
HSPA9	EBERs-KD	chr22	16347144	16347395	252	46	1.839261647
HSPA9	EBERs-KD	chr22	16352702	16352955	254	31	1.239502414
HSPA9	EBERs-KD	chr22	18730398	18730730	333	81	3.238699856
HSPA9	EBERs-KD	chr3	75668927	75669633	707	160	6.397431815
HSPA9	EBERs-KD	chr3	75749792	75749998	207	39	1.559374005
HSPA9	EBERs-KD	chr3	75753586	75753823	238	28	1.119550568
HSPA9	EBERs-KD	chr3	90538703	90538938	236	27	1.079566619
HSPA9	EBERs-KD	chr3	90542635	90542829	195	25	0.999598721
HSPA9	EBERs-KD	chr3	90616383	90616672	290	24	0.959614772
HSPA9	EBERs-KD	chr3	90673455	90673746	292	27	1.079566619
HSPA9	EBERs-KD	chr3	90686404	90686594	191	17	0.67972713
HSPA9	EBERs-KD	chr3	91891250	91891470	221	20	0.799678977
HSPA9	EBERs-KD	chr3	93470329	93470851	523	114	4.558170168
HSPA9	EBERs-KD	chr4	40295338	40295528	191	19	0.759695028
HSPA9	EBERs-KD	chr4	49091888	49092213	326	64	2.558972726
HSPA9	EBERs-KD	chr4	49092678	49093055	378	98	3.918426987
HSPA9	EBERs-KD	chr4	49097150	49097430	281	109	4.358250424
HSPA9	EBERs-KD	chr4	49101455	49101676	222	95	3.79847514
HSPA9	EBERs-KD	chr4	49102350	49102720	371	157	6.277479968
HSPA9	EBERs-KD	chr4	49108225	49108628	404	148	5.917624429
HSPA9	EBERs-KD	chr4	49109565	49110084	520	90	3.598555396
HSPA9	EBERs-KD	chr4	49110629	49110878	250	123	4.918025708
HSPA9	EBERs-KD	chr4	49118508	49119683	1176	155	6.197512071
HSPA9	EBERs-KD	chr4	49119923	49120337	415	88	3.518587498
HSPA9	EBERs-KD	chr4	49120856	49121199	344	97	3.878443038
HSPA9	EBERs-KD	chr4	49129981	49130231	251	21	0.839662926
HSPA9	EBERs-KD	chr4	49131661	49131881	221	28	1.119550568
HSPA9	EBERs-KD	chr4	49137095	49137371	277	102	4.078362782
HSPA9	EBERs-KD	chr4	49139574	49139863	290	128	5.117945452
HSPA9	EBERs-KD	chr4	49147239	49147583	345	147	5.87764048
HSPA9	EBERs-KD	chr4	49149268	49149840	573	230	9.196308234
HSPA9	EBERs-KD	chr4	49150393	49150605	213	86	3.438619601
HSPA9	EBERs-KD	chr4	49153553	49153743	191	59	2.359052982
HSPA9	EBERs-KD	chr4	49154358	49154644	287	163	6.517383662
HSPA9	EBERs-KD	chr4	49209752	49210131	380	26	1.03958267
HSPA9	EBERs-KD	chr4	49295641	49296309	669	27	1.079566619
HSPA9	EBERs-KD	chr4	49306312	49306527	216	22	0.879646875
HSPA9	EBERs-KD	chr4	49307228	49307459	232	28	1.119550568
HSPA9	EBERs-KD	chr4	49321356	49321606	251	33	1.319470312
HSPA9	EBERs-KD	chr4	49513169	49513624	456	42	1.679325851
HSPA9	EBERs-KD	chr4	49546085	49546375	291	19	0.759695028
HSPA9	EBERs-KD	chr4	49634128	49634330	203	44	1.759293749
HSPA9	EBERs-KD	chr4	49642605	49642796	192	39	1.559374005
HSPA9	EBERs-KD	chr4	49657432	49657808	377	153	6.117544173
HSPA9	EBERs-KD	chr4	49709320	49709542	223	24	0.959614772
HSPA9	EBERs-KD	chr4	49711505	49711904	400	29	1.159534516
HSPA9	EBERs-KD	chr4	50212196	50212498	303	24	0.959614772
HSPA9	EBERs-KD	chr4	188505868	188506200	333	16	0.639743181
HSPA9	EBERs-KD	chr4	189233863	189234097	235	29	1.159534516
HSPA9	EBERs-KD	chr4	190177827	190178293	467	43	1.7193098
HSPA9	EBERs-KD	chr4	190179355	190179930	576	158	6.317463917
HSPA9	EBERs-KD	chr5	17526571	17526818	248	27	1.079566619
HSPA9	EBERs-KD	chr5	21496232	21496466	235	29	1.159534516
HSPA9	EBERs-KD	chr5	21496660	21496850	191	28	1.119550568
HSPA9	EBERs-KD	chr5	34179759	34180159	401	32	1.279486363
HSPA9	EBERs-KD	chr5	46433594	46433795	202	20	0.799678977
HSPA9	EBERs-KD	chr5	46434460	46434964	505	31	1.239502414
HSPA9	EBERs-KD	chr5	46617331	46617670	340	39	1.559374005
HSPA9	EBERs-KD	chr5	46622799	46622990	192	15	0.599759233
HSPA9	EBERs-KD	chr5	46625144	46625515	372	16	0.639743181
HSPA9	EBERs-KD	chr5	47111291	47111526	236	24	0.959614772
HSPA9	EBERs-KD	chr5	47114988	47115254	267	24	0.959614772
HSPA9	EBERs-KD	chr5	47115677	47115899	223	20	0.799678977
HSPA9	EBERs-KD	chr5	47135966	47136166	201	18	0.719711079
HSPA9	EBERs-KD	chr5	49599525	49600846	1322	103	4.118346731
HSPA9	EBERs-KD	chr5	49601470	49602811	1342	195	7.796870024
HSPA9	EBERs-KD	chr5	49630762	49631182	421	53	2.119149289
HSPA9	EBERs-KD	chr5	49642944	49643134	191	16	0.639743181
HSPA9	EBERs-KD	chr5	49657604	49657933	330	162	6.477399713
HSPA9	EBERs-KD	chr5	49658169	49658975	807	192	7.676918178
HSPA9	EBERs-KD	chr5	49659422	49659614	193	122	4.878041759
HSPA9	EBERs-KD	chr5	49659793	49660323	531	115	4.598154117
HSPA9	EBERs-KD	chr5	49660879	49661118	240	122	4.878041759
HSPA9	EBERs-KD	chr5	49661398	49661836	439	191	7.636934229
HSPA9	EBERs-KD	chr5	49666233	49667294	1062	99	3.958410936
HSPA9	EBERs-KD	chr5	178585532	178585726	195	19	0.759695028
HSPA9	EBERs-KD	chr5	181473268	181473857	590	25	0.999598721
HSPA9	EBERs-KD	chr6	60230231	60230496	266	30	1.199518465
HSPA9	EBERs-KD	chr6	60239959	60240340	382	25	0.999598721
HSPA9	EBERs-KD	chr6	157310453	157311021	569	46	1.839261647
HSPA9	EBERs-KD	chr6	157314160	157314362	203	33	1.319470312
HSPA9	EBERs-KD	chr6	170398701	170399282	582	33	1.319470312
HSPA9	EBERs-KD	chr7	240262	240468	207	19	0.759695028
HSPA9	EBERs-KD	chr7	56373437	56373653	217	24	0.959614772
HSPA9	EBERs-KD	chr7	60932217	60932462	246	15	0.599759233
HSPA9	EBERs-KD	chr7	100958594	100958855	262	33	1.319470312
HSPA9	EBERs-KD	chr8	7547355	7547545	191	14	0.559775284
HSPA9	EBERs-KD	chr8	7765088	7765294	207	17	0.67972713
HSPA9	EBERs-KD	chr8	8026520	8026750	231	15	0.599759233
HSPA9	EBERs-KD	chr8	8028229	8028432	204	11	0.439823437
HSPA9	EBERs-KD	chr8	30648274	30648505	232	13	0.519791335
HSPA9	EBERs-KD	chr8	57209649	57209987	339	18	0.719711079
HSPA9	EBERs-KD	chr8	85660028	85660371	344	23	0.919630823
HSPA9	EBERs-KD	chr8	85774104	85774418	315	23	0.919630823
HSPA9	EBERs-KD	chr8	85811040	85811291	252	22	0.879646875
HSPA9	EBERs-KD	chr8	144125683	144125947	265	22	0.879646875
HSPA9	EBERs-KD	chr9	34523444	34523677	234	30	1.199518465
HSPA9	EBERs-KD	chr9	39067617	39067883	267	14	0.559775284
HSPA9	EBERs-KD	chr9	40971876	40972091	216	17	0.67972713
HSPA9	EBERs-KD	chr9	41229758	41230588	831	30	1.199518465
HSPA9	EBERs-KD	chr9	41234654	41234855	202	24	0.959614772
HSPA9	EBERs-KD	chr9	41617639	41617829	191	12	0.479807386
HSPA9	EBERs-KD	chr9	42900217	42900530	314	50	1.999197442
HSPA9	EBERs-KD	chr9	62799000	62799470	471	25	0.999598721
HSPA9	EBERs-KD	chr9	62800844	62801251	408	26	1.03958267
HSPA9	EBERs-KD	chr9	63816848	63817292	445	21	0.839662926
HSPA9	EBERs-KD	chr9	63817844	63818153	310	21	0.839662926
HSPA9	EBERs-KD	chr9	63823387	63824004	618	34	1.359454261
HSPA9	EBERs-KD	chr9	63828619	63828854	236	17	0.67972713
HSPA9	EBERs-KD	chr9	63851823	63852127	305	15	0.599759233
HSPA9	EBERs-KD	chr9	65389740	65389982	243	37	1.479406107
HSPA9	EBERs-KD	chr9	67723692	67723967	276	24	0.959614772
HSPA9	EBERs-KD	chr9	70038170	70038514	345	91	3.638539345
HSPA9	EBERs-KD	chr9	133588488	133588709	222	20	0.799678977
HSPA9	EBERs-KD	chrX	9405734	9405992	259	22	0.879646875
HSPA9	EBERs-KD	chrX	49345986	49346533	548	28	1.119550568
HSPA9	EBERs-KD	chrX	55145992	55146278	287	16	0.639743181
HSPA9	EBERs-KD	chrX	89207302	89207510	209	18	0.719711079
HSPA9	EBERs-NC	chr1	633871	634176	306	105	3.80303812
HSPA9	EBERs-NC	chr1	2652214	2652433	220	51	1.847189944
HSPA9	EBERs-NC	chr1	2653253	2653452	200	29	1.050362909
HSPA9	EBERs-NC	chr1	2653895	2654228	334	50	1.810970534
HSPA9	EBERs-NC	chr1	2654877	2655062	186	29	1.050362909
HSPA9	EBERs-NC	chr1	2683967	2684291	325	30	1.08658232
HSPA9	EBERs-NC	chr1	16565959	16566367	409	44	1.593654069
HSPA9	EBERs-NC	chr1	16566613	16567240	628	52	1.883409355
HSPA9	EBERs-NC	chr1	31431870	31432145	276	25	0.905485267
HSPA9	EBERs-NC	chr1	125167511	125168005	495	36	1.303898784
HSPA9	EBERs-NC	chr1	125178048	125178380	333	144	5.215595137
HSPA9	EBERs-NC	chr1	125179909	125180542	634	274	9.924118524
HSPA9	EBERs-NC	chr1	125181428	125181914	487	175	6.338396867
HSPA9	EBERs-NC	chr1	125183493	125184098	606	205	7.424979187
HSPA9	EBERs-NC	chr1	143184642	143185313	672	77	2.788894622
HSPA9	EBERs-NC	chr1	143190331	143190542	212	48	1.738531712
HSPA9	EBERs-NC	chr1	143192771	143193193	423	49	1.774751123
HSPA9	EBERs-NC	chr1	143194866	143195305	440	120	4.34632928
HSPA9	EBERs-NC	chr1	143213166	143213356	191	77	2.788894622
HSPA9	EBERs-NC	chr1	143214398	143214914	517	185	6.700590974
HSPA9	EBERs-NC	chr1	143217252	143217796	545	156	5.650228065
HSPA9	EBERs-NC	chr1	143220797	143220987	191	62	2.245603462
HSPA9	EBERs-NC	chr1	143222084	143222347	264	81	2.933772264
HSPA9	EBERs-NC	chr1	143232793	143233026	234	17	0.615729981
HSPA9	EBERs-NC	chr1	143238030	143238257	228	47	1.702312302
HSPA9	EBERs-NC	chr1	143239418	143239852	435	63	2.281822872
HSPA9	EBERs-NC	chr1	143245489	143245905	417	31	1.122801731
HSPA9	EBERs-NC	chr1	143251997	143252247	251	43	1.557434659
HSPA9	EBERs-NC	chr1	143252943	143253286	344	100	3.621941067
HSPA9	EBERs-NC	chr1	143255547	143255754	208	57	2.064506408
HSPA9	EBERs-NC	chr1	143255940	143256174	235	42	1.521215248
HSPA9	EBERs-NC	chr1	143264499	143264815	317	158	5.722666886
HSPA9	EBERs-NC	chr1	143266985	143267298	314	42	1.521215248
HSPA9	EBERs-NC	chr1	144104427	144104723	297	18	0.651949392
HSPA9	EBERs-NC	chr1	161443672	161443890	219	23	0.833046445
HSPA9	EBERs-NC	chr1	224013580	224013839	260	21	0.760607624
HSPA9	EBERs-NC	chr1	248404183	248404368	186	20	0.724388213
HSPA9	EBERs-NC	chr10	38527487	38529725	2239	38	1.376337605
HSPA9	EBERs-NC	chr10	38835628	38835873	246	72	2.607797568
HSPA9	EBERs-NC	chr10	38843499	38843706	208	28	1.014143499
HSPA9	EBERs-NC	chr10	38878780	38879054	275	51	1.847189944
HSPA9	EBERs-NC	chr10	38889342	38889576	235	26	0.941704677
HSPA9	EBERs-NC	chr10	38902326	38902546	221	26	0.941704677
HSPA9	EBERs-NC	chr10	38911634	38912958	1325	34	1.231459963
HSPA9	EBERs-NC	chr10	38919010	38919387	378	44	1.593654069
HSPA9	EBERs-NC	chr10	38919629	38920126	498	60	2.17316464
HSPA9	EBERs-NC	chr10	40019637	40019872	236	34	1.231459963
HSPA9	EBERs-NC	chr10	40441062	40441247	186	22	0.796827035
HSPA9	EBERs-NC	chr10	40615707	40615892	186	19	0.688168803
HSPA9	EBERs-NC	chr10	41265370	41265610	241	18	0.651949392
HSPA9	EBERs-NC	chr10	41516321	41516524	204	22	0.796827035
HSPA9	EBERs-NC	chr10	41524919	41525152	234	24	0.869265856
HSPA9	EBERs-NC	chr10	41529724	41530004	281	30	1.08658232
HSPA9	EBERs-NC	chr10	41584167	41584498	332	22	0.796827035
HSPA9	EBERs-NC	chr10	41851679	41851936	258	73	2.644016979
HSPA9	EBERs-NC	chr10	41858276	41858579	304	61	2.209384051
HSPA9	EBERs-NC	chr10	41859684	41860087	404	69	2.499139336
HSPA9	EBERs-NC	chr10	41875314	41875565	252	66	2.390481104
HSPA9	EBERs-NC	chr10	41879326	41879518	193	61	2.209384051
HSPA9	EBERs-NC	chr10	41883070	41883571	502	88	3.187308139
HSPA9	EBERs-NC	chr10	41883735	41884064	330	40	1.448776427
HSPA9	EBERs-NC	chr10	41896793	41897035	243	53	1.919628766
HSPA9	EBERs-NC	chr10	41904020	41904419	400	31	1.122801731
HSPA9	EBERs-NC	chr10	41910716	41910911	196	51	1.847189944
HSPA9	EBERs-NC	chr10	41914544	41914805	262	49	1.774751123
HSPA9	EBERs-NC	chr10	42067187	42067642	456	48	1.738531712
HSPA9	EBERs-NC	chr10	42070447	42071062	616	108	3.911696352
HSPA9	EBERs-NC	chr10	42073385	42073652	268	49	1.774751123
HSPA9	EBERs-NC	chr10	42078480	42078711	232	53	1.919628766
HSPA9	EBERs-NC	chr10	42079556	42079997	442	102	3.694379888
HSPA9	EBERs-NC	chr10	42083447	42083847	401	52	1.883409355
HSPA9	EBERs-NC	chr10	42099884	42100069	186	18	0.651949392
HSPA9	EBERs-NC	chr10	125905319	125905919	601	23	0.833046445
HSPA9	EBERs-NC	chr10	133687726	133688103	378	62	2.245603462
HSPA9	EBERs-NC	chr10	133688365	133688558	194	51	1.847189944
HSPA9	EBERs-NC	chr10	133689302	133689560	259	76	2.752675211
HSPA9	EBERs-NC	chr10	133689748	133690375	628	102	3.694379888
HSPA9	EBERs-NC	chr11	1016758	1016973	216	28	1.014143499
HSPA9	EBERs-NC	chr11	51735476	51735668	193	19	0.688168803
HSPA9	EBERs-NC	chr11	53330718	53331021	304	18	0.651949392
HSPA9	EBERs-NC	chr11	70371329	70371550	222	25	0.905485267
HSPA9	EBERs-NC	chr11	94238247	94238524	278	27	0.977924088
HSPA9	EBERs-NC	chr11	114624627	114625231	605	66	2.390481104
HSPA9	EBERs-NC	chr12	34952376	34952563	188	17	0.615729981
HSPA9	EBERs-NC	chr12	35522504	35522689	186	17	0.615729981
HSPA9	EBERs-NC	chr13	18211728	18212530	803	149	5.39669219
HSPA9	EBERs-NC	chr14	105582754	105583046	293	25	0.905485267
HSPA9	EBERs-NC	chr15	17000546	17000754	209	23	0.833046445
HSPA9	EBERs-NC	chr15	17082278	17082664	387	20	0.724388213
HSPA9	EBERs-NC	chr15	17355876	17356124	249	20	0.724388213
HSPA9	EBERs-NC	chr15	19564055	19564439	385	27	0.977924088
HSPA9	EBERs-NC	chr15	101965975	101966192	218	16	0.579510571
HSPA9	EBERs-NC	chr16	33491705	33491890	186	16	0.579510571
HSPA9	EBERs-NC	chr16	34062754	34063065	312	26	0.941704677
HSPA9	EBERs-NC	chr16	34063648	34064172	525	27	0.977924088
HSPA9	EBERs-NC	chr16	34064675	34064875	201	31	1.122801731
HSPA9	EBERs-NC	chr16	34085128	34085375	248	42	1.521215248
HSPA9	EBERs-NC	chr16	34571599	34572231	633	92	3.332185782
HSPA9	EBERs-NC	chr16	34572586	34572848	263	75	2.7164558
HSPA9	EBERs-NC	chr16	34573921	34574171	251	115	4.165232227
HSPA9	EBERs-NC	chr16	34576323	34576662	340	139	5.034498083
HSPA9	EBERs-NC	chr16	34582184	34582415	232	152	5.505350422
HSPA9	EBERs-NC	chr16	34582918	34583768	851	194	7.02656567
HSPA9	EBERs-NC	chr16	34584721	34585017	297	125	4.527426334
HSPA9	EBERs-NC	chr16	34585602	34586143	542	118	4.273890459
HSPA9	EBERs-NC	chr16	34586747	34586932	186	138	4.998278673
HSPA9	EBERs-NC	chr16	34588023	34588302	280	202	7.316320955
HSPA9	EBERs-NC	chr16	34592598	34592886	289	166	6.012422171
HSPA9	EBERs-NC	chr16	34593248	34593620	373	100	3.621941067
HSPA9	EBERs-NC	chr16	34594799	34595185	387	94	3.404624603
HSPA9	EBERs-NC	chr16	34595385	34595726	342	109	3.947915763
HSPA9	EBERs-NC	chr16	46380735	46381059	325	92	3.332185782
HSPA9	EBERs-NC	chr16	46386308	46386576	269	191	6.917907438
HSPA9	EBERs-NC	chr16	46387749	46388047	299	227	8.221806222
HSPA9	EBERs-NC	chr16	46388642	46388993	352	176	6.374616278
HSPA9	EBERs-NC	chr16	46389675	46390888	1214	258	9.344607953
HSPA9	EBERs-NC	chr16	46391121	46391390	270	165	5.976202761
HSPA9	EBERs-NC	chr16	46394532	46395043	512	232	8.402903276
HSPA9	EBERs-NC	chr16	46398599	46399626	1028	231	8.366683865
HSPA9	EBERs-NC	chr16	46400057	46401585	1529	190	6.881688027
HSPA9	EBERs-NC	chr17	314679	314923	245	20	0.724388213
HSPA9	EBERs-NC	chr17	1063729	1064000	272	23	0.833046445
HSPA9	EBERs-NC	chr17	21863117	21863395	279	84	3.042430496
HSPA9	EBERs-NC	chr17	21883719	21883904	186	22	0.796827035
HSPA9	EBERs-NC	chr17	21969246	21969496	251	38	1.376337605
HSPA9	EBERs-NC	chr17	21972934	21973209	276	93	3.368405192
HSPA9	EBERs-NC	chr17	23016217	23016679	463	115	4.165232227
HSPA9	EBERs-NC	chr17	23190302	23190540	239	33	1.195240552
HSPA9	EBERs-NC	chr17	24421390	24421598	209	28	1.014143499
HSPA9	EBERs-NC	chr17	25074382	25074604	223	23	0.833046445
HSPA9	EBERs-NC	chr17	25389823	25390010	188	23	0.833046445
HSPA9	EBERs-NC	chr17	25920076	25920351	276	78	2.825114032
HSPA9	EBERs-NC	chr17	26594770	26595115	346	76	2.752675211
HSPA9	EBERs-NC	chr17	26603654	26604387	734	190	6.881688027
HSPA9	EBERs-NC	chr17	26619405	26620159	755	142	5.143156315
HSPA9	EBERs-NC	chr17	26782901	26783192	292	118	4.273890459
HSPA9	EBERs-NC	chr17	26797831	26798019	189	29	1.050362909
HSPA9	EBERs-NC	chr17	26835840	26836092	253	71	2.571578158
HSPA9	EBERs-NC	chr17	26842581	26842831	251	48	1.738531712
HSPA9	EBERs-NC	chr17	26854617	26855123	507	39	1.412557016
HSPA9	EBERs-NC	chr17	26877281	26877526	246	45	1.62987348
HSPA9	EBERs-NC	chr17	26879142	26879422	281	51	1.847189944
HSPA9	EBERs-NC	chr17	26885309	26885939	631	74	2.68023639
HSPA9	EBERs-NC	chr17	26937961	26938278	318	63	2.281822872
HSPA9	EBERs-NC	chr17	26939228	26939484	257	54	1.955848176
HSPA9	EBERs-NC	chr17	26940331	26940559	229	31	1.122801731
HSPA9	EBERs-NC	chr18	107198	107501	304	71	2.571578158
HSPA9	EBERs-NC	chr18	107984	108747	764	203	7.352540366
HSPA9	EBERs-NC	chr18	109826	110021	196	103	3.730599299
HSPA9	EBERs-NC	chr18	110237	110976	740	203	7.352540366
HSPA9	EBERs-NC	chr18	15407810	15408062	253	19	0.688168803
HSPA9	EBERs-NC	chr18	20920980	20921723	744	14	0.507071749
HSPA9	EBERs-NC	chr19	7450632	7451096	465	21	0.760607624
HSPA9	EBERs-NC	chr19	8767854	8768106	253	25	0.905485267
HSPA9	EBERs-NC	chr19	34391936	34392148	213	25	0.905485267
HSPA9	EBERs-NC	chr19	37293407	37293859	453	28	1.014143499
HSPA9	EBERs-NC	chr19	44411339	44411618	280	53	1.919628766
HSPA9	EBERs-NC	chr19	47950197	47950472	276	19	0.688168803
HSPA9	EBERs-NC	chr19	50135705	50135976	272	17	0.615729981
HSPA9	EBERs-NC	chr2	1861759	1861983	225	25	0.905485267
HSPA9	EBERs-NC	chr2	3180674	3181200	527	39	1.412557016
HSPA9	EBERs-NC	chr2	89814336	89814526	191	29	1.050362909
HSPA9	EBERs-NC	chr2	89829161	89829365	205	45	1.62987348
HSPA9	EBERs-NC	chr2	89830902	89831151	250	76	2.752675211
HSPA9	EBERs-NC	chr2	89833226	89833448	223	67	2.426700515
HSPA9	EBERs-NC	chr2	89836472	89836658	187	38	1.376337605
HSPA9	EBERs-NC	chr2	89841000	89841185	186	37	1.340118195
HSPA9	EBERs-NC	chr2	90380679	90381140	462	56	2.028286998
HSPA9	EBERs-NC	chr2	90381574	90381895	322	43	1.557434659
HSPA9	EBERs-NC	chr2	90382572	90382772	201	60	2.17316464
HSPA9	EBERs-NC	chr2	90383541	90383964	424	74	2.68023639
HSPA9	EBERs-NC	chr2	90390477	90390879	403	101	3.658160478
HSPA9	EBERs-NC	chr2	90397492	90398762	1271	93	3.368405192
HSPA9	EBERs-NC	chr2	91462407	91462592	186	16	0.579510571
HSPA9	EBERs-NC	chr2	92994331	92994533	203	18	0.651949392
HSPA9	EBERs-NC	chr2	95932415	95932620	206	17	0.615729981
HSPA9	EBERs-NC	chr2	109199365	109199649	285	59	2.13694523
HSPA9	EBERs-NC	chr2	161278675	161279525	851	73	2.644016979
HSPA9	EBERs-NC	chr2	161279941	161280477	537	57	2.064506408
HSPA9	EBERs-NC	chr2	161281261	161281956	696	65	2.354261694
HSPA9	EBERs-NC	chr2	161282182	161282507	326	64	2.318042283
HSPA9	EBERs-NC	chr2	164761045	164761501	457	22	0.796827035
HSPA9	EBERs-NC	chr20	65030	65231	202	25	0.905485267
HSPA9	EBERs-NC	chr20	26602454	26602673	220	25	0.905485267
HSPA9	EBERs-NC	chr20	28308041	28308283	243	44	1.593654069
HSPA9	EBERs-NC	chr20	28513429	28513822	394	32	1.159021141
HSPA9	EBERs-NC	chr20	28534459	28534644	186	16	0.579510571
HSPA9	EBERs-NC	chr20	28548791	28549031	241	29	1.050362909
HSPA9	EBERs-NC	chr20	28730022	28730259	238	27	0.977924088
HSPA9	EBERs-NC	chr20	28860107	28860664	558	19	0.688168803
HSPA9	EBERs-NC	chr20	28877051	28877236	186	17	0.615729981
HSPA9	EBERs-NC	chr20	28888536	28888758	223	30	1.08658232
HSPA9	EBERs-NC	chr20	28889711	28889943	233	26	0.941704677
HSPA9	EBERs-NC	chr20	29079005	29079446	442	21	0.760607624
HSPA9	EBERs-NC	chr20	29262454	29263875	1422	25	0.905485267
HSPA9	EBERs-NC	chr20	29497647	29497837	191	18	0.651949392
HSPA9	EBERs-NC	chr20	29500863	29501086	224	20	0.724388213
HSPA9	EBERs-NC	chr20	29513208	29513418	211	17	0.615729981
HSPA9	EBERs-NC	chr20	29695344	29695531	188	14	0.507071749
HSPA9	EBERs-NC	chr20	29810509	29810694	186	23	0.833046445
HSPA9	EBERs-NC	chr20	30283833	30284103	271	23	0.833046445
HSPA9	EBERs-NC	chr20	30384194	30384521	328	15	0.54329116
HSPA9	EBERs-NC	chr20	30516611	30516829	219	33	1.195240552
HSPA9	EBERs-NC	chr20	30641907	30642217	311	16	0.579510571
HSPA9	EBERs-NC	chr20	31054641	31054826	186	46	1.666092891
HSPA9	EBERs-NC	chr20	31060365	31060888	524	56	2.028286998
HSPA9	EBERs-NC	chr20	31068022	31068801	780	56	2.028286998
HSPA9	EBERs-NC	chr20	31074225	31074433	209	41	1.484995837
HSPA9	EBERs-NC	chr20	31075337	31075863	527	42	1.521215248
HSPA9	EBERs-NC	chr20	31158132	31158360	229	21	0.760607624
HSPA9	EBERs-NC	chr20	31185007	31185416	410	30	1.08658232
HSPA9	EBERs-NC	chr20	31186530	31186715	186	18	0.651949392
HSPA9	EBERs-NC	chr20	31241567	31241972	406	70	2.535358747
HSPA9	EBERs-NC	chr20	47894757	47895172	416	16	0.579510571
HSPA9	EBERs-NC	chr21	7917048	7917285	238	31	1.122801731
HSPA9	EBERs-NC	chr21	7924945	7925268	324	46	1.666092891
HSPA9	EBERs-NC	chr21	7925887	7926622	736	238	8.62021974
HSPA9	EBERs-NC	chr21	8208798	8209143	346	64	2.318042283
HSPA9	EBERs-NC	chr21	8213348	8213563	216	34	1.231459963
HSPA9	EBERs-NC	chr21	8219702	8220298	597	125	4.527426334
HSPA9	EBERs-NC	chr21	8220517	8220805	289	40	1.448776427
HSPA9	EBERs-NC	chr21	8228516	8228945	430	108	3.911696352
HSPA9	EBERs-NC	chr21	8230381	8230835	455	88	3.187308139
HSPA9	EBERs-NC	chr21	8234053	8234768	716	154	5.577789243
HSPA9	EBERs-NC	chr21	8239127	8239399	273	54	1.955848176
HSPA9	EBERs-NC	chr21	8400382	8400605	224	30	1.08658232
HSPA9	EBERs-NC	chr21	8401539	8401880	342	37	1.340118195
HSPA9	EBERs-NC	chr21	8405481	8405671	191	22	0.796827035
HSPA9	EBERs-NC	chr21	8419940	8420739	800	161	5.831325118
HSPA9	EBERs-NC	chr21	8433782	8434290	509	78	2.825114032
HSPA9	EBERs-NC	chr21	8434796	8435392	597	67	2.426700515
HSPA9	EBERs-NC	chr21	8436267	8436496	230	79	2.861333443
HSPA9	EBERs-NC	chr21	8438601	8438940	340	134	4.85340103
HSPA9	EBERs-NC	chr21	8441028	8441300	273	77	2.788894622
HSPA9	EBERs-NC	chr21	8442273	8442576	304	65	2.354261694
HSPA9	EBERs-NC	chr21	8449885	8450147	263	77	2.788894622
HSPA9	EBERs-NC	chr21	8451532	8451783	252	57	2.064506408
HSPA9	EBERs-NC	chr21	8452053	8452251	199	58	2.100725819
HSPA9	EBERs-NC	chr21	8453813	8454163	351	130	4.708523387
HSPA9	EBERs-NC	chr21	8455730	8455999	270	62	2.245603462
HSPA9	EBERs-NC	chr21	8461919	8462296	378	108	3.911696352
HSPA9	EBERs-NC	chr21	8464552	8464890	339	78	2.825114032
HSPA9	EBERs-NC	chr21	8465258	8465517	260	77	2.788894622
HSPA9	EBERs-NC	chr21	8466702	8466983	282	62	2.245603462
HSPA9	EBERs-NC	chr21	8806994	8807179	186	17	0.615729981
HSPA9	EBERs-NC	chr21	8833667	8833871	205	16	0.579510571
HSPA9	EBERs-NC	chr21	8883630	8883890	261	20	0.724388213
HSPA9	EBERs-NC	chr21	8988060	8988324	265	47	1.702312302
HSPA9	EBERs-NC	chr21	9099960	9100176	217	33	1.195240552
HSPA9	EBERs-NC	chr21	9246393	9247262	870	80	2.897552854
HSPA9	EBERs-NC	chr21	9247481	9248210	730	61	2.209384051
HSPA9	EBERs-NC	chr21	9257364	9257652	289	36	1.303898784
HSPA9	EBERs-NC	chr21	9257934	9258166	233	36	1.303898784
HSPA9	EBERs-NC	chr21	9361061	9361370	310	42	1.521215248
HSPA9	EBERs-NC	chr21	9819376	9819588	213	35	1.267679373
HSPA9	EBERs-NC	chr21	9821484	9821813	330	36	1.303898784
HSPA9	EBERs-NC	chr21	10270204	10270404	201	26	0.941704677
HSPA9	EBERs-NC	chr21	10368513	10368782	270	15	0.54329116
HSPA9	EBERs-NC	chr21	10692684	10693046	363	104	3.76681871
HSPA9	EBERs-NC	chr21	10738913	10739140	228	21	0.760607624
HSPA9	EBERs-NC	chr21	10769281	10769538	258	25	0.905485267
HSPA9	EBERs-NC	chr22	10717990	10718190	201	29	1.050362909
HSPA9	EBERs-NC	chr22	10722874	10723060	187	33	1.195240552
HSPA9	EBERs-NC	chr22	11814671	11814904	234	33	1.195240552
HSPA9	EBERs-NC	chr22	11817682	11817954	273	51	1.847189944
HSPA9	EBERs-NC	chr22	11896882	11897299	418	29	1.050362909
HSPA9	EBERs-NC	chr22	11900655	11900865	211	35	1.267679373
HSPA9	EBERs-NC	chr22	11901094	11901279	186	26	0.941704677
HSPA9	EBERs-NC	chr22	12176103	12176561	459	123	4.454987512
HSPA9	EBERs-NC	chr22	12176773	12177017	245	61	2.209384051
HSPA9	EBERs-NC	chr22	12177759	12178084	326	65	2.354261694
HSPA9	EBERs-NC	chr22	12691981	12692953	973	109	3.947915763
HSPA9	EBERs-NC	chr22	12693742	12693990	249	51	1.847189944
HSPA9	EBERs-NC	chr22	16347154	16347392	239	39	1.412557016
HSPA9	EBERs-NC	chr22	16352708	16352940	233	27	0.977924088
HSPA9	EBERs-NC	chr22	16359703	16359912	210	26	0.941704677
HSPA9	EBERs-NC	chr22	18730394	18730720	327	80	2.897552854
HSPA9	EBERs-NC	chr22	18857169	18857356	188	13	0.470852339
HSPA9	EBERs-NC	chr3	38084388	38084573	186	20	0.724388213
HSPA9	EBERs-NC	chr3	75668956	75669635	680	163	5.903763939
HSPA9	EBERs-NC	chr3	75749765	75749984	220	35	1.267679373
HSPA9	EBERs-NC	chr3	75753590	75753778	189	27	0.977924088
HSPA9	EBERs-NC	chr3	90616415	90616699	285	16	0.579510571
HSPA9	EBERs-NC	chr3	90673465	90673724	260	27	0.977924088
HSPA9	EBERs-NC	chr3	91168643	91168863	221	19	0.688168803
HSPA9	EBERs-NC	chr3	91891281	91891478	198	22	0.796827035
HSPA9	EBERs-NC	chr3	93470304	93470881	578	137	4.962059262
HSPA9	EBERs-NC	chr3	195494583	195494820	238	20	0.724388213
HSPA9	EBERs-NC	chr4	49091554	49092233	680	63	2.281822872
HSPA9	EBERs-NC	chr4	49092680	49093013	334	89	3.22352755
HSPA9	EBERs-NC	chr4	49097136	49097422	287	104	3.76681871
HSPA9	EBERs-NC	chr4	49101472	49101676	205	74	2.68023639
HSPA9	EBERs-NC	chr4	49102348	49102721	374	168	6.084860993
HSPA9	EBERs-NC	chr4	49108246	49108571	326	133	4.817181619
HSPA9	EBERs-NC	chr4	49109577	49110101	525	94	3.404624603
HSPA9	EBERs-NC	chr4	49110626	49110882	257	121	4.382548691
HSPA9	EBERs-NC	chr4	49118514	49119375	862	154	5.577789243
HSPA9	EBERs-NC	chr4	49119970	49120332	363	91	3.295966371
HSPA9	EBERs-NC	chr4	49120896	49121191	296	95	3.440844014
HSPA9	EBERs-NC	chr4	49129974	49130186	213	17	0.615729981
HSPA9	EBERs-NC	chr4	49137096	49137361	266	89	3.22352755
HSPA9	EBERs-NC	chr4	49139580	49139866	287	121	4.382548691
HSPA9	EBERs-NC	chr4	49147242	49147568	327	156	5.650228065
HSPA9	EBERs-NC	chr4	49149270	49149851	582	228	8.258025633
HSPA9	EBERs-NC	chr4	49154364	49154645	282	149	5.39669219
HSPA9	EBERs-NC	chr4	49209909	49210099	191	19	0.688168803
HSPA9	EBERs-NC	chr4	49295619	49296114	496	28	1.014143499
HSPA9	EBERs-NC	chr4	49306341	49306546	206	20	0.724388213
HSPA9	EBERs-NC	chr4	49307276	49307465	190	24	0.869265856
HSPA9	EBERs-NC	chr4	49321356	49321604	249	30	1.08658232
HSPA9	EBERs-NC	chr4	49495989	49496190	202	19	0.688168803
HSPA9	EBERs-NC	chr4	49513452	49513786	335	53	1.919628766
HSPA9	EBERs-NC	chr4	49546049	49546258	210	21	0.760607624
HSPA9	EBERs-NC	chr4	49632599	49632987	389	26	0.941704677
HSPA9	EBERs-NC	chr4	49634144	49634332	189	32	1.159021141
HSPA9	EBERs-NC	chr4	49635175	49635613	439	30	1.08658232
HSPA9	EBERs-NC	chr4	49657437	49657850	414	143	5.179375726
HSPA9	EBERs-NC	chr4	49709300	49709557	258	38	1.376337605
HSPA9	EBERs-NC	chr4	49711549	49711922	374	20	0.724388213
HSPA9	EBERs-NC	chr4	50212212	50212461	250	24	0.869265856
HSPA9	EBERs-NC	chr4	189233861	189234072	212	31	1.122801731
HSPA9	EBERs-NC	chr4	189235050	189235238	189	22	0.796827035
HSPA9	EBERs-NC	chr4	189687733	189687921	189	18	0.651949392
HSPA9	EBERs-NC	chr4	189881285	189881533	249	22	0.796827035
HSPA9	EBERs-NC	chr4	190177819	190178304	486	55	1.992067587
HSPA9	EBERs-NC	chr4	190179401	190179950	550	146	5.288033958
HSPA9	EBERs-NC	chr4	190203586	190203801	216	19	0.688168803
HSPA9	EBERs-NC	chr5	3323618	3323825	208	17	0.615729981
HSPA9	EBERs-NC	chr5	17526289	17526786	498	24	0.869265856
HSPA9	EBERs-NC	chr5	21496158	21496472	315	36	1.303898784
HSPA9	EBERs-NC	chr5	34179830	34180441	612	32	1.159021141
HSPA9	EBERs-NC	chr5	46434469	46434949	481	32	1.159021141
HSPA9	EBERs-NC	chr5	46617328	46617677	350	40	1.448776427
HSPA9	EBERs-NC	chr5	47111292	47111477	186	18	0.651949392
HSPA9	EBERs-NC	chr5	47114983	47115263	281	24	0.869265856
HSPA9	EBERs-NC	chr5	47115658	47115888	231	19	0.688168803
HSPA9	EBERs-NC	chr5	49599524	49600851	1328	100	3.621941067
HSPA9	EBERs-NC	chr5	49601485	49602765	1281	176	6.374616278
HSPA9	EBERs-NC	chr5	49630782	49631200	419	50	1.810970534
HSPA9	EBERs-NC	chr5	49642830	49643025	196	14	0.507071749
HSPA9	EBERs-NC	chr5	49646057	49646242	186	20	0.724388213
HSPA9	EBERs-NC	chr5	49657619	49657933	315	168	6.084860993
HSPA9	EBERs-NC	chr5	49658260	49658998	739	184	6.664371563
HSPA9	EBERs-NC	chr5	49659794	49660363	570	131	4.744742798
HSPA9	EBERs-NC	chr5	49660883	49661113	231	123	4.454987512
HSPA9	EBERs-NC	chr5	49661404	49661833	430	188	6.809249206
HSPA9	EBERs-NC	chr5	49666290	49667338	1049	87	3.151088728
HSPA9	EBERs-NC	chr5	181473296	181473690	395	16	0.579510571
HSPA9	EBERs-NC	chr6	60230290	60230511	222	18	0.651949392
HSPA9	EBERs-NC	chr6	157310488	157310991	504	38	1.376337605
HSPA9	EBERs-NC	chr6	157314144	157314340	197	32	1.159021141
HSPA9	EBERs-NC	chr6	170398651	170399195	545	39	1.412557016
HSPA9	EBERs-NC	chr7	240257	240447	191	22	0.796827035
HSPA9	EBERs-NC	chr7	56371723	56372077	355	14	0.507071749
HSPA9	EBERs-NC	chr7	56373429	56373655	227	34	1.231459963
HSPA9	EBERs-NC	chr7	60932303	60932503	201	16	0.579510571
HSPA9	EBERs-NC	chr7	61036942	61037127	186	14	0.507071749
HSPA9	EBERs-NC	chr7	100958505	100958891	387	34	1.231459963
HSPA9	EBERs-NC	chr7	101000078	101000513	436	14	0.507071749
HSPA9	EBERs-NC	chr7	101002404	101002605	202	22	0.796827035
HSPA9	EBERs-NC	chr8	7379583	7379829	247	12	0.434632928
HSPA9	EBERs-NC	chr8	7765088	7765273	186	16	0.579510571
HSPA9	EBERs-NC	chr8	8026493	8026745	253	14	0.507071749
HSPA9	EBERs-NC	chr8	57209678	57209932	255	18	0.651949392
HSPA9	EBERs-NC	chr8	57215035	57215220	186	17	0.615729981
HSPA9	EBERs-NC	chr8	85659967	85660684	718	21	0.760607624
HSPA9	EBERs-NC	chr8	85774188	85774431	244	21	0.760607624
HSPA9	EBERs-NC	chr8	85811041	85811286	246	23	0.833046445
HSPA9	EBERs-NC	chr8	143669432	143669642	211	24	0.869265856
HSPA9	EBERs-NC	chr8	144125738	144125972	235	24	0.869265856
HSPA9	EBERs-NC	chr9	34523526	34523780	255	33	1.195240552
HSPA9	EBERs-NC	chr9	41229401	41230552	1152	32	1.159021141
HSPA9	EBERs-NC	chr9	42900227	42900524	298	49	1.774751123
HSPA9	EBERs-NC	chr9	60521527	60521797	271	20	0.724388213
HSPA9	EBERs-NC	chr9	60526124	60526370	247	32	1.159021141
HSPA9	EBERs-NC	chr9	62799107	62799567	461	27	0.977924088
HSPA9	EBERs-NC	chr9	62801137	62801326	190	34	1.231459963
HSPA9	EBERs-NC	chr9	63816861	63817328	468	25	0.905485267
HSPA9	EBERs-NC	chr9	63823387	63824042	656	39	1.412557016
HSPA9	EBERs-NC	chr9	63828532	63828717	186	23	0.833046445
HSPA9	EBERs-NC	chr9	65389733	65389961	229	36	1.303898784
HSPA9	EBERs-NC	chr9	66200491	66200695	205	20	0.724388213
HSPA9	EBERs-NC	chr9	67723705	67724026	322	36	1.303898784
HSPA9	EBERs-NC	chr9	70038168	70038533	366	105	3.80303812
HSPA9	EBERs-NC	chrB	7574	7834	261	70	2.535358747
HSPA9	EBERs-NC	chrX	9405709	9406114	406	21	0.760607624
HSPA9	EBERs-NC	chrX	9411753	9411938	186	16	0.579510571
HSPA9	EBERs-NC	chrX	49345970	49346523	554	26	0.941704677
NCL	EBERs-KD	chr1	2652217	2652431	215	38	1.584121434
NCL	EBERs-KD	chr1	2653903	2654225	323	28	1.167247372
NCL	EBERs-KD	chr1	2684046	2684249	204	18	0.750373311
NCL	EBERs-KD	chr1	4939504	4939681	178	17	0.708685905
NCL	EBERs-KD	chr1	16875317	16875625	309	18	0.750373311
NCL	EBERs-KD	chr1	125080601	125080778	178	20	0.833748123
NCL	EBERs-KD	chr1	125167576	125167928	353	23	0.958810341
NCL	EBERs-KD	chr1	125175445	125175628	184	74	3.084868055
NCL	EBERs-KD	chr1	125176966	125177157	192	104	4.33549024
NCL	EBERs-KD	chr1	125178078	125178358	281	111	4.627302083
NCL	EBERs-KD	chr1	125179924	125180519	596	225	9.379666384
NCL	EBERs-KD	chr1	125181442	125181896	455	138	5.752862049
NCL	EBERs-KD	chr1	125183522	125184107	586	158	6.586610172
NCL	EBERs-KD	chr1	143184641	143185307	667	70	2.918118431
NCL	EBERs-KD	chr1	143194779	143195372	594	81	3.376679898
NCL	EBERs-KD	chr1	143213169	143213357	189	68	2.834743618
NCL	EBERs-KD	chr1	143214613	143214913	301	161	6.71167239
NCL	EBERs-KD	chr1	143217267	143217620	354	112	4.668989489
NCL	EBERs-KD	chr1	143220796	143220973	178	43	1.792558465
NCL	EBERs-KD	chr1	143222116	143222330	215	63	2.626306588
NCL	EBERs-KD	chr1	143232730	143232968	239	21	0.875435529
NCL	EBERs-KD	chr1	143238003	143238237	235	38	1.584121434
NCL	EBERs-KD	chr1	143239423	143239791	369	32	1.333996997
NCL	EBERs-KD	chr1	143245501	143245764	264	18	0.750373311
NCL	EBERs-KD	chr1	143252965	143253264	300	79	3.293305086
NCL	EBERs-KD	chr1	143255550	143255761	212	52	2.16774512
NCL	EBERs-KD	chr1	143264518	143264821	304	132	5.502737612
NCL	EBERs-KD	chr1	144103560	144104014	455	26	1.08387256
NCL	EBERs-KD	chr1	144104361	144104633	273	22	0.917122935
NCL	EBERs-KD	chr1	224013511	224014151	641	22	0.917122935
NCL	EBERs-KD	chr1	224014774	224014966	193	25	1.042185154
NCL	EBERs-KD	chr10	38528594	38529516	923	27	1.125559966
NCL	EBERs-KD	chr10	38814080	38814257	178	17	0.708685905
NCL	EBERs-KD	chr10	38835624	38835862	239	65	2.7096814
NCL	EBERs-KD	chr10	38843513	38843723	211	22	0.917122935
NCL	EBERs-KD	chr10	38878786	38879046	261	53	2.209432526
NCL	EBERs-KD	chr10	38889342	38889530	189	29	1.208934778
NCL	EBERs-KD	chr10	38912020	38912470	451	20	0.833748123
NCL	EBERs-KD	chr10	38912702	38912928	227	20	0.833748123
NCL	EBERs-KD	chr10	38919038	38919288	251	22	0.917122935
NCL	EBERs-KD	chr10	38919678	38920126	449	53	2.209432526
NCL	EBERs-KD	chr10	40019660	40019877	218	29	1.208934778
NCL	EBERs-KD	chr10	40441046	40441247	202	26	1.08387256
NCL	EBERs-KD	chr10	40615681	40615880	200	25	1.042185154
NCL	EBERs-KD	chr10	40892089	40892365	277	27	1.125559966
NCL	EBERs-KD	chr10	41265321	41265612	292	19	0.792060717
NCL	EBERs-KD	chr10	41524935	41525120	186	22	0.917122935
NCL	EBERs-KD	chr10	41529769	41529954	186	18	0.750373311
NCL	EBERs-KD	chr10	41584201	41584483	283	14	0.583623686
NCL	EBERs-KD	chr10	41851675	41851936	262	83	3.460054711
NCL	EBERs-KD	chr10	41858311	41858564	254	38	1.584121434
NCL	EBERs-KD	chr10	41859706	41860074	369	51	2.126057714
NCL	EBERs-KD	chr10	41875332	41875571	240	65	2.7096814
NCL	EBERs-KD	chr10	41883085	41883564	480	78	3.25161768
NCL	EBERs-KD	chr10	41889452	41889632	181	38	1.584121434
NCL	EBERs-KD	chr10	41896820	41897041	222	44	1.834245871
NCL	EBERs-KD	chr10	41904088	41904401	314	25	1.042185154
NCL	EBERs-KD	chr10	41910722	41910917	196	44	1.834245871
NCL	EBERs-KD	chr10	41914570	41914814	245	40	1.667496246
NCL	EBERs-KD	chr10	42067193	42067383	191	40	1.667496246
NCL	EBERs-KD	chr10	42070425	42071008	584	101	4.210428021
NCL	EBERs-KD	chr10	42073456	42073633	178	30	1.250622185
NCL	EBERs-KD	chr10	42078483	42078706	224	48	2.000995495
NCL	EBERs-KD	chr10	42079585	42079990	406	83	3.460054711
NCL	EBERs-KD	chr10	42083496	42083883	388	37	1.542434028
NCL	EBERs-KD	chr10	125905246	125905462	217	22	0.917122935
NCL	EBERs-KD	chr10	133687728	133688111	384	59	2.459556963
NCL	EBERs-KD	chr10	133688359	133688540	182	37	1.542434028
NCL	EBERs-KD	chr10	133689315	133689540	226	54	2.251119932
NCL	EBERs-KD	chr10	133689825	133690363	539	55	2.292807338
NCL	EBERs-KD	chr11	70371377	70371554	178	21	0.875435529
NCL	EBERs-KD	chr11	94238772	94239139	368	21	0.875435529
NCL	EBERs-KD	chr12	35522501	35522711	211	16	0.666998498
NCL	EBERs-KD	chr12	35657482	35657807	326	10	0.416874062
NCL	EBERs-KD	chr13	18211756	18212548	793	128	5.335987987
NCL	EBERs-KD	chr15	17000533	17000786	254	20	0.833748123
NCL	EBERs-KD	chr15	17355921	17356098	178	12	0.500248874
NCL	EBERs-KD	chr15	19564194	19564384	191	16	0.666998498
NCL	EBERs-KD	chr15	19640191	19640464	274	14	0.583623686
NCL	EBERs-KD	chr16	33337601	33337904	304	22	0.917122935
NCL	EBERs-KD	chr16	33491386	33491926	541	23	0.958810341
NCL	EBERs-KD	chr16	34062757	34063005	249	22	0.917122935
NCL	EBERs-KD	chr16	34063619	34064129	511	26	1.08387256
NCL	EBERs-KD	chr16	34085123	34085370	248	41	1.709183652
NCL	EBERs-KD	chr16	34571622	34572132	511	74	3.084868055
NCL	EBERs-KD	chr16	34572589	34572794	206	60	2.501244369
NCL	EBERs-KD	chr16	34573929	34574383	455	99	4.127053209
NCL	EBERs-KD	chr16	34576344	34576660	317	110	4.585614677
NCL	EBERs-KD	chr16	34582180	34582408	229	152	6.336485735
NCL	EBERs-KD	chr16	34582922	34583754	833	154	6.419860547
NCL	EBERs-KD	chr16	34584705	34584978	274	123	5.127550957
NCL	EBERs-KD	chr16	34585619	34586103	485	97	4.043678397
NCL	EBERs-KD	chr16	34586745	34586929	185	117	4.87742652
NCL	EBERs-KD	chr16	34588033	34588305	273	183	7.628795326
NCL	EBERs-KD	chr16	34592616	34592878	263	136	5.669487237
NCL	EBERs-KD	chr16	34593263	34593619	357	84	3.501742117
NCL	EBERs-KD	chr16	34594799	34595166	368	79	3.293305086
NCL	EBERs-KD	chr16	34595378	34595655	278	97	4.043678397
NCL	EBERs-KD	chr16	46380730	46381046	317	61	2.542931775
NCL	EBERs-KD	chr16	46386340	46386565	226	162	6.753359796
NCL	EBERs-KD	chr16	46387752	46388033	282	196	8.170731606
NCL	EBERs-KD	chr16	46388651	46389027	377	141	5.877924267
NCL	EBERs-KD	chr16	46389682	46390896	1215	222	9.254604166
NCL	EBERs-KD	chr16	46391134	46391332	199	133	5.544425018
NCL	EBERs-KD	chr16	46394530	46395024	495	202	8.420856043
NCL	EBERs-KD	chr16	46398619	46399613	995	187	7.79554495
NCL	EBERs-KD	chr16	46400057	46401581	1525	154	6.419860547
NCL	EBERs-KD	chr17	21854194	21854383	190	20	0.833748123
NCL	EBERs-KD	chr17	21863128	21863395	268	80	3.334992492
NCL	EBERs-KD	chr17	21904454	21904647	194	19	0.792060717
NCL	EBERs-KD	chr17	21969258	21969484	227	36	1.500746621
NCL	EBERs-KD	chr17	21972940	21973205	266	89	3.710179147
NCL	EBERs-KD	chr17	21976652	21976913	262	16	0.666998498
NCL	EBERs-KD	chr17	21985256	21985433	178	20	0.833748123
NCL	EBERs-KD	chr17	23016211	23016668	458	96	4.001990991
NCL	EBERs-KD	chr17	23190273	23190548	276	36	1.500746621
NCL	EBERs-KD	chr17	24421407	24421585	179	20	0.833748123
NCL	EBERs-KD	chr17	25101201	25101388	188	23	0.958810341
NCL	EBERs-KD	chr17	25389831	25390011	181	21	0.875435529
NCL	EBERs-KD	chr17	25920083	25920337	255	73	3.043180649
NCL	EBERs-KD	chr17	26594774	26595114	341	69	2.876431024
NCL	EBERs-KD	chr17	26603657	26604381	725	141	5.877924267
NCL	EBERs-KD	chr17	26619412	26620146	735	127	5.294300581
NCL	EBERs-KD	chr17	26782916	26783176	261	93	3.876928772
NCL	EBERs-KD	chr17	26835847	26836090	244	62	2.584619181
NCL	EBERs-KD	chr17	26842574	26842828	255	53	2.209432526
NCL	EBERs-KD	chr17	26854796	26855061	266	30	1.250622185
NCL	EBERs-KD	chr17	26877306	26877517	212	34	1.417371809
NCL	EBERs-KD	chr17	26879142	26879373	232	35	1.459059215
NCL	EBERs-KD	chr17	26885314	26885952	639	81	3.376679898
NCL	EBERs-KD	chr17	26937960	26938213	254	40	1.667496246
NCL	EBERs-KD	chr17	26939220	26939465	246	56	2.334494744
NCL	EBERs-KD	chr17	66798629	66798853	225	14	0.583623686
NCL	EBERs-KD	chr18	108000	108737	738	149	6.211423517
NCL	EBERs-KD	chr18	110264	110979	716	147	6.128048704
NCL	EBERs-KD	chr18	20921063	20921269	207	15	0.625311092
NCL	EBERs-KD	chr19	7450675	7451073	399	22	0.917122935
NCL	EBERs-KD	chr19	8767833	8768292	460	18	0.750373311
NCL	EBERs-KD	chr19	34391944	34392121	178	20	0.833748123
NCL	EBERs-KD	chr19	37293404	37293752	349	22	0.917122935
NCL	EBERs-KD	chr19	44411347	44411614	268	52	2.16774512
NCL	EBERs-KD	chr19	47950297	47950479	183	16	0.666998498
NCL	EBERs-KD	chr19	54133706	54133886	181	17	0.708685905
NCL	EBERs-KD	chr2	3180819	3181184	366	22	0.917122935
NCL	EBERs-KD	chr2	89814334	89814546	213	38	1.584121434
NCL	EBERs-KD	chr2	89830910	89831124	215	63	2.626306588
NCL	EBERs-KD	chr2	89833225	89833465	241	71	2.959805837
NCL	EBERs-KD	chr2	89838576	89838753	178	30	1.250622185
NCL	EBERs-KD	chr2	89841007	89841185	179	33	1.375684403
NCL	EBERs-KD	chr2	90380674	90381153	480	49	2.042682901
NCL	EBERs-KD	chr2	90382563	90382751	189	50	2.084370308
NCL	EBERs-KD	chr2	90383549	90384063	515	63	2.626306588
NCL	EBERs-KD	chr2	90385960	90386182	223	46	1.917620683
NCL	EBERs-KD	chr2	90389776	90389989	214	55	2.292807338
NCL	EBERs-KD	chr2	90390501	90390859	359	74	3.084868055
NCL	EBERs-KD	chr2	90397506	90398742	1237	69	2.876431024
NCL	EBERs-KD	chr2	92380580	92380757	178	15	0.625311092
NCL	EBERs-KD	chr2	92994321	92994498	178	16	0.666998498
NCL	EBERs-KD	chr2	109199405	109199637	233	46	1.917620683
NCL	EBERs-KD	chr2	161278716	161280479	1764	62	2.584619181
NCL	EBERs-KD	chr2	161281552	161281987	436	61	2.542931775
NCL	EBERs-KD	chr20	28308051	28308271	221	42	1.750871058
NCL	EBERs-KD	chr20	28513495	28513779	285	19	0.792060717
NCL	EBERs-KD	chr20	28548786	28549013	228	27	1.125559966
NCL	EBERs-KD	chr20	28730360	28730537	178	15	0.625311092
NCL	EBERs-KD	chr20	28732039	28732369	331	17	0.708685905
NCL	EBERs-KD	chr20	28860270	28860741	472	15	0.625311092
NCL	EBERs-KD	chr20	28888424	28888719	296	28	1.167247372
NCL	EBERs-KD	chr20	29262515	29262987	473	18	0.750373311
NCL	EBERs-KD	chr20	29263476	29263741	266	20	0.833748123
NCL	EBERs-KD	chr20	29702403	29702593	191	24	1.000497748
NCL	EBERs-KD	chr20	30516584	30516825	242	41	1.709183652
NCL	EBERs-KD	chr20	30641323	30641500	178	16	0.666998498
NCL	EBERs-KD	chr20	31060362	31060677	316	42	1.750871058
NCL	EBERs-KD	chr20	31068067	31068719	653	43	1.792558465
NCL	EBERs-KD	chr20	31075515	31075853	339	32	1.333996997
NCL	EBERs-KD	chr20	31158140	31158364	225	18	0.750373311
NCL	EBERs-KD	chr20	31184971	31185446	476	34	1.417371809
NCL	EBERs-KD	chr20	31241566	31241971	406	59	2.459556963
NCL	EBERs-KD	chr20	47894765	47895050	286	25	1.042185154
NCL	EBERs-KD	chr21	7258720	7259006	287	22	0.917122935
NCL	EBERs-KD	chr21	7917801	7917979	179	24	1.000497748
NCL	EBERs-KD	chr21	7925867	7926610	744	206	8.587605667
NCL	EBERs-KD	chr21	8219750	8220370	621	116	4.835739114
NCL	EBERs-KD	chr21	8220539	8220825	287	42	1.750871058
NCL	EBERs-KD	chr21	8228552	8228886	335	92	3.835241366
NCL	EBERs-KD	chr21	8230361	8230818	458	75	3.126555461
NCL	EBERs-KD	chr21	8234083	8234722	640	122	5.08586355
NCL	EBERs-KD	chr21	8239130	8239439	310	71	2.959805837
NCL	EBERs-KD	chr21	8420042	8420679	638	122	5.08586355
NCL	EBERs-KD	chr21	8433914	8434294	381	52	2.16774512
NCL	EBERs-KD	chr21	8434818	8435386	569	26	1.08387256
NCL	EBERs-KD	chr21	8438594	8438822	229	51	2.126057714
NCL	EBERs-KD	chr21	8441051	8441306	256	52	2.16774512
NCL	EBERs-KD	chr21	8442319	8442546	228	31	1.292309591
NCL	EBERs-KD	chr21	8449910	8450143	234	41	1.709183652
NCL	EBERs-KD	chr21	8452053	8452462	410	64	2.667993994
NCL	EBERs-KD	chr21	8453810	8454163	354	111	4.627302083
NCL	EBERs-KD	chr21	8455790	8455989	200	47	1.959308089
NCL	EBERs-KD	chr21	8461985	8462276	292	81	3.376679898
NCL	EBERs-KD	chr21	8464602	8464864	263	70	2.918118431
NCL	EBERs-KD	chr21	8465271	8465521	251	75	3.126555461
NCL	EBERs-KD	chr21	8466703	8467003	301	71	2.959805837
NCL	EBERs-KD	chr21	8807000	8807178	179	20	0.833748123
NCL	EBERs-KD	chr21	8812875	8813168	294	13	0.54193628
NCL	EBERs-KD	chr21	9246644	9246881	238	64	2.667993994
NCL	EBERs-KD	chr21	9247040	9247256	217	47	1.959308089
NCL	EBERs-KD	chr21	9247950	9248140	191	41	1.709183652
NCL	EBERs-KD	chr21	9819005	9819243	239	37	1.542434028
NCL	EBERs-KD	chr21	9821534	9821790	257	24	1.000497748
NCL	EBERs-KD	chr21	9823542	9823719	178	25	1.042185154
NCL	EBERs-KD	chr21	10270228	10270412	185	21	0.875435529
NCL	EBERs-KD	chr21	10692685	10692995	311	83	3.460054711
NCL	EBERs-KD	chr21	43262509	43262782	274	17	0.708685905
NCL	EBERs-KD	chr22	11790539	11790791	253	22	0.917122935
NCL	EBERs-KD	chr22	11814693	11814881	189	26	1.08387256
NCL	EBERs-KD	chr22	11817669	11817943	275	46	1.917620683
NCL	EBERs-KD	chr22	11896679	11896896	218	26	1.08387256
NCL	EBERs-KD	chr22	12176135	12176530	396	84	3.501742117
NCL	EBERs-KD	chr22	12176792	12177015	224	45	1.875933277
NCL	EBERs-KD	chr22	12177776	12178069	294	35	1.459059215
NCL	EBERs-KD	chr22	12178549	12178726	178	39	1.62580884
NCL	EBERs-KD	chr22	12191890	12192128	239	15	0.625311092
NCL	EBERs-KD	chr22	12692006	12692840	835	63	2.626306588
NCL	EBERs-KD	chr22	12693757	12693991	235	31	1.292309591
NCL	EBERs-KD	chr22	12900652	12900829	178	15	0.625311092
NCL	EBERs-KD	chr22	16347170	16347384	215	26	1.08387256
NCL	EBERs-KD	chr22	16359712	16359910	199	25	1.042185154
NCL	EBERs-KD	chr22	18730430	18730710	281	45	1.875933277
NCL	EBERs-KD	chr22	18896377	18896554	178	16	0.666998498
NCL	EBERs-KD	chr3	75668907	75669629	723	153	6.378173141
NCL	EBERs-KD	chr3	75749809	75750000	192	26	1.08387256
NCL	EBERs-KD	chr3	75860405	75860696	292	17	0.708685905
NCL	EBERs-KD	chr3	90542648	90542837	190	30	1.250622185
NCL	EBERs-KD	chr3	90673483	90673743	261	26	1.08387256
NCL	EBERs-KD	chr3	90686357	90686560	204	25	1.042185154
NCL	EBERs-KD	chr3	93470362	93470829	468	231	9.629790821
NCL	EBERs-KD	chr4	49091592	49092216	625	50	2.084370308
NCL	EBERs-KD	chr4	49092687	49093014	328	75	3.126555461
NCL	EBERs-KD	chr4	49097162	49097425	264	92	3.835241366
NCL	EBERs-KD	chr4	49101472	49101654	183	76	3.168242867
NCL	EBERs-KD	chr4	49102386	49102698	313	120	5.002488738
NCL	EBERs-KD	chr4	49104360	49104537	178	84	3.501742117
NCL	EBERs-KD	chr4	49108262	49108556	295	114	4.752364301
NCL	EBERs-KD	chr4	49109637	49110127	491	72	3.001493243
NCL	EBERs-KD	chr4	49110638	49110851	214	90	3.751866554
NCL	EBERs-KD	chr4	49118513	49119185	673	125	5.210925769
NCL	EBERs-KD	chr4	49119955	49120339	385	78	3.25161768
NCL	EBERs-KD	chr4	49120861	49121173	313	69	2.876431024
NCL	EBERs-KD	chr4	49131655	49131842	188	24	1.000497748
NCL	EBERs-KD	chr4	49137103	49137334	232	74	3.084868055
NCL	EBERs-KD	chr4	49139598	49139853	256	100	4.168740615
NCL	EBERs-KD	chr4	49147250	49147563	314	130	5.4193628
NCL	EBERs-KD	chr4	49149286	49149835	550	186	7.753857544
NCL	EBERs-KD	chr4	49154378	49154632	255	124	5.169238363
NCL	EBERs-KD	chr4	49209755	49210096	342	15	0.625311092
NCL	EBERs-KD	chr4	49272844	49273035	192	18	0.750373311
NCL	EBERs-KD	chr4	49291732	49291917	186	25	1.042185154
NCL	EBERs-KD	chr4	49295620	49296011	392	29	1.208934778
NCL	EBERs-KD	chr4	49307270	49307462	193	23	0.958810341
NCL	EBERs-KD	chr4	49496005	49496274	270	18	0.750373311
NCL	EBERs-KD	chr4	49513438	49513655	218	40	1.667496246
NCL	EBERs-KD	chr4	49632615	49632998	384	29	1.208934778
NCL	EBERs-KD	chr4	49657458	49657828	371	135	5.62779983
NCL	EBERs-KD	chr4	49709299	49709672	374	86	3.585116929
NCL	EBERs-KD	chr4	49710692	49710902	211	33	1.375684403
NCL	EBERs-KD	chr4	49711498	49711896	399	111	4.627302083
NCL	EBERs-KD	chr4	50212229	50212413	185	16	0.666998498
NCL	EBERs-KD	chr4	190177862	190178267	406	28	1.167247372
NCL	EBERs-KD	chr4	190179454	190179719	266	135	5.62779983
NCL	EBERs-KD	chr5	17526311	17526769	459	21	0.875435529
NCL	EBERs-KD	chr5	21479475	21479672	198	28	1.167247372
NCL	EBERs-KD	chr5	21496670	21496877	208	28	1.167247372
NCL	EBERs-KD	chr5	34179963	34180163	201	30	1.250622185
NCL	EBERs-KD	chr5	46434645	46434956	312	26	1.08387256
NCL	EBERs-KD	chr5	46617328	46617659	332	38	1.584121434
NCL	EBERs-KD	chr5	46622675	46622852	178	14	0.583623686
NCL	EBERs-KD	chr5	47111278	47111483	206	17	0.708685905
NCL	EBERs-KD	chr5	47115035	47115256	222	18	0.750373311
NCL	EBERs-KD	chr5	49599537	49600447	911	57	2.376182151
NCL	EBERs-KD	chr5	49600606	49600857	252	50	2.084370308
NCL	EBERs-KD	chr5	49601486	49602710	1225	138	5.752862049
NCL	EBERs-KD	chr5	49630783	49631182	400	26	1.08387256
NCL	EBERs-KD	chr5	49657617	49657926	310	142	5.919611673
NCL	EBERs-KD	chr5	49658347	49658931	585	148	6.16973611
NCL	EBERs-KD	chr5	49660887	49661089	203	94	3.918616178
NCL	EBERs-KD	chr5	49661399	49661832	434	156	6.50323536
NCL	EBERs-KD	chr5	49666296	49667303	1008	81	3.376679898
NCL	EBERs-KD	chr6	60230288	60230479	192	23	0.958810341
NCL	EBERs-KD	chr6	157310545	157310984	440	25	1.042185154
NCL	EBERs-KD	chr7	100957919	100958205	287	22	0.917122935
NCL	EBERs-KD	chr7	100958505	100958838	334	22	0.917122935
NCL	EBERs-KD	chr7	148331549	148331743	195	20	0.833748123
NCL	EBERs-KD	chr8	85659905	85660681	777	15	0.625311092
NCL	EBERs-KD	chr8	85774159	85774362	204	15	0.625311092
NCL	EBERs-KD	chr8	143669462	143669639	178	18	0.750373311
NCL	EBERs-KD	chr9	41224548	41224801	254	22	0.917122935
NCL	EBERs-KD	chr9	41230364	41230551	188	25	1.042185154
NCL	EBERs-KD	chr9	42900247	42900516	270	37	1.542434028
NCL	EBERs-KD	chr9	60524484	60524664	181	25	1.042185154
NCL	EBERs-KD	chr9	65389737	65389944	208	25	1.042185154
NCL	EBERs-KD	chr9	70038165	70038525	361	72	3.001493243
NCL	EBERs-KD	chrX	9405762	9406013	252	19	0.792060717
NCL	EBERs-KD	chrX	49346036	49346523	488	22	0.917122935
NCL	EBERs-NC	chr1	2652211	2652456	246	47	2.193762843
NCL	EBERs-NC	chr1	2654009	2654248	240	37	1.727004791
NCL	EBERs-NC	chr1	2684016	2684357	342	20	0.933516103
NCL	EBERs-NC	chr1	16567006	16567277	272	32	1.493625765
NCL	EBERs-NC	chr1	16873846	16874058	213	23	1.073543519
NCL	EBERs-NC	chr1	125124153	125124397	245	16	0.746812883
NCL	EBERs-NC	chr1	125167671	125167911	241	18	0.840164493
NCL	EBERs-NC	chr1	125178089	125178352	264	103	4.807607932
NCL	EBERs-NC	chr1	125179940	125180519	580	226	10.54873197
NCL	EBERs-NC	chr1	125181466	125181886	421	130	6.067854672
NCL	EBERs-NC	chr1	125183512	125184096	585	149	6.95469497
NCL	EBERs-NC	chr1	143185038	143185310	273	63	2.940575726
NCL	EBERs-NC	chr1	143192853	143193146	294	23	1.073543519
NCL	EBERs-NC	chr1	143194945	143195291	347	69	3.220630557
NCL	EBERs-NC	chr1	143214529	143214926	398	153	7.141398191
NCL	EBERs-NC	chr1	143217267	143217625	359	108	5.040986958
NCL	EBERs-NC	chr1	143222104	143222333	230	55	2.567169284
NCL	EBERs-NC	chr1	143238002	143238238	237	41	1.913708012
NCL	EBERs-NC	chr1	143239428	143239814	387	38	1.773680596
NCL	EBERs-NC	chr1	143245536	143245751	216	18	0.840164493
NCL	EBERs-NC	chr1	143252036	143252217	182	29	1.35359835
NCL	EBERs-NC	chr1	143252971	143253254	284	83	3.874091829
NCL	EBERs-NC	chr1	143255548	143255750	203	50	2.333790258
NCL	EBERs-NC	chr1	143264504	143264823	320	137	6.394585308
NCL	EBERs-NC	chr1	144103546	144103843	298	26	1.213570934
NCL	EBERs-NC	chr1	144104322	144104537	216	17	0.793488688
NCL	EBERs-NC	chr10	38528649	38528968	320	31	1.44694996
NCL	EBERs-NC	chr10	38529198	38529541	344	22	1.026867714
NCL	EBERs-NC	chr10	38832372	38832557	186	25	1.166895129
NCL	EBERs-NC	chr10	38835630	38835862	233	57	2.660520895
NCL	EBERs-NC	chr10	38843464	38843717	254	24	1.120219324
NCL	EBERs-NC	chr10	38878789	38879049	261	45	2.100411233
NCL	EBERs-NC	chr10	38889344	38889527	184	25	1.166895129
NCL	EBERs-NC	chr10	38911647	38912253	607	14	0.653461272
NCL	EBERs-NC	chr10	38912712	38912915	204	21	0.980191909
NCL	EBERs-NC	chr10	38919076	38919285	210	28	1.306922545
NCL	EBERs-NC	chr10	38919656	38920133	478	51	2.380466064
NCL	EBERs-NC	chr10	40019650	40019879	230	35	1.633653181
NCL	EBERs-NC	chr10	40441066	40441267	202	25	1.166895129
NCL	EBERs-NC	chr10	40615697	40615878	182	18	0.840164493
NCL	EBERs-NC	chr10	41524923	41525300	378	23	1.073543519
NCL	EBERs-NC	chr10	41529711	41529938	228	17	0.793488688
NCL	EBERs-NC	chr10	41851679	41851940	262	74	3.454009582
NCL	EBERs-NC	chr10	41858296	41858544	249	40	1.867032207
NCL	EBERs-NC	chr10	41859691	41860082	392	49	2.287114453
NCL	EBERs-NC	chr10	41875324	41875559	236	43	2.007059622
NCL	EBERs-NC	chr10	41879325	41879514	190	42	1.960383817
NCL	EBERs-NC	chr10	41883080	41883548	469	61	2.847224115
NCL	EBERs-NC	chr10	41889422	41889668	247	46	2.147087038
NCL	EBERs-NC	chr10	41896819	41897000	182	33	1.540301571
NCL	EBERs-NC	chr10	41904039	41904420	382	27	1.26024674
NCL	EBERs-NC	chr10	41910715	41910909	195	31	1.44694996
NCL	EBERs-NC	chr10	41914582	41914855	274	36	1.680328986
NCL	EBERs-NC	chr10	42067202	42067402	201	42	1.960383817
NCL	EBERs-NC	chr10	42070448	42071013	566	72	3.360657972
NCL	EBERs-NC	chr10	42073441	42073627	187	31	1.44694996
NCL	EBERs-NC	chr10	42079562	42079976	415	69	3.220630557
NCL	EBERs-NC	chr10	125905646	125905991	346	17	0.793488688
NCL	EBERs-NC	chr10	133687720	133687942	223	53	2.473817674
NCL	EBERs-NC	chr10	133688350	133688555	206	44	2.053735427
NCL	EBERs-NC	chr10	133689327	133689541	215	45	2.100411233
NCL	EBERs-NC	chr10	133689831	133690330	500	52	2.427141869
NCL	EBERs-NC	chr13	18211802	18212528	727	109	5.087662763
NCL	EBERs-NC	chr15	17000555	17000736	182	17	0.793488688
NCL	EBERs-NC	chr16	33337636	33337887	252	24	1.120219324
NCL	EBERs-NC	chr16	33491363	33491925	563	22	1.026867714
NCL	EBERs-NC	chr16	34062718	34063077	360	23	1.073543519
NCL	EBERs-NC	chr16	34063638	34064100	463	22	1.026867714
NCL	EBERs-NC	chr16	34085099	34085355	257	34	1.586977376
NCL	EBERs-NC	chr16	34571627	34572190	564	69	3.220630557
NCL	EBERs-NC	chr16	34572613	34572806	194	42	1.960383817
NCL	EBERs-NC	chr16	34573930	34574378	449	97	4.527553101
NCL	EBERs-NC	chr16	34576333	34576657	325	93	4.340849881
NCL	EBERs-NC	chr16	34582183	34582405	223	126	5.881151451
NCL	EBERs-NC	chr16	34582918	34583746	829	166	7.748183658
NCL	EBERs-NC	chr16	34584708	34584971	264	109	5.087662763
NCL	EBERs-NC	chr16	34585613	34586078	466	102	4.760932127
NCL	EBERs-NC	chr16	34588026	34588302	277	163	7.608156242
NCL	EBERs-NC	chr16	34592608	34592882	275	133	6.207882087
NCL	EBERs-NC	chr16	34593256	34593602	347	85	3.967443439
NCL	EBERs-NC	chr16	34594813	34595143	331	70	3.267306362
NCL	EBERs-NC	chr16	34595386	34595650	265	77	3.594036998
NCL	EBERs-NC	chr16	46380736	46381055	320	68	3.173954751
NCL	EBERs-NC	chr16	46386335	46386575	241	158	7.374777216
NCL	EBERs-NC	chr16	46387752	46388032	281	192	8.961754592
NCL	EBERs-NC	chr16	46388649	46389036	388	121	5.647772425
NCL	EBERs-NC	chr16	46389668	46390900	1233	221	10.31535294
NCL	EBERs-NC	chr16	46394537	46395023	487	180	8.40164493
NCL	EBERs-NC	chr16	46398626	46399613	988	192	8.961754592
NCL	EBERs-NC	chr16	46400053	46401580	1528	156	7.281425606
NCL	EBERs-NC	chr17	21863115	21863395	281	76	3.547361193
NCL	EBERs-NC	chr17	21904466	21904647	182	19	0.886840298
NCL	EBERs-NC	chr17	21969263	21969473	211	27	1.26024674
NCL	EBERs-NC	chr17	21972936	21973203	268	84	3.920767634
NCL	EBERs-NC	chr17	23016223	23016651	429	91	4.24749827
NCL	EBERs-NC	chr17	23190271	23190496	226	27	1.26024674
NCL	EBERs-NC	chr17	25101203	25101390	188	23	1.073543519
NCL	EBERs-NC	chr17	25920081	25920337	257	73	3.407333777
NCL	EBERs-NC	chr17	26594778	26595114	337	64	2.987251531
NCL	EBERs-NC	chr17	26603651	26604354	704	141	6.581288529
NCL	EBERs-NC	chr17	26619414	26620149	736	109	5.087662763
NCL	EBERs-NC	chr17	26782920	26783177	258	88	4.107470855
NCL	EBERs-NC	chr17	26835845	26836092	248	60	2.80054831
NCL	EBERs-NC	chr17	26842575	26842795	221	46	2.147087038
NCL	EBERs-NC	chr17	26854774	26855081	308	37	1.727004791
NCL	EBERs-NC	chr17	26877284	26877532	249	40	1.867032207
NCL	EBERs-NC	chr17	26879154	26879400	247	27	1.26024674
NCL	EBERs-NC	chr17	26885313	26885952	640	76	3.547361193
NCL	EBERs-NC	chr17	26937952	26938133	182	25	1.166895129
NCL	EBERs-NC	chr17	43232458	43232639	182	14	0.653461272
NCL	EBERs-NC	chr18	108017	108715	699	138	6.441261113
NCL	EBERs-NC	chr18	110255	110954	700	126	5.881151451
NCL	EBERs-NC	chr18	20921066	20921339	274	13	0.606785467
NCL	EBERs-NC	chr19	8767792	8768252	461	17	0.793488688
NCL	EBERs-NC	chr19	44411344	44411616	273	44	2.053735427
NCL	EBERs-NC	chr19	47950220	47950511	292	19	0.886840298
NCL	EBERs-NC	chr19	50098928	50099111	184	18	0.840164493
NCL	EBERs-NC	chr2	3180692	3181158	467	18	0.840164493
NCL	EBERs-NC	chr2	89814330	89814537	208	33	1.540301571
NCL	EBERs-NC	chr2	89828537	89828762	226	43	2.007059622
NCL	EBERs-NC	chr2	89830908	89831132	225	65	3.033927336
NCL	EBERs-NC	chr2	89833233	89833452	220	53	2.473817674
NCL	EBERs-NC	chr2	89840988	89841184	197	33	1.540301571
NCL	EBERs-NC	chr2	90380662	90380884	223	50	2.333790258
NCL	EBERs-NC	chr2	90381590	90381861	272	39	1.820356402
NCL	EBERs-NC	chr2	90383540	90383936	397	45	2.100411233
NCL	EBERs-NC	chr2	90385977	90386165	189	44	2.053735427
NCL	EBERs-NC	chr2	90390529	90390868	340	75	3.500685388
NCL	EBERs-NC	chr2	90397484	90398731	1248	66	3.080603141
NCL	EBERs-NC	chr2	92294093	92294286	194	17	0.793488688
NCL	EBERs-NC	chr2	92994339	92994520	182	18	0.840164493
NCL	EBERs-NC	chr2	109199420	109199624	205	33	1.540301571
NCL	EBERs-NC	chr2	161278687	161280468	1782	58	2.7071967
NCL	EBERs-NC	chr2	161281529	161281891	363	56	2.613845089
NCL	EBERs-NC	chr2	161282259	161282440	182	44	2.053735427
NCL	EBERs-NC	chr20	28308057	28308275	219	38	1.773680596
NCL	EBERs-NC	chr20	28513491	28513804	314	26	1.213570934
NCL	EBERs-NC	chr20	28548804	28549044	241	25	1.166895129
NCL	EBERs-NC	chr20	28860137	28860524	388	14	0.653461272
NCL	EBERs-NC	chr20	28860770	28861126	357	15	0.700137078
NCL	EBERs-NC	chr20	28888596	28889019	424	30	1.400274155
NCL	EBERs-NC	chr20	29262823	29263063	241	19	0.886840298
NCL	EBERs-NC	chr20	29263313	29263732	420	17	0.793488688
NCL	EBERs-NC	chr20	30516603	30516829	227	37	1.727004791
NCL	EBERs-NC	chr20	30641376	30641557	182	15	0.700137078
NCL	EBERs-NC	chr20	31060392	31060753	362	38	1.773680596
NCL	EBERs-NC	chr20	31068078	31068670	593	46	2.147087038
NCL	EBERs-NC	chr20	31075330	31075787	458	29	1.35359835
NCL	EBERs-NC	chr20	31185003	31185276	274	33	1.540301571
NCL	EBERs-NC	chr20	31241577	31241968	392	43	2.007059622
NCL	EBERs-NC	chr21	7258822	7259012	191	24	1.120219324
NCL	EBERs-NC	chr21	7917024	7917233	210	22	1.026867714
NCL	EBERs-NC	chr21	7925868	7926606	739	195	9.101782008
NCL	EBERs-NC	chr21	8219744	8220353	610	100	4.667580517
NCL	EBERs-NC	chr21	8220528	8220823	296	38	1.773680596
NCL	EBERs-NC	chr21	8228563	8228901	339	73	3.407333777
NCL	EBERs-NC	chr21	8230575	8230818	244	62	2.89389992
NCL	EBERs-NC	chr21	8234046	8234691	646	119	5.554420815
NCL	EBERs-NC	chr21	8239116	8239447	332	68	3.173954751
NCL	EBERs-NC	chr21	8401541	8401722	182	16	0.746812883
NCL	EBERs-NC	chr21	8420036	8420712	677	119	5.554420815
NCL	EBERs-NC	chr21	8434052	8434302	251	52	2.427141869
NCL	EBERs-NC	chr21	8434790	8435398	609	30	1.400274155
NCL	EBERs-NC	chr21	8438602	8438820	219	40	1.867032207
NCL	EBERs-NC	chr21	8441066	8441318	253	49	2.287114453
NCL	EBERs-NC	chr21	8442319	8442536	218	29	1.35359835
NCL	EBERs-NC	chr21	8449910	8450218	309	48	2.240438648
NCL	EBERs-NC	chr21	8452043	8452273	231	65	3.033927336
NCL	EBERs-NC	chr21	8453813	8454160	348	111	5.181014374
NCL	EBERs-NC	chr21	8455798	8455979	182	36	1.680328986
NCL	EBERs-NC	chr21	8461992	8462273	282	78	3.640712803
NCL	EBERs-NC	chr21	8464600	8464866	267	64	2.987251531
NCL	EBERs-NC	chr21	8465298	8465517	220	62	2.89389992
NCL	EBERs-NC	chr21	8466718	8466991	274	70	3.267306362
NCL	EBERs-NC	chr21	9246648	9246893	246	55	2.567169284
NCL	EBERs-NC	chr21	9247048	9247247	200	42	1.960383817
NCL	EBERs-NC	chr21	9247488	9247669	182	36	1.680328986
NCL	EBERs-NC	chr21	9819074	9819258	185	30	1.400274155
NCL	EBERs-NC	chr21	9821609	9821790	182	22	1.026867714
NCL	EBERs-NC	chr21	10692690	10692996	307	75	3.500685388
NCL	EBERs-NC	chr21	43262595	43262811	217	14	0.653461272
NCL	EBERs-NC	chr22	10718019	10718200	182	29	1.35359835
NCL	EBERs-NC	chr22	11369681	11369873	193	27	1.26024674
NCL	EBERs-NC	chr22	11814736	11814917	182	24	1.120219324
NCL	EBERs-NC	chr22	11817675	11817941	267	45	2.100411233
NCL	EBERs-NC	chr22	11896645	11896842	198	19	0.886840298
NCL	EBERs-NC	chr22	12176143	12176514	372	72	3.360657972
NCL	EBERs-NC	chr22	12178542	12178723	182	33	1.540301571
NCL	EBERs-NC	chr22	12191884	12192210	327	15	0.700137078
NCL	EBERs-NC	chr22	12692009	12692901	893	52	2.427141869
NCL	EBERs-NC	chr22	16347162	16347392	231	36	1.680328986
NCL	EBERs-NC	chr22	18730464	18730706	243	40	1.867032207
NCL	EBERs-NC	chr3	75668897	75669637	741	141	6.581288529
NCL	EBERs-NC	chr3	90542645	90542837	193	23	1.073543519
NCL	EBERs-NC	chr3	90616435	90616666	232	16	0.746812883
NCL	EBERs-NC	chr3	93470363	93470818	456	227	10.59540777
NCL	EBERs-NC	chr4	49091667	49092223	557	48	2.240438648
NCL	EBERs-NC	chr4	49092689	49092953	265	67	3.127278946
NCL	EBERs-NC	chr4	49097146	49097422	277	83	3.874091829
NCL	EBERs-NC	chr4	49102376	49102702	327	113	5.274365984
NCL	EBERs-NC	chr4	49108239	49108559	321	104	4.854283737
NCL	EBERs-NC	chr4	49109624	49110100	477	70	3.267306362
NCL	EBERs-NC	chr4	49110643	49110844	202	81	3.780740219
NCL	EBERs-NC	chr4	49118600	49119331	732	103	4.807607932
NCL	EBERs-NC	chr4	49120088	49120331	244	70	3.267306362
NCL	EBERs-NC	chr4	49120888	49121164	277	73	3.407333777
NCL	EBERs-NC	chr4	49131673	49131854	182	21	0.980191909
NCL	EBERs-NC	chr4	49137120	49137324	205	51	2.380466064
NCL	EBERs-NC	chr4	49139598	49139855	258	104	4.854283737
NCL	EBERs-NC	chr4	49147245	49147560	316	129	6.021178867
NCL	EBERs-NC	chr4	49149285	49149840	556	189	8.821727177
NCL	EBERs-NC	chr4	49154372	49154638	267	125	5.834475646
NCL	EBERs-NC	chr4	49295620	49296229	610	29	1.35359835
NCL	EBERs-NC	chr4	49307266	49307474	209	26	1.213570934
NCL	EBERs-NC	chr4	49313933	49314116	184	18	0.840164493
NCL	EBERs-NC	chr4	49321336	49321591	256	23	1.073543519
NCL	EBERs-NC	chr4	49496206	49496387	182	22	1.026867714
NCL	EBERs-NC	chr4	49513473	49513694	222	42	1.960383817
NCL	EBERs-NC	chr4	49635456	49635637	182	33	1.540301571
NCL	EBERs-NC	chr4	49657458	49657766	309	122	5.69444823
NCL	EBERs-NC	chr4	49709300	49709561	262	75	3.500685388
NCL	EBERs-NC	chr4	49710713	49710911	199	35	1.633653181
NCL	EBERs-NC	chr4	49711500	49711880	381	95	4.434201491
NCL	EBERs-NC	chr4	50212231	50212442	212	19	0.886840298
NCL	EBERs-NC	chr4	190178112	190178293	182	32	1.493625765
NCL	EBERs-NC	chr4	190179441	190179717	277	131	6.114530477
NCL	EBERs-NC	chr5	17526572	17526799	228	28	1.306922545
NCL	EBERs-NC	chr5	21479436	21479721	286	28	1.306922545
NCL	EBERs-NC	chr5	21496663	21496844	182	21	0.980191909
NCL	EBERs-NC	chr5	34179906	34180186	281	34	1.586977376
NCL	EBERs-NC	chr5	34193801	34193989	189	36	1.680328986
NCL	EBERs-NC	chr5	46434515	46434971	457	22	1.026867714
NCL	EBERs-NC	chr5	46617333	46617630	298	30	1.400274155
NCL	EBERs-NC	chr5	47114999	47115207	209	19	0.886840298
NCL	EBERs-NC	chr5	49599576	49600361	786	48	2.240438648
NCL	EBERs-NC	chr5	49600561	49600861	301	49	2.287114453
NCL	EBERs-NC	chr5	49601486	49602761	1276	131	6.114530477
NCL	EBERs-NC	chr5	49630792	49631114	323	30	1.400274155
NCL	EBERs-NC	chr5	49657610	49657914	305	117	5.461069205
NCL	EBERs-NC	chr5	49658284	49658945	662	134	6.254557892
NCL	EBERs-NC	chr5	49659802	49660286	485	94	4.387525686
NCL	EBERs-NC	chr5	49660889	49661089	201	90	4.200822465
NCL	EBERs-NC	chr5	49661391	49661838	448	150	7.001370775
NCL	EBERs-NC	chr5	49666323	49666892	570	69	3.220630557
NCL	EBERs-NC	chr5	49667050	49667312	263	29	1.35359835
NCL	EBERs-NC	chr5	181473374	181473792	419	14	0.653461272
NCL	EBERs-NC	chr6	60230284	60230485	202	21	0.980191909
NCL	EBERs-NC	chr6	60241536	60241720	185	21	0.980191909
NCL	EBERs-NC	chr6	170398744	170398971	228	16	0.746812883
NCL	EBERs-NC	chr7	56373472	56373653	182	19	0.886840298
NCL	EBERs-NC	chr7	100958649	100958866	218	25	1.166895129
NCL	EBERs-NC	chr8	85659970	85660201	232	15	0.700137078
NCL	EBERs-NC	chr8	144125823	144126017	195	17	0.793488688
NCL	EBERs-NC	chr9	42900236	42900516	281	34	1.586977376
NCL	EBERs-NC	chr9	64053363	64053671	309	12	0.560109662
NCL	EBERs-NC	chr9	65389767	65389977	211	21	0.980191909
NCL	EBERs-NC	chr9	70038172	70038510	339	78	3.640712803
NCL	EBERs-NC	chrX	9405773	9405954	182	16	0.746812883
NCL	EBERs-NC	chrX	49345971	49346521	551	21	0.980191909
NCL	EBERs-NC	chrX	55145940	55146298	359	12	0.560109662
