# Supplementary material for: Landscape of the Epstein-Barr virus-host chromatin interactome and gene regulation
Source: EMBO J. 2025 May 27;44(13):3872–915. doi: 10.1038/s44318-025-00466-5 (PMC12216251; doi:10.1038/s44318-025-00466-5)
Supplement: Supplementary file 14 — Source data Fig. 7 [file 44318_2025_466_MOESM14_ESM.zip › Figure 7/7F/Fig7F.peak_overlap_with_EBERs.csv]

factor	group	total_peak	overlaped_peak	overlaped_peak_percent
HSPA9	EBERs-NC	420	253	0.602380952380952
HSPA9	EBERs-KD	445	266	0.597752808988764
NCL	EBERs-NC	291	210	0.721649484536082
NCL	EBERs-KD	336	237	0.705357142857143
