# Supplementary material for: Landscape of the Epstein-Barr virus-host chromatin interactome and gene regulation
Source: EMBO J. 2025 May 27;44(13):3872–915. doi: 10.1038/s44318-025-00466-5 (PMC12216251; doi:10.1038/s44318-025-00466-5)
Supplement: Supplementary file 15 — Source data Fig. 8 [file 44318_2025_466_MOESM15_ESM.zip]

Archive with 18 entries (16 files):
- Figure 8/
- __MACOSX/._Figure 8
- Figure 8/.Rhistory
- __MACOSX/Figure 8/._.Rhistory
- Figure 8/README.txt
- __MACOSX/Figure 8/._README.txt
- Figure 8/8B/
- __MACOSX/Figure 8/._8B
- Figure 8/8B/Fig8B_iv.EBERsKD_by_ATAC_duplicateDecimal checked_MZ.xlsx
- __MACOSX/Figure 8/8B/._Fig8B_iv.EBERsKD_by_ATAC_duplicateDecimal checked_MZ.xlsx
- Figure 8/8B/Fig8B_i.RNAPII_ChIA-PET_of_EBERs.tsv
- __MACOSX/Figure 8/8B/._Fig8B_i.RNAPII_ChIA-PET_of_EBERs.tsv
- Figure 8/8B/.DS_Store
- __MACOSX/Figure 8/8B/._.DS_Store
- Figure 8/8B/Fig8B_iii.RNAPII_ChIA-PET_of_NCL.tsv
- __MACOSX/Figure 8/8B/._Fig8B_iii.RNAPII_ChIA-PET_of_NCL.tsv
- Figure 8/8B/Fig8B_ii.NCL_ChIA-PET_of_EBERs.tsv
- __MACOSX/Figure 8/8B/._Fig8B_ii.NCL_ChIA-PET_of_EBERs.tsv
