# Supplementary material for: Landscape of the Epstein-Barr virus-host chromatin interactome and gene regulation
Source: EMBO J. 2025 May 27;44(13):3872–915. doi: 10.1038/s44318-025-00466-5 (PMC12216251; doi:10.1038/s44318-025-00466-5)
Supplement: Supplementary file 15 — Source data Fig. 8 [file 44318_2025_466_MOESM15_ESM.zip › Figure 8/8B/Fig8B_iv.EBERsKD_by_ATAC_duplicateDecimal checked_MZ.xlsx]

## Sheet: Sheet
NCL_peak (291) in EBERsNC	hitby_EBERsNC_ATAC-seq_read_RPM...2	hitby_EBERsKD_ATAC-seq_read_RPM...3	NCL_peak (336) in EBERsKD	hitby_EBERsNC_ATAC-seq_read_RPM...6	hitby_EBERsKD_ATAC-seq_read_RPM...7
NCpeak-1	0.892554	2.41295	KDpeak-1	0.892554	2.41295
NCpeak-2	1.48759	0	KDpeak-2	1.48759	0.301618
NCpeak-3	0.297518	0.603237	KDpeak-3	0.297518	0.301618
NCpeak-4	0	0	KDpeak-4	0	1.20647
NCpeak-5	0	0	KDpeak-5	0.595036	0
NCpeak-6	0	0	KDpeak-6	0	0
NCpeak-7	0	1.20647	KDpeak-7	0	1.20647
NCpeak-8	1.48759	2.11133	KDpeak-8	0.297518	0.603237
NCpeak-9	24.5452	19.6052	KDpeak-9	1.93387	1.20647
NCpeak-10	6.54539	5.12751	KDpeak-10	1.48759	2.11133
NCpeak-11	8.47926	6.6356	KDpeak-11	24.5452	19.6052
NCpeak-12	2.08263	3.01618	KDpeak-12	6.54539	5.12751
NCpeak-13	0.595036	0	KDpeak-13	8.47926	6.6356
NCpeak-14	0.892554	1.20647	KDpeak-14	2.38014	3.61942
NCpeak-15	6.69415	4.22266	KDpeak-15	1.63635	1.20647
NCpeak-16	3.57021	1.50809	KDpeak-16	1.63635	0.301618
NCpeak-17	0.595036	0.603237	KDpeak-17	6.69415	3.92104
NCpeak-18	0.892554	1.20647	KDpeak-18	3.57021	1.50809
NCpeak-19	0.297518	2.41295	KDpeak-19	0.446277	0
NCpeak-20	0	0	KDpeak-20	0.595036	0.603237
NCpeak-21	0.743795	0.603237	KDpeak-21	0	0
NCpeak-22	1.19007	0	KDpeak-22	0.892554	1.20647
NCpeak-23	1.04131	0	KDpeak-23	0.297518	2.41295
NCpeak-24	4.76028	1.80971	KDpeak-24	0	0
NCpeak-25	2.08263	2.41295	KDpeak-25	1.19007	0
NCpeak-26	3.57021	1.20647	KDpeak-26	1.04131	0
NCpeak-27	1.04131	0	KDpeak-27	4.76028	1.80971
NCpeak-28	0.595036	1.80971	KDpeak-28	2.67766	4.22266
NCpeak-29	0.297518	0.603237	KDpeak-29	3.71897	1.50809
NCpeak-30	3.2727	4.22266	KDpeak-30	1.48759	0
NCpeak-31	0.297518	0	KDpeak-31	0.297518	0.603237
NCpeak-32	4.76028	7.84208	KDpeak-32	2.38014	1.50809
NCpeak-33	2.97518	3.61942	KDpeak-33	0.297518	0.603237
NCpeak-34	1.19007	1.20647	KDpeak-34	3.2727	4.22266
NCpeak-35	0.297518	0	KDpeak-35	0.297518	0
NCpeak-36	0	2.11133	KDpeak-36	4.76028	7.84208
NCpeak-37	2.67766	0.603237	KDpeak-37	2.97518	3.61942
NCpeak-38	0.595036	0.603237	KDpeak-38	1.04131	1.20647
NCpeak-39	0.892554	0	KDpeak-39	0.297518	0
NCpeak-40	0.892554	0	KDpeak-40	0.148759	2.11133
NCpeak-41	0.297518	1.20647	KDpeak-41	2.5289	0.603237
NCpeak-42	0.892554	0	KDpeak-42	0.595036	0.603237
NCpeak-43	0.892554	0.603237	KDpeak-43	0.892554	0
NCpeak-44	0.595036	0	KDpeak-44	0.892554	0
NCpeak-45	4.76028	4.22266	KDpeak-45	0.297518	0
NCpeak-46	2.23138	1.80971	KDpeak-46	0.892554	0
NCpeak-47	2.38014	1.20647	KDpeak-47	0.297518	1.20647
NCpeak-48	4.46277	4.22266	KDpeak-48	0.892554	0
NCpeak-49	0.148759	0.603237	KDpeak-49	0.595036	0.603237
NCpeak-50	0.297518	0.603237	KDpeak-50	0.892554	0.603237
NCpeak-51	2.08263	0.603237	KDpeak-51	0.595036	0
NCpeak-52	0.297518	0	KDpeak-52	4.76028	4.22266
NCpeak-53	1.19007	0	KDpeak-53	2.38014	1.80971
NCpeak-54	0.892554	0.603237	KDpeak-54	4.46277	4.22266
NCpeak-55	2.08263	0.603237	KDpeak-55	0.148759	0.603237
NCpeak-56	0	0.603237	KDpeak-56	0.297518	0.603237
NCpeak-57	1.63635	0.603237	KDpeak-57	1.78511	0.603237
NCpeak-58	1.33883	0	KDpeak-58	0.297518	0
NCpeak-59	6.24787	4.82589	KDpeak-59	1.19007	0
NCpeak-60	1.93387	2.41295	KDpeak-60	0.892554	0.603237
NCpeak-61	6.99167	3.01618	KDpeak-61	2.08263	0.603237
NCpeak-62	8.47926	7.84208	KDpeak-62	0	0.603237
NCpeak-63	17.5536	19.002	KDpeak-63	0	0
NCpeak-64	0.297518	0	KDpeak-64	1.63635	0.603237
NCpeak-65	1.93387	1.20647	KDpeak-65	0.743795	0.603237
NCpeak-66	1.78511	4.22266	KDpeak-66	0.595036	0.603237
NCpeak-67	1.48759	2.11133	KDpeak-67	8.18174	6.03237
NCpeak-68	1.04131	1.20647	KDpeak-68	1.93387	2.41295
NCpeak-69	1.48759	0	KDpeak-69	6.99167	3.01618
NCpeak-70	1.19007	0.603237	KDpeak-70	8.47926	7.84208
NCpeak-71	1.19007	0	KDpeak-71	0.595036	0
NCpeak-72	5.65284	2.41295	KDpeak-72	0.297518	1.20647
NCpeak-73	2.67766	0.904855	KDpeak-73	0.297518	0
NCpeak-74	5.0578	2.41295	KDpeak-74	0	0
NCpeak-75	11.1569	15.0809	KDpeak-75	17.5536	19.3036
NCpeak-76	1.19007	0.603237	KDpeak-76	0.297518	0
NCpeak-77	4.16525	3.61942	KDpeak-77	0	1.80971
NCpeak-78	7.43795	11.4615	KDpeak-78	0.892554	0.603237
NCpeak-79	4.31401	2.41295	KDpeak-79	0.148759	0
NCpeak-80	1.78511	0.603237	KDpeak-80	1.93387	1.20647
NCpeak-81	4.01649	0.904855	KDpeak-81	1.78511	4.22266
NCpeak-82	1.48759	2.41295	KDpeak-82	1.48759	2.11133
NCpeak-83	1.78511	1.80971	KDpeak-83	1.04131	1.20647
NCpeak-84	5.0578	5.42913	KDpeak-84	1.48759	0
NCpeak-85	5.0578	7.23884	KDpeak-85	1.19007	0.603237
NCpeak-86	8.03298	7.23884	KDpeak-86	1.19007	0
NCpeak-87	40.4624	41.6233	KDpeak-87	5.65284	2.41295
NCpeak-88	24.5452	14.4777	KDpeak-88	2.67766	0.904855
NCpeak-89	19.0411	19.3036	KDpeak-89	5.0578	2.41295
NCpeak-90	21.2725	22.3198	KDpeak-90	11.3057	15.0809
NCpeak-91	10.1156	8.1437	KDpeak-91	1.19007	0.603237
NCpeak-92	1.78511	1.20647	KDpeak-92	4.16525	3.92104
NCpeak-93	0.595036	0.603237	KDpeak-93	4.31401	4.82589
NCpeak-94	4.31401	3.92104	KDpeak-94	7.43795	11.4615
NCpeak-95	4.31401	4.22266	KDpeak-95	4.31401	2.41295
NCpeak-96	0.297518	0	KDpeak-96	1.78511	0.603237
NCpeak-97	0.595036	0	KDpeak-97	4.31401	1.20647
NCpeak-98	3.2727	1.80971	KDpeak-98	1.48759	2.41295
NCpeak-99	6.39663	3.01618	KDpeak-99	1.78511	1.80971
NCpeak-100	17.9998	14.7793	KDpeak-100	4.90904	5.42913
NCpeak-101	12.942	10.255	KDpeak-101	5.0578	7.23884
NCpeak-102	7.14043	3.61942	KDpeak-102	8.03298	7.23884
NCpeak-103	1.63635	2.41295	KDpeak-103	40.4624	41.6233
NCpeak-104	4.16525	3.61942	KDpeak-104	2.38014	3.01618
NCpeak-105	3.2727	3.3178	KDpeak-105	24.694	14.4777
NCpeak-106	0.297518	0	KDpeak-106	19.0411	19.3036
NCpeak-107	1.04131	0.603237	KDpeak-107	21.2725	22.3198
NCpeak-108	6.24787	3.92104	KDpeak-108	0.892554	0.603237
NCpeak-109	2.38014	1.50809	KDpeak-109	10.1156	8.1437
NCpeak-110	0	0	KDpeak-110	1.78511	1.20647
NCpeak-111	56.3796	52.7832	KDpeak-111	0.595036	0.603237
NCpeak-112	43.1401	39.2104	KDpeak-112	4.31401	3.92104
NCpeak-113	0.743795	0	KDpeak-113	0.595036	0
NCpeak-114	1.04131	1.20647	KDpeak-114	0.297518	0.603237
NCpeak-115	3.42145	1.50809	KDpeak-115	4.31401	4.22266
NCpeak-116	0.595036	0	KDpeak-116	0.297518	0
NCpeak-117	0	0.904855	KDpeak-117	0	0
NCpeak-118	1.04131	0.603237	KDpeak-118	0.595036	0
NCpeak-119	2.38014	3.01618	KDpeak-119	0.297518	1.80971
NCpeak-120	2.38014	1.20647	KDpeak-120	3.2727	1.80971
NCpeak-121	1.48759	1.80971	KDpeak-121	6.39663	3.01618
NCpeak-122	2.5289	1.80971	KDpeak-122	17.9998	14.7793
NCpeak-123	0.297518	0	KDpeak-123	12.942	10.255
NCpeak-124	0.446277	0.603237	KDpeak-124	7.14043	3.61942
NCpeak-125	0.892554	0	KDpeak-125	1.63635	2.41295
NCpeak-126	1.33883	0.603237	KDpeak-126	4.16525	3.61942
NCpeak-127	0.892554	0.301618	KDpeak-127	3.12394	2.71456
NCpeak-128	1.63635	1.50809	KDpeak-128	0.297518	0
NCpeak-129	2.38014	4.22266	KDpeak-129	1.04131	0.603237
NCpeak-130	0.595036	0.603237	KDpeak-130	6.24787	3.92104
NCpeak-131	0	0	KDpeak-131	3.71897	1.50809
NCpeak-132	0	0	KDpeak-132	0.297518	0.603237
NCpeak-133	12.347	10.8583	KDpeak-133	0	0
NCpeak-134	4.61153	3.3178	KDpeak-134	57.1234	52.7832
NCpeak-135	6.24787	0.904855	KDpeak-135	44.1814	41.0201
NCpeak-136	1.48759	0	KDpeak-136	0.743795	0
NCpeak-137	1.04131	0.603237	KDpeak-137	0	0
NCpeak-138	0.297518	0.603237	KDpeak-138	0.892554	1.20647
NCpeak-139	0.743795	0	KDpeak-139	1.78511	0
NCpeak-140	0.148759	0	KDpeak-140	0	0.603237
NCpeak-141	0.297518	1.20647	KDpeak-141	3.42145	1.50809
NCpeak-142	1.19007	1.20647	KDpeak-142	0.446277	0
NCpeak-143	0.892554	0.603237	KDpeak-143	0.595036	0
NCpeak-144	1.48759	1.80971	KDpeak-144	1.04131	0.603237
NCpeak-145	0.297518	0	KDpeak-145	2.38014	3.01618
NCpeak-146	0.297518	1.20647	KDpeak-146	1.48759	1.80971
NCpeak-147	1.19007	1.80971	KDpeak-147	2.5289	1.80971
NCpeak-148	1.19007	0	KDpeak-148	0.595036	0
NCpeak-149	0.297518	0	KDpeak-149	0.297518	0
NCpeak-150	0.297518	1.80971	KDpeak-150	1.19007	0.603237
NCpeak-151	1.19007	0.301618	KDpeak-151	0	0.603237
NCpeak-152	4.61153	1.20647	KDpeak-152	1.78511	0.603237
NCpeak-153	32.727	24.1295	KDpeak-153	0.892554	0.603237
NCpeak-154	46.4128	25.9392	KDpeak-154	0.446277	0
NCpeak-155	1.78511	1.20647	KDpeak-155	1.63635	1.50809
NCpeak-156	3.2727	3.3178	KDpeak-156	2.38014	4.22266
NCpeak-157	3.12394	0	KDpeak-157	0	0
NCpeak-158	6.09912	3.92104	KDpeak-158	0	0
NCpeak-159	1.48759	2.41295	KDpeak-159	0	0
NCpeak-160	12.4957	5.42913	KDpeak-160	12.347	10.5566
NCpeak-161	8.92553	9.95341	KDpeak-161	4.76028	3.92104
NCpeak-162	73.1894	61.5301	KDpeak-162	1.48759	0
NCpeak-163	49.5367	28.3521	KDpeak-163	1.04131	0.603237
NCpeak-164	13.3883	9.04855	KDpeak-164	0.297518	0.603237
NCpeak-165	40.1649	33.7813	KDpeak-165	0	0
NCpeak-166	54.297	43.1314	KDpeak-166	0.148759	0.603237
NCpeak-167	0.595036	1.80971	KDpeak-167	0.595036	0
NCpeak-168	1.48759	2.41295	KDpeak-168	0.297518	0.603237
NCpeak-169	6.54539	3.01618	KDpeak-169	1.19007	1.20647
NCpeak-170	1.04131	1.20647	KDpeak-170	0.743795	0.603237
NCpeak-171	1.48759	0.603237	KDpeak-171	0.297518	0
NCpeak-172	1.19007	1.20647	KDpeak-172	1.48759	1.80971
NCpeak-173	2.67766	0.603237	KDpeak-173	0.297518	0
NCpeak-174	1.04131	1.20647	KDpeak-174	0.148759	0.904855
NCpeak-175	3.71897	3.01618	KDpeak-175	1.33883	1.80971
NCpeak-176	2.67766	1.20647	KDpeak-176	0.892554	0
NCpeak-177	2.38014	0.603237	KDpeak-177	0.595036	0
NCpeak-178	0	1.20647	KDpeak-178	0.297518	0
NCpeak-179	6.09912	1.80971	KDpeak-179	0.297518	1.80971
NCpeak-180	2.23138	0.603237	KDpeak-180	0.595036	0
NCpeak-181	0.297518	0	KDpeak-181	1.19007	0.603237
NCpeak-182	0.892554	0	KDpeak-182	0.297518	0.904855
NCpeak-183	0.595036	0.603237	KDpeak-183	32.727	24.1295
NCpeak-184	2.97518	0.904855	KDpeak-184	46.4128	25.9392
NCpeak-185	0.892554	1.80971	KDpeak-185	1.78511	1.20647
NCpeak-186	0.892554	0	KDpeak-186	2.97518	3.01618
NCpeak-187	13.5371	9.04855	KDpeak-187	3.57021	0.603237
NCpeak-188	0.892554	0	KDpeak-188	6.09912	3.92104
NCpeak-189	0.892554	0	KDpeak-189	1.48759	2.11133
NCpeak-190	18.7436	7.84208	KDpeak-190	8.92553	9.95341
NCpeak-191	0.297518	0.603237	KDpeak-191	73.3381	62.435
NCpeak-192	3.42145	3.01618	KDpeak-192	49.5367	28.3521
NCpeak-193	30.4956	23.2246	KDpeak-193	13.3883	9.04855
NCpeak-194	1.19007	1.80971	KDpeak-194	40.1649	33.7813
NCpeak-195	0.297518	0	KDpeak-195	54.5945	43.433
NCpeak-196	728.621	759.475	KDpeak-196	0.595036	1.80971
NCpeak-197	1.78511	1.20647	KDpeak-197	1.48759	2.41295
NCpeak-198	5.50408	2.41295	KDpeak-198	6.54539	3.01618
NCpeak-199	1.48759	3.01618	KDpeak-199	1.04131	1.20647
NCpeak-200	5.50408	3.3178	KDpeak-200	1.48759	0.603237
NCpeak-201	4.31401	1.80971	KDpeak-201	1.19007	1.20647
NCpeak-202	3.57021	1.80971	KDpeak-202	2.67766	0.603237
NCpeak-203	2.67766	1.20647	KDpeak-203	1.04131	1.20647
NCpeak-204	4.31401	4.82589	KDpeak-204	0.743795	1.20647
NCpeak-205	1.48759	1.20647	KDpeak-205	0.892554	0.904855
NCpeak-206	1.48759	1.50809	KDpeak-206	3.71897	3.01618
NCpeak-207	0.892554	0.603237	KDpeak-207	2.67766	1.50809
NCpeak-208	0.743795	1.20647	KDpeak-208	1.33883	3.01618
NCpeak-209	4.31401	2.41295	KDpeak-209	0	1.20647
NCpeak-210	9.37181	4.52428	KDpeak-210	6.39663	2.11133
NCpeak-211	24.8427	15.0809	KDpeak-211	0.595036	0
NCpeak-212	2.5289	2.71456	KDpeak-212	0.892554	0.603237
NCpeak-213	2.97518	1.80971	KDpeak-213	2.23138	0.603237
NCpeak-214	0.446277	0	KDpeak-214	0.297518	0
NCpeak-215	1.33883	0.301618	KDpeak-215	0.892554	0
NCpeak-216	0.595036	0.603237	KDpeak-216	2.97518	0.904855
NCpeak-217	0.148759	0	KDpeak-217	0.892554	1.80971
NCpeak-218	4.31401	3.61942	KDpeak-218	1.04131	0.301618
NCpeak-219	0.892554	0	KDpeak-219	13.5371	9.35017
NCpeak-220	4.90904	3.61942	KDpeak-220	3.42145	3.01618
NCpeak-221	33.1732	34.3845	KDpeak-221	8.92553	4.82589
NCpeak-222	14.8759	17.4939	KDpeak-222	0.892554	0
NCpeak-223	44.7764	45.2428	KDpeak-223	0.892554	0
NCpeak-224	0.148759	1.20647	KDpeak-224	18.1486	7.23884
NCpeak-225	1.19007	1.20647	KDpeak-225	5.0578	2.41295
NCpeak-226	28.2642	19.002	KDpeak-226	0.148759	0
NCpeak-227	0.297518	0	KDpeak-227	0.297518	0.603237
NCpeak-228	0.297518	0.603237	KDpeak-228	0.297518	0.603237
NCpeak-229	1.04131	0	KDpeak-229	3.42145	3.01618
NCpeak-230	1.33883	1.20647	KDpeak-230	0.892554	0.904855
NCpeak-231	0.595036	0.603237	KDpeak-231	30.4956	23.2246
NCpeak-232	0.595036	0.603237	KDpeak-232	0	1.80971
NCpeak-233	0.297518	1.20647	KDpeak-233	0	0.603237
NCpeak-234	0	0	KDpeak-234	1.19007	1.80971
NCpeak-235	20.2312	20.51	KDpeak-235	0.595036	0.603237
NCpeak-236	10.2644	8.44531	KDpeak-236	0.297518	0
NCpeak-237	22.1651	19.9068	KDpeak-237	728.621	759.475
NCpeak-238	0.595036	1.20647	KDpeak-238	1.78511	1.50809
NCpeak-239	6.24787	6.33399	KDpeak-239	5.8016	2.41295
NCpeak-240	17.256	17.1922	KDpeak-240	1.48759	3.01618
NCpeak-241	9.22305	12.9696	KDpeak-241	0.595036	0.603237
NCpeak-242	2.38014	1.80971	KDpeak-242	5.50408	3.3178
NCpeak-243	14.2809	8.74693	KDpeak-243	1.93387	1.80971
NCpeak-244	2.82642	0.603237	KDpeak-244	4.31401	1.80971
NCpeak-245	1.78511	0.603237	KDpeak-245	3.57021	1.80971
NCpeak-246	0.892554	0	KDpeak-246	2.67766	1.20647
NCpeak-247	1.04131	1.80971	KDpeak-247	3.86773	4.82589
NCpeak-248	0.595036	0.603237	KDpeak-248	2.38014	1.20647
NCpeak-249	1.33883	1.80971	KDpeak-249	1.48759	1.50809
NCpeak-250	0.297518	2.41295	KDpeak-250	0.892554	0.603237
NCpeak-251	0.892554	1.20647	KDpeak-251	0.743795	1.20647
NCpeak-252	0.743795	0.301618	KDpeak-252	4.31401	2.41295
NCpeak-253	0.148759	0	KDpeak-253	9.37181	4.52428
NCpeak-254	19.6362	11.4615	KDpeak-254	24.8427	15.0809
NCpeak-255	0	0	KDpeak-255	2.5289	2.71456
NCpeak-256	6.84291	1.80971	KDpeak-256	1.19007	0.603237
NCpeak-257	1.04131	1.80971	KDpeak-257	1.19007	0
NCpeak-258	0.743795	0.301618	KDpeak-258	0.892554	0.603237
NCpeak-259	0.297518	0	KDpeak-259	2.67766	1.50809
NCpeak-260	1.19007	0	KDpeak-260	0.446277	0
NCpeak-261	0.595036	0	KDpeak-261	0.446277	0.603237
NCpeak-262	0.892554	0	KDpeak-262	4.31401	3.61942
NCpeak-263	1.19007	1.80971	KDpeak-263	0.892554	0.301618
NCpeak-264	0	1.20647	KDpeak-264	5.0578	3.61942
NCpeak-265	0.595036	3.61942	KDpeak-265	37.3385	38.3055
NCpeak-266	0.595036	1.80971	KDpeak-266	14.5784	16.8906
NCpeak-267	1.04131	1.20647	KDpeak-267	44.7764	46.1476
NCpeak-268	0.446277	0.603237	KDpeak-268	0.148759	1.20647
NCpeak-269	2.97518	1.20647	KDpeak-269	1.78511	3.61942
NCpeak-270	2.38014	0.603237	KDpeak-270	28.2642	19.002
NCpeak-271	18.8924	20.2084	KDpeak-271	0.595036	0
NCpeak-272	11.1569	10.5566	KDpeak-272	0.148759	0.603237
NCpeak-273	14.1321	15.6842	KDpeak-273	1.04131	0
NCpeak-274	6.24787	4.22266	KDpeak-274	1.33883	1.20647
NCpeak-275	23.2064	22.923	KDpeak-275	0.595036	0.603237
NCpeak-276	9.22305	4.82589	KDpeak-276	0.297518	1.20647
NCpeak-277	8.03298	6.03237	KDpeak-277	0.297518	0.603237
NCpeak-278	8.62802	3.61942	KDpeak-278	0	0
NCpeak-279	14.7271	10.255	KDpeak-279	0	0
NCpeak-280	8.62802	10.255	KDpeak-280	22.1651	23.2246
NCpeak-281	4.61153	2.11133	KDpeak-281	9.52057	6.6356
NCpeak-282	9.37181	6.03237	KDpeak-282	22.1651	19.9068
NCpeak-283	21.57	13.8744	KDpeak-283	0.595036	1.20647
NCpeak-284	2.23138	0.603237	KDpeak-284	6.24787	6.6356
NCpeak-285	3.57021	3.01618	KDpeak-285	16.661	16.8906
NCpeak-286	0	0.603237	KDpeak-286	2.38014	1.80971
NCpeak-287	6.39663	3.3178	KDpeak-287	14.2809	8.74693
NCpeak-288	14.4296	17.7955	KDpeak-288	4.90904	1.80971
NCpeak-289	1.78511	1.20647	KDpeak-289	1.04131	1.80971
NCpeak-290	0.892554	1.20647	KDpeak-290	5.50408	2.71456
NCpeak-291	3.57021	4.52428	KDpeak-291	0.297518	1.20647
			KDpeak-292	1.19007	1.80971
			KDpeak-293	0.595036	0
			KDpeak-294	0.743795	1.20647
			KDpeak-295	0.595036	1.20647
			KDpeak-296	0	0
			KDpeak-297	1.19007	1.20647
			KDpeak-298	1.19007	0
			KDpeak-299	19.6362	11.4615
			KDpeak-300	0.892554	0.603237
			KDpeak-301	6.69415	1.80971
			KDpeak-302	1.04131	1.80971
			KDpeak-303	0.743795	0.603237
			KDpeak-304	0.297518	0
			KDpeak-305	0.595036	0
			KDpeak-306	0.892554	0
			KDpeak-307	1.19007	1.80971
			KDpeak-308	0.595036	1.80971
			KDpeak-309	1.04131	1.20647
			KDpeak-310	1.78511	0
			KDpeak-311	2.67766	1.20647
			KDpeak-312	1.93387	0.603237
			KDpeak-313	18.8924	20.2084
			KDpeak-314	11.1569	10.5566
			KDpeak-315	4.31401	4.52428
			KDpeak-316	7.43795	7.84208
			KDpeak-317	6.24787	4.22266
			KDpeak-318	23.6527	24.1295
			KDpeak-319	9.22305	4.82589
			KDpeak-320	9.52057	6.6356
			KDpeak-321	8.62802	3.61942
			KDpeak-322	14.7271	10.255
			KDpeak-323	8.62802	10.255
			KDpeak-324	5.0578	2.41295
			KDpeak-325	9.37181	6.03237
			KDpeak-326	3.42145	2.71456
			KDpeak-327	17.8511	8.74693
			KDpeak-328	2.23138	0.603237
			KDpeak-329	3.57021	3.01618
			KDpeak-330	6.39663	3.3178
			KDpeak-331	14.4296	17.7955
			KDpeak-332	1.78511	1.20647
			KDpeak-333	0.892554	1.20647
			KDpeak-334	0	0
			KDpeak-335	0.595036	1.20647
			KDpeak-336	3.57021	4.52428
*Identical RPM values occur when different peaks have the same read counts in a given group.
