# Supplementary material for: Landscape of the Epstein-Barr virus-host chromatin interactome and gene regulation
Source: EMBO J. 2025 May 27;44(13):3872–915. doi: 10.1038/s44318-025-00466-5 (PMC12216251; doi:10.1038/s44318-025-00466-5)
Supplement: Supplementary file 15 — Source data Fig. 8 [file 44318_2025_466_MOESM15_ESM.zip › Figure 8/8B/Fig8B_i.RNAPII_ChIA-PET_of_EBERs.tsv]

chr1	101001520	101002118	chr1	101011337	101011989	10	RNAPII_ChIA-PET_of_EBERs-NC	i
chr1	101011357	101012008	chr1	101079455	101079998	7	RNAPII_ChIA-PET_of_EBERs-NC	i
chr1	1337825	1338365	chr1	1736268	1736922	7	RNAPII_ChIA-PET_of_EBERs-NC	i
chr1	149843411	149844892	chr1	149884951	149887386	7	RNAPII_ChIA-PET_of_EBERs-NC	i
chr1	149848055	149849500	chr1	149886385	149887386	6	RNAPII_ChIA-PET_of_EBERs-NC	i
chr1	149848499	149849914	chr1	149887498	149888322	5	RNAPII_ChIA-PET_of_EBERs-NC	i
chr1	149886030	149886660	chr14	39269482	39270133	5	RNAPII_ChIA-PET_of_EBERs-NC	i
chr1	149886928	149888443	chr1	149927570	149929419	6	RNAPII_ChIA-PET_of_EBERs-NC	i
chr1	149887306	149888887	chr1	150161981	150163552	5	RNAPII_ChIA-PET_of_EBERs-NC	i
chr1	173196560	173197119	chr1	191381569	191382189	5	RNAPII_ChIA-PET_of_EBERs-NC	i
chr1	193254701	193255275	chr6	26019889	26020511	5	RNAPII_ChIA-PET_of_EBERs-NC	i
chr1	19782902	19783439	chr1	19800638	19801289	6	RNAPII_ChIA-PET_of_EBERs-NC	i
chr1	200622086	200622738	chr1	200908042	200908599	5	RNAPII_ChIA-PET_of_EBERs-NC	i
chr1	200866274	200866950	chr1	200887654	200889247	5	RNAPII_ChIA-PET_of_EBERs-NC	i
chr1	200867941	200868885	chr1	200888271	200889159	6	RNAPII_ChIA-PET_of_EBERs-NC	i
chr1	200887806	200889159	chr1	200906608	200908206	7	RNAPII_ChIA-PET_of_EBERs-NC	i
chr1	200889507	200890711	chr1	200906456	200908253	5	RNAPII_ChIA-PET_of_EBERs-NC	i
chr1	200892309	200894080	chr1	200906782	200908148	5	RNAPII_ChIA-PET_of_EBERs-NC	i
chr1	200895972	200897344	chr1	200907045	200908599	5	RNAPII_ChIA-PET_of_EBERs-NC	i
chr1	200907112	200907764	chr2	207624933	207625475	5	RNAPII_ChIA-PET_of_EBERs-NC	i
chr1	22088999	22089545	chr11	75331184	75331836	5	RNAPII_ChIA-PET_of_EBERs-NC	i
chr1	245390817	245391471	chr10	119827280	119827894	8	RNAPII_ChIA-PET_of_EBERs-NC	i
chr1	27465256	27465805	chr16	68068677	68069421	7	RNAPII_ChIA-PET_of_EBERs-NC	i
chr1	27473418	27474069	chr19	33459349	33459907	11	RNAPII_ChIA-PET_of_EBERs-NC	i
chr1	36141903	36142558	chr12	124594975	124595605	5	RNAPII_ChIA-PET_of_EBERs-NC	i
chr1	36388107	36388759	chr17	3758901	3759511	5	RNAPII_ChIA-PET_of_EBERs-NC	i
chr1	38017445	38017993	chr1	38866020	38866663	5	RNAPII_ChIA-PET_of_EBERs-NC	i
chr1	38853934	38854584	chr1	38874355	38874907	5	RNAPII_ChIA-PET_of_EBERs-NC	i
chr1	38869265	38869916	chr1	43135957	43136530	5	RNAPII_ChIA-PET_of_EBERs-NC	i
chr1	38870767	38871362	chr1	38918359	38918899	5	RNAPII_ChIA-PET_of_EBERs-NC	i
chr1	38874229	38874878	chr1	51974994	51975600	5	RNAPII_ChIA-PET_of_EBERs-NC	i
chr1	38877971	38878569	chr1	38922476	38923082	6	RNAPII_ChIA-PET_of_EBERs-NC	i
chr1	40378889	40379541	chr7	72251199	72251734	5	RNAPII_ChIA-PET_of_EBERs-NC	i
chr1	42943634	42944985	chr1	42952671	42953846	5	RNAPII_ChIA-PET_of_EBERs-NC	i
chr1	44885783	44886434	chr1	50668405	50668991	5	RNAPII_ChIA-PET_of_EBERs-NC	i
chr1	46246956	46247567	chr1	67170431	67170966	6	RNAPII_ChIA-PET_of_EBERs-NC	i
chr1	50485071	50485724	chr1	53931507	53932050	5	RNAPII_ChIA-PET_of_EBERs-NC	i
chr1	50588786	50589384	chr1	50643694	50644333	5	RNAPII_ChIA-PET_of_EBERs-NC	i
chr1	50610906	50611481	chr1	244971372	244971985	7	RNAPII_ChIA-PET_of_EBERs-NC	i
chr1	50621274	50621925	chr11	44406957	44407547	5	RNAPII_ChIA-PET_of_EBERs-NC	i
chr1	50630782	50631434	chr1	59836276	59836822	14	RNAPII_ChIA-PET_of_EBERs-NC	i
chr1	50661115	50661733	chr1	81763050	81763700	6	RNAPII_ChIA-PET_of_EBERs-NC	i
chr1	50681100	50681750	chr1	50696536	50697064	6	RNAPII_ChIA-PET_of_EBERs-NC	i
chr1	50768445	50769041	chr1	51292556	51293188	5	RNAPII_ChIA-PET_of_EBERs-NC	i
chr1	50792731	50793315	chr1	51265793	51266446	10	RNAPII_ChIA-PET_of_EBERs-NC	i
chr1	50932202	50932823	chr1	51100641	51101294	9	RNAPII_ChIA-PET_of_EBERs-NC	i
chr1	58694581	58695232	chr1	59687608	59688224	5	RNAPII_ChIA-PET_of_EBERs-NC	i
chr1	58709471	58710121	chr1	59432417	59432987	5	RNAPII_ChIA-PET_of_EBERs-NC	i
chr1	58726440	58727053	chr1	59642012	59642663	5	RNAPII_ChIA-PET_of_EBERs-NC	i
chr1	58779782	58780347	chr1	59542424	59543077	6	RNAPII_ChIA-PET_of_EBERs-NC	i
chr1	59085904	59086557	chr1	59655595	59656153	5	RNAPII_ChIA-PET_of_EBERs-NC	i
chr1	59306786	59307439	chr1	59729870	59730429	6	RNAPII_ChIA-PET_of_EBERs-NC	i
chr1	59330394	59331045	chr1	60638742	60639307	5	RNAPII_ChIA-PET_of_EBERs-NC	i
chr1	59490531	59491181	chr1	216636212	216636805	5	RNAPII_ChIA-PET_of_EBERs-NC	i
chr1	64705088	64705734	chr1	64886378	64886966	5	RNAPII_ChIA-PET_of_EBERs-NC	i
chr1	64852830	64853446	chr11	81976247	81976915	6	RNAPII_ChIA-PET_of_EBERs-NC	i
chr1	64903915	64904504	chr1	65051539	65052191	7	RNAPII_ChIA-PET_of_EBERs-NC	i
chr1	64913060	64913725	chr1	64940667	64941274	8	RNAPII_ChIA-PET_of_EBERs-NC	i
chr1	64928029	64928857	chr1	64951545	64952177	5	RNAPII_ChIA-PET_of_EBERs-NC	i
chr1	66999041	66999657	chr1	67224940	67225584	5	RNAPII_ChIA-PET_of_EBERs-NC	i
chr1	67160356	67160903	chr1	67442167	67442818	5	RNAPII_ChIA-PET_of_EBERs-NC	i
chr1	67236705	67237281	chr1	67428706	67429331	6	RNAPII_ChIA-PET_of_EBERs-NC	i
chr1	75995471	75996086	chr3	8948190	8948741	5	RNAPII_ChIA-PET_of_EBERs-NC	i
chr1	78004510	78005034	chr11	87083728	87084379	5	RNAPII_ChIA-PET_of_EBERs-NC	i
chr1	85554229	85554879	chr20	14999032	14999628	13	RNAPII_ChIA-PET_of_EBERs-NC	i
chr1	9458147	9458709	chr16	64973571	64974221	5	RNAPII_ChIA-PET_of_EBERs-NC	i
chr10	119594046	119594696	chr10	119784757	119785371	5	RNAPII_ChIA-PET_of_EBERs-NC	i
chr10	119655000	119655534	chr10	119784700	119785350	5	RNAPII_ChIA-PET_of_EBERs-NC	i
chr10	119703940	119705233	chr10	119724072	119725234	5	RNAPII_ChIA-PET_of_EBERs-NC	i
chr10	119704277	119705359	chr10	119725385	119726385	5	RNAPII_ChIA-PET_of_EBERs-NC	i
chr10	119713630	119715207	chr10	119723815	119725383	5	RNAPII_ChIA-PET_of_EBERs-NC	i
chr10	119719338	119719944	chr10	119727443	119728010	5	RNAPII_ChIA-PET_of_EBERs-NC	i
chr10	119724356	119725291	chr10	119737642	119738664	7	RNAPII_ChIA-PET_of_EBERs-NC	i
chr10	119724711	119725356	chr10	119950009	119950594	5	RNAPII_ChIA-PET_of_EBERs-NC	i
chr10	119725385	119727121	chr10	119736394	119738664	5	RNAPII_ChIA-PET_of_EBERs-NC	i
chr10	119735566	119736166	chr10	119836707	119837373	6	RNAPII_ChIA-PET_of_EBERs-NC	i
chr10	119763995	119764647	chr15	88289514	88290104	6	RNAPII_ChIA-PET_of_EBERs-NC	i
chr10	119773721	119774374	chr10	127991525	127992068	6	RNAPII_ChIA-PET_of_EBERs-NC	i
chr10	123166979	123167500	chr20	14535438	14536092	8	RNAPII_ChIA-PET_of_EBERs-NC	i
chr10	124511624	124512236	chr10	124905277	124905927	6	RNAPII_ChIA-PET_of_EBERs-NC	i
chr10	124552881	124553513	chr10	124585141	124585701	5	RNAPII_ChIA-PET_of_EBERs-NC	i
chr10	124595890	124596473	chr10	124773798	124774453	12	RNAPII_ChIA-PET_of_EBERs-NC	i
chr10	124619071	124619722	chr10	124732909	124733452	6	RNAPII_ChIA-PET_of_EBERs-NC	i
chr10	31103846	31104470	chr10	31321097	31321864	5	RNAPII_ChIA-PET_of_EBERs-NC	i
chr10	31130721	31131353	chr10	31289611	31290232	8	RNAPII_ChIA-PET_of_EBERs-NC	i
chr10	31247595	31248167	chr10	31391182	31391848	7	RNAPII_ChIA-PET_of_EBERs-NC	i
chr10	31249389	31250014	chr10	74682048	74682630	7	RNAPII_ChIA-PET_of_EBERs-NC	i
chr10	31317463	31318294	chr10	31326062	31327711	7	RNAPII_ChIA-PET_of_EBERs-NC	i
chr10	48196152	48196782	chr10	48373513	48374165	5	RNAPII_ChIA-PET_of_EBERs-NC	i
chr10	53941827	53942451	chr10	114335542	114336191	5	RNAPII_ChIA-PET_of_EBERs-NC	i
chr10	63247056	63247706	chr10	96973631	96974238	9	RNAPII_ChIA-PET_of_EBERs-NC	i
chr10	6479595	6480175	chr19	11229987	11230639	8	RNAPII_ChIA-PET_of_EBERs-NC	i
chr10	68228837	68229487	chr10	96861253	96861837	6	RNAPII_ChIA-PET_of_EBERs-NC	i
chr10	68235098	68235748	chr10	69457146	69457738	5	RNAPII_ChIA-PET_of_EBERs-NC	i
chr10	68528232	68528882	chr10	68542625	68543148	6	RNAPII_ChIA-PET_of_EBERs-NC	i
chr10	68528712	68529365	chr10	68543340	68543929	5	RNAPII_ChIA-PET_of_EBERs-NC	i
chr10	68904015	68904667	chr10	69097372	69097923	5	RNAPII_ChIA-PET_of_EBERs-NC	i
chr10	68989140	68989662	chr10	69096830	69097461	7	RNAPII_ChIA-PET_of_EBERs-NC	i
chr10	69467990	69468611	chr10	74385566	74386167	6	RNAPII_ChIA-PET_of_EBERs-NC	i
chr10	72296310	72296960	chr18	13574343	13574883	5	RNAPII_ChIA-PET_of_EBERs-NC	i
chr10	72509539	72510067	chr10	96849832	96850484	5	RNAPII_ChIA-PET_of_EBERs-NC	i
chr10	91685965	91686501	chr10	124534972	124535610	5	RNAPII_ChIA-PET_of_EBERs-NC	i
chr10	96780893	96781541	chr10	96836817	96837444	6	RNAPII_ChIA-PET_of_EBERs-NC	i
chr10	96869654	96870205	chr10	102440936	102441588	6	RNAPII_ChIA-PET_of_EBERs-NC	i
chr10	96870696	96871347	chr10	96995288	96995848	5	RNAPII_ChIA-PET_of_EBERs-NC	i
chr10	96875482	96876133	chr10	100897103	100897635	5	RNAPII_ChIA-PET_of_EBERs-NC	i
chr10	96920247	96920768	chr13	112544417	112545133	8	RNAPII_ChIA-PET_of_EBERs-NC	i
chr10	96944573	96945224	chr10	96961171	96961738	5	RNAPII_ChIA-PET_of_EBERs-NC	i
chr11	109970315	109970843	chr11	110125501	110126271	6	RNAPII_ChIA-PET_of_EBERs-NC	i
chr11	110115219	110115859	chr11	116848349	116848941	5	RNAPII_ChIA-PET_of_EBERs-NC	i
chr11	110125833	110126761	chr11	110170026	110170638	11	RNAPII_ChIA-PET_of_EBERs-NC	i
chr11	35140964	35141614	chr11	35150559	35151086	5	RNAPII_ChIA-PET_of_EBERs-NC	i
chr11	35226797	35227449	chr11	36416714	36417255	6	RNAPII_ChIA-PET_of_EBERs-NC	i
chr11	5335499	5336091	chr11	5366852	5367563	5	RNAPII_ChIA-PET_of_EBERs-NC	i
chr11	5342430	5342962	chr11	6348175	6348829	5	RNAPII_ChIA-PET_of_EBERs-NC	i
chr11	5407059	5407710	chr11	5822990	5823526	5	RNAPII_ChIA-PET_of_EBERs-NC	i
chr11	57634520	57635144	chr11	57697762	57698417	6	RNAPII_ChIA-PET_of_EBERs-NC	i
chr11	57654945	57655598	chr11	57667527	57668057	5	RNAPII_ChIA-PET_of_EBERs-NC	i
chr11	57674233	57674839	chr11	82752260	82752824	5	RNAPII_ChIA-PET_of_EBERs-NC	i
chr11	57675846	57676437	chr11	57702913	57703642	5	RNAPII_ChIA-PET_of_EBERs-NC	i
chr11	57702873	57703506	chr11	57751776	57752330	5	RNAPII_ChIA-PET_of_EBERs-NC	i
chr11	57702924	57703580	chr11	57736032	57736667	7	RNAPII_ChIA-PET_of_EBERs-NC	i
chr11	61333383	61335009	chr11	61361753	61364354	9	RNAPII_ChIA-PET_of_EBERs-NC	i
chr11	61335556	61336801	chr11	61361753	61363122	6	RNAPII_ChIA-PET_of_EBERs-NC	i
chr11	61336120	61337155	chr11	61356746	61358540	5	RNAPII_ChIA-PET_of_EBERs-NC	i
chr11	61357871	61358523	chr11	67239076	67239659	5	RNAPII_ChIA-PET_of_EBERs-NC	i
chr11	61360798	61362498	chr11	61370153	61371619	6	RNAPII_ChIA-PET_of_EBERs-NC	i
chr11	61361753	61363885	chr11	61384031	61386353	7	RNAPII_ChIA-PET_of_EBERs-NC	i
chr11	61361837	61362487	chr11	63649260	63649810	6	RNAPII_ChIA-PET_of_EBERs-NC	i
chr11	63518584	63519235	chr17	2193692	2194300	6	RNAPII_ChIA-PET_of_EBERs-NC	i
chr11	65368832	65369386	chr15	67169089	67169741	6	RNAPII_ChIA-PET_of_EBERs-NC	i
chr11	65416313	65416866	chr11	65468171	65468985	9	RNAPII_ChIA-PET_of_EBERs-NC	i
chr11	65422357	65423427	chr11	65464718	65465613	5	RNAPII_ChIA-PET_of_EBERs-NC	i
chr11	65436425	65437591	chr11	65459300	65460785	6	RNAPII_ChIA-PET_of_EBERs-NC	i
chr11	65441146	65442936	chr11	65458859	65460546	5	RNAPII_ChIA-PET_of_EBERs-NC	i
chr11	65441577	65442710	chr11	65455214	65456577	6	RNAPII_ChIA-PET_of_EBERs-NC	i
chr11	65449164	65450079	chr11	65464502	65465502	7	RNAPII_ChIA-PET_of_EBERs-NC	i
chr11	65454783	65456214	chr11	65498817	65500414	7	RNAPII_ChIA-PET_of_EBERs-NC	i
chr11	65454783	65456644	chr11	65496192	65497974	8	RNAPII_ChIA-PET_of_EBERs-NC	i
chr11	65456701	65457978	chr11	65499693	65500635	6	RNAPII_ChIA-PET_of_EBERs-NC	i
chr11	65457146	65458046	chr11	65469041	65469591	6	RNAPII_ChIA-PET_of_EBERs-NC	i
chr11	65458202	65458852	chr11	65928923	65929454	7	RNAPII_ChIA-PET_of_EBERs-NC	i
chr11	65468591	65470013	chr11	65498817	65499927	5	RNAPII_ChIA-PET_of_EBERs-NC	i
chr11	6562850	6563913	chr11	35182200	35182767	5	RNAPII_ChIA-PET_of_EBERs-NC	i
chr11	75321202	75321839	chr11	77474506	77475092	17	RNAPII_ChIA-PET_of_EBERs-NC	i
chr11	75329041	75329695	chr11	75440186	75440776	5	RNAPII_ChIA-PET_of_EBERs-NC	i
chr11	75337529	75338061	chr11	75379314	75379940	5	RNAPII_ChIA-PET_of_EBERs-NC	i
chr11	78223386	78223943	chr11	87195348	87196057	16	RNAPII_ChIA-PET_of_EBERs-NC	i
chr11	81844947	81845574	chr11	87066479	87067129	5	RNAPII_ChIA-PET_of_EBERs-NC	i
chr11	87011933	87012522	chr11	87040692	87041343	9	RNAPII_ChIA-PET_of_EBERs-NC	i
chr11	87079806	87080457	chr11	94565022	94565555	5	RNAPII_ChIA-PET_of_EBERs-NC	i
chr11	87108830	87109428	chr11	87128493	87129145	5	RNAPII_ChIA-PET_of_EBERs-NC	i
chr11	87180921	87181518	chr11	87255571	87256208	5	RNAPII_ChIA-PET_of_EBERs-NC	i
chr12	123501146	123501833	chr12	123590542	123591128	8	RNAPII_ChIA-PET_of_EBERs-NC	i
chr12	12356368	12357831	chr12	12715875	12717071	5	RNAPII_ChIA-PET_of_EBERs-NC	i
chr12	12357285	12357880	chr12	12722749	12723355	6	RNAPII_ChIA-PET_of_EBERs-NC	i
chr12	12425207	12425790	chr12	12433729	12434323	6	RNAPII_ChIA-PET_of_EBERs-NC	i
chr12	12433669	12434323	chr12	15712975	15713541	10	RNAPII_ChIA-PET_of_EBERs-NC	i
chr12	131152221	131152834	chrX	47040961	47041576	8	RNAPII_ChIA-PET_of_EBERs-NC	i
chr12	27434744	27435388	chr12	27663621	27664194	7	RNAPII_ChIA-PET_of_EBERs-NC	i
chr12	27612885	27613451	chr12	27739745	27740396	5	RNAPII_ChIA-PET_of_EBERs-NC	i
chr12	53165103	53165756	chr12	120649260	120649818	9	RNAPII_ChIA-PET_of_EBERs-NC	i
chr12	53171449	53171996	chr12	53470723	53471375	8	RNAPII_ChIA-PET_of_EBERs-NC	i
chr12	6336288	6336836	chr12	6749610	6750260	5	RNAPII_ChIA-PET_of_EBERs-NC	i
chr12	6558091	6558724	chr12	6765875	6766497	7	RNAPII_ChIA-PET_of_EBERs-NC	i
chr12	66130716	66131566	chr12	66140378	66141778	6	RNAPII_ChIA-PET_of_EBERs-NC	i
chr12	66158621	66160618	chr12	66168797	66169884	9	RNAPII_ChIA-PET_of_EBERs-NC	i
chr12	6752301	6754536	chr12	6765523	6767494	7	RNAPII_ChIA-PET_of_EBERs-NC	i
chr12	6759557	6760288	chr12	7096165	7096685	5	RNAPII_ChIA-PET_of_EBERs-NC	i
chr12	9326124	9326735	chr12	9687608	9688260	5	RNAPII_ChIA-PET_of_EBERs-NC	i
chr12	9386393	9387010	chr12	9682790	9683452	9	RNAPII_ChIA-PET_of_EBERs-NC	i
chr13	20517384	20518035	chr13	21141450	21142074	6	RNAPII_ChIA-PET_of_EBERs-NC	i
chr13	21140025	21141030	chr13	21193915	21194651	15	RNAPII_ChIA-PET_of_EBERs-NC	i
chr13	21140025	21141327	chr13	21148933	21150816	5	RNAPII_ChIA-PET_of_EBERs-NC	i
chr13	21140737	21141327	chr19	38299605	38300217	5	RNAPII_ChIA-PET_of_EBERs-NC	i
chr13	21142379	21142957	chr13	68609369	68610019	6	RNAPII_ChIA-PET_of_EBERs-NC	i
chr13	21143426	21143991	chr13	72178331	72178982	6	RNAPII_ChIA-PET_of_EBERs-NC	i
chr13	45369435	45370021	chr19	11249889	11250511	7	RNAPII_ChIA-PET_of_EBERs-NC	i
chr14	103694227	103694876	chr20	1118727	1119309	5	RNAPII_ChIA-PET_of_EBERs-NC	i
chr14	20481627	20482248	chr14	34022668	34023318	5	RNAPII_ChIA-PET_of_EBERs-NC	i
chr14	23161490	23162140	chr14	66453500	66454108	5	RNAPII_ChIA-PET_of_EBERs-NC	i
chr14	25631530	25632180	chr14	34106327	34106888	5	RNAPII_ChIA-PET_of_EBERs-NC	i
chr14	30874138	30874687	chr14	34888967	34889617	7	RNAPII_ChIA-PET_of_EBERs-NC	i
chr14	30894495	30895141	chr22	46268913	46269454	7	RNAPII_ChIA-PET_of_EBERs-NC	i
chr14	33804240	33804833	chr14	33924898	33925547	17	RNAPII_ChIA-PET_of_EBERs-NC	i
chr14	33863778	33864417	chr14	34258405	34258925	5	RNAPII_ChIA-PET_of_EBERs-NC	i
chr14	33914360	33914956	chr14	34250180	34250831	5	RNAPII_ChIA-PET_of_EBERs-NC	i
chr14	33988753	33989383	chr14	34003954	34004587	7	RNAPII_ChIA-PET_of_EBERs-NC	i
chr14	34002749	34003400	chr14	38166704	38167260	5	RNAPII_ChIA-PET_of_EBERs-NC	i
chr14	34012074	34012722	chr14	34103468	34104000	5	RNAPII_ChIA-PET_of_EBERs-NC	i
chr14	34074571	34075162	chr14	34113338	34113973	6	RNAPII_ChIA-PET_of_EBERs-NC	i
chr14	34197466	34198018	chr14	82265361	82266010	7	RNAPII_ChIA-PET_of_EBERs-NC	i
chr14	34313739	34314265	chr14	34493171	34493984	5	RNAPII_ChIA-PET_of_EBERs-NC	i
chr14	34418061	34418711	chr14	36051152	36051735	5	RNAPII_ChIA-PET_of_EBERs-NC	i
chr14	34437476	34438053	chr14	45256556	45257209	7	RNAPII_ChIA-PET_of_EBERs-NC	i
chr14	34443150	34443794	chr14	34451974	34452558	5	RNAPII_ChIA-PET_of_EBERs-NC	i
chr14	34452228	34453046	chr14	36090284	36090858	6	RNAPII_ChIA-PET_of_EBERs-NC	i
chr14	34460685	34461299	chr14	34480544	34481177	15	RNAPII_ChIA-PET_of_EBERs-NC	i
chr14	66376630	66377178	chr14	67385331	67385983	7	RNAPII_ChIA-PET_of_EBERs-NC	i
chr14	66387067	66387719	chr14	66395458	66396085	5	RNAPII_ChIA-PET_of_EBERs-NC	i
chr14	66388217	66388748	chr14	66664895	66665549	7	RNAPII_ChIA-PET_of_EBERs-NC	i
chr14	73492386	73493036	chr14	73512455	73513000	5	RNAPII_ChIA-PET_of_EBERs-NC	i
chr14	73492417	73493067	chr14	73632826	73633389	5	RNAPII_ChIA-PET_of_EBERs-NC	i
chr14	93171757	93172409	chr20	15992198	15992743	6	RNAPII_ChIA-PET_of_EBERs-NC	i
chr15	38589663	38590313	chr15	67071776	67072374	5	RNAPII_ChIA-PET_of_EBERs-NC	i
chr15	64080859	64081572	chr15	64152456	64152989	9	RNAPII_ChIA-PET_of_EBERs-NC	i
chr15	64143620	64144478	chr15	64152551	64154069	5	RNAPII_ChIA-PET_of_EBERs-NC	i
chr15	64219547	64220152	chrX	22188199	22188833	12	RNAPII_ChIA-PET_of_EBERs-NC	i
chr15	67043192	67043932	chr15	67065574	67066167	7	RNAPII_ChIA-PET_of_EBERs-NC	i
chr15	67068666	67070262	chr15	67080638	67081849	5	RNAPII_ChIA-PET_of_EBERs-NC	i
chr15	67078412	67079978	chr15	67100813	67102398	6	RNAPII_ChIA-PET_of_EBERs-NC	i
chr15	67081148	67083138	chr15	67100859	67102360	6	RNAPII_ChIA-PET_of_EBERs-NC	i
chr15	67101692	67102332	chr19	39843228	39843762	5	RNAPII_ChIA-PET_of_EBERs-NC	i
chr15	67120476	67121380	chr15	67134088	67134818	8	RNAPII_ChIA-PET_of_EBERs-NC	i
chr15	74628116	74628735	chr15	75333866	75334435	5	RNAPII_ChIA-PET_of_EBERs-NC	i
chr15	75033773	75034339	chr15	75613100	75613751	6	RNAPII_ChIA-PET_of_EBERs-NC	i
chr15	75042086	75042738	chr15	75094942	75095577	5	RNAPII_ChIA-PET_of_EBERs-NC	i
chr15	75042664	75044198	chr15	75092453	75093408	5	RNAPII_ChIA-PET_of_EBERs-NC	i
chr15	75042671	75045255	chr15	75203495	75204914	11	RNAPII_ChIA-PET_of_EBERs-NC	i
chr15	75045369	75046557	chr15	75203161	75204694	5	RNAPII_ChIA-PET_of_EBERs-NC	i
chr15	75046020	75048291	chr15	75065867	75067814	6	RNAPII_ChIA-PET_of_EBERs-NC	i
chr15	75060621	75061441	chr15	75111472	75112646	5	RNAPII_ChIA-PET_of_EBERs-NC	i
chr15	75065495	75066557	chr15	75129481	75130547	7	RNAPII_ChIA-PET_of_EBERs-NC	i
chr15	75095146	75096147	chr15	75203584	75204975	9	RNAPII_ChIA-PET_of_EBERs-NC	i
chr15	75110041	75112398	chr15	75198980	75200822	7	RNAPII_ChIA-PET_of_EBERs-NC	i
chr15	75114988	75115520	chr15	75173729	75174382	7	RNAPII_ChIA-PET_of_EBERs-NC	i
chr16	10313691	10314341	chr16	10867711	10868279	6	RNAPII_ChIA-PET_of_EBERs-NC	i
chr16	10865675	10866326	chr16	11108332	11108947	6	RNAPII_ChIA-PET_of_EBERs-NC	i
chr16	10867833	10869690	chr16	10877050	10879164	7	RNAPII_ChIA-PET_of_EBERs-NC	i
chr16	10916806	10917331	chr16	11223240	11223890	5	RNAPII_ChIA-PET_of_EBERs-NC	i
chr16	1945317	1946054	chr16	1965748	1966657	7	RNAPII_ChIA-PET_of_EBERs-NC	i
chr16	22180307	22180846	chr16	68007002	68007654	5	RNAPII_ChIA-PET_of_EBERs-NC	i
chr16	2691143	2691709	chr16	2887285	2887891	7	RNAPII_ChIA-PET_of_EBERs-NC	i
chr16	2882357	2883357	chr16	2911679	2913175	5	RNAPII_ChIA-PET_of_EBERs-NC	i
chr16	48288869	48289469	chr16	58598475	58599126	7	RNAPII_ChIA-PET_of_EBERs-NC	i
chr16	63402866	63403401	chr16	65068404	65069081	5	RNAPII_ChIA-PET_of_EBERs-NC	i
chr16	64952935	64953528	chr16	64978314	64978869	5	RNAPII_ChIA-PET_of_EBERs-NC	i
chr16	65115155	65115807	chrX	55372733	55373370	13	RNAPII_ChIA-PET_of_EBERs-NC	i
chr16	68044370	68045022	chr16	68093169	68093757	5	RNAPII_ChIA-PET_of_EBERs-NC	i
chr16	68074338	68076581	chr16	68083955	68085684	5	RNAPII_ChIA-PET_of_EBERs-NC	i
chr16	70429030	70429683	chr16	70478245	70478812	5	RNAPII_ChIA-PET_of_EBERs-NC	i
chr16	71277545	71278151	chr16	71289004	71289635	8	RNAPII_ChIA-PET_of_EBERs-NC	i
chr16	71288524	71289174	chr16	71610796	71611338	5	RNAPII_ChIA-PET_of_EBERs-NC	i
chr16	721435	721967	chr16	752939	753589	8	RNAPII_ChIA-PET_of_EBERs-NC	i
chr16	88806629	88807264	chr16	88852697	88853322	13	RNAPII_ChIA-PET_of_EBERs-NC	i
chr16	88807607	88808204	chr16	88845970	88846569	5	RNAPII_ChIA-PET_of_EBERs-NC	i
chr17	1549251	1549901	chr17	2294507	2295086	5	RNAPII_ChIA-PET_of_EBERs-NC	i
chr17	16418614	16419772	chr17	16429695	16431622	9	RNAPII_ChIA-PET_of_EBERs-NC	i
chr17	20700515	20701166	chr19	55277976	55278509	9	RNAPII_ChIA-PET_of_EBERs-NC	i
chr17	2084456	2085062	chr17	71594007	71594602	5	RNAPII_ChIA-PET_of_EBERs-NC	i
chr17	2089824	2090824	chr17	2137744	2139174	9	RNAPII_ChIA-PET_of_EBERs-NC	i
chr17	2091323	2091870	chr17	2142285	2142938	6	RNAPII_ChIA-PET_of_EBERs-NC	i
chr17	2093629	2094263	chr17	2102504	2103093	6	RNAPII_ChIA-PET_of_EBERs-NC	i
chr17	2112649	2113176	chr17	2230100	2230761	5	RNAPII_ChIA-PET_of_EBERs-NC	i
chr17	2120109	2120681	chr17	2210253	2210818	5	RNAPII_ChIA-PET_of_EBERs-NC	i
chr17	2131399	2131959	chr17	81295157	81295757	5	RNAPII_ChIA-PET_of_EBERs-NC	i
chr17	2158303	2158940	chr17	2263684	2264288	7	RNAPII_ChIA-PET_of_EBERs-NC	i
chr17	2165188	2165788	chr17	2258516	2259153	5	RNAPII_ChIA-PET_of_EBERs-NC	i
chr17	2211099	2211736	chr17	2239493	2240030	5	RNAPII_ChIA-PET_of_EBERs-NC	i
chr17	2213904	2214941	chr17	2222067	2224141	7	RNAPII_ChIA-PET_of_EBERs-NC	i
chr17	2222855	2223482	chr17	2236164	2237151	5	RNAPII_ChIA-PET_of_EBERs-NC	i
chr17	2256816	2257443	chr17	2547402	2548006	5	RNAPII_ChIA-PET_of_EBERs-NC	i
chr17	2288962	2289615	chr17	2353151	2353707	8	RNAPII_ChIA-PET_of_EBERs-NC	i
chr17	3669782	3670377	chr17	3796110	3796737	5	RNAPII_ChIA-PET_of_EBERs-NC	i
chr17	3720726	3721329	chr17	3753581	3754149	7	RNAPII_ChIA-PET_of_EBERs-NC	i
chr17	3748746	3749396	chr17	3818391	3818946	5	RNAPII_ChIA-PET_of_EBERs-NC	i
chr17	3750801	3751417	chr17	3759929	3760577	5	RNAPII_ChIA-PET_of_EBERs-NC	i
chr17	42055272	42055874	chr17	42195227	42195878	7	RNAPII_ChIA-PET_of_EBERs-NC	i
chr17	42997152	42999120	chr17	43006422	43007666	13	RNAPII_ChIA-PET_of_EBERs-NC	i
chr17	43005065	43005586	chr17	43032122	43032772	5	RNAPII_ChIA-PET_of_EBERs-NC	i
chr17	43015967	43016535	chr17	49227724	49228398	6	RNAPII_ChIA-PET_of_EBERs-NC	i
chr17	44169247	44169902	chr17	44197880	44198439	7	RNAPII_ChIA-PET_of_EBERs-NC	i
chr17	44185106	44185907	chr17	44197716	44198599	5	RNAPII_ChIA-PET_of_EBERs-NC	i
chr17	50086438	50086993	chr22	41476350	41477001	7	RNAPII_ChIA-PET_of_EBERs-NC	i
chr17	558752	559381	chr17	3740351	3740965	6	RNAPII_ChIA-PET_of_EBERs-NC	i
chr17	59799000	59799608	chr19	55275563	55276208	5	RNAPII_ChIA-PET_of_EBERs-NC	i
chr17	60494372	60494958	chr17	60577804	60578429	5	RNAPII_ChIA-PET_of_EBERs-NC	i
chr17	60513009	60513591	chr17	61282837	61283493	8	RNAPII_ChIA-PET_of_EBERs-NC	i
chr17	60526708	60527280	chr17	60723194	60723847	5	RNAPII_ChIA-PET_of_EBERs-NC	i
chr17	60526818	60527419	chr17	60615734	60616363	12	RNAPII_ChIA-PET_of_EBERs-NC	i
chr17	63749369	63750021	chr17	64146866	64147395	6	RNAPII_ChIA-PET_of_EBERs-NC	i
chr17	64147312	64147840	chr17	64164352	64165004	6	RNAPII_ChIA-PET_of_EBERs-NC	i
chr17	65249004	65249682	chr17	81006449	81006975	5	RNAPII_ChIA-PET_of_EBERs-NC	i
chr17	7835508	7836194	chr17	7844792	7845481	5	RNAPII_ChIA-PET_of_EBERs-NC	i
chr17	82053601	82055721	chr17	82064507	82065970	5	RNAPII_ChIA-PET_of_EBERs-NC	i
chr18	10742204	10742838	chr18	13522859	13523492	5	RNAPII_ChIA-PET_of_EBERs-NC	i
chr18	12863686	12864336	chr18	13307387	13307919	5	RNAPII_ChIA-PET_of_EBERs-NC	i
chr18	13218164	13218751	chr18	13578271	13578926	5	RNAPII_ChIA-PET_of_EBERs-NC	i
chr18	13537982	13538635	chr18	13546584	13547113	5	RNAPII_ChIA-PET_of_EBERs-NC	i
chr18	13557245	13560805	chr18	13611679	13613643	16	RNAPII_ChIA-PET_of_EBERs-NC	i
chr18	13561493	13563395	chr18	13611793	13613643	9	RNAPII_ChIA-PET_of_EBERs-NC	i
chr18	13562571	13564331	chr18	13576646	13578375	7	RNAPII_ChIA-PET_of_EBERs-NC	i
chr18	13565933	13566993	chr18	13607892	13608672	8	RNAPII_ChIA-PET_of_EBERs-NC	i
chr18	13566139	13568232	chr18	13585122	13586874	13	RNAPII_ChIA-PET_of_EBERs-NC	i
chr18	13566668	13568232	chr18	13613659	13616103	13	RNAPII_ChIA-PET_of_EBERs-NC	i
chr18	13566870	13568727	chr18	13611380	13613363	13	RNAPII_ChIA-PET_of_EBERs-NC	i
chr18	13568591	13570250	chr18	13613559	13615036	7	RNAPII_ChIA-PET_of_EBERs-NC	i
chr18	13576198	13578237	chr18	13585310	13587101	7	RNAPII_ChIA-PET_of_EBERs-NC	i
chr18	13576940	13578281	chr18	13607672	13609693	6	RNAPII_ChIA-PET_of_EBERs-NC	i
chr18	13577140	13578140	chr18	13598836	13599601	8	RNAPII_ChIA-PET_of_EBERs-NC	i
chr18	13585251	13587166	chr18	13613659	13614817	6	RNAPII_ChIA-PET_of_EBERs-NC	i
chr18	13612136	13612710	chr18	14275467	14276111	7	RNAPII_ChIA-PET_of_EBERs-NC	i
chr18	13653434	13653985	chr18	21253986	21254640	10	RNAPII_ChIA-PET_of_EBERs-NC	i
chr18	2659688	2660340	chr18	13637946	13638469	6	RNAPII_ChIA-PET_of_EBERs-NC	i
chr18	54264196	54264848	chr18	69888925	69889465	5	RNAPII_ChIA-PET_of_EBERs-NC	i
chr18	69887114	69888405	chr18	69897342	69899015	5	RNAPII_ChIA-PET_of_EBERs-NC	i
chr18	69943917	69944568	chr18	70028600	70029130	9	RNAPII_ChIA-PET_of_EBERs-NC	i
chr18	69951155	69951695	chr18	69969534	69970184	5	RNAPII_ChIA-PET_of_EBERs-NC	i
chr18	77763918	77764486	chrX	22182546	22183196	5	RNAPII_ChIA-PET_of_EBERs-NC	i
chr19	11133497	11134082	chr19	11220757	11221408	6	RNAPII_ChIA-PET_of_EBERs-NC	i
chr19	11139516	11140170	chr19	11203780	11204319	5	RNAPII_ChIA-PET_of_EBERs-NC	i
chr19	11218351	11218982	chr19	11241719	11242267	8	RNAPII_ChIA-PET_of_EBERs-NC	i
chr19	17292863	17293484	chr19	17416713	17417332	5	RNAPII_ChIA-PET_of_EBERs-NC	i
chr19	17305111	17305652	chr19	40426666	40427317	5	RNAPII_ChIA-PET_of_EBERs-NC	i
chr19	17305141	17305825	chr19	17333541	17334093	5	RNAPII_ChIA-PET_of_EBERs-NC	i
chr19	33413139	33413705	chr22	42196799	42197451	7	RNAPII_ChIA-PET_of_EBERs-NC	i
chr19	35547533	35548113	chr19	35692294	35692943	8	RNAPII_ChIA-PET_of_EBERs-NC	i
chr19	36374797	36375450	chr19	36530075	36530697	9	RNAPII_ChIA-PET_of_EBERs-NC	i
chr19	36413166	36413765	chr19	36530199	36530879	6	RNAPII_ChIA-PET_of_EBERs-NC	i
chr19	36520255	36520907	chr19	36735971	36736578	8	RNAPII_ChIA-PET_of_EBERs-NC	i
chr19	38882990	38883626	chr19	49593341	49593913	9	RNAPII_ChIA-PET_of_EBERs-NC	i
chr19	38914522	38915059	chr19	39004764	39005416	7	RNAPII_ChIA-PET_of_EBERs-NC	i
chr19	39011153	39011809	chr19	39027828	39028393	9	RNAPII_ChIA-PET_of_EBERs-NC	i
chr19	39020664	39021311	chr19	39401192	39401714	6	RNAPII_ChIA-PET_of_EBERs-NC	i
chr19	39020677	39021322	chr19	39034146	39034693	6	RNAPII_ChIA-PET_of_EBERs-NC	i
chr19	4052346	4052926	chr19	4145993	4146636	7	RNAPII_ChIA-PET_of_EBERs-NC	i
chr19	4058612	4059144	chr19	11100107	11100797	5	RNAPII_ChIA-PET_of_EBERs-NC	i
chr19	4062303	4062827	chr19	4074785	4075440	5	RNAPII_ChIA-PET_of_EBERs-NC	i
chr19	49620549	49621105	chr19	50057648	50058252	6	RNAPII_ChIA-PET_of_EBERs-NC	i
chr19	50357694	50358235	chr19	50389878	50390518	5	RNAPII_ChIA-PET_of_EBERs-NC	i
chr19	55165042	55165571	chr19	55281811	55282451	6	RNAPII_ChIA-PET_of_EBERs-NC	i
chr19	58346045	58347508	chr19	58362154	58363368	8	RNAPII_ChIA-PET_of_EBERs-NC	i
chr19	58351781	58352426	chr19	58383033	58383556	5	RNAPII_ChIA-PET_of_EBERs-NC	i
chr19	8434064	8434715	chr19	8446617	8447187	5	RNAPII_ChIA-PET_of_EBERs-NC	i
chr19	8437657	8438375	chr19	8451275	8451827	5	RNAPII_ChIA-PET_of_EBERs-NC	i
chr19	8438107	8438635	chr19	10186773	10187399	5	RNAPII_ChIA-PET_of_EBERs-NC	i
chr2	145762096	145762635	chr7	72320284	72320936	6	RNAPII_ChIA-PET_of_EBERs-NC	i
chr2	181195605	181196127	chr2	181508587	181509258	7	RNAPII_ChIA-PET_of_EBERs-NC	i
chr2	216467453	216468149	chr17	54905008	54905540	7	RNAPII_ChIA-PET_of_EBERs-NC	i
chr2	218012737	218013388	chr2	219116323	219116927	6	RNAPII_ChIA-PET_of_EBERs-NC	i
chr2	218694351	218694973	chr2	233267590	233268138	5	RNAPII_ChIA-PET_of_EBERs-NC	i
chr2	218697196	218697807	chr3	172750476	172751021	6	RNAPII_ChIA-PET_of_EBERs-NC	i
chr2	219154783	219155326	chr2	219228817	219229417	5	RNAPII_ChIA-PET_of_EBERs-NC	i
chr2	219251387	219251939	chr12	53001815	53002469	5	RNAPII_ChIA-PET_of_EBERs-NC	i
chr2	219252033	219253392	chr2	219260900	219262088	5	RNAPII_ChIA-PET_of_EBERs-NC	i
chr2	233234874	233235525	chr2	233535827	233536383	6	RNAPII_ChIA-PET_of_EBERs-NC	i
chr2	24077515	24078145	chr2	38697951	38698602	5	RNAPII_ChIA-PET_of_EBERs-NC	i
chr2	33247303	33247875	chr2	33442790	33443441	7	RNAPII_ChIA-PET_of_EBERs-NC	i
chr2	33478285	33482080	chr2	33493232	33495372	15	RNAPII_ChIA-PET_of_EBERs-NC	i
chr2	33488584	33489218	chr6	10889584	10890191	6	RNAPII_ChIA-PET_of_EBERs-NC	i
chr2	33546474	33547125	chr9	7338188	7338763	6	RNAPII_ChIA-PET_of_EBERs-NC	i
chr2	38540280	38540859	chr2	38739737	38740389	5	RNAPII_ChIA-PET_of_EBERs-NC	i
chr2	38581627	38582220	chr2	38734279	38734917	5	RNAPII_ChIA-PET_of_EBERs-NC	i
chr2	38623178	38623830	chr2	38664530	38665102	5	RNAPII_ChIA-PET_of_EBERs-NC	i
chr2	38623637	38624290	chr2	38672690	38673296	6	RNAPII_ChIA-PET_of_EBERs-NC	i
chr2	38664991	38665621	chr2	38847814	38848376	6	RNAPII_ChIA-PET_of_EBERs-NC	i
chr2	38669371	38670018	chr2	38721827	38722440	10	RNAPII_ChIA-PET_of_EBERs-NC	i
chr2	38693465	38694134	chr2	76087544	76088103	5	RNAPII_ChIA-PET_of_EBERs-NC	i
chr2	38739746	38740399	chr2	69146655	69147231	14	RNAPII_ChIA-PET_of_EBERs-NC	i
chr2	43326097	43326677	chr2	46307971	46308569	6	RNAPII_ChIA-PET_of_EBERs-NC	i
chr2	55269513	55270157	chr2	55347990	55348534	7	RNAPII_ChIA-PET_of_EBERs-NC	i
chr2	55311575	55312118	chr2	64036807	64037459	5	RNAPII_ChIA-PET_of_EBERs-NC	i
chr2	55323551	55324187	chr2	55704677	55705330	5	RNAPII_ChIA-PET_of_EBERs-NC	i
chr2	55349720	55350297	chr11	122610082	122610734	8	RNAPII_ChIA-PET_of_EBERs-NC	i
chr2	55375750	55376354	chr2	94937860	94938508	5	RNAPII_ChIA-PET_of_EBERs-NC	i
chr2	55380015	55380585	chr2	73649700	73650306	5	RNAPII_ChIA-PET_of_EBERs-NC	i
chr2	55386789	55387725	chr2	55395684	55396684	5	RNAPII_ChIA-PET_of_EBERs-NC	i
chr2	55387157	55387789	chr2	55702736	55703328	7	RNAPII_ChIA-PET_of_EBERs-NC	i
chr2	55401341	55401938	chr2	55712541	55713175	6	RNAPII_ChIA-PET_of_EBERs-NC	i
chr2	6355261	6355818	chr4	39632368	39633020	5	RNAPII_ChIA-PET_of_EBERs-NC	i
chr2	74549914	74551548	chr2	74570536	74572099	6	RNAPII_ChIA-PET_of_EBERs-NC	i
chr2	96975004	96975636	chr8	143558316	143558861	7	RNAPII_ChIA-PET_of_EBERs-NC	i
chr20	10432255	10432885	chr20	14109245	14109777	7	RNAPII_ChIA-PET_of_EBERs-NC	i
chr20	12049363	12049923	chr20	15655251	15655905	7	RNAPII_ChIA-PET_of_EBERs-NC	i
chr20	13014567	13015151	chr20	14201285	14201927	5	RNAPII_ChIA-PET_of_EBERs-NC	i
chr20	14199019	14199669	chr20	16870656	16871228	9	RNAPII_ChIA-PET_of_EBERs-NC	i
chr20	14201726	14202645	chr20	14220514	14221083	6	RNAPII_ChIA-PET_of_EBERs-NC	i
chr20	14409625	14410267	chr20	15085683	15086224	5	RNAPII_ChIA-PET_of_EBERs-NC	i
chr20	14520363	14520954	chr20	51426445	51427092	5	RNAPII_ChIA-PET_of_EBERs-NC	i
chr20	14520381	14520954	chr20	15100985	15101632	6	RNAPII_ChIA-PET_of_EBERs-NC	i
chr20	14653125	14653776	chr20	14661574	14662198	7	RNAPII_ChIA-PET_of_EBERs-NC	i
chr20	14656093	14656723	chr20	15241485	15242288	13	RNAPII_ChIA-PET_of_EBERs-NC	i
chr20	14819656	14820228	chr20	15277234	15277823	5	RNAPII_ChIA-PET_of_EBERs-NC	i
chr20	14820328	14820930	chr20	14882908	14883521	10	RNAPII_ChIA-PET_of_EBERs-NC	i
chr20	14930737	14931416	chr20	18403949	18404473	5	RNAPII_ChIA-PET_of_EBERs-NC	i
chr20	15101504	15102118	chr20	15510056	15510653	5	RNAPII_ChIA-PET_of_EBERs-NC	i
chr20	15296036	15296686	chr20	15311659	15312224	6	RNAPII_ChIA-PET_of_EBERs-NC	i
chr20	15407866	15408412	chr20	15432880	15433528	7	RNAPII_ChIA-PET_of_EBERs-NC	i
chr20	15463644	15464168	chr20	16726009	16726660	5	RNAPII_ChIA-PET_of_EBERs-NC	i
chr20	15625385	15626036	chr20	15636638	15637161	5	RNAPII_ChIA-PET_of_EBERs-NC	i
chr20	15678770	15679336	chr20	15709611	15710263	8	RNAPII_ChIA-PET_of_EBERs-NC	i
chr20	15897440	15898004	chr20	16154437	16155088	5	RNAPII_ChIA-PET_of_EBERs-NC	i
chr20	34488571	34489511	chr21	33328994	33329518	5	RNAPII_ChIA-PET_of_EBERs-NC	i
chr20	3998050	3998703	chr20	14362291	14362818	12	RNAPII_ChIA-PET_of_EBERs-NC	i
chr20	48825057	48825995	chr20	48921855	48922482	5	RNAPII_ChIA-PET_of_EBERs-NC	i
chr20	48904926	48905579	chr20	48924825	48925461	6	RNAPII_ChIA-PET_of_EBERs-NC	i
chr20	49009503	49010073	chr20	49426078	49426727	12	RNAPII_ChIA-PET_of_EBERs-NC	i
chr20	49038422	49039072	chr22	41800584	41801134	9	RNAPII_ChIA-PET_of_EBERs-NC	i
chr20	63971768	63972420	chr20	64036047	64036637	6	RNAPII_ChIA-PET_of_EBERs-NC	i
chr21	33945671	33946309	chr21	34695473	34696013	5	RNAPII_ChIA-PET_of_EBERs-NC	i
chr21	34608486	34609091	chr21	34699326	34699977	6	RNAPII_ChIA-PET_of_EBERs-NC	i
chr21	34653503	34654052	chr21	34671071	34671704	6	RNAPII_ChIA-PET_of_EBERs-NC	i
chr21	34700738	34701389	chr21	35036369	35036920	6	RNAPII_ChIA-PET_of_EBERs-NC	i
chr22	17687003	17687576	chr22	18122764	18123414	7	RNAPII_ChIA-PET_of_EBERs-NC	i
chr22	17809519	17810153	chr22	18086451	18087058	5	RNAPII_ChIA-PET_of_EBERs-NC	i
chr22	23744796	23745373	chr22	31458347	31458982	7	RNAPII_ChIA-PET_of_EBERs-NC	i
chr22	24427868	24428468	chr22	24581767	24582394	7	RNAPII_ChIA-PET_of_EBERs-NC	i
chr22	30503179	30503713	chr22	31453360	31454005	6	RNAPII_ChIA-PET_of_EBERs-NC	i
chr22	31319190	31319749	chr22	31446192	31446834	7	RNAPII_ChIA-PET_of_EBERs-NC	i
chr22	31421170	31421824	chr22	31452920	31453480	8	RNAPII_ChIA-PET_of_EBERs-NC	i
chr22	31423419	31424070	chr22	31467260	31467779	8	RNAPII_ChIA-PET_of_EBERs-NC	i
chr22	31437304	31437950	chr22	31624111	31624676	11	RNAPII_ChIA-PET_of_EBERs-NC	i
chr22	31473047	31473699	chr22	38693597	38694152	6	RNAPII_ChIA-PET_of_EBERs-NC	i
chr22	31476930	31477570	chr22	31548029	31548616	7	RNAPII_ChIA-PET_of_EBERs-NC	i
chr22	31477019	31478714	chr22	31487936	31489319	7	RNAPII_ChIA-PET_of_EBERs-NC	i
chr22	37554175	37554830	chr22	41535492	41536046	5	RNAPII_ChIA-PET_of_EBERs-NC	i
chr3	11215290	11215905	chr3	51973423	51974074	6	RNAPII_ChIA-PET_of_EBERs-NC	i
chr3	126183368	126183960	chr3	126196348	126196979	9	RNAPII_ChIA-PET_of_EBERs-NC	i
chr3	47872691	47873236	chr7	111231837	111232488	5	RNAPII_ChIA-PET_of_EBERs-NC	i
chr3	49850134	49850745	chr3	52971138	52971718	5	RNAPII_ChIA-PET_of_EBERs-NC	i
chr3	50353722	50354245	chr3	52252143	52252936	9	RNAPII_ChIA-PET_of_EBERs-NC	i
chr3	56460989	56461592	chr7	71855326	71855855	7	RNAPII_ChIA-PET_of_EBERs-NC	i
chr3	61521061	61521712	chr14	66507203	66507820	5	RNAPII_ChIA-PET_of_EBERs-NC	i
chr3	63929175	63929826	chr10	69508827	69509411	5	RNAPII_ChIA-PET_of_EBERs-NC	i
chr3	8776234	8776885	chr3	9249170	9249746	5	RNAPII_ChIA-PET_of_EBERs-NC	i
chr3	8776473	8777015	chr3	31872378	31873029	5	RNAPII_ChIA-PET_of_EBERs-NC	i
chr3	8853560	8854189	chr3	32501140	32501710	8	RNAPII_ChIA-PET_of_EBERs-NC	i
chr3	8892514	8893075	chr3	12542167	12542817	7	RNAPII_ChIA-PET_of_EBERs-NC	i
chr3	95906705	95907279	chr14	34453356	34454007	5	RNAPII_ChIA-PET_of_EBERs-NC	i
chr3	9766075	9766654	chr3	9800665	9801317	5	RNAPII_ChIA-PET_of_EBERs-NC	i
chr3	9780535	9781181	chr3	9804962	9805542	6	RNAPII_ChIA-PET_of_EBERs-NC	i
chr3	9801162	9801815	chr13	22068327	22068865	14	RNAPII_ChIA-PET_of_EBERs-NC	i
chr3	9808112	9808762	chr3	9903142	9903671	10	RNAPII_ChIA-PET_of_EBERs-NC	i
chr3	9808960	9809525	chr3	10221170	10221823	6	RNAPII_ChIA-PET_of_EBERs-NC	i
chr4	101753800	101754445	chr4	168782649	168783269	6	RNAPII_ChIA-PET_of_EBERs-NC	i
chr4	109577641	109578176	chr4	109641359	109642415	5	RNAPII_ChIA-PET_of_EBERs-NC	i
chr4	109589509	109590050	chr4	110276211	110276863	6	RNAPII_ChIA-PET_of_EBERs-NC	i
chr4	109642388	109642983	chr20	53289636	53290203	5	RNAPII_ChIA-PET_of_EBERs-NC	i
chr4	109648175	109649245	chr4	109657181	109658167	8	RNAPII_ChIA-PET_of_EBERs-NC	i
chr4	109648636	109649288	chr4	109765435	109766040	5	RNAPII_ChIA-PET_of_EBERs-NC	i
chr4	109669579	109670267	chr4	109700868	109701408	6	RNAPII_ChIA-PET_of_EBERs-NC	i
chr4	119802964	119803604	chr4	168572194	168572775	10	RNAPII_ChIA-PET_of_EBERs-NC	i
chr4	152356583	152357134	chr4	168596119	168596770	8	RNAPII_ChIA-PET_of_EBERs-NC	i
chr4	1672182	1672836	chr4	17626484	17627038	5	RNAPII_ChIA-PET_of_EBERs-NC	i
chr4	167905883	167906457	chr4	168647745	168648398	6	RNAPII_ChIA-PET_of_EBERs-NC	i
chr4	168220433	168221047	chr4	168520298	168520941	5	RNAPII_ChIA-PET_of_EBERs-NC	i
chr4	168506653	168507228	chr4	184931836	184932471	5	RNAPII_ChIA-PET_of_EBERs-NC	i
chr4	168590763	168591417	chr4	168927247	168927769	10	RNAPII_ChIA-PET_of_EBERs-NC	i
chr4	168606543	168607195	chr4	169001094	169001707	5	RNAPII_ChIA-PET_of_EBERs-NC	i
chr4	168717618	168718191	chr4	168784955	168785616	9	RNAPII_ChIA-PET_of_EBERs-NC	i
chr4	168743653	168744267	chr4	168761123	168761721	7	RNAPII_ChIA-PET_of_EBERs-NC	i
chr4	168801528	168802092	chr4	168956007	168956660	14	RNAPII_ChIA-PET_of_EBERs-NC	i
chr4	168839547	168840178	chr14	72087082	72087687	6	RNAPII_ChIA-PET_of_EBERs-NC	i
chr4	168905220	168905873	chr4	169654412	169655009	7	RNAPII_ChIA-PET_of_EBERs-NC	i
chr4	17599199	17599804	chr4	17626457	17627110	8	RNAPII_ChIA-PET_of_EBERs-NC	i
chr4	17621004	17621645	chr13	109198200	109198772	6	RNAPII_ChIA-PET_of_EBERs-NC	i
chr4	24225512	24226163	chr4	53466210	53466816	5	RNAPII_ChIA-PET_of_EBERs-NC	i
chr4	25019288	25019864	chr4	25807203	25807933	5	RNAPII_ChIA-PET_of_EBERs-NC	i
chr4	25892284	25892893	chr17	2259637	2260289	7	RNAPII_ChIA-PET_of_EBERs-NC	i
chr4	38867429	38867966	chr7	101219997	101220652	10	RNAPII_ChIA-PET_of_EBERs-NC	i
chr4	38886888	38887496	chr4	108304639	108305192	5	RNAPII_ChIA-PET_of_EBERs-NC	i
chr4	38942245	38942807	chr4	39140759	39141412	6	RNAPII_ChIA-PET_of_EBERs-NC	i
chr4	39570052	39570595	chr4	39631354	39631984	5	RNAPII_ChIA-PET_of_EBERs-NC	i
chr4	39575246	39575836	chr4	39637893	39638500	6	RNAPII_ChIA-PET_of_EBERs-NC	i
chr4	39601856	39602509	chr4	40670274	40670835	6	RNAPII_ChIA-PET_of_EBERs-NC	i
chr4	39608428	39610583	chr4	39631623	39633193	6	RNAPII_ChIA-PET_of_EBERs-NC	i
chr4	39608446	39609084	chr4	39650736	39651388	6	RNAPII_ChIA-PET_of_EBERs-NC	i
chr4	39623285	39624666	chr4	39631881	39633193	13	RNAPII_ChIA-PET_of_EBERs-NC	i
chr4	39631050	39632274	chr4	39657119	39658375	5	RNAPII_ChIA-PET_of_EBERs-NC	i
chr4	39631874	39632526	chr4	59088655	59089176	8	RNAPII_ChIA-PET_of_EBERs-NC	i
chr4	39631941	39632597	chr4	39665954	39666480	6	RNAPII_ChIA-PET_of_EBERs-NC	i
chr4	53471229	53471797	chr4	54171395	54172049	5	RNAPII_ChIA-PET_of_EBERs-NC	i
chr4	53564055	53564660	chrX	16713662	16714277	5	RNAPII_ChIA-PET_of_EBERs-NC	i
chr4	53626690	53627230	chr4	53635595	53636251	16	RNAPII_ChIA-PET_of_EBERs-NC	i
chr4	53633548	53634073	chr4	53642167	53642821	10	RNAPII_ChIA-PET_of_EBERs-NC	i
chr4	53641643	53642326	chr4	53744966	53745559	6	RNAPII_ChIA-PET_of_EBERs-NC	i
chr4	53687841	53689322	chr4	53701592	53702743	5	RNAPII_ChIA-PET_of_EBERs-NC	i
chr4	64388199	64388847	chr20	14511046	14511600	6	RNAPII_ChIA-PET_of_EBERs-NC	i
chr4	8206304	8206956	chr4	8410768	8411318	6	RNAPII_ChIA-PET_of_EBERs-NC	i
chr4	8419589	8421419	chr4	8435256	8436445	6	RNAPII_ChIA-PET_of_EBERs-NC	i
chr4	8422240	8422832	chr4	8444340	8444991	6	RNAPII_ChIA-PET_of_EBERs-NC	i
chr5	10417679	10418289	chr20	14906870	14907500	11	RNAPII_ChIA-PET_of_EBERs-NC	i
chr5	10799605	10800254	chr18	69941068	69941618	6	RNAPII_ChIA-PET_of_EBERs-NC	i
chr5	115361867	115362494	chr11	75352427	75352955	5	RNAPII_ChIA-PET_of_EBERs-NC	i
chr5	139421270	139421835	chr12	42242145	42242753	5	RNAPII_ChIA-PET_of_EBERs-NC	i
chr5	139437216	139437756	chr5	140417184	140417869	6	RNAPII_ChIA-PET_of_EBERs-NC	i
chr5	173015575	173016138	chr21	33339824	33340477	7	RNAPII_ChIA-PET_of_EBERs-NC	i
chr5	181051048	181051714	chr6	16288337	16288935	5	RNAPII_ChIA-PET_of_EBERs-NC	i
chr5	35280440	35281090	chr6	26020921	26021455	6	RNAPII_ChIA-PET_of_EBERs-NC	i
chr5	37922119	37922641	chr20	14828616	14829268	6	RNAPII_ChIA-PET_of_EBERs-NC	i
chr5	40757171	40757822	chr17	81703603	81704160	7	RNAPII_ChIA-PET_of_EBERs-NC	i
chr5	53109577	53110103	chr5	139435954	139436606	5	RNAPII_ChIA-PET_of_EBERs-NC	i
chr5	57190148	57190766	chr14	75006405	75006983	6	RNAPII_ChIA-PET_of_EBERs-NC	i
chr6	113336642	113337295	chr6	161043530	161044137	10	RNAPII_ChIA-PET_of_EBERs-NC	i
chr6	12066750	12067275	chr10	119724833	119725484	6	RNAPII_ChIA-PET_of_EBERs-NC	i
chr6	156812392	156812978	chr7	2445260	2445872	6	RNAPII_ChIA-PET_of_EBERs-NC	i
chr6	161013658	161014183	chr6	161203297	161203945	5	RNAPII_ChIA-PET_of_EBERs-NC	i
chr6	161038709	161039359	chr6	161049811	161050416	7	RNAPII_ChIA-PET_of_EBERs-NC	i
chr6	25913914	25914452	chr7	72323088	72323739	5	RNAPII_ChIA-PET_of_EBERs-NC	i
chr6	26019935	26022465	chr6	26042649	26044497	11	RNAPII_ChIA-PET_of_EBERs-NC	i
chr6	26021828	26023749	chr6	26123566	26124763	5	RNAPII_ChIA-PET_of_EBERs-NC	i
chr6	26021876	26022499	chr6	27835414	27836213	5	RNAPII_ChIA-PET_of_EBERs-NC	i
chr6	26043154	26044016	chr6	26197284	26197991	5	RNAPII_ChIA-PET_of_EBERs-NC	i
chr6	26122949	26126136	chr6	26196471	26199569	14	RNAPII_ChIA-PET_of_EBERs-NC	i
chr6	26157213	26159457	chr6	26199122	26200340	7	RNAPII_ChIA-PET_of_EBERs-NC	i
chr6	26183145	26184305	chr6	26198706	26200109	5	RNAPII_ChIA-PET_of_EBERs-NC	i
chr6	26196862	26198540	chr6	26251185	26252695	6	RNAPII_ChIA-PET_of_EBERs-NC	i
chr6	26197307	26197968	chr6	26249845	26250651	7	RNAPII_ChIA-PET_of_EBERs-NC	i
chr6	26198789	26199734	chr6	26272525	26273497	8	RNAPII_ChIA-PET_of_EBERs-NC	i
chr6	26198871	26199955	chr6	27132629	27133850	6	RNAPII_ChIA-PET_of_EBERs-NC	i
chr6	26198955	26200168	chr6	26266011	26267186	5	RNAPII_ChIA-PET_of_EBERs-NC	i
chr6	26199000	26200168	chr6	26236661	26238431	5	RNAPII_ChIA-PET_of_EBERs-NC	i
chr6	26199024	26200123	chr6	26250083	26251742	6	RNAPII_ChIA-PET_of_EBERs-NC	i
chr6	27814337	27815333	chr6	27892786	27894180	7	RNAPII_ChIA-PET_of_EBERs-NC	i
chr6	3214205	3214857	chr6	3396127	3396659	9	RNAPII_ChIA-PET_of_EBERs-NC	i
chr6	32921035	32921650	chr6	32939968	32940621	8	RNAPII_ChIA-PET_of_EBERs-NC	i
chr6	32933206	32934226	chr6	32951928	32952902	6	RNAPII_ChIA-PET_of_EBERs-NC	i
chr6	32933206	32934801	chr6	32942865	32944912	5	RNAPII_ChIA-PET_of_EBERs-NC	i
chr6	32933206	32934801	chr6	32946912	32948810	7	RNAPII_ChIA-PET_of_EBERs-NC	i
chr6	32933206	32934884	chr6	32971284	32972735	8	RNAPII_ChIA-PET_of_EBERs-NC	i
chr6	32939983	32941309	chr6	32971822	32972880	5	RNAPII_ChIA-PET_of_EBERs-NC	i
chr6	32941124	32942512	chr6	32954585	32955771	5	RNAPII_ChIA-PET_of_EBERs-NC	i
chr6	32943040	32944980	chr6	32952563	32953871	9	RNAPII_ChIA-PET_of_EBERs-NC	i
chr6	32944108	32945739	chr6	32970741	32972649	11	RNAPII_ChIA-PET_of_EBERs-NC	i
chr6	32951639	32954995	chr6	32965814	32968500	16	RNAPII_ChIA-PET_of_EBERs-NC	i
chr6	32955873	32956432	chr11	9263326	9263979	12	RNAPII_ChIA-PET_of_EBERs-NC	i
chr6	32967500	32968051	chr19	49694979	49695632	8	RNAPII_ChIA-PET_of_EBERs-NC	i
chr6	32967783	32969177	chr6	32984493	32985409	5	RNAPII_ChIA-PET_of_EBERs-NC	i
chr6	32968541	32970331	chr6	33028157	33029691	5	RNAPII_ChIA-PET_of_EBERs-NC	i
chr6	32970326	32971326	chr6	33072985	33074230	5	RNAPII_ChIA-PET_of_EBERs-NC	i
chr6	32970600	32971203	chr6	33090131	33090781	6	RNAPII_ChIA-PET_of_EBERs-NC	i
chr6	32970801	32972979	chr6	32983387	32985624	9	RNAPII_ChIA-PET_of_EBERs-NC	i
chr6	33252884	33253535	chr16	56900575	56901129	5	RNAPII_ChIA-PET_of_EBERs-NC	i
chr6	33271071	33272826	chr6	33316965	33318980	6	RNAPII_ChIA-PET_of_EBERs-NC	i
chr6	33277145	33277907	chr6	33345534	33346385	5	RNAPII_ChIA-PET_of_EBERs-NC	i
chr6	33277482	33278012	chr6	33300931	33301582	5	RNAPII_ChIA-PET_of_EBERs-NC	i
chr6	4467409	4468059	chr7	72028560	72029095	5	RNAPII_ChIA-PET_of_EBERs-NC	i
chr7	102277756	102278279	chr7	102443242	102443894	9	RNAPII_ChIA-PET_of_EBERs-NC	i
chr7	102396686	102397501	chr7	102442566	102443512	9	RNAPII_ChIA-PET_of_EBERs-NC	i
chr7	102400089	102400994	chr7	102433586	102434556	5	RNAPII_ChIA-PET_of_EBERs-NC	i
chr7	102404372	102405372	chr7	102442901	102443831	7	RNAPII_ChIA-PET_of_EBERs-NC	i
chr7	102416603	102417252	chr7	102467378	102467946	5	RNAPII_ChIA-PET_of_EBERs-NC	i
chr7	102424440	102427876	chr7	102440742	102443512	16	RNAPII_ChIA-PET_of_EBERs-NC	i
chr7	102426165	102427309	chr7	102443781	102445646	5	RNAPII_ChIA-PET_of_EBERs-NC	i
chr7	102431692	102433021	chr7	102444602	102445602	6	RNAPII_ChIA-PET_of_EBERs-NC	i
chr7	102431692	102433315	chr7	102441555	102444468	12	RNAPII_ChIA-PET_of_EBERs-NC	i
chr7	102433556	102434182	chr18	3786767	3787372	6	RNAPII_ChIA-PET_of_EBERs-NC	i
chr7	102441499	102442150	chr10	8432033	8432566	8	RNAPII_ChIA-PET_of_EBERs-NC	i
chr7	102444327	102444883	chr7	102463267	102463875	5	RNAPII_ChIA-PET_of_EBERs-NC	i
chr7	102472598	102473245	chr7	127243735	127244364	8	RNAPII_ChIA-PET_of_EBERs-NC	i
chr7	110097971	110098622	chr7	111206739	111207287	5	RNAPII_ChIA-PET_of_EBERs-NC	i
chr7	110526079	110526730	chr7	110855748	110856376	5	RNAPII_ChIA-PET_of_EBERs-NC	i
chr7	110553914	110554448	chr7	111208879	111209529	7	RNAPII_ChIA-PET_of_EBERs-NC	i
chr7	110723758	110724410	chr7	111199592	111200143	5	RNAPII_ChIA-PET_of_EBERs-NC	i
chr7	110886158	110886775	chr7	110999260	110999886	7	RNAPII_ChIA-PET_of_EBERs-NC	i
chr7	110896387	110896958	chr11	18032023	18032674	5	RNAPII_ChIA-PET_of_EBERs-NC	i
chr7	110999079	110999730	chr7	111482456	111482991	6	RNAPII_ChIA-PET_of_EBERs-NC	i
chr7	111024107	111024705	chr7	132012655	132013267	5	RNAPII_ChIA-PET_of_EBERs-NC	i
chr7	111059587	111060203	chr7	111142259	111142944	5	RNAPII_ChIA-PET_of_EBERs-NC	i
chr7	111095882	111096448	chr7	120007023	120007673	9	RNAPII_ChIA-PET_of_EBERs-NC	i
chr7	111115372	111115946	chr7	111299063	111299684	8	RNAPII_ChIA-PET_of_EBERs-NC	i
chr7	111345896	111346494	chr14	23467547	23468155	7	RNAPII_ChIA-PET_of_EBERs-NC	i
chr7	111534668	111535342	chr7	111726346	111727473	7	RNAPII_ChIA-PET_of_EBERs-NC	i
chr7	155602815	155603453	chr7	155611797	155612386	5	RNAPII_ChIA-PET_of_EBERs-NC	i
chr7	2236822	2238132	chr7	2405666	2406832	7	RNAPII_ChIA-PET_of_EBERs-NC	i
chr7	2412365	2413016	chr20	50115431	50116050	5	RNAPII_ChIA-PET_of_EBERs-NC	i
chr7	2421715	2422365	chr7	55961004	55961549	5	RNAPII_ChIA-PET_of_EBERs-NC	i
chr7	39485779	39486429	chr18	69915114	69915704	5	RNAPII_ChIA-PET_of_EBERs-NC	i
chr7	44468272	44468924	chr10	48249791	48250379	8	RNAPII_ChIA-PET_of_EBERs-NC	i
chr7	45725497	45726069	chr7	72420981	72421634	6	RNAPII_ChIA-PET_of_EBERs-NC	i
chr7	66259339	66259923	chr7	72230586	72231237	5	RNAPII_ChIA-PET_of_EBERs-NC	i
chr7	68610911	68611500	chr7	72168211	72168862	6	RNAPII_ChIA-PET_of_EBERs-NC	i
chr7	69003272	69003812	chr7	71994734	71995423	7	RNAPII_ChIA-PET_of_EBERs-NC	i
chr7	69133014	69133660	chr7	71871990	71872592	5	RNAPII_ChIA-PET_of_EBERs-NC	i
chr7	69896978	69897629	chr20	16043101	16043699	5	RNAPII_ChIA-PET_of_EBERs-NC	i
chr7	71488526	71489176	chr7	71781027	71781581	5	RNAPII_ChIA-PET_of_EBERs-NC	i
chr7	71761188	71761743	chr7	72075615	72076338	5	RNAPII_ChIA-PET_of_EBERs-NC	i
chr7	71872984	71873632	chr7	71933641	71934237	5	RNAPII_ChIA-PET_of_EBERs-NC	i
chr7	71879722	71880316	chr7	71954354	71955004	5	RNAPII_ChIA-PET_of_EBERs-NC	i
chr7	71902927	71903577	chr7	72333655	72334211	5	RNAPII_ChIA-PET_of_EBERs-NC	i
chr7	71982682	71983290	chr7	72329853	72330498	5	RNAPII_ChIA-PET_of_EBERs-NC	i
chr7	72098755	72099310	chr7	72222049	72222672	5	RNAPII_ChIA-PET_of_EBERs-NC	i
chr7	72103018	72103670	chr7	72155675	72156260	9	RNAPII_ChIA-PET_of_EBERs-NC	i
chr7	72182708	72183320	chr22	30310046	30310675	5	RNAPII_ChIA-PET_of_EBERs-NC	i
chr7	72193352	72193900	chr7	72601158	72601808	7	RNAPII_ChIA-PET_of_EBERs-NC	i
chr7	72194577	72195222	chr7	72436456	72437003	9	RNAPII_ChIA-PET_of_EBERs-NC	i
chr7	72293216	72293836	chr7	72302858	72303508	6	RNAPII_ChIA-PET_of_EBERs-NC	i
chr7	72342161	72342801	chr7	72350069	72350694	5	RNAPII_ChIA-PET_of_EBERs-NC	i
chr7	72412049	72412644	chr9	112941247	112941897	8	RNAPII_ChIA-PET_of_EBERs-NC	i
chr7	72444252	72444836	chr7	72637593	72638243	6	RNAPII_ChIA-PET_of_EBERs-NC	i
chr7	92583454	92584106	chr7	92773021	92773588	8	RNAPII_ChIA-PET_of_EBERs-NC	i
chr7	92621439	92622090	chr7	92808567	92809146	6	RNAPII_ChIA-PET_of_EBERs-NC	i
chr7	92632813	92633472	chr7	92869474	92870017	6	RNAPII_ChIA-PET_of_EBERs-NC	i
chr7	92639985	92640602	chr7	92664202	92664813	7	RNAPII_ChIA-PET_of_EBERs-NC	i
chr7	92715257	92715792	chr7	92848677	92849327	5	RNAPII_ChIA-PET_of_EBERs-NC	i
chr7	92722136	92722689	chr7	92759589	92760228	5	RNAPII_ChIA-PET_of_EBERs-NC	i
chr7	92749082	92749734	chr7	92918081	92918675	5	RNAPII_ChIA-PET_of_EBERs-NC	i
chr7	92766349	92766886	chr15	75569091	75569735	5	RNAPII_ChIA-PET_of_EBERs-NC	i
chr7	92766620	92767249	chr7	92833317	92833884	5	RNAPII_ChIA-PET_of_EBERs-NC	i
chr7	92784048	92784591	chr7	92801504	92802154	6	RNAPII_ChIA-PET_of_EBERs-NC	i
chr7	92836464	92837114	chr7	92904901	92905498	5	RNAPII_ChIA-PET_of_EBERs-NC	i
chr7	94585530	94586138	chr9	121210989	121211560	9	RNAPII_ChIA-PET_of_EBERs-NC	i
chr7	97971087	97971698	chr7	98234960	98235567	6	RNAPII_ChIA-PET_of_EBERs-NC	i
chr8	10506838	10507463	chr13	73162079	73162699	6	RNAPII_ChIA-PET_of_EBERs-NC	i
chr8	10510878	10511450	chr16	77218549	77219212	8	RNAPII_ChIA-PET_of_EBERs-NC	i
chr8	106504477	106505072	chr8	120771039	120771709	5	RNAPII_ChIA-PET_of_EBERs-NC	i
chr8	120518573	120519224	chr8	120538283	120538827	7	RNAPII_ChIA-PET_of_EBERs-NC	i
chr8	120548109	120548704	chr8	120617878	120618528	7	RNAPII_ChIA-PET_of_EBERs-NC	i
chr8	120692006	120692533	chr8	121487330	121487915	5	RNAPII_ChIA-PET_of_EBERs-NC	i
chr8	120730789	120732496	chr8	120809291	120811564	7	RNAPII_ChIA-PET_of_EBERs-NC	i
chr8	120748551	120749084	chr8	124610484	124611135	7	RNAPII_ChIA-PET_of_EBERs-NC	i
chr8	120775018	120775668	chr8	120938001	120938624	9	RNAPII_ChIA-PET_of_EBERs-NC	i
chr8	120809976	120810593	chr9	124210511	124211096	5	RNAPII_ChIA-PET_of_EBERs-NC	i
chr8	124277768	124278421	chr10	96933672	96934263	6	RNAPII_ChIA-PET_of_EBERs-NC	i
chr8	143942806	143943381	chr8	143990604	143991361	5	RNAPII_ChIA-PET_of_EBERs-NC	i
chr8	143951626	143953331	chr8	143978527	143979341	5	RNAPII_ChIA-PET_of_EBERs-NC	i
chr8	38383794	38384338	chr8	41534725	41535360	5	RNAPII_ChIA-PET_of_EBERs-NC	i
chr8	39218310	39218899	chr9	120824796	120825532	7	RNAPII_ChIA-PET_of_EBERs-NC	i
chr8	41528722	41529359	chr8	67342690	67343237	5	RNAPII_ChIA-PET_of_EBERs-NC	i
chr8	63104136	63104747	chr9	121332186	121332754	5	RNAPII_ChIA-PET_of_EBERs-NC	i
chr8	86362724	86363323	chr8	120716869	120717433	7	RNAPII_ChIA-PET_of_EBERs-NC	i
chr9	1054342	1054991	chr17	54910526	54911094	5	RNAPII_ChIA-PET_of_EBERs-NC	i
chr9	120774888	120775475	chr9	120840068	120840720	12	RNAPII_ChIA-PET_of_EBERs-NC	i
chr9	120839573	120840198	chr9	120935006	120935554	6	RNAPII_ChIA-PET_of_EBERs-NC	i
chr9	120850924	120851552	chr9	120860009	120860584	7	RNAPII_ChIA-PET_of_EBERs-NC	i
chr9	121206156	121207327	chr9	121217612	121218612	5	RNAPII_ChIA-PET_of_EBERs-NC	i
chr9	121207923	121208518	chr10	62809214	62809762	6	RNAPII_ChIA-PET_of_EBERs-NC	i
chr9	121317548	121318152	chr9	121385090	121385742	7	RNAPII_ChIA-PET_of_EBERs-NC	i
chr9	131677536	131678661	chr9	131727253	131728025	8	RNAPII_ChIA-PET_of_EBERs-NC	i
chr9	131708208	131711025	chr9	131726998	131729091	14	RNAPII_ChIA-PET_of_EBERs-NC	i
chr9	131725166	131726029	chr9	131733343	131733926	5	RNAPII_ChIA-PET_of_EBERs-NC	i
chr9	77219755	77220305	chr9	120840108	120840758	5	RNAPII_ChIA-PET_of_EBERs-NC	i
chrX	121105753	121106311	chrX	124259769	124260418	5	RNAPII_ChIA-PET_of_EBERs-NC	i
chrX	124100302	124100939	chrX	124337711	124338317	6	RNAPII_ChIA-PET_of_EBERs-NC	i
chrX	124217680	124218332	chrX	124289011	124289575	6	RNAPII_ChIA-PET_of_EBERs-NC	i
chrX	124282568	124283220	chrX	143429877	143430436	5	RNAPII_ChIA-PET_of_EBERs-NC	i
chrX	16662681	16663248	chrX	22182282	22182845	5	RNAPII_ChIA-PET_of_EBERs-NC	i
chrX	21230317	21230892	chrX	22036186	22036838	5	RNAPII_ChIA-PET_of_EBERs-NC	i
chrX	21818129	21818769	chrX	22059600	22060209	5	RNAPII_ChIA-PET_of_EBERs-NC	i
chrX	21960167	21960724	chrX	22089379	22090029	8	RNAPII_ChIA-PET_of_EBERs-NC	i
chrX	21970231	21970863	chrX	22204362	22204950	6	RNAPII_ChIA-PET_of_EBERs-NC	i
chrX	21971396	21972015	chrX	22130513	22131164	5	RNAPII_ChIA-PET_of_EBERs-NC	i
chrX	21989297	21989839	chrX	22073618	22074240	6	RNAPII_ChIA-PET_of_EBERs-NC	i
chrX	21990243	21991276	chrX	22059622	22060699	10	RNAPII_ChIA-PET_of_EBERs-NC	i
chrX	22057100	22057651	chrX	22152910	22153562	6	RNAPII_ChIA-PET_of_EBERs-NC	i
chrX	4641946	4642598	chrX	22057349	22057978	8	RNAPII_ChIA-PET_of_EBERs-NC	i
chrX	46993311	46993889	chrX	120462465	120463114	6	RNAPII_ChIA-PET_of_EBERs-NC	i
chrX	70591207	70591776	chrX	124316647	124317285	5	RNAPII_ChIA-PET_of_EBERs-NC	i
chrX	85871289	85872000	chrX	85917539	85918118	5	RNAPII_ChIA-PET_of_EBERs-NC	i
chr1	100477046	100477616	chr1	101000044	101000696	6	RNAPII_ChIA-PET_of_EBERs-KD	i
chr1	101001945	101002520	chr12	96928125	96928776	6	RNAPII_ChIA-PET_of_EBERs-KD	i
chr1	101011319	101011948	chr1	101475405	101475950	7	RNAPII_ChIA-PET_of_EBERs-KD	i
chr1	101022348	101022894	chr8	83661187	83661840	11	RNAPII_ChIA-PET_of_EBERs-KD	i
chr1	101026376	101026986	chr4	39956406	39957058	8	RNAPII_ChIA-PET_of_EBERs-KD	i
chr1	1019983	1020602	chr1	1298284	1298875	5	RNAPII_ChIA-PET_of_EBERs-KD	i
chr1	10282642	10283266	chr1	19757839	19758474	5	RNAPII_ChIA-PET_of_EBERs-KD	i
chr1	116596293	116596922	chr17	2112199	2112810	6	RNAPII_ChIA-PET_of_EBERs-KD	i
chr1	149843131	149845480	chr1	149885663	149888477	20	RNAPII_ChIA-PET_of_EBERs-KD	i
chr1	149887838	149888887	chr1	149928172	149928806	7	RNAPII_ChIA-PET_of_EBERs-KD	i
chr1	149888426	149889076	chr12	64627679	64628213	10	RNAPII_ChIA-PET_of_EBERs-KD	i
chr1	155227846	155229190	chr1	155241034	155242501	5	RNAPII_ChIA-PET_of_EBERs-KD	i
chr1	167999263	167999878	chr6	3337355	3338006	6	RNAPII_ChIA-PET_of_EBERs-KD	i
chr1	173193220	173193871	chr1	173218964	173219576	5	RNAPII_ChIA-PET_of_EBERs-KD	i
chr1	173195098	173195644	chr1	173412010	173412662	7	RNAPII_ChIA-PET_of_EBERs-KD	i
chr1	173202011	173202541	chr8	102541066	102541902	6	RNAPII_ChIA-PET_of_EBERs-KD	i
chr1	183589945	183590472	chr7	92642839	92643491	6	RNAPII_ChIA-PET_of_EBERs-KD	i
chr1	19683562	19684187	chr1	19727500	19728041	5	RNAPII_ChIA-PET_of_EBERs-KD	i
chr1	19703497	19704027	chr1	19715856	19716508	5	RNAPII_ChIA-PET_of_EBERs-KD	i
chr1	19787595	19788229	chr1	19886503	19887137	8	RNAPII_ChIA-PET_of_EBERs-KD	i
chr1	19790246	19790839	chr2	241843995	241844617	9	RNAPII_ChIA-PET_of_EBERs-KD	i
chr1	19798394	19798958	chr19	4973295	4973947	8	RNAPII_ChIA-PET_of_EBERs-KD	i
chr1	200860119	200861580	chr1	200888360	200889661	5	RNAPII_ChIA-PET_of_EBERs-KD	i
chr1	200887806	200888920	chr1	200903800	200906502	8	RNAPII_ChIA-PET_of_EBERs-KD	i
chr1	200888393	200889557	chr1	200906784	200908253	8	RNAPII_ChIA-PET_of_EBERs-KD	i
chr1	200895956	200896544	chr12	94307621	94308271	5	RNAPII_ChIA-PET_of_EBERs-KD	i
chr1	200896462	200897462	chr1	200907417	200908335	5	RNAPII_ChIA-PET_of_EBERs-KD	i
chr1	220721964	220722514	chr1	220776854	220777469	14	RNAPII_ChIA-PET_of_EBERs-KD	i
chr1	220737228	220737790	chr1	220749319	220749971	10	RNAPII_ChIA-PET_of_EBERs-KD	i
chr1	220749346	220749999	chr1	220756900	220757526	6	RNAPII_ChIA-PET_of_EBERs-KD	i
chr1	220759557	220760150	chr1	220769336	220769989	8	RNAPII_ChIA-PET_of_EBERs-KD	i
chr1	243338308	243338957	chr6	161086030	161086622	6	RNAPII_ChIA-PET_of_EBERs-KD	i
chr1	243853136	243853798	chr11	87110614	87111140	6	RNAPII_ChIA-PET_of_EBERs-KD	i
chr1	31598540	31599189	chr16	690416	691004	5	RNAPII_ChIA-PET_of_EBERs-KD	i
chr1	37552548	37553088	chr16	1964463	1965113	5	RNAPII_ChIA-PET_of_EBERs-KD	i
chr1	46578828	46579386	chr1	50649063	50649715	6	RNAPII_ChIA-PET_of_EBERs-KD	i
chr1	50402319	50402944	chr1	50804111	50804665	6	RNAPII_ChIA-PET_of_EBERs-KD	i
chr1	50437493	50438143	chr1	152039226	152039752	5	RNAPII_ChIA-PET_of_EBERs-KD	i
chr1	50491293	50491943	chr18	63296706	63297291	5	RNAPII_ChIA-PET_of_EBERs-KD	i
chr1	50493700	50494285	chr1	50683672	50684318	6	RNAPII_ChIA-PET_of_EBERs-KD	i
chr1	50498229	50498757	chrX	41078136	41078788	5	RNAPII_ChIA-PET_of_EBERs-KD	i
chr1	50592242	50592991	chr1	54986248	54986771	5	RNAPII_ChIA-PET_of_EBERs-KD	i
chr1	50607576	50608180	chr1	51163364	51164015	6	RNAPII_ChIA-PET_of_EBERs-KD	i
chr1	50638534	50639077	chr7	152563050	152563703	8	RNAPII_ChIA-PET_of_EBERs-KD	i
chr1	50766662	50767312	chr1	51763433	51764008	5	RNAPII_ChIA-PET_of_EBERs-KD	i
chr1	50774958	50775484	chr1	50785123	50785803	6	RNAPII_ChIA-PET_of_EBERs-KD	i
chr1	50838744	50839336	chr1	55128151	55128804	10	RNAPII_ChIA-PET_of_EBERs-KD	i
chr1	50957884	50958534	chr1	51651071	51651634	6	RNAPII_ChIA-PET_of_EBERs-KD	i
chr1	58569605	58570151	chr1	59766341	59766977	8	RNAPII_ChIA-PET_of_EBERs-KD	i
chr1	58614411	58615063	chr1	59689988	59690524	11	RNAPII_ChIA-PET_of_EBERs-KD	i
chr1	58819795	58820447	chr1	59375801	59376331	7	RNAPII_ChIA-PET_of_EBERs-KD	i
chr1	59216087	59216799	chr1	59810784	59811314	6	RNAPII_ChIA-PET_of_EBERs-KD	i
chr1	59291348	59291956	chr1	59568404	59569054	5	RNAPII_ChIA-PET_of_EBERs-KD	i
chr1	59399647	59400180	chr1	59600213	59601014	5	RNAPII_ChIA-PET_of_EBERs-KD	i
chr1	59405838	59406416	chr16	74443998	74444650	8	RNAPII_ChIA-PET_of_EBERs-KD	i
chr1	59543166	59543804	chr1	91463284	91463905	5	RNAPII_ChIA-PET_of_EBERs-KD	i
chr1	59657981	59658579	chr1	59669001	59669636	5	RNAPII_ChIA-PET_of_EBERs-KD	i
chr1	59724466	59725168	chr1	63296887	63297462	6	RNAPII_ChIA-PET_of_EBERs-KD	i
chr1	59763848	59764426	chr1	68288484	68289135	8	RNAPII_ChIA-PET_of_EBERs-KD	i
chr1	64899390	64900028	chr1	71857507	71858157	7	RNAPII_ChIA-PET_of_EBERs-KD	i
chr1	6579930	6580453	chr2	98469449	98470250	5	RNAPII_ChIA-PET_of_EBERs-KD	i
chr1	66937572	66938114	chr1	67149677	67150328	11	RNAPII_ChIA-PET_of_EBERs-KD	i
chr1	66939143	66939781	chr1	67167936	67168586	11	RNAPII_ChIA-PET_of_EBERs-KD	i
chr1	66985795	66986448	chr1	67167413	67167994	8	RNAPII_ChIA-PET_of_EBERs-KD	i
chr1	67154465	67155007	chr1	114781321	114781973	5	RNAPII_ChIA-PET_of_EBERs-KD	i
chr1	67167546	67168170	chr1	67206632	67207283	5	RNAPII_ChIA-PET_of_EBERs-KD	i
chr1	67211943	67212593	chr1	67233717	67234244	5	RNAPII_ChIA-PET_of_EBERs-KD	i
chr1	75731269	75731847	chr16	88832659	88833243	5	RNAPII_ChIA-PET_of_EBERs-KD	i
chr1	7772105	7772625	chr1	7887720	7888373	7	RNAPII_ChIA-PET_of_EBERs-KD	i
chr1	9707158	9707846	chr1	38882113	38882692	5	RNAPII_ChIA-PET_of_EBERs-KD	i
chr1	9899438	9900092	chr10	96894054	96894636	5	RNAPII_ChIA-PET_of_EBERs-KD	i
chr10	114247498	114248150	chr10	114396990	114397552	9	RNAPII_ChIA-PET_of_EBERs-KD	i
chr10	114296668	114297193	chr10	114306315	114306991	7	RNAPII_ChIA-PET_of_EBERs-KD	i
chr10	114382482	114383131	chr10	114393677	114394201	7	RNAPII_ChIA-PET_of_EBERs-KD	i
chr10	119121350	119122001	chr10	119728992	119729535	5	RNAPII_ChIA-PET_of_EBERs-KD	i
chr10	119688482	119689708	chr10	119725439	119726439	5	RNAPII_ChIA-PET_of_EBERs-KD	i
chr10	119701728	119702998	chr10	119725439	119726385	5	RNAPII_ChIA-PET_of_EBERs-KD	i
chr10	119704057	119705075	chr10	119724695	119726385	5	RNAPII_ChIA-PET_of_EBERs-KD	i
chr10	119713152	119714603	chr10	119724285	119725054	5	RNAPII_ChIA-PET_of_EBERs-KD	i
chr10	119781632	119782229	chr11	122880804	122881457	5	RNAPII_ChIA-PET_of_EBERs-KD	i
chr10	119787086	119787736	chr10	119911731	119912285	13	RNAPII_ChIA-PET_of_EBERs-KD	i
chr10	12126670	12127255	chr20	15946602	15947160	5	RNAPII_ChIA-PET_of_EBERs-KD	i
chr10	124502654	124503307	chr10	124528909	124529439	6	RNAPII_ChIA-PET_of_EBERs-KD	i
chr10	124512577	124513279	chr10	124731452	124732025	10	RNAPII_ChIA-PET_of_EBERs-KD	i
chr10	124512934	124513585	chr10	124841028	124841635	5	RNAPII_ChIA-PET_of_EBERs-KD	i
chr10	68348055	68348671	chr10	68497531	68498162	7	RNAPII_ChIA-PET_of_EBERs-KD	i
chr10	68484376	68484996	chr14	35146233	35146824	8	RNAPII_ChIA-PET_of_EBERs-KD	i
chr10	68497787	68498436	chr10	68971651	68972248	7	RNAPII_ChIA-PET_of_EBERs-KD	i
chr10	69049340	69049906	chr10	69096831	69097489	5	RNAPII_ChIA-PET_of_EBERs-KD	i
chr10	69409967	69410576	chr10	69504281	69504915	5	RNAPII_ChIA-PET_of_EBERs-KD	i
chr10	69440054	69440790	chr10	69449930	69450509	6	RNAPII_ChIA-PET_of_EBERs-KD	i
chr10	69959804	69960455	chr10	96877961	96878499	5	RNAPII_ChIA-PET_of_EBERs-KD	i
chr10	74737779	74738391	chr10	96877559	96878184	7	RNAPII_ChIA-PET_of_EBERs-KD	i
chr10	86827101	86827735	chr21	34670835	34671485	6	RNAPII_ChIA-PET_of_EBERs-KD	i
chr10	88386945	88387598	chr19	11213571	11214108	11	RNAPII_ChIA-PET_of_EBERs-KD	i
chr10	96864438	96865071	chr10	112967246	112967791	5	RNAPII_ChIA-PET_of_EBERs-KD	i
chr11	20232212	20232861	chr14	75009453	75010000	5	RNAPII_ChIA-PET_of_EBERs-KD	i
chr11	34980200	34980850	chr11	35195165	35195790	9	RNAPII_ChIA-PET_of_EBERs-KD	i
chr11	35197662	35198312	chr11	35238698	35239262	5	RNAPII_ChIA-PET_of_EBERs-KD	i
chr11	36501536	36502084	chr11	61361852	61362502	5	RNAPII_ChIA-PET_of_EBERs-KD	i
chr11	47163123	47163694	chr11	87261049	87261674	6	RNAPII_ChIA-PET_of_EBERs-KD	i
chr11	5274813	5275433	chr11	6343519	6344170	6	RNAPII_ChIA-PET_of_EBERs-KD	i
chr11	5350760	5351361	chr11	14503069	14503799	6	RNAPII_ChIA-PET_of_EBERs-KD	i
chr11	60905860	60906410	chr11	61361834	61362484	6	RNAPII_ChIA-PET_of_EBERs-KD	i
chr11	61355003	61356265	chr11	61370201	61371153	8	RNAPII_ChIA-PET_of_EBERs-KD	i
chr11	61359274	61359924	chr17	57959701	57960290	6	RNAPII_ChIA-PET_of_EBERs-KD	i
chr11	61360508	61362694	chr11	61368961	61371567	8	RNAPII_ChIA-PET_of_EBERs-KD	i
chr11	61361802	61362978	chr11	61384790	61385701	5	RNAPII_ChIA-PET_of_EBERs-KD	i
chr11	61361810	61362460	chrX	10058972	10059510	8	RNAPII_ChIA-PET_of_EBERs-KD	i
chr11	63949240	63949873	chr11	64226224	64226780	5	RNAPII_ChIA-PET_of_EBERs-KD	i
chr11	65416841	65417405	chr11	65468547	65469333	6	RNAPII_ChIA-PET_of_EBERs-KD	i
chr11	65422827	65424365	chr11	65466097	65467194	5	RNAPII_ChIA-PET_of_EBERs-KD	i
chr11	65425305	65425861	chr11	65465229	65465881	5	RNAPII_ChIA-PET_of_EBERs-KD	i
chr11	65432073	65432725	chr11	65461852	65462400	5	RNAPII_ChIA-PET_of_EBERs-KD	i
chr11	65439907	65440794	chr11	65454783	65455783	5	RNAPII_ChIA-PET_of_EBERs-KD	i
chr11	65464940	65465703	chr20	11112894	11113426	5	RNAPII_ChIA-PET_of_EBERs-KD	i
chr11	72423606	72424258	chr11	75328762	75329375	5	RNAPII_ChIA-PET_of_EBERs-KD	i
chr11	75280558	75281118	chr11	75330938	75331465	6	RNAPII_ChIA-PET_of_EBERs-KD	i
chr11	805928	806639	chr11	1039762	1040340	5	RNAPII_ChIA-PET_of_EBERs-KD	i
chr11	86604049	86604700	chr11	87169062	87169633	6	RNAPII_ChIA-PET_of_EBERs-KD	i
chr11	86907490	86908090	chr11	87191455	87192107	6	RNAPII_ChIA-PET_of_EBERs-KD	i
chr11	87220359	87220887	chr13	60280302	60280952	5	RNAPII_ChIA-PET_of_EBERs-KD	i
chr12	101829427	101830078	chr12	101962099	101962626	12	RNAPII_ChIA-PET_of_EBERs-KD	i
chr12	12356639	12358823	chr12	12366394	12368182	8	RNAPII_ChIA-PET_of_EBERs-KD	i
chr12	123584302	123584849	chr12	123755122	123755791	5	RNAPII_ChIA-PET_of_EBERs-KD	i
chr12	123585818	123586448	chr12	123594638	123595268	11	RNAPII_ChIA-PET_of_EBERs-KD	i
chr12	12377448	12378032	chr12	12430706	12431435	9	RNAPII_ChIA-PET_of_EBERs-KD	i
chr12	12433313	12433926	chr12	12483961	12484549	6	RNAPII_ChIA-PET_of_EBERs-KD	i
chr12	127713031	127713617	chr16	65040904	65041554	5	RNAPII_ChIA-PET_of_EBERs-KD	i
chr12	22733042	22733630	chr12	27614688	27615295	6	RNAPII_ChIA-PET_of_EBERs-KD	i
chr12	27458622	27459272	chr12	27530426	27530952	5	RNAPII_ChIA-PET_of_EBERs-KD	i
chr12	27536513	27537164	chr12	27681801	27682346	5	RNAPII_ChIA-PET_of_EBERs-KD	i
chr12	27556726	27557376	chr12	28460572	28461093	7	RNAPII_ChIA-PET_of_EBERs-KD	i
chr12	27623859	27624445	chr12	28768904	28769554	6	RNAPII_ChIA-PET_of_EBERs-KD	i
chr12	43499387	43500039	chr14	34332266	34332812	5	RNAPII_ChIA-PET_of_EBERs-KD	i
chr12	50058945	50059494	chr17	43006918	43007569	5	RNAPII_ChIA-PET_of_EBERs-KD	i
chr12	57607594	57608208	chr12	57779390	57780017	5	RNAPII_ChIA-PET_of_EBERs-KD	i
chr12	66158606	66159257	chr12	66169230	66169777	5	RNAPII_ChIA-PET_of_EBERs-KD	i
chr12	66168483	66169840	chr12	66197995	66198956	5	RNAPII_ChIA-PET_of_EBERs-KD	i
chr13	21935127	21935689	chr14	34353828	34354479	6	RNAPII_ChIA-PET_of_EBERs-KD	i
chr14	105183151	105183766	chr14	106629256	106629906	6	RNAPII_ChIA-PET_of_EBERs-KD	i
chr14	21279708	21280358	chr14	34007876	34008419	5	RNAPII_ChIA-PET_of_EBERs-KD	i
chr14	21450100	21450685	chr14	33999603	34000254	6	RNAPII_ChIA-PET_of_EBERs-KD	i
chr14	25020254	25020826	chr20	14700519	14701330	6	RNAPII_ChIA-PET_of_EBERs-KD	i
chr14	30784743	30785283	chr14	30894512	30895163	6	RNAPII_ChIA-PET_of_EBERs-KD	i
chr14	30868546	30869102	chr14	30881560	30882208	5	RNAPII_ChIA-PET_of_EBERs-KD	i
chr14	30874382	30874942	chr14	31115941	31116563	5	RNAPII_ChIA-PET_of_EBERs-KD	i
chr14	30886184	30886788	chr14	30894533	30895186	13	RNAPII_ChIA-PET_of_EBERs-KD	i
chr14	30926253	30926815	chr14	34397938	34398588	5	RNAPII_ChIA-PET_of_EBERs-KD	i
chr14	32344967	32345540	chr14	34352364	34353014	6	RNAPII_ChIA-PET_of_EBERs-KD	i
chr14	32442807	32443329	chr14	33967682	33968298	9	RNAPII_ChIA-PET_of_EBERs-KD	i
chr14	32591258	32591824	chr14	34421917	34422568	6	RNAPII_ChIA-PET_of_EBERs-KD	i
chr14	33240475	33241023	chr14	34435087	34435740	11	RNAPII_ChIA-PET_of_EBERs-KD	i
chr14	33840483	33841068	chr14	33924371	33925020	6	RNAPII_ChIA-PET_of_EBERs-KD	i
chr14	33859780	33860309	chr14	34004698	34005499	5	RNAPII_ChIA-PET_of_EBERs-KD	i
chr14	33870217	33870871	chr14	34123854	34124407	8	RNAPII_ChIA-PET_of_EBERs-KD	i
chr14	33912871	33913498	chr14	34019202	34019797	5	RNAPII_ChIA-PET_of_EBERs-KD	i
chr14	33926831	33927422	chr14	34531541	34532193	6	RNAPII_ChIA-PET_of_EBERs-KD	i
chr14	33957319	33957862	chr14	34075076	34075712	9	RNAPII_ChIA-PET_of_EBERs-KD	i
chr14	33980231	33981353	chr14	33988754	33989342	9	RNAPII_ChIA-PET_of_EBERs-KD	i
chr14	34008929	34009580	chr14	34214695	34215275	5	RNAPII_ChIA-PET_of_EBERs-KD	i
chr14	34012667	34013292	chr14	35830337	35830988	5	RNAPII_ChIA-PET_of_EBERs-KD	i
chr14	34051551	34052157	chr14	34075133	34075715	6	RNAPII_ChIA-PET_of_EBERs-KD	i
chr14	34064701	34065352	chr14	34157543	34158110	5	RNAPII_ChIA-PET_of_EBERs-KD	i
chr14	34127560	34128215	chr14	34191213	34191801	6	RNAPII_ChIA-PET_of_EBERs-KD	i
chr14	34307850	34308410	chr14	35841882	35842534	6	RNAPII_ChIA-PET_of_EBERs-KD	i
chr14	34357073	34357652	chr14	34506892	34507543	7	RNAPII_ChIA-PET_of_EBERs-KD	i
chr14	34432285	34432877	chr14	34445611	34446218	6	RNAPII_ChIA-PET_of_EBERs-KD	i
chr14	66341973	66342511	chr14	86000105	86000747	9	RNAPII_ChIA-PET_of_EBERs-KD	i
chr14	66432490	66433076	chr14	67342014	67342595	7	RNAPII_ChIA-PET_of_EBERs-KD	i
chr14	66504038	66504647	chr14	66900757	66901371	5	RNAPII_ChIA-PET_of_EBERs-KD	i
chr14	75007448	75008033	chr14	75067762	75068413	5	RNAPII_ChIA-PET_of_EBERs-KD	i
chr14	94385362	94386012	chr14	94575726	94576322	5	RNAPII_ChIA-PET_of_EBERs-KD	i
chr15	42657716	42658240	chr15	42725422	42726039	5	RNAPII_ChIA-PET_of_EBERs-KD	i
chr15	42733751	42734278	chr15	42927871	42928522	5	RNAPII_ChIA-PET_of_EBERs-KD	i
chr15	64149731	64150345	chr15	64181542	64182192	7	RNAPII_ChIA-PET_of_EBERs-KD	i
chr15	64155441	64156095	chr16	56937513	56938097	5	RNAPII_ChIA-PET_of_EBERs-KD	i
chr15	67087804	67088383	chr15	67099565	67100214	6	RNAPII_ChIA-PET_of_EBERs-KD	i
chr15	67115294	67115822	chr15	67511643	67512337	10	RNAPII_ChIA-PET_of_EBERs-KD	i
chr15	67138214	67138864	chr15	67158105	67158655	8	RNAPII_ChIA-PET_of_EBERs-KD	i
chr15	67150725	67151334	chr15	67161672	67162280	6	RNAPII_ChIA-PET_of_EBERs-KD	i
chr15	67177358	67178001	chr15	67224285	67224878	7	RNAPII_ChIA-PET_of_EBERs-KD	i
chr15	74683902	74684519	chr15	75055154	75055789	6	RNAPII_ChIA-PET_of_EBERs-KD	i
chr15	74865674	74866325	chr15	75042516	75043060	6	RNAPII_ChIA-PET_of_EBERs-KD	i
chr15	75032508	75033077	chr15	75107222	75107873	6	RNAPII_ChIA-PET_of_EBERs-KD	i
chr15	75035876	75036528	chr15	75054789	75055419	5	RNAPII_ChIA-PET_of_EBERs-KD	i
chr15	75042671	75044418	chr15	75201510	75202566	6	RNAPII_ChIA-PET_of_EBERs-KD	i
chr15	75042921	75044314	chr15	75094966	75096439	7	RNAPII_ChIA-PET_of_EBERs-KD	i
chr15	75042964	75044314	chr15	75199857	75200539	5	RNAPII_ChIA-PET_of_EBERs-KD	i
chr15	75042993	75044314	chr15	75110410	75112109	13	RNAPII_ChIA-PET_of_EBERs-KD	i
chr15	75043198	75044668	chr15	75129790	75131144	6	RNAPII_ChIA-PET_of_EBERs-KD	i
chr15	75081041	75081700	chr15	75091872	75092400	7	RNAPII_ChIA-PET_of_EBERs-KD	i
chr15	75095439	75096507	chr15	75113019	75113917	5	RNAPII_ChIA-PET_of_EBERs-KD	i
chr15	75104641	75105236	chr15	75184425	75185084	9	RNAPII_ChIA-PET_of_EBERs-KD	i
chr15	75110819	75112273	chr15	75203346	75204694	10	RNAPII_ChIA-PET_of_EBERs-KD	i
chr15	75129384	75130404	chr15	75203493	75204591	5	RNAPII_ChIA-PET_of_EBERs-KD	i
chr15	88742660	88743310	chr15	88879251	88879791	6	RNAPII_ChIA-PET_of_EBERs-KD	i
chr16	10635090	10635717	chr16	10935084	10935662	5	RNAPII_ChIA-PET_of_EBERs-KD	i
chr16	10738766	10739420	chr16	10890593	10891180	12	RNAPII_ChIA-PET_of_EBERs-KD	i
chr16	10867226	10867796	chr16	11129215	11129829	5	RNAPII_ChIA-PET_of_EBERs-KD	i
chr16	10877642	10879165	chr16	10889452	10891277	8	RNAPII_ChIA-PET_of_EBERs-KD	i
chr16	11226688	11227322	chr20	14851093	14851655	8	RNAPII_ChIA-PET_of_EBERs-KD	i
chr16	11689068	11689659	chr18	13565767	13566419	5	RNAPII_ChIA-PET_of_EBERs-KD	i
chr16	1782603	1783132	chr19	7404414	7405067	5	RNAPII_ChIA-PET_of_EBERs-KD	i
chr16	27387571	27388126	chr16	68001057	68001709	9	RNAPII_ChIA-PET_of_EBERs-KD	i
chr16	2888384	2889005	chr16	13079175	13079737	8	RNAPII_ChIA-PET_of_EBERs-KD	i
chr16	30925753	30926829	chr16	31073717	31074245	9	RNAPII_ChIA-PET_of_EBERs-KD	i
chr16	31072661	31073253	chr16	81336036	81336686	6	RNAPII_ChIA-PET_of_EBERs-KD	i
chr16	47715952	47716516	chr16	58599035	58599687	5	RNAPII_ChIA-PET_of_EBERs-KD	i
chr16	61346258	61346825	chr16	68014895	68015548	6	RNAPII_ChIA-PET_of_EBERs-KD	i
chr16	65081553	65082303	chr16	65112032	65112662	8	RNAPII_ChIA-PET_of_EBERs-KD	i
chr16	67998386	67998939	chr17	73315880	73316491	5	RNAPII_ChIA-PET_of_EBERs-KD	i
chr16	68073723	68075030	chr16	68084093	68085542	5	RNAPII_ChIA-PET_of_EBERs-KD	i
chr16	69752608	69753304	chr16	70454279	70454835	5	RNAPII_ChIA-PET_of_EBERs-KD	i
chr16	70395377	70396411	chr16	70456265	70456912	7	RNAPII_ChIA-PET_of_EBERs-KD	i
chr16	70400086	70400708	chr16	70454225	70454797	5	RNAPII_ChIA-PET_of_EBERs-KD	i
chr16	71289027	71289656	chr16	72724992	72725585	7	RNAPII_ChIA-PET_of_EBERs-KD	i
chr16	720565	721185	chr16	864133	864763	6	RNAPII_ChIA-PET_of_EBERs-KD	i
chr16	75076	75612	chr16	2887908	2888559	5	RNAPII_ChIA-PET_of_EBERs-KD	i
chr16	75165629	75166280	chr21	32402585	32403143	5	RNAPII_ChIA-PET_of_EBERs-KD	i
chr17	1489486	1490107	chr17	1518795	1519415	12	RNAPII_ChIA-PET_of_EBERs-KD	i
chr17	1500428	1501079	chr17	1660234	1660808	10	RNAPII_ChIA-PET_of_EBERs-KD	i
chr17	16424965	16425725	chr17	16439155	16440017	6	RNAPII_ChIA-PET_of_EBERs-KD	i
chr17	2057198	2057785	chr17	2089621	2090272	6	RNAPII_ChIA-PET_of_EBERs-KD	i
chr17	2089122	2090237	chr17	2137043	2138043	6	RNAPII_ChIA-PET_of_EBERs-KD	i
chr17	2089614	2090267	chr17	2265244	2265812	10	RNAPII_ChIA-PET_of_EBERs-KD	i
chr17	2105309	2105924	chr17	2121007	2121673	10	RNAPII_ChIA-PET_of_EBERs-KD	i
chr17	2198400	2199002	chr17	2222488	2223025	5	RNAPII_ChIA-PET_of_EBERs-KD	i
chr17	2281609	2282191	chr17	2328376	2329031	9	RNAPII_ChIA-PET_of_EBERs-KD	i
chr17	42773936	42774524	chr17	43006911	43007561	5	RNAPII_ChIA-PET_of_EBERs-KD	i
chr17	43008501	43009105	chr17	43073683	43074246	5	RNAPII_ChIA-PET_of_EBERs-KD	i
chr17	50083652	50084304	chr17	50212762	50213343	10	RNAPII_ChIA-PET_of_EBERs-KD	i
chr17	54899948	54900571	chr17	54913793	54914416	5	RNAPII_ChIA-PET_of_EBERs-KD	i
chr17	54945423	54946073	chr17	57373108	57373653	5	RNAPII_ChIA-PET_of_EBERs-KD	i
chr17	60517725	60518381	chr17	60636350	60636919	5	RNAPII_ChIA-PET_of_EBERs-KD	i
chr17	60521345	60521944	chr17	60650175	60650799	5	RNAPII_ChIA-PET_of_EBERs-KD	i
chr17	64130862	64132126	chr17	64144723	64145797	5	RNAPII_ChIA-PET_of_EBERs-KD	i
chr17	81004638	81005179	chr17	81113524	81114176	7	RNAPII_ChIA-PET_of_EBERs-KD	i
chr17	81699172	81699822	chr17	81891061	81891608	5	RNAPII_ChIA-PET_of_EBERs-KD	i
chr18	12883359	12883978	chr18	13429793	13430358	7	RNAPII_ChIA-PET_of_EBERs-KD	i
chr18	12990750	12991451	chr18	13585750	13586924	7	RNAPII_ChIA-PET_of_EBERs-KD	i
chr18	13556465	13556989	chr18	13567232	13567868	5	RNAPII_ChIA-PET_of_EBERs-KD	i
chr18	13561699	13564064	chr18	13577140	13579160	7	RNAPII_ChIA-PET_of_EBERs-KD	i
chr18	13562454	13564331	chr18	13611909	13613710	11	RNAPII_ChIA-PET_of_EBERs-KD	i
chr18	13566333	13568151	chr18	13581117	13582515	5	RNAPII_ChIA-PET_of_EBERs-KD	i
chr18	13566837	13568232	chr18	13607677	13610169	12	RNAPII_ChIA-PET_of_EBERs-KD	i
chr18	13566880	13568232	chr18	13613659	13614817	5	RNAPII_ChIA-PET_of_EBERs-KD	i
chr18	13567232	13570272	chr18	13576464	13578013	11	RNAPII_ChIA-PET_of_EBERs-KD	i
chr18	13577435	13577971	chr18	56647254	56647902	5	RNAPII_ChIA-PET_of_EBERs-KD	i
chr18	13585962	13587351	chr18	13608156	13609704	5	RNAPII_ChIA-PET_of_EBERs-KD	i
chr18	3403672	3404321	chr18	13395847	13396392	8	RNAPII_ChIA-PET_of_EBERs-KD	i
chr18	59976689	59977310	chr18	69950447	69950999	6	RNAPII_ChIA-PET_of_EBERs-KD	i
chr18	68924730	68925351	chr18	69849092	69849745	9	RNAPII_ChIA-PET_of_EBERs-KD	i
chr18	69482640	69483225	chr18	69958764	69959422	7	RNAPII_ChIA-PET_of_EBERs-KD	i
chr18	69509123	69509712	chr18	69872504	69873107	6	RNAPII_ChIA-PET_of_EBERs-KD	i
chr18	69841620	69842513	chr18	69851131	69851717	6	RNAPII_ChIA-PET_of_EBERs-KD	i
chr18	69867031	69867641	chr18	69891189	69891840	5	RNAPII_ChIA-PET_of_EBERs-KD	i
chr18	69897342	69898126	chr18	69934669	69935607	5	RNAPII_ChIA-PET_of_EBERs-KD	i
chr18	69897952	69900634	chr18	69943372	69945981	9	RNAPII_ChIA-PET_of_EBERs-KD	i
chr19	10314745	10315285	chr19	10371865	10372516	5	RNAPII_ChIA-PET_of_EBERs-KD	i
chr19	14532472	14533123	chr19	14586504	14587052	5	RNAPII_ChIA-PET_of_EBERs-KD	i
chr19	14586327	14587327	chr19	14610816	14611525	12	RNAPII_ChIA-PET_of_EBERs-KD	i
chr19	17215549	17216150	chr19	17292098	17292723	5	RNAPII_ChIA-PET_of_EBERs-KD	i
chr19	17289658	17290310	chr19	17306446	17307026	5	RNAPII_ChIA-PET_of_EBERs-KD	i
chr19	17292938	17293484	chr19	17308874	17309526	8	RNAPII_ChIA-PET_of_EBERs-KD	i
chr19	33340545	33341167	chr19	33452485	33453054	10	RNAPII_ChIA-PET_of_EBERs-KD	i
chr19	35334561	35335215	chr19	35546770	35547294	5	RNAPII_ChIA-PET_of_EBERs-KD	i
chr19	36002711	36003363	chr19	36114926	36115462	5	RNAPII_ChIA-PET_of_EBERs-KD	i
chr19	36053904	36054554	chr19	36116750	36117364	6	RNAPII_ChIA-PET_of_EBERs-KD	i
chr19	38982132	38982669	chr19	39021584	39022244	6	RNAPII_ChIA-PET_of_EBERs-KD	i
chr19	38997209	38997835	chr19	39017606	39018215	9	RNAPII_ChIA-PET_of_EBERs-KD	i
chr19	3988942	3989595	chr19	4066033	4066596	5	RNAPII_ChIA-PET_of_EBERs-KD	i
chr19	40331470	40332122	chr19	50411959	50412514	5	RNAPII_ChIA-PET_of_EBERs-KD	i
chr19	40613215	40613800	chr19	40638580	40639233	13	RNAPII_ChIA-PET_of_EBERs-KD	i
chr19	40620194	40620846	chr19	41099706	41100322	5	RNAPII_ChIA-PET_of_EBERs-KD	i
chr19	46894375	46895027	chr22	18130135	18130752	6	RNAPII_ChIA-PET_of_EBERs-KD	i
chr19	49591536	49592186	chr19	49640453	49641035	7	RNAPII_ChIA-PET_of_EBERs-KD	i
chr19	50385944	50386532	chr19	50398496	50399149	8	RNAPII_ChIA-PET_of_EBERs-KD	i
chr19	56863356	56863965	chrX	85931519	85932068	6	RNAPII_ChIA-PET_of_EBERs-KD	i
chr2	109258835	109259407	chr17	2259126	2259778	7	RNAPII_ChIA-PET_of_EBERs-KD	i
chr2	168633108	168633758	chr2	181516706	181517273	5	RNAPII_ChIA-PET_of_EBERs-KD	i
chr2	181245544	181246505	chr2	181466655	181467288	11	RNAPII_ChIA-PET_of_EBERs-KD	i
chr2	201011746	201012343	chr17	54903805	54904436	6	RNAPII_ChIA-PET_of_EBERs-KD	i
chr2	201451160	201451734	chr19	33500713	33501320	7	RNAPII_ChIA-PET_of_EBERs-KD	i
chr2	218659184	218660817	chr2	218670202	218672287	7	RNAPII_ChIA-PET_of_EBERs-KD	i
chr2	219104225	219104794	chr2	219268052	219268703	5	RNAPII_ChIA-PET_of_EBERs-KD	i
chr2	219140350	219140883	chr2	219211581	219212211	9	RNAPII_ChIA-PET_of_EBERs-KD	i
chr2	219157384	219157914	chr2	219211536	219212187	8	RNAPII_ChIA-PET_of_EBERs-KD	i
chr2	219227155	219228155	chr2	219252033	219253102	5	RNAPII_ChIA-PET_of_EBERs-KD	i
chr2	233060308	233060849	chr2	233234912	233235565	10	RNAPII_ChIA-PET_of_EBERs-KD	i
chr2	233244175	233244876	chr2	233442173	233442734	7	RNAPII_ChIA-PET_of_EBERs-KD	i
chr2	25187728	25188294	chr7	102447831	102448470	7	RNAPII_ChIA-PET_of_EBERs-KD	i
chr2	33466541	33467104	chr2	70129255	70129869	11	RNAPII_ChIA-PET_of_EBERs-KD	i
chr2	33475793	33478242	chr2	33496063	33497796	8	RNAPII_ChIA-PET_of_EBERs-KD	i
chr2	33478580	33480519	chr2	33492934	33495041	7	RNAPII_ChIA-PET_of_EBERs-KD	i
chr2	33485408	33485977	chr20	58442848	58443444	7	RNAPII_ChIA-PET_of_EBERs-KD	i
chr2	33520570	33521173	chr16	23472439	23473090	7	RNAPII_ChIA-PET_of_EBERs-KD	i
chr2	33545004	33545693	chr2	33559096	33559686	6	RNAPII_ChIA-PET_of_EBERs-KD	i
chr2	38578768	38579297	chr2	38736129	38736779	5	RNAPII_ChIA-PET_of_EBERs-KD	i
chr2	38613231	38613778	chr2	38713683	38714298	6	RNAPII_ChIA-PET_of_EBERs-KD	i
chr2	38615025	38615593	chr2	38696341	38696992	6	RNAPII_ChIA-PET_of_EBERs-KD	i
chr2	46355573	46356099	chr10	37918466	37919114	8	RNAPII_ChIA-PET_of_EBERs-KD	i
chr2	46374625	46375274	chr2	61670552	61671104	9	RNAPII_ChIA-PET_of_EBERs-KD	i
chr2	54307797	54308362	chr2	55318295	55318868	6	RNAPII_ChIA-PET_of_EBERs-KD	i
chr2	55175009	55175628	chr2	55393233	55393861	6	RNAPII_ChIA-PET_of_EBERs-KD	i
chr2	55331901	55332552	chr3	37311449	37311970	5	RNAPII_ChIA-PET_of_EBERs-KD	i
chr2	55348928	55349465	chr2	55470374	55471025	8	RNAPII_ChIA-PET_of_EBERs-KD	i
chr2	55393233	55393861	chr2	55411972	55412589	10	RNAPII_ChIA-PET_of_EBERs-KD	i
chr2	55399139	55399749	chr2	55438551	55439183	6	RNAPII_ChIA-PET_of_EBERs-KD	i
chr2	67408930	67409459	chr10	119800362	119801013	5	RNAPII_ChIA-PET_of_EBERs-KD	i
chr2	74471066	74471700	chr2	74538910	74539485	10	RNAPII_ChIA-PET_of_EBERs-KD	i
chr20	13020700	13021241	chr20	14066234	14066885	12	RNAPII_ChIA-PET_of_EBERs-KD	i
chr20	14079297	14079832	chr20	16493676	16494328	6	RNAPII_ChIA-PET_of_EBERs-KD	i
chr20	14149136	14149724	chr20	16395174	16395781	5	RNAPII_ChIA-PET_of_EBERs-KD	i
chr20	14164179	14164771	chr20	15784630	15785283	5	RNAPII_ChIA-PET_of_EBERs-KD	i
chr20	14328410	14328971	chr20	21330736	21331434	5	RNAPII_ChIA-PET_of_EBERs-KD	i
chr20	14355935	14356587	chr20	14562245	14562864	6	RNAPII_ChIA-PET_of_EBERs-KD	i
chr20	14374013	14374626	chr20	21501337	21501973	6	RNAPII_ChIA-PET_of_EBERs-KD	i
chr20	14417866	14418400	chr20	44891840	44892438	5	RNAPII_ChIA-PET_of_EBERs-KD	i
chr20	14535407	14536061	chr20	15981377	15981915	8	RNAPII_ChIA-PET_of_EBERs-KD	i
chr20	14591616	14592257	chr20	14666361	14666917	5	RNAPII_ChIA-PET_of_EBERs-KD	i
chr20	14627940	14628489	chr20	14752068	14752663	5	RNAPII_ChIA-PET_of_EBERs-KD	i
chr20	14694577	14695159	chr20	14952581	14953231	9	RNAPII_ChIA-PET_of_EBERs-KD	i
chr20	14808669	14809320	chr20	18523738	18524275	5	RNAPII_ChIA-PET_of_EBERs-KD	i
chr20	14831723	14832375	chr20	14839879	14840498	8	RNAPII_ChIA-PET_of_EBERs-KD	i
chr20	14837246	14837873	chr20	19924651	19925270	5	RNAPII_ChIA-PET_of_EBERs-KD	i
chr20	14868149	14868800	chr20	15201006	15201595	5	RNAPII_ChIA-PET_of_EBERs-KD	i
chr20	15006672	15007203	chr20	15537368	15538021	5	RNAPII_ChIA-PET_of_EBERs-KD	i
chr20	15192175	15192807	chr20	15320495	15321089	5	RNAPII_ChIA-PET_of_EBERs-KD	i
chr20	15207013	15207588	chr20	15219899	15220536	15	RNAPII_ChIA-PET_of_EBERs-KD	i
chr20	15210468	15211003	chr20	15219901	15220536	9	RNAPII_ChIA-PET_of_EBERs-KD	i
chr20	15254863	15255465	chr20	15935425	15936057	11	RNAPII_ChIA-PET_of_EBERs-KD	i
chr20	15760362	15760922	chr20	16061803	16062410	5	RNAPII_ChIA-PET_of_EBERs-KD	i
chr20	47629084	47629607	chr20	48924001	48924655	11	RNAPII_ChIA-PET_of_EBERs-KD	i
chr20	49038318	49038918	chr20	49056930	49057581	14	RNAPII_ChIA-PET_of_EBERs-KD	i
chr21	32755032	32755644	chr21	33360245	33360895	5	RNAPII_ChIA-PET_of_EBERs-KD	i
chr21	33265262	33267147	chr21	33324900	33326032	5	RNAPII_ChIA-PET_of_EBERs-KD	i
chr21	33324753	33325323	chr21	33444991	33445642	6	RNAPII_ChIA-PET_of_EBERs-KD	i
chr21	34678238	34678889	chr21	34767834	34768449	6	RNAPII_ChIA-PET_of_EBERs-KD	i
chr21	34695792	34696316	chr21	34853733	34854383	6	RNAPII_ChIA-PET_of_EBERs-KD	i
chr22	31474065	31474588	chr22	31520047	31520699	7	RNAPII_ChIA-PET_of_EBERs-KD	i
chr22	31477234	31478714	chr22	31495797	31496785	5	RNAPII_ChIA-PET_of_EBERs-KD	i
chr22	31477267	31477924	chr22	31581656	31582183	5	RNAPII_ChIA-PET_of_EBERs-KD	i
chr3	126165527	126166055	chr3	127481394	127482123	7	RNAPII_ChIA-PET_of_EBERs-KD	i
chr3	128210134	128210681	chr22	24616479	24617126	6	RNAPII_ChIA-PET_of_EBERs-KD	i
chr3	131704941	131705591	chr16	10922294	10922830	8	RNAPII_ChIA-PET_of_EBERs-KD	i
chr3	149756411	149756994	chr16	411199	411794	5	RNAPII_ChIA-PET_of_EBERs-KD	i
chr3	185586798	185587397	chr4	168795686	168796278	7	RNAPII_ChIA-PET_of_EBERs-KD	i
chr3	186950482	186951013	chr11	87084240	87084878	5	RNAPII_ChIA-PET_of_EBERs-KD	i
chr3	23011159	23011723	chr3	49837844	49838453	5	RNAPII_ChIA-PET_of_EBERs-KD	i
chr3	32994342	32994994	chr6	3444409	3445001	5	RNAPII_ChIA-PET_of_EBERs-KD	i
chr3	49634460	49635022	chr3	49850596	49851247	17	RNAPII_ChIA-PET_of_EBERs-KD	i
chr3	49836421	49837012	chr3	49881740	49882358	6	RNAPII_ChIA-PET_of_EBERs-KD	i
chr3	49839123	49839698	chr3	49955228	49955872	5	RNAPII_ChIA-PET_of_EBERs-KD	i
chr3	50498512	50499046	chr3	51972949	51973601	7	RNAPII_ChIA-PET_of_EBERs-KD	i
chr3	52239016	52239598	chr3	52252319	52252969	5	RNAPII_ChIA-PET_of_EBERs-KD	i
chr3	8831342	8832000	chr3	42178096	42178713	6	RNAPII_ChIA-PET_of_EBERs-KD	i
chr3	8935892	8936440	chr3	14650386	14651037	7	RNAPII_ChIA-PET_of_EBERs-KD	i
chr3	9752141	9753058	chr3	9792774	9793541	6	RNAPII_ChIA-PET_of_EBERs-KD	i
chr3	98529571	98530879	chr3	98557312	98558792	5	RNAPII_ChIA-PET_of_EBERs-KD	i
chr3	98531472	98533238	chr3	98552153	98555344	10	RNAPII_ChIA-PET_of_EBERs-KD	i
chr3	98532238	98533842	chr3	98557365	98559238	10	RNAPII_ChIA-PET_of_EBERs-KD	i
chr3	98532453	98533453	chr3	98563370	98564597	9	RNAPII_ChIA-PET_of_EBERs-KD	i
chr4	10661334	10661871	chr7	92801970	92802813	10	RNAPII_ChIA-PET_of_EBERs-KD	i
chr4	109432159	109432715	chr4	109560044	109560700	5	RNAPII_ChIA-PET_of_EBERs-KD	i
chr4	109559119	109560894	chr4	109571424	109572836	7	RNAPII_ChIA-PET_of_EBERs-KD	i
chr4	109571809	109572837	chr4	109648300	109649250	9	RNAPII_ChIA-PET_of_EBERs-KD	i
chr4	109619227	109619760	chr14	31562034	31562655	7	RNAPII_ChIA-PET_of_EBERs-KD	i
chr4	137187284	137187895	chr4	168662402	168663022	6	RNAPII_ChIA-PET_of_EBERs-KD	i
chr4	165178329	165178913	chr4	168867310	168867961	6	RNAPII_ChIA-PET_of_EBERs-KD	i
chr4	168123111	168123732	chr4	168855005	168855654	5	RNAPII_ChIA-PET_of_EBERs-KD	i
chr4	168212644	168213265	chr4	168579632	168580292	5	RNAPII_ChIA-PET_of_EBERs-KD	i
chr4	168772190	168772773	chr4	172778977	172779569	5	RNAPII_ChIA-PET_of_EBERs-KD	i
chr4	168827452	168828018	chr4	168912545	168913203	5	RNAPII_ChIA-PET_of_EBERs-KD	i
chr4	168920803	168921456	chr4	177445672	177446283	7	RNAPII_ChIA-PET_of_EBERs-KD	i
chr4	25776313	25776861	chr4	87071054	87071705	7	RNAPII_ChIA-PET_of_EBERs-KD	i
chr4	38811780	38812396	chr4	38886351	38887002	7	RNAPII_ChIA-PET_of_EBERs-KD	i
chr4	38860446	38861051	chr4	38942617	38943269	7	RNAPII_ChIA-PET_of_EBERs-KD	i
chr4	38911252	38911914	chr4	39373820	39374395	14	RNAPII_ChIA-PET_of_EBERs-KD	i
chr4	38947095	38947632	chr4	39138166	39139398	5	RNAPII_ChIA-PET_of_EBERs-KD	i
chr4	39340554	39341113	chr4	39631385	39632025	6	RNAPII_ChIA-PET_of_EBERs-KD	i
chr4	39513485	39514138	chr4	39563791	39564318	12	RNAPII_ChIA-PET_of_EBERs-KD	i
chr4	39548798	39549335	chr4	39670774	39671426	5	RNAPII_ChIA-PET_of_EBERs-KD	i
chr4	39601393	39602026	chr4	39626064	39626680	11	RNAPII_ChIA-PET_of_EBERs-KD	i
chr4	39605385	39606097	chr4	39619507	39620219	5	RNAPII_ChIA-PET_of_EBERs-KD	i
chr4	39615431	39616752	chr4	39624809	39626164	6	RNAPII_ChIA-PET_of_EBERs-KD	i
chr4	39618091	39618742	chr4	70766913	70767500	7	RNAPII_ChIA-PET_of_EBERs-KD	i
chr4	39626629	39627248	chr4	39639574	39640172	5	RNAPII_ChIA-PET_of_EBERs-KD	i
chr4	39628880	39629528	chr4	39933859	39934428	9	RNAPII_ChIA-PET_of_EBERs-KD	i
chr4	39631621	39632271	chr4	42597402	42597991	6	RNAPII_ChIA-PET_of_EBERs-KD	i
chr4	39637740	39638277	chr4	39653780	39654433	8	RNAPII_ChIA-PET_of_EBERs-KD	i
chr4	42248046	42248666	chr4	53518933	53519584	6	RNAPII_ChIA-PET_of_EBERs-KD	i
chr4	53354715	53355258	chr4	53526446	53527099	11	RNAPII_ChIA-PET_of_EBERs-KD	i
chr4	53476852	53477383	chr4	53491202	53491853	5	RNAPII_ChIA-PET_of_EBERs-KD	i
chr4	53633814	53634372	chr4	86859368	86859996	5	RNAPII_ChIA-PET_of_EBERs-KD	i
chr4	53640251	53641879	chr4	53653494	53654843	6	RNAPII_ChIA-PET_of_EBERs-KD	i
chr4	53653251	53655350	chr4	53695817	53698290	9	RNAPII_ChIA-PET_of_EBERs-KD	i
chr4	53687664	53689059	chr4	53697169	53698440	9	RNAPII_ChIA-PET_of_EBERs-KD	i
chr4	53696142	53696874	chr17	37521605	37522182	5	RNAPII_ChIA-PET_of_EBERs-KD	i
chr4	7831353	7832003	chr18	13532966	13533517	5	RNAPII_ChIA-PET_of_EBERs-KD	i
chr4	8403910	8404560	chr4	8613641	8614189	5	RNAPII_ChIA-PET_of_EBERs-KD	i
chr4	8441785	8442370	chr4	8569974	8570622	5	RNAPII_ChIA-PET_of_EBERs-KD	i
chr4	9790456	9791008	chr10	68524211	68524864	9	RNAPII_ChIA-PET_of_EBERs-KD	i
chr5	131646903	131647514	chr10	114341807	114342405	5	RNAPII_ChIA-PET_of_EBERs-KD	i
chr5	134615896	134616547	chr5	139436551	139437084	5	RNAPII_ChIA-PET_of_EBERs-KD	i
chr5	138308681	138309310	chr5	139435177	139435762	10	RNAPII_ChIA-PET_of_EBERs-KD	i
chr5	139413869	139414422	chr15	41393083	41393734	5	RNAPII_ChIA-PET_of_EBERs-KD	i
chr5	176405465	176406040	chr18	13565307	13565913	6	RNAPII_ChIA-PET_of_EBERs-KD	i
chr5	342199	342834	chr5	473518	474168	6	RNAPII_ChIA-PET_of_EBERs-KD	i
chr5	556921	557442	chr5	904651	905301	5	RNAPII_ChIA-PET_of_EBERs-KD	i
chr5	88144590	88145190	chr14	34304187	34304838	5	RNAPII_ChIA-PET_of_EBERs-KD	i
chr5	98745340	98745870	chr5	139424679	139425330	8	RNAPII_ChIA-PET_of_EBERs-KD	i
chr6	15229819	15230516	chr15	88891867	88892409	5	RNAPII_ChIA-PET_of_EBERs-KD	i
chr6	161033309	161033880	chr6	161063887	161064538	5	RNAPII_ChIA-PET_of_EBERs-KD	i
chr6	161042916	161043572	chr6	161272625	161273145	6	RNAPII_ChIA-PET_of_EBERs-KD	i
chr6	26188464	26189263	chr6	26196159	26197402	6	RNAPII_ChIA-PET_of_EBERs-KD	i
chr6	26197417	26198445	chr6	26284953	26285969	10	RNAPII_ChIA-PET_of_EBERs-KD	i
chr6	26197816	26198962	chr6	26222960	26224011	10	RNAPII_ChIA-PET_of_EBERs-KD	i
chr6	27813231	27815333	chr6	27892786	27894663	9	RNAPII_ChIA-PET_of_EBERs-KD	i
chr6	32884463	32885115	chr6	32938945	32939501	5	RNAPII_ChIA-PET_of_EBERs-KD	i
chr6	32943142	32943939	chr6	32970801	32972530	8	RNAPII_ChIA-PET_of_EBERs-KD	i
chr6	32950266	32951303	chr6	32971566	32972712	5	RNAPII_ChIA-PET_of_EBERs-KD	i
chr6	32952157	32955144	chr6	32971443	32972530	14	RNAPII_ChIA-PET_of_EBERs-KD	i
chr6	32970326	32972530	chr6	33073416	33076968	13	RNAPII_ChIA-PET_of_EBERs-KD	i
chr6	33145784	33146435	chr6	33277483	33278097	5	RNAPII_ChIA-PET_of_EBERs-KD	i
chr6	33257061	33257665	chr6	33300930	33301533	5	RNAPII_ChIA-PET_of_EBERs-KD	i
chr6	33270933	33271585	chr6	33343939	33344565	5	RNAPII_ChIA-PET_of_EBERs-KD	i
chr6	33276925	33278876	chr6	33288426	33290288	7	RNAPII_ChIA-PET_of_EBERs-KD	i
chr6	38116693	38117349	chr9	131726425	131726982	6	RNAPII_ChIA-PET_of_EBERs-KD	i
chr6	39194978	39195642	chr6	46708426	46708956	5	RNAPII_ChIA-PET_of_EBERs-KD	i
chr6	42984212	42984832	chr7	102466233	102466847	5	RNAPII_ChIA-PET_of_EBERs-KD	i
chr7	102412413	102413001	chr7	102463270	102463875	8	RNAPII_ChIA-PET_of_EBERs-KD	i
chr7	102424440	102426457	chr7	102434919	102436115	5	RNAPII_ChIA-PET_of_EBERs-KD	i
chr7	102424844	102425440	chr7	102443180	102443831	5	RNAPII_ChIA-PET_of_EBERs-KD	i
chr7	102432818	102433688	chr7	102444691	102445438	5	RNAPII_ChIA-PET_of_EBERs-KD	i
chr7	102443234	102443885	chrX	112096047	112096570	5	RNAPII_ChIA-PET_of_EBERs-KD	i
chr7	102457712	102458326	chr7	102466233	102466887	12	RNAPII_ChIA-PET_of_EBERs-KD	i
chr7	107267011	107267597	chr7	111400231	111400877	6	RNAPII_ChIA-PET_of_EBERs-KD	i
chr7	110871358	110871967	chr7	146533072	146533636	6	RNAPII_ChIA-PET_of_EBERs-KD	i
chr7	110951221	110951858	chr9	107341279	107341914	5	RNAPII_ChIA-PET_of_EBERs-KD	i
chr7	110977704	110978354	chr7	112215089	112215614	6	RNAPII_ChIA-PET_of_EBERs-KD	i
chr7	111019164	111019761	chr7	111435815	111436431	12	RNAPII_ChIA-PET_of_EBERs-KD	i
chr7	111285933	111286499	chr12	75652012	75652806	5	RNAPII_ChIA-PET_of_EBERs-KD	i
chr7	111295470	111296121	chr7	111315107	111315640	5	RNAPII_ChIA-PET_of_EBERs-KD	i
chr7	140937585	140938108	chr7	155612393	155613043	5	RNAPII_ChIA-PET_of_EBERs-KD	i
chr7	155564094	155564867	chr7	155622050	155622606	6	RNAPII_ChIA-PET_of_EBERs-KD	i
chr7	17488134	17488727	chr7	72349214	72349868	10	RNAPII_ChIA-PET_of_EBERs-KD	i
chr7	2405666	2406191	chr7	2417213	2417855	10	RNAPII_ChIA-PET_of_EBERs-KD	i
chr7	25941400	25942057	chr10	119803896	119804434	5	RNAPII_ChIA-PET_of_EBERs-KD	i
chr7	36801709	36802361	chr20	14573890	14574442	11	RNAPII_ChIA-PET_of_EBERs-KD	i
chr7	43653886	43654414	chr14	34060183	34060788	9	RNAPII_ChIA-PET_of_EBERs-KD	i
chr7	50022955	50023586	chr7	72211795	72212446	5	RNAPII_ChIA-PET_of_EBERs-KD	i
chr7	55569928	55570480	chr7	72186385	72186971	5	RNAPII_ChIA-PET_of_EBERs-KD	i
chr7	64346685	64347275	chr7	64519414	64519996	7	RNAPII_ChIA-PET_of_EBERs-KD	i
chr7	64466939	64467591	chr7	64563178	64563747	6	RNAPII_ChIA-PET_of_EBERs-KD	i
chr7	64553085	64553736	chr8	66640663	66641187	5	RNAPII_ChIA-PET_of_EBERs-KD	i
chr7	69493840	69494468	chr7	71944098	71944621	6	RNAPII_ChIA-PET_of_EBERs-KD	i
chr7	70609056	70609705	chr7	110964049	110964630	5	RNAPII_ChIA-PET_of_EBERs-KD	i
chr7	70770797	70771361	chr7	71889853	71890506	5	RNAPII_ChIA-PET_of_EBERs-KD	i
chr7	71794541	71795111	chr7	158004989	158005641	5	RNAPII_ChIA-PET_of_EBERs-KD	i
chr7	71806286	71806937	chr7	72662841	72663449	5	RNAPII_ChIA-PET_of_EBERs-KD	i
chr7	71830006	71830658	chr17	52101289	52101834	6	RNAPII_ChIA-PET_of_EBERs-KD	i
chr7	71861729	71862381	chr7	72384485	72385020	14	RNAPII_ChIA-PET_of_EBERs-KD	i
chr7	71873721	71874330	chr7	71888796	71889362	8	RNAPII_ChIA-PET_of_EBERs-KD	i
chr7	71923337	71923868	chrX	16802230	16802882	7	RNAPII_ChIA-PET_of_EBERs-KD	i
chr7	71940432	71941068	chr7	72457177	72457829	6	RNAPII_ChIA-PET_of_EBERs-KD	i
chr7	71976203	71976816	chr14	20696145	20696796	5	RNAPII_ChIA-PET_of_EBERs-KD	i
chr7	71982625	71983160	chr7	71993898	71994548	5	RNAPII_ChIA-PET_of_EBERs-KD	i
chr7	72033773	72034424	chr7	72071285	72071840	5	RNAPII_ChIA-PET_of_EBERs-KD	i
chr7	72034297	72034947	chr7	72090718	72091273	5	RNAPII_ChIA-PET_of_EBERs-KD	i
chr7	72049777	72050430	chr7	72067134	72067719	5	RNAPII_ChIA-PET_of_EBERs-KD	i
chr7	72059465	72060092	chr7	72287371	72288023	7	RNAPII_ChIA-PET_of_EBERs-KD	i
chr7	72064415	72065017	chr7	72437903	72438553	13	RNAPII_ChIA-PET_of_EBERs-KD	i
chr7	72079690	72080343	chr7	72138466	72138988	5	RNAPII_ChIA-PET_of_EBERs-KD	i
chr7	72081406	72082053	chr7	72124091	72124662	5	RNAPII_ChIA-PET_of_EBERs-KD	i
chr7	72206383	72206909	chr7	72500988	72501638	9	RNAPII_ChIA-PET_of_EBERs-KD	i
chr7	72226926	72227501	chr7	72413941	72414538	6	RNAPII_ChIA-PET_of_EBERs-KD	i
chr7	72240148	72240740	chr7	72249546	72250156	5	RNAPII_ChIA-PET_of_EBERs-KD	i
chr7	72242709	72243256	chr7	72318207	72318858	5	RNAPII_ChIA-PET_of_EBERs-KD	i
chr7	72289533	72290193	chr18	23300469	23301061	7	RNAPII_ChIA-PET_of_EBERs-KD	i
chr7	72318116	72318770	chr7	72348461	72349062	6	RNAPII_ChIA-PET_of_EBERs-KD	i
chr7	72318204	72318830	chr15	40040133	40040706	7	RNAPII_ChIA-PET_of_EBERs-KD	i
chr7	72321360	72321918	chr7	72333585	72334209	5	RNAPII_ChIA-PET_of_EBERs-KD	i
chr7	72356104	72356692	chr20	18572156	18572737	5	RNAPII_ChIA-PET_of_EBERs-KD	i
chr7	72377680	72378264	chr19	10101889	10102541	7	RNAPII_ChIA-PET_of_EBERs-KD	i
chr7	72441542	72442194	chr12	45797537	45798089	9	RNAPII_ChIA-PET_of_EBERs-KD	i
chr7	72443650	72444282	chr7	72454761	72455413	5	RNAPII_ChIA-PET_of_EBERs-KD	i
chr7	72444523	72445110	chr7	98936744	98937328	5	RNAPII_ChIA-PET_of_EBERs-KD	i
chr7	8002576	8003108	chr7	98242748	98243398	9	RNAPII_ChIA-PET_of_EBERs-KD	i
chr7	92528108	92528635	chr7	92604271	92604932	5	RNAPII_ChIA-PET_of_EBERs-KD	i
chr7	92529667	92530235	chr7	92621764	92622351	5	RNAPII_ChIA-PET_of_EBERs-KD	i
chr7	92602681	92603308	chr7	92833247	92833883	6	RNAPII_ChIA-PET_of_EBERs-KD	i
chr7	92613584	92614179	chr7	92944499	92945096	10	RNAPII_ChIA-PET_of_EBERs-KD	i
chr7	92631686	92632792	chr7	92810879	92811649	6	RNAPII_ChIA-PET_of_EBERs-KD	i
chr7	92641276	92642116	chr7	92836113	92837054	9	RNAPII_ChIA-PET_of_EBERs-KD	i
chr7	92675530	92676119	chr7	92701528	92702267	5	RNAPII_ChIA-PET_of_EBERs-KD	i
chr7	92759634	92760229	chr12	25307960	25308508	5	RNAPII_ChIA-PET_of_EBERs-KD	i
chr7	92823335	92823986	chr10	13640467	13641008	9	RNAPII_ChIA-PET_of_EBERs-KD	i
chr7	93526547	93527108	chr7	102466233	102466847	12	RNAPII_ChIA-PET_of_EBERs-KD	i
chr7	98136822	98137369	chr7	98253824	98254470	5	RNAPII_ChIA-PET_of_EBERs-KD	i
chr7	99951883	99952534	chr7	102434004	102434558	7	RNAPII_ChIA-PET_of_EBERs-KD	i
chr8	10441340	10441992	chr8	10496804	10497342	6	RNAPII_ChIA-PET_of_EBERs-KD	i
chr8	120731083	120731664	chr8	120744099	120744725	8	RNAPII_ChIA-PET_of_EBERs-KD	i
chr8	120804198	120804925	chr8	121208995	121209538	14	RNAPII_ChIA-PET_of_EBERs-KD	i
chr8	143979914	143980565	chr16	89974254	89974783	6	RNAPII_ChIA-PET_of_EBERs-KD	i
chr8	144000638	144001186	chr11	64227299	64227936	7	RNAPII_ChIA-PET_of_EBERs-KD	i
chr8	41245637	41246164	chr8	41545719	41546387	8	RNAPII_ChIA-PET_of_EBERs-KD	i
chr8	41472197	41472817	chr8	41533793	41534505	5	RNAPII_ChIA-PET_of_EBERs-KD	i
chr8	41542912	41543457	chr8	41568519	41569170	5	RNAPII_ChIA-PET_of_EBERs-KD	i
chr8	60916935	60917506	chr19	46624695	46625297	5	RNAPII_ChIA-PET_of_EBERs-KD	i
chr8	71894974	71895625	chr8	98928433	98929009	6	RNAPII_ChIA-PET_of_EBERs-KD	i
chr9	112664309	112664921	chr9	120836301	120836953	7	RNAPII_ChIA-PET_of_EBERs-KD	i
chr9	124002316	124002968	chr9	124463816	124464408	5	RNAPII_ChIA-PET_of_EBERs-KD	i
chr9	128123200	128123852	chr9	131727025	131727567	6	RNAPII_ChIA-PET_of_EBERs-KD	i
chr9	131630350	131631005	chr9	131727371	131728025	5	RNAPII_ChIA-PET_of_EBERs-KD	i
chr9	131677479	131679684	chr9	131727381	131729313	11	RNAPII_ChIA-PET_of_EBERs-KD	i
chr9	131709087	131710560	chr9	131724542	131725934	5	RNAPII_ChIA-PET_of_EBERs-KD	i
chr9	19210306	19210877	chr9	113376320	113376970	8	RNAPII_ChIA-PET_of_EBERs-KD	i
chr9	83695513	83696108	chr11	87299658	87300302	6	RNAPII_ChIA-PET_of_EBERs-KD	i
chrX	11761157	11761793	chrX	22067319	22067906	6	RNAPII_ChIA-PET_of_EBERs-KD	i
chrX	124209513	124210140	chrX	124297136	124297714	16	RNAPII_ChIA-PET_of_EBERs-KD	i
chrX	124311074	124311691	chrX	136035416	136036001	6	RNAPII_ChIA-PET_of_EBERs-KD	i
chrX	16404391	16405040	chrX	22063872	22064414	5	RNAPII_ChIA-PET_of_EBERs-KD	i
chrX	16913407	16914065	chrX	22056788	22057338	17	RNAPII_ChIA-PET_of_EBERs-KD	i
chrX	21970234	21970885	chrX	22104387	22104930	5	RNAPII_ChIA-PET_of_EBERs-KD	i
chrX	21988129	21988793	chrX	22069946	22070574	6	RNAPII_ChIA-PET_of_EBERs-KD	i
chrX	22064966	22066076	chrX	22074720	22075391	20	RNAPII_ChIA-PET_of_EBERs-KD	i
chrX	22102728	22103276	chrX	32129946	32130524	6	RNAPII_ChIA-PET_of_EBERs-KD	i
chrX	22106247	22106898	chrX	23835128	23835715	7	RNAPII_ChIA-PET_of_EBERs-KD	i
chrX	22113835	22114490	chrX	22122393	22122993	5	RNAPII_ChIA-PET_of_EBERs-KD	i
chrX	46767709	46768354	chrX	46963144	46963698	6	RNAPII_ChIA-PET_of_EBERs-KD	i
chrX	85867642	85868260	chrX	87815143	87815780	8	RNAPII_ChIA-PET_of_EBERs-KD	i
