# Supplementary material for: Landscape of the Epstein-Barr virus-host chromatin interactome and gene regulation
Source: EMBO J. 2025 May 27;44(13):3872–915. doi: 10.1038/s44318-025-00466-5 (PMC12216251; doi:10.1038/s44318-025-00466-5)
Supplement: Supplementary file 15 — Source data Fig. 8 [file 44318_2025_466_MOESM15_ESM.zip › Figure 8/8B/Fig8B_iii.RNAPII_ChIA-PET_of_NCL.tsv]

chr1	100496609	100497189	chr1	101011308	101011960	5	RNAPII_ChIA-PET_of_NCL-NC	iii
chr1	11089958	11090611	chr1	101012481	101013073	5	RNAPII_ChIA-PET_of_NCL-NC	iii
chr1	149843183	149844712	chr1	149886386	149888477	8	RNAPII_ChIA-PET_of_NCL-NC	iii
chr1	149849148	149850655	chr1	149883506	149885586	7	RNAPII_ChIA-PET_of_NCL-NC	iii
chr1	149887242	149890009	chr1	149927570	149929588	10	RNAPII_ChIA-PET_of_NCL-NC	iii
chr1	19504054	19504694	chr1	19798100	19798651	5	RNAPII_ChIA-PET_of_NCL-NC	iii
chr1	19683263	19683853	chr1	19776001	19776622	5	RNAPII_ChIA-PET_of_NCL-NC	iii
chr1	200862490	200863412	chr1	200894658	200896424	6	RNAPII_ChIA-PET_of_NCL-NC	iii
chr1	200887865	200889815	chr1	200907045	200909473	7	RNAPII_ChIA-PET_of_NCL-NC	iii
chr1	200891116	200893889	chr1	200904481	200906378	7	RNAPII_ChIA-PET_of_NCL-NC	iii
chr1	200892309	200892898	chr1	200938966	200939620	5	RNAPII_ChIA-PET_of_NCL-NC	iii
chr1	223646363	223646931	chr11	110135373	110136024	7	RNAPII_ChIA-PET_of_NCL-NC	iii
chr1	27877548	27878199	chr10	48234489	48235029	6	RNAPII_ChIA-PET_of_NCL-NC	iii
chr1	36110194	36110754	chr1	36148017	36148667	7	RNAPII_ChIA-PET_of_NCL-NC	iii
chr1	36149340	36150733	chr1	36160162	36161753	6	RNAPII_ChIA-PET_of_NCL-NC	iii
chr1	36151448	36152030	chr1	43838080	43838762	6	RNAPII_ChIA-PET_of_NCL-NC	iii
chr1	50428628	50429158	chr1	50574358	50575011	11	RNAPII_ChIA-PET_of_NCL-NC	iii
chr1	50749356	50749955	chr1	51428301	51428916	6	RNAPII_ChIA-PET_of_NCL-NC	iii
chr1	64735018	64735668	chr1	64858747	64859284	5	RNAPII_ChIA-PET_of_NCL-NC	iii
chr10	114369468	114370119	chr10	114379974	114380500	5	RNAPII_ChIA-PET_of_NCL-NC	iii
chr10	119683337	119683901	chr10	119729192	119729845	5	RNAPII_ChIA-PET_of_NCL-NC	iii
chr10	119708098	119709004	chr10	119723772	119724689	5	RNAPII_ChIA-PET_of_NCL-NC	iii
chr10	119717744	119718265	chr10	119731932	119732587	5	RNAPII_ChIA-PET_of_NCL-NC	iii
chr10	124464853	124465424	chr10	124906588	124907239	9	RNAPII_ChIA-PET_of_NCL-NC	iii
chr10	124548357	124548971	chr10	124806702	124807357	5	RNAPII_ChIA-PET_of_NCL-NC	iii
chr10	48271663	48272232	chr11	44612433	44613069	6	RNAPII_ChIA-PET_of_NCL-NC	iii
chr10	75486474	75487069	chr10	119818787	119819397	5	RNAPII_ChIA-PET_of_NCL-NC	iii
chr10	96763874	96764524	chr10	96847216	96847761	5	RNAPII_ChIA-PET_of_NCL-NC	iii
chr10	96831883	96832461	chr14	25046289	25046900	5	RNAPII_ChIA-PET_of_NCL-NC	iii
chr10	96896505	96897153	chr10	96905248	96905868	6	RNAPII_ChIA-PET_of_NCL-NC	iii
chr11	5395559	5396122	chr11	9619061	9619712	10	RNAPII_ChIA-PET_of_NCL-NC	iii
chr11	57654251	57654868	chr11	57691863	57692426	7	RNAPII_ChIA-PET_of_NCL-NC	iii
chr11	57667510	57668057	chr11	57691679	57692330	5	RNAPII_ChIA-PET_of_NCL-NC	iii
chr11	61202706	61203308	chr11	61361753	61362352	6	RNAPII_ChIA-PET_of_NCL-NC	iii
chr11	61359724	61361419	chr11	61368985	61370775	7	RNAPII_ChIA-PET_of_NCL-NC	iii
chr11	64205519	64207006	chr11	64225219	64227310	6	RNAPII_ChIA-PET_of_NCL-NC	iii
chr11	64213762	64214869	chr11	64225821	64227255	5	RNAPII_ChIA-PET_of_NCL-NC	iii
chr11	64214276	64215670	chr11	64224807	64225496	6	RNAPII_ChIA-PET_of_NCL-NC	iii
chr11	6468806	6469851	chr11	6480932	6481894	5	RNAPII_ChIA-PET_of_NCL-NC	iii
chr11	6468806	6469925	chr11	6481910	6483368	5	RNAPII_ChIA-PET_of_NCL-NC	iii
chr11	87005246	87005771	chr11	87035679	87036331	11	RNAPII_ChIA-PET_of_NCL-NC	iii
chr11	87097264	87097866	chr11	87233124	87233774	6	RNAPII_ChIA-PET_of_NCL-NC	iii
chr12	12033605	12034130	chr12	12355942	12356595	5	RNAPII_ChIA-PET_of_NCL-NC	iii
chr12	12335373	12335922	chr12	12355963	12356599	5	RNAPII_ChIA-PET_of_NCL-NC	iii
chr12	6752323	6754735	chr12	6764684	6767929	16	RNAPII_ChIA-PET_of_NCL-NC	iii
chr14	32078188	32078754	chr14	33982297	33982946	5	RNAPII_ChIA-PET_of_NCL-NC	iii
chr14	33864029	33864680	chr14	34238003	34238636	6	RNAPII_ChIA-PET_of_NCL-NC	iii
chr14	34119414	34120065	chr14	35355978	35356552	6	RNAPII_ChIA-PET_of_NCL-NC	iii
chr14	34216164	34216829	chr14	34364723	34365252	6	RNAPII_ChIA-PET_of_NCL-NC	iii
chr14	34436676	34437258	chr14	34738655	34739279	5	RNAPII_ChIA-PET_of_NCL-NC	iii
chr14	56657429	56657983	chr14	66407290	66407928	5	RNAPII_ChIA-PET_of_NCL-NC	iii
chr14	66359152	66359710	chr14	73204477	73205128	5	RNAPII_ChIA-PET_of_NCL-NC	iii
chr15	67055260	67055857	chr15	67084038	67084657	5	RNAPII_ChIA-PET_of_NCL-NC	iii
chr15	67080496	67082262	chr15	67100895	67103008	8	RNAPII_ChIA-PET_of_NCL-NC	iii
chr15	67083657	67085372	chr15	67101331	67102813	5	RNAPII_ChIA-PET_of_NCL-NC	iii
chr15	67109876	67111709	chr15	67120387	67122651	6	RNAPII_ChIA-PET_of_NCL-NC	iii
chr15	74774275	74774881	chr15	75033756	75034350	5	RNAPII_ChIA-PET_of_NCL-NC	iii
chr15	74930453	74931105	chr15	75196391	75196976	9	RNAPII_ChIA-PET_of_NCL-NC	iii
chr15	75032276	75032835	chr15	75042126	75042779	6	RNAPII_ChIA-PET_of_NCL-NC	iii
chr15	75036580	75037120	chr15	75094269	75094912	8	RNAPII_ChIA-PET_of_NCL-NC	iii
chr15	75043932	75044564	chr15	75206622	75207144	5	RNAPII_ChIA-PET_of_NCL-NC	iii
chr15	75047291	75049202	chr15	75065942	75067410	7	RNAPII_ChIA-PET_of_NCL-NC	iii
chr15	75068418	75069355	chr15	75111389	75112738	5	RNAPII_ChIA-PET_of_NCL-NC	iii
chr15	75094627	75096155	chr15	75104253	75106438	8	RNAPII_ChIA-PET_of_NCL-NC	iii
chr15	75129243	75130734	chr15	75200736	75202022	5	RNAPII_ChIA-PET_of_NCL-NC	iii
chr16	10650299	10650949	chr16	10865380	10865936	5	RNAPII_ChIA-PET_of_NCL-NC	iii
chr16	10932132	10932779	chr16	11165544	11166151	6	RNAPII_ChIA-PET_of_NCL-NC	iii
chr16	1782166	1782769	chr16	15967206	15967806	5	RNAPII_ChIA-PET_of_NCL-NC	iii
chr16	389661	390195	chr16	400552	401202	5	RNAPII_ChIA-PET_of_NCL-NC	iii
chr16	64987784	64988309	chr16	65185885	65186539	5	RNAPII_ChIA-PET_of_NCL-NC	iii
chr16	68026706	68027337	chr16	68035738	68036345	5	RNAPII_ChIA-PET_of_NCL-NC	iii
chr16	68027442	68028433	chr16	68037367	68038048	6	RNAPII_ChIA-PET_of_NCL-NC	iii
chr16	68075299	68077045	chr16	68083942	68086862	10	RNAPII_ChIA-PET_of_NCL-NC	iii
chr16	70437737	70439011	chr16	70453276	70454384	5	RNAPII_ChIA-PET_of_NCL-NC	iii
chr16	8618418	8619029	chr16	10870142	10870709	7	RNAPII_ChIA-PET_of_NCL-NC	iii
chr16	88858421	88858993	chr16	89204938	89205589	6	RNAPII_ChIA-PET_of_NCL-NC	iii
chr17	1364642	1367078	chr17	1514537	1517024	9	RNAPII_ChIA-PET_of_NCL-NC	iii
chr17	16427721	16429707	chr17	16438122	16439590	5	RNAPII_ChIA-PET_of_NCL-NC	iii
chr17	2055599	2056859	chr17	2244498	2245476	5	RNAPII_ChIA-PET_of_NCL-NC	iii
chr17	2109969	2111131	chr17	2136830	2137396	6	RNAPII_ChIA-PET_of_NCL-NC	iii
chr17	2252389	2255718	chr17	2262862	2265754	18	RNAPII_ChIA-PET_of_NCL-NC	iii
chr17	2303490	2304131	chr17	2432689	2433222	7	RNAPII_ChIA-PET_of_NCL-NC	iii
chr17	48194707	48195286	chr17	60477706	60478340	5	RNAPII_ChIA-PET_of_NCL-NC	iii
chr17	64032834	64033419	chr17	64145066	64145614	5	RNAPII_ChIA-PET_of_NCL-NC	iii
chr17	7853151	7853781	chr17	8104357	8104890	5	RNAPII_ChIA-PET_of_NCL-NC	iii
chr17	81185194	81185765	chr17	81702495	81703128	5	RNAPII_ChIA-PET_of_NCL-NC	iii
chr17	81513625	81514195	chr17	81702495	81703133	9	RNAPII_ChIA-PET_of_NCL-NC	iii
chr17	81691875	81692400	chr17	82041843	82042496	6	RNAPII_ChIA-PET_of_NCL-NC	iii
chr18	13558776	13560171	chr18	13613443	13614871	6	RNAPII_ChIA-PET_of_NCL-NC	iii
chr18	13559171	13561255	chr18	13611825	13613399	10	RNAPII_ChIA-PET_of_NCL-NC	iii
chr18	13561952	13564331	chr18	13613915	13615825	10	RNAPII_ChIA-PET_of_NCL-NC	iii
chr18	13562855	13564536	chr18	13577365	13578404	7	RNAPII_ChIA-PET_of_NCL-NC	iii
chr18	13562888	13564100	chr18	13608065	13610520	7	RNAPII_ChIA-PET_of_NCL-NC	iii
chr18	13565993	13568664	chr18	13608028	13610558	17	RNAPII_ChIA-PET_of_NCL-NC	iii
chr18	13566999	13569361	chr18	13576089	13578667	11	RNAPII_ChIA-PET_of_NCL-NC	iii
chr18	13567163	13568208	chr18	13585278	13586491	5	RNAPII_ChIA-PET_of_NCL-NC	iii
chr18	13568591	13569799	chr18	13611380	13613096	6	RNAPII_ChIA-PET_of_NCL-NC	iii
chr18	69830424	69830979	chr18	69841619	69842271	6	RNAPII_ChIA-PET_of_NCL-NC	iii
chr18	69897342	69898570	chr18	69950447	69951447	5	RNAPII_ChIA-PET_of_NCL-NC	iii
chr19	11138179	11139090	chr19	11230461	11231525	5	RNAPII_ChIA-PET_of_NCL-NC	iii
chr19	14590282	14591258	chr19	14600248	14600816	5	RNAPII_ChIA-PET_of_NCL-NC	iii
chr19	30687496	30688149	chr19	33449523	33450110	5	RNAPII_ChIA-PET_of_NCL-NC	iii
chr19	36488714	36490384	chr19	36527556	36529261	5	RNAPII_ChIA-PET_of_NCL-NC	iii
chr19	38919210	38919756	chr19	39020702	39021321	5	RNAPII_ChIA-PET_of_NCL-NC	iii
chr19	38970793	38971388	chr19	38997207	38997806	5	RNAPII_ChIA-PET_of_NCL-NC	iii
chr19	40143188	40143821	chr19	40623290	40623840	5	RNAPII_ChIA-PET_of_NCL-NC	iii
chr19	55252968	55254486	chr19	55275635	55277568	5	RNAPII_ChIA-PET_of_NCL-NC	iii
chr19	58348160	58349427	chr19	58362079	58363404	5	RNAPII_ChIA-PET_of_NCL-NC	iii
chr2	191677322	191677844	chr9	121212602	121213252	6	RNAPII_ChIA-PET_of_NCL-NC	iii
chr2	218659184	218661198	chr2	218670912	218673278	6	RNAPII_ChIA-PET_of_NCL-NC	iii
chr2	219226883	219228712	chr2	219244452	219246244	6	RNAPII_ChIA-PET_of_NCL-NC	iii
chr2	219229749	219231066	chr2	219248750	219249881	6	RNAPII_ChIA-PET_of_NCL-NC	iii
chr2	219248855	219250172	chr2	219277473	219279039	5	RNAPII_ChIA-PET_of_NCL-NC	iii
chr2	31242664	31243304	chr2	33442311	33442949	8	RNAPII_ChIA-PET_of_NCL-NC	iii
chr2	33506003	33506548	chr2	37822729	37823388	5	RNAPII_ChIA-PET_of_NCL-NC	iii
chr2	38187211	38187862	chr2	38732327	38732943	5	RNAPII_ChIA-PET_of_NCL-NC	iii
chr2	46228459	46230118	chr2	46302272	46303808	6	RNAPII_ChIA-PET_of_NCL-NC	iii
chr2	55375137	55375732	chr2	55438550	55439178	5	RNAPII_ChIA-PET_of_NCL-NC	iii
chr2	73822603	73823181	chr2	74531979	74532555	6	RNAPII_ChIA-PET_of_NCL-NC	iii
chr2	74549542	74551123	chr2	74583761	74585492	6	RNAPII_ChIA-PET_of_NCL-NC	iii
chr20	13784224	13784870	chr20	14542047	14542635	14	RNAPII_ChIA-PET_of_NCL-NC	iii
chr20	14367682	14368282	chr20	15658786	15659373	7	RNAPII_ChIA-PET_of_NCL-NC	iii
chr20	14722925	14723536	chr20	14952571	14953161	7	RNAPII_ChIA-PET_of_NCL-NC	iii
chr20	15274704	15275236	chr20	58600645	58601225	5	RNAPII_ChIA-PET_of_NCL-NC	iii
chr20	15530894	15531544	chr20	18879542	18880180	5	RNAPII_ChIA-PET_of_NCL-NC	iii
chr20	48759143	48759692	chr20	48924385	48925036	5	RNAPII_ChIA-PET_of_NCL-NC	iii
chr20	48923958	48924557	chr20	48946660	48947237	11	RNAPII_ChIA-PET_of_NCL-NC	iii
chr20	48947653	48948614	chr20	49218899	49219743	8	RNAPII_ChIA-PET_of_NCL-NC	iii
chr20	49007551	49008129	chr22	41597144	41597762	5	RNAPII_ChIA-PET_of_NCL-NC	iii
chr20	49035785	49037196	chr20	49045211	49046478	6	RNAPII_ChIA-PET_of_NCL-NC	iii
chr20	63979744	63981445	chr20	64038518	64040280	6	RNAPII_ChIA-PET_of_NCL-NC	iii
chr21	17487966	17488557	chr22	31476819	31477477	6	RNAPII_ChIA-PET_of_NCL-NC	iii
chr21	33361093	33361742	chr21	33499995	33500536	5	RNAPII_ChIA-PET_of_NCL-NC	iii
chr22	17957596	17958246	chr22	18108941	18109496	6	RNAPII_ChIA-PET_of_NCL-NC	iii
chr22	18088533	18089058	chr22	18147340	18147971	5	RNAPII_ChIA-PET_of_NCL-NC	iii
chr22	24430537	24431079	chr22	24592799	24593417	5	RNAPII_ChIA-PET_of_NCL-NC	iii
chr22	41457352	41457994	chr22	41542478	41543035	5	RNAPII_ChIA-PET_of_NCL-NC	iii
chr3	169808615	169809254	chr9	121315581	121316125	5	RNAPII_ChIA-PET_of_NCL-NC	iii
chr3	49839227	49839807	chr3	49849777	49850427	5	RNAPII_ChIA-PET_of_NCL-NC	iii
chr3	9792394	9793148	chr3	9843003	9844130	5	RNAPII_ChIA-PET_of_NCL-NC	iii
chr3	98530160	98531442	chr3	98563408	98564667	8	RNAPII_ChIA-PET_of_NCL-NC	iii
chr4	168778621	168779169	chr4	168790126	168790732	6	RNAPII_ChIA-PET_of_NCL-NC	iii
chr4	168817735	168818989	chr4	168830133	168831579	6	RNAPII_ChIA-PET_of_NCL-NC	iii
chr4	168850465	168851116	chr15	94704862	94705441	6	RNAPII_ChIA-PET_of_NCL-NC	iii
chr4	17594725	17596166	chr4	17614099	17615353	6	RNAPII_ChIA-PET_of_NCL-NC	iii
chr4	3483231	3483805	chr4	8408419	8409064	8	RNAPII_ChIA-PET_of_NCL-NC	iii
chr4	39624803	39625456	chr5	143800996	143801521	7	RNAPII_ChIA-PET_of_NCL-NC	iii
chr4	5058548	5059181	chr14	34371417	34371972	5	RNAPII_ChIA-PET_of_NCL-NC	iii
chr4	53494780	53495329	chr13	111473059	111473710	5	RNAPII_ChIA-PET_of_NCL-NC	iii
chr4	53641706	53642359	chr4	53798521	53799076	5	RNAPII_ChIA-PET_of_NCL-NC	iii
chr4	53653369	53654826	chr4	53695538	53698002	7	RNAPII_ChIA-PET_of_NCL-NC	iii
chr4	53653843	53654820	chr4	53688187	53689295	5	RNAPII_ChIA-PET_of_NCL-NC	iii
chr4	53654131	53656246	chr4	53701941	53703202	5	RNAPII_ChIA-PET_of_NCL-NC	iii
chr5	139410697	139411339	chr5	139477383	139477945	5	RNAPII_ChIA-PET_of_NCL-NC	iii
chr5	139436010	139437585	chr5	139481505	139483494	5	RNAPII_ChIA-PET_of_NCL-NC	iii
chr5	139445547	139446538	chr5	139459138	139459726	5	RNAPII_ChIA-PET_of_NCL-NC	iii
chr6	26009949	26011630	chr6	26019510	26020935	5	RNAPII_ChIA-PET_of_NCL-NC	iii
chr6	26019666	26020755	chr6	26031500	26032724	5	RNAPII_ChIA-PET_of_NCL-NC	iii
chr6	26156920	26159497	chr6	26195300	26198293	9	RNAPII_ChIA-PET_of_NCL-NC	iii
chr6	26187734	26189150	chr6	26198218	26199457	5	RNAPII_ChIA-PET_of_NCL-NC	iii
chr6	26193984	26197642	chr6	26215876	26217719	14	RNAPII_ChIA-PET_of_NCL-NC	iii
chr6	26197309	26197958	chr6	27823141	27823689	5	RNAPII_ChIA-PET_of_NCL-NC	iii
chr6	26198548	26199982	chr6	26251095	26253189	6	RNAPII_ChIA-PET_of_NCL-NC	iii
chr6	26198982	26200376	chr6	26216193	26217669	10	RNAPII_ChIA-PET_of_NCL-NC	iii
chr6	31583437	31584090	chr6	32966867	32967393	5	RNAPII_ChIA-PET_of_NCL-NC	iii
chr6	32858663	32859225	chr6	32955207	32955842	5	RNAPII_ChIA-PET_of_NCL-NC	iii
chr6	32942720	32944061	chr6	32971284	32972362	6	RNAPII_ChIA-PET_of_NCL-NC	iii
chr6	32952343	32954193	chr6	32967202	32969177	7	RNAPII_ChIA-PET_of_NCL-NC	iii
chr6	32960335	32962235	chr6	32971649	32972530	5	RNAPII_ChIA-PET_of_NCL-NC	iii
chr6	33147241	33147876	chr6	33260730	33261355	5	RNAPII_ChIA-PET_of_NCL-NC	iii
chr6	33270951	33272129	chr6	33289252	33290976	6	RNAPII_ChIA-PET_of_NCL-NC	iii
chr6	3382799	3383432	chr6	3495811	3496334	5	RNAPII_ChIA-PET_of_NCL-NC	iii
chr7	102424844	102426071	chr7	102434004	102436270	9	RNAPII_ChIA-PET_of_NCL-NC	iii
chr7	102425457	102426457	chr7	102445391	102446020	7	RNAPII_ChIA-PET_of_NCL-NC	iii
chr7	102425464	102426122	chr7	102441504	102442555	7	RNAPII_ChIA-PET_of_NCL-NC	iii
chr7	102434073	102435556	chr7	102444012	102445731	6	RNAPII_ChIA-PET_of_NCL-NC	iii
chr7	111527139	111528979	chr7	111560767	111563025	7	RNAPII_ChIA-PET_of_NCL-NC	iii
chr7	1813088	1813644	chr7	2421194	2421816	7	RNAPII_ChIA-PET_of_NCL-NC	iii
chr7	64223238	64223804	chr7	64539763	64540415	7	RNAPII_ChIA-PET_of_NCL-NC	iii
chr7	72034726	72035362	chr7	97688638	97689174	5	RNAPII_ChIA-PET_of_NCL-NC	iii
chr7	75105140	75105684	chr7	75728936	75729540	5	RNAPII_ChIA-PET_of_NCL-NC	iii
chr7	92632811	92633465	chr7	92802282	92802809	5	RNAPII_ChIA-PET_of_NCL-NC	iii
chr7	92711468	92712122	chr7	93417935	93418465	5	RNAPII_ChIA-PET_of_NCL-NC	iii
chr7	98227284	98227935	chr7	98389841	98390406	5	RNAPII_ChIA-PET_of_NCL-NC	iii
chr8	119629485	119630034	chr10	48273308	48273908	5	RNAPII_ChIA-PET_of_NCL-NC	iii
chr8	143558971	143559981	chr8	143568103	143569455	6	RNAPII_ChIA-PET_of_NCL-NC	iii
chr8	143939508	143940040	chr8	143990634	143991281	6	RNAPII_ChIA-PET_of_NCL-NC	iii
chr8	143951626	143952989	chr8	143977539	143978863	5	RNAPII_ChIA-PET_of_NCL-NC	iii
chr8	143980270	143980879	chr8	143988780	143989307	5	RNAPII_ChIA-PET_of_NCL-NC	iii
chr8	143985604	143986893	chr8	144103978	144105651	5	RNAPII_ChIA-PET_of_NCL-NC	iii
chr8	143990611	143991279	chr8	144004694	144005226	5	RNAPII_ChIA-PET_of_NCL-NC	iii
chr8	52643585	52644240	chr20	14758367	14758946	8	RNAPII_ChIA-PET_of_NCL-NC	iii
chr9	113377712	113378271	chr9	113403497	113404148	6	RNAPII_ChIA-PET_of_NCL-NC	iii
chr9	120402545	120403171	chr9	120848936	120849578	5	RNAPII_ChIA-PET_of_NCL-NC	iii
chr9	130010734	130011324	chr9	131726425	131726977	5	RNAPII_ChIA-PET_of_NCL-NC	iii
chr9	131726649	131728020	chr9	131735329	131736667	6	RNAPII_ChIA-PET_of_NCL-NC	iii
chrX	22047737	22048368	chrX	22059557	22060209	5	RNAPII_ChIA-PET_of_NCL-NC	iii
chrX	22069806	22070727	chrX	22078332	22079902	5	RNAPII_ChIA-PET_of_NCL-NC	iii
chr1	149843034	149844514	chr1	149885663	149889168	17	RNAPII_ChIA-PET_of_NCL-KD	iii
chr1	149844607	149846087	chr1	149885663	149887336	5	RNAPII_ChIA-PET_of_NCL-KD	iii
chr1	149848632	149850655	chr1	149886386	149888975	10	RNAPII_ChIA-PET_of_NCL-KD	iii
chr1	149886386	149888887	chr1	149927895	149928805	12	RNAPII_ChIA-PET_of_NCL-KD	iii
chr1	180796109	180796633	chr7	155628424	155629077	6	RNAPII_ChIA-PET_of_NCL-KD	iii
chr1	19801163	19801690	chr1	21627336	21627984	5	RNAPII_ChIA-PET_of_NCL-KD	iii
chr1	200861968	200862718	chr1	200907335	200908253	5	RNAPII_ChIA-PET_of_NCL-KD	iii
chr1	200865897	200868885	chr1	200906669	200908599	10	RNAPII_ChIA-PET_of_NCL-KD	iii
chr1	200895992	200897485	chr1	200904742	200906109	6	RNAPII_ChIA-PET_of_NCL-KD	iii
chr1	36148730	36150367	chr1	36187369	36189243	9	RNAPII_ChIA-PET_of_NCL-KD	iii
chr1	36149391	36152372	chr1	36159347	36162098	14	RNAPII_ChIA-PET_of_NCL-KD	iii
chr1	3933115	3933765	chr6	3316564	3317091	5	RNAPII_ChIA-PET_of_NCL-KD	iii
chr1	59780246	59780894	chr1	64410331	64410875	5	RNAPII_ChIA-PET_of_NCL-KD	iii
chr1	6579453	6581043	chr1	6599782	6601116	7	RNAPII_ChIA-PET_of_NCL-KD	iii
chr1	67162874	67163528	chr1	67171632	67172203	6	RNAPII_ChIA-PET_of_NCL-KD	iii
chr10	119691225	119692367	chr10	119724924	119725695	5	RNAPII_ChIA-PET_of_NCL-KD	iii
chr10	119703384	119705192	chr10	119724718	119726439	11	RNAPII_ChIA-PET_of_NCL-KD	iii
chr10	119705764	119707197	chr10	119725163	119726385	5	RNAPII_ChIA-PET_of_NCL-KD	iii
chr10	119707269	119708980	chr10	119725768	119727545	8	RNAPII_ChIA-PET_of_NCL-KD	iii
chr10	119707626	119710018	chr10	119723653	119725601	8	RNAPII_ChIA-PET_of_NCL-KD	iii
chr10	119713435	119715207	chr10	119724397	119726385	12	RNAPII_ChIA-PET_of_NCL-KD	iii
chr10	119773708	119774328	chr10	119783684	119784232	5	RNAPII_ChIA-PET_of_NCL-KD	iii
chr10	124461530	124463041	chr10	124915917	124916959	6	RNAPII_ChIA-PET_of_NCL-KD	iii
chr10	21696503	21697175	chr10	114395268	114395791	5	RNAPII_ChIA-PET_of_NCL-KD	iii
chr10	31210607	31211176	chr10	31383928	31384542	7	RNAPII_ChIA-PET_of_NCL-KD	iii
chr10	96804202	96804835	chr10	96968720	96969321	5	RNAPII_ChIA-PET_of_NCL-KD	iii
chr10	96888551	96889824	chr10	96897442	96898371	6	RNAPII_ChIA-PET_of_NCL-KD	iii
chr11	4205730	4206381	chr11	5463166	5463726	5	RNAPII_ChIA-PET_of_NCL-KD	iii
chr11	61335815	61337676	chr11	61361263	61362421	5	RNAPII_ChIA-PET_of_NCL-KD	iii
chr11	61360798	61362027	chr11	61369281	61371202	5	RNAPII_ChIA-PET_of_NCL-KD	iii
chr11	64206006	64208077	chr11	64226222	64228115	9	RNAPII_ChIA-PET_of_NCL-KD	iii
chr11	64225821	64227900	chr11	64244988	64246551	7	RNAPII_ChIA-PET_of_NCL-KD	iii
chr11	65384791	65385365	chr11	65467523	65468153	5	RNAPII_ChIA-PET_of_NCL-KD	iii
chr11	65418683	65419773	chr11	65455159	65456247	6	RNAPII_ChIA-PET_of_NCL-KD	iii
chr11	65419700	65421685	chr11	65468455	65469830	6	RNAPII_ChIA-PET_of_NCL-KD	iii
chr11	75255022	75255664	chr11	75269289	75269838	6	RNAPII_ChIA-PET_of_NCL-KD	iii
chr12	123444727	123445319	chr12	123586310	123586960	9	RNAPII_ChIA-PET_of_NCL-KD	iii
chr12	12357220	12358845	chr12	12366420	12367721	8	RNAPII_ChIA-PET_of_NCL-KD	iii
chr12	4325687	4326337	chr20	14826901	14827446	5	RNAPII_ChIA-PET_of_NCL-KD	iii
chr12	53159398	53160937	chr12	53294961	53296094	6	RNAPII_ChIA-PET_of_NCL-KD	iii
chr12	66130712	66132276	chr12	66146610	66148669	7	RNAPII_ChIA-PET_of_NCL-KD	iii
chr12	66131017	66131827	chr12	66169181	66169870	5	RNAPII_ChIA-PET_of_NCL-KD	iii
chr12	6752543	6754456	chr12	6776397	6777864	5	RNAPII_ChIA-PET_of_NCL-KD	iii
chr12	6752810	6755848	chr12	6764848	6766938	11	RNAPII_ChIA-PET_of_NCL-KD	iii
chr14	103694285	103694818	chr14	103721799	103722451	5	RNAPII_ChIA-PET_of_NCL-KD	iii
chr14	33891994	33892738	chr14	33961036	33961739	5	RNAPII_ChIA-PET_of_NCL-KD	iii
chr14	34075131	34075714	chr14	34740829	34741404	5	RNAPII_ChIA-PET_of_NCL-KD	iii
chr14	66346880	66347514	chr14	66715270	66715847	5	RNAPII_ChIA-PET_of_NCL-KD	iii
chr14	66497580	66498717	chr14	66506610	66508134	7	RNAPII_ChIA-PET_of_NCL-KD	iii
chr14	73477157	73478643	chr14	73490332	73491829	10	RNAPII_ChIA-PET_of_NCL-KD	iii
chr15	67080496	67081854	chr15	67100370	67102450	6	RNAPII_ChIA-PET_of_NCL-KD	iii
chr15	75042671	75043802	chr15	75202896	75205063	9	RNAPII_ChIA-PET_of_NCL-KD	iii
chr15	75042779	75043779	chr15	75067801	75069592	5	RNAPII_ChIA-PET_of_NCL-KD	iii
chr15	75042779	75044668	chr15	75064973	75067438	8	RNAPII_ChIA-PET_of_NCL-KD	iii
chr15	75042802	75044314	chr15	75104789	75105831	5	RNAPII_ChIA-PET_of_NCL-KD	iii
chr15	75042802	75044314	chr15	75200002	75201292	6	RNAPII_ChIA-PET_of_NCL-KD	iii
chr15	75043021	75044314	chr15	75129790	75131548	9	RNAPII_ChIA-PET_of_NCL-KD	iii
chr15	75044073	75044618	chr15	75053461	75054112	5	RNAPII_ChIA-PET_of_NCL-KD	iii
chr15	75044381	75046045	chr15	75203054	75205138	7	RNAPII_ChIA-PET_of_NCL-KD	iii
chr15	75044954	75048723	chr15	75065865	75068042	17	RNAPII_ChIA-PET_of_NCL-KD	iii
chr15	75046973	75048097	chr15	75198844	75200947	7	RNAPII_ChIA-PET_of_NCL-KD	iii
chr15	75107729	75108943	chr15	75130594	75132043	5	RNAPII_ChIA-PET_of_NCL-KD	iii
chr15	75111738	75112739	chr15	75129839	75131257	7	RNAPII_ChIA-PET_of_NCL-KD	iii
chr16	10877754	10880282	chr16	10889959	10892893	11	RNAPII_ChIA-PET_of_NCL-KD	iii
chr16	10936932	10938751	chr16	10948214	10950608	7	RNAPII_ChIA-PET_of_NCL-KD	iii
chr16	10939866	10941720	chr16	10949085	10951307	6	RNAPII_ChIA-PET_of_NCL-KD	iii
chr16	2932167	2932820	chr19	17308601	17309143	5	RNAPII_ChIA-PET_of_NCL-KD	iii
chr16	65051340	65051974	chr16	79096797	79097445	6	RNAPII_ChIA-PET_of_NCL-KD	iii
chr16	68073456	68077211	chr16	68084077	68086158	14	RNAPII_ChIA-PET_of_NCL-KD	iii
chr16	89656975	89657538	chr16	89860719	89861294	5	RNAPII_ChIA-PET_of_NCL-KD	iii
chr17	1364603	1366063	chr17	1515077	1517233	11	RNAPII_ChIA-PET_of_NCL-KD	iii
chr17	1518689	1519385	chr17	1529241	1529900	5	RNAPII_ChIA-PET_of_NCL-KD	iii
chr17	1529345	1529968	chr17	2287507	2288068	6	RNAPII_ChIA-PET_of_NCL-KD	iii
chr17	16421082	16422153	chr17	16429435	16430437	5	RNAPII_ChIA-PET_of_NCL-KD	iii
chr17	2082087	2082631	chr17	2291786	2292438	6	RNAPII_ChIA-PET_of_NCL-KD	iii
chr17	2198172	2199172	chr17	2213972	2215546	5	RNAPII_ChIA-PET_of_NCL-KD	iii
chr17	2239493	2240885	chr17	2266072	2267807	5	RNAPII_ChIA-PET_of_NCL-KD	iii
chr17	2245089	2245641	chr17	2258295	2258867	5	RNAPII_ChIA-PET_of_NCL-KD	iii
chr17	2253250	2255273	chr17	2263816	2265470	9	RNAPII_ChIA-PET_of_NCL-KD	iii
chr17	3691764	3692348	chr17	3787926	3788578	6	RNAPII_ChIA-PET_of_NCL-KD	iii
chr17	7834725	7836505	chr17	7844798	7846677	6	RNAPII_ChIA-PET_of_NCL-KD	iii
chr18	13192836	13193487	chr18	13561493	13562129	5	RNAPII_ChIA-PET_of_NCL-KD	iii
chr18	13561386	13564331	chr18	13576402	13580036	16	RNAPII_ChIA-PET_of_NCL-KD	iii
chr18	13566027	13568218	chr18	13585310	13587515	12	RNAPII_ChIA-PET_of_NCL-KD	iii
chr18	13577114	13578140	chr18	13585310	13586790	7	RNAPII_ChIA-PET_of_NCL-KD	iii
chr18	13584671	13586500	chr18	13608290	13609806	5	RNAPII_ChIA-PET_of_NCL-KD	iii
chr18	13586683	13588538	chr18	13608023	13609292	6	RNAPII_ChIA-PET_of_NCL-KD	iii
chr18	13597654	13599307	chr18	13611776	13613091	5	RNAPII_ChIA-PET_of_NCL-KD	iii
chr18	69884038	69886537	chr18	69898296	69899488	6	RNAPII_ChIA-PET_of_NCL-KD	iii
chr18	69887114	69888114	chr18	69898296	69899430	5	RNAPII_ChIA-PET_of_NCL-KD	iii
chr18	69888926	69890326	chr18	69897342	69898570	5	RNAPII_ChIA-PET_of_NCL-KD	iii
chr18	69902933	69903465	chr18	69996756	69997431	7	RNAPII_ChIA-PET_of_NCL-KD	iii
chr18	69935587	69937132	chr18	69944366	69945624	5	RNAPII_ChIA-PET_of_NCL-KD	iii
chr18	69945613	69947569	chr18	69958969	69960747	8	RNAPII_ChIA-PET_of_NCL-KD	iii
chr19	17287920	17288482	chr19	17298996	17299617	7	RNAPII_ChIA-PET_of_NCL-KD	iii
chr19	17296530	17297077	chr19	17481209	17481859	6	RNAPII_ChIA-PET_of_NCL-KD	iii
chr19	39006480	39007130	chr19	39548589	39549207	7	RNAPII_ChIA-PET_of_NCL-KD	iii
chr19	4052171	4052790	chr19	7897023	7897619	5	RNAPII_ChIA-PET_of_NCL-KD	iii
chr19	49579939	49581723	chr19	49588347	49589815	5	RNAPII_ChIA-PET_of_NCL-KD	iii
chr19	49592769	49593995	chr19	49674737	49675920	6	RNAPII_ChIA-PET_of_NCL-KD	iii
chr19	55258873	55260551	chr19	55275936	55277245	5	RNAPII_ChIA-PET_of_NCL-KD	iii
chr19	58346930	58349140	chr19	58361767	58363485	10	RNAPII_ChIA-PET_of_NCL-KD	iii
chr19	58351750	58352366	chr19	58366837	58367410	5	RNAPII_ChIA-PET_of_NCL-KD	iii
chr2	218671546	218672166	chr3	15317957	15318590	6	RNAPII_ChIA-PET_of_NCL-KD	iii
chr2	218684075	218684682	chr2	218705084	218705688	7	RNAPII_ChIA-PET_of_NCL-KD	iii
chr2	219173888	219174958	chr2	219251819	219253083	5	RNAPII_ChIA-PET_of_NCL-KD	iii
chr2	219229485	219231261	chr2	219244560	219246999	7	RNAPII_ChIA-PET_of_NCL-KD	iii
chr2	219247540	219250133	chr2	219276314	219278026	10	RNAPII_ChIA-PET_of_NCL-KD	iii
chr2	219248795	219250108	chr2	219278100	219279695	6	RNAPII_ChIA-PET_of_NCL-KD	iii
chr2	46318154	46319203	chr2	46327233	46328394	5	RNAPII_ChIA-PET_of_NCL-KD	iii
chr2	54581524	54582175	chr2	55417558	55418078	5	RNAPII_ChIA-PET_of_NCL-KD	iii
chr2	55238886	55239519	chr2	55379955	55380586	5	RNAPII_ChIA-PET_of_NCL-KD	iii
chr2	55370812	55371398	chr2	55611463	55612060	5	RNAPII_ChIA-PET_of_NCL-KD	iii
chr2	74556138	74558569	chr2	74565630	74568265	7	RNAPII_ChIA-PET_of_NCL-KD	iii
chr20	14740610	14741133	chr20	19296194	19296840	5	RNAPII_ChIA-PET_of_NCL-KD	iii
chr20	35663752	35664274	chr20	48923947	48924570	5	RNAPII_ChIA-PET_of_NCL-KD	iii
chr20	48923958	48924551	chr20	51715697	51716325	5	RNAPII_ChIA-PET_of_NCL-KD	iii
chr20	63979457	63981445	chr20	64038054	64039872	6	RNAPII_ChIA-PET_of_NCL-KD	iii
chr20	63979628	63981286	chr20	64039992	64041464	5	RNAPII_ChIA-PET_of_NCL-KD	iii
chr20	63979880	63981445	chr20	64036284	64037501	5	RNAPII_ChIA-PET_of_NCL-KD	iii
chr21	34641422	34642781	chr21	34670723	34672433	5	RNAPII_ChIA-PET_of_NCL-KD	iii
chr22	41543366	41544382	chr22	41620697	41621697	6	RNAPII_ChIA-PET_of_NCL-KD	iii
chr3	121479305	121479943	chr17	3722015	3722543	5	RNAPII_ChIA-PET_of_NCL-KD	iii
chr3	8812832	8813486	chr3	8850749	8851291	5	RNAPII_ChIA-PET_of_NCL-KD	iii
chr3	9752473	9753122	chr3	9801318	9801894	8	RNAPII_ChIA-PET_of_NCL-KD	iii
chr3	98531454	98533437	chr3	98560553	98562679	9	RNAPII_ChIA-PET_of_NCL-KD	iii
chr3	98531454	98533760	chr3	98555851	98559010	13	RNAPII_ChIA-PET_of_NCL-KD	iii
chr3	98531859	98532859	chr3	98562825	98564368	5	RNAPII_ChIA-PET_of_NCL-KD	iii
chr3	98532120	98534111	chr3	98540914	98543159	6	RNAPII_ChIA-PET_of_NCL-KD	iii
chr3	98532122	98534116	chr3	98564681	98566348	10	RNAPII_ChIA-PET_of_NCL-KD	iii
chr3	98533976	98537451	chr3	98561013	98564597	19	RNAPII_ChIA-PET_of_NCL-KD	iii
chr3	98534793	98537786	chr3	98571758	98573265	10	RNAPII_ChIA-PET_of_NCL-KD	iii
chr4	168754701	168755354	chr4	168817939	168818479	5	RNAPII_ChIA-PET_of_NCL-KD	iii
chr4	17576501	17577501	chr4	17613951	17614688	5	RNAPII_ChIA-PET_of_NCL-KD	iii
chr4	17577744	17578682	chr4	17613952	17615544	5	RNAPII_ChIA-PET_of_NCL-KD	iii
chr4	17613508	17614683	chr4	17809555	17810447	5	RNAPII_ChIA-PET_of_NCL-KD	iii
chr4	2728340	2728990	chr4	53621978	53622502	5	RNAPII_ChIA-PET_of_NCL-KD	iii
chr4	3093293	3093952	chr4	17621699	17622231	6	RNAPII_ChIA-PET_of_NCL-KD	iii
chr4	38933346	38933881	chr15	65194790	65195440	5	RNAPII_ChIA-PET_of_NCL-KD	iii
chr4	39632409	39633064	chr4	40306120	40306678	8	RNAPII_ChIA-PET_of_NCL-KD	iii
chr4	53547649	53549614	chr4	53558929	53560426	6	RNAPII_ChIA-PET_of_NCL-KD	iii
chr4	53639846	53642191	chr4	53653423	53655154	11	RNAPII_ChIA-PET_of_NCL-KD	iii
chr4	53641067	53642207	chr4	53696870	53698290	5	RNAPII_ChIA-PET_of_NCL-KD	iii
chr4	53654221	53655785	chr4	53701592	53703259	6	RNAPII_ChIA-PET_of_NCL-KD	iii
chr4	8419540	8420760	chr4	8439561	8440561	5	RNAPII_ChIA-PET_of_NCL-KD	iii
chr5	139425728	139426284	chr5	139460014	139460665	5	RNAPII_ChIA-PET_of_NCL-KD	iii
chr6	14392198	14392746	chr6	26197795	26198445	5	RNAPII_ChIA-PET_of_NCL-KD	iii
chr6	26019670	26021469	chr6	26043396	26044396	8	RNAPII_ChIA-PET_of_NCL-KD	iii
chr6	26020367	26023321	chr6	26029227	26031554	16	RNAPII_ChIA-PET_of_NCL-KD	iii
chr6	26021589	26023295	chr6	26031779	26034037	7	RNAPII_ChIA-PET_of_NCL-KD	iii
chr6	26123086	26124948	chr6	26198253	26200168	7	RNAPII_ChIA-PET_of_NCL-KD	iii
chr6	26155640	26157267	chr6	26197418	26198906	5	RNAPII_ChIA-PET_of_NCL-KD	iii
chr6	26157779	26160243	chr6	26196690	26198284	5	RNAPII_ChIA-PET_of_NCL-KD	iii
chr6	26196570	26200168	chr6	26249527	26252883	19	RNAPII_ChIA-PET_of_NCL-KD	iii
chr6	26198244	26199955	chr6	26272844	26276182	11	RNAPII_ChIA-PET_of_NCL-KD	iii
chr6	27812823	27815914	chr6	27892270	27893952	13	RNAPII_ChIA-PET_of_NCL-KD	iii
chr6	27814209	27815653	chr6	27835514	27837449	6	RNAPII_ChIA-PET_of_NCL-KD	iii
chr6	32938753	32941105	chr6	32953026	32954542	6	RNAPII_ChIA-PET_of_NCL-KD	iii
chr6	32941138	32942941	chr6	32952408	32954149	7	RNAPII_ChIA-PET_of_NCL-KD	iii
chr6	32943957	32945319	chr6	32970494	32972414	5	RNAPII_ChIA-PET_of_NCL-KD	iii
chr6	32951928	32953414	chr6	32971566	32972480	7	RNAPII_ChIA-PET_of_NCL-KD	iii
chr6	32951928	32954387	chr6	32967072	32969288	11	RNAPII_ChIA-PET_of_NCL-KD	iii
chr6	32952755	32953843	chr6	32962558	32964405	10	RNAPII_ChIA-PET_of_NCL-KD	iii
chr6	32953586	32954862	chr6	32971649	32972880	6	RNAPII_ChIA-PET_of_NCL-KD	iii
chr6	32954434	32955771	chr6	32968321	32969288	5	RNAPII_ChIA-PET_of_NCL-KD	iii
chr6	32958082	32959149	chr6	32970795	32972124	6	RNAPII_ChIA-PET_of_NCL-KD	iii
chr6	32971034	32972577	chr6	32983416	32985212	7	RNAPII_ChIA-PET_of_NCL-KD	iii
chr6	33249984	33250883	chr6	33261043	33262133	5	RNAPII_ChIA-PET_of_NCL-KD	iii
chr6	33270915	33272175	chr6	33287921	33290380	9	RNAPII_ChIA-PET_of_NCL-KD	iii
chr7	110722805	110723384	chr7	110733379	110733992	5	RNAPII_ChIA-PET_of_NCL-KD	iii
chr7	111194162	111194782	chr7	111959981	111960593	5	RNAPII_ChIA-PET_of_NCL-KD	iii
chr7	92620459	92622397	chr7	92631715	92633141	5	RNAPII_ChIA-PET_of_NCL-KD	iii
chr7	92822504	92823554	chr7	92831003	92831707	5	RNAPII_ChIA-PET_of_NCL-KD	iii
chr8	143557525	143560148	chr8	143567759	143569455	11	RNAPII_ChIA-PET_of_NCL-KD	iii
chr9	12266700	12267350	chr18	13374495	13375123	5	RNAPII_ChIA-PET_of_NCL-KD	iii
chrX	121462890	121463490	chrX	124306004	124306549	5	RNAPII_ChIA-PET_of_NCL-KD	iii
chrX	22048314	22048947	chrX	22125061	22125667	6	RNAPII_ChIA-PET_of_NCL-KD	iii
chrX	82747717	82748310	chrX	85987346	85987959	5	RNAPII_ChIA-PET_of_NCL-KD	iii
