# Supplementary material for: Landscape of the Epstein-Barr virus-host chromatin interactome and gene regulation
Source: EMBO J. 2025 May 27;44(13):3872–915. doi: 10.1038/s44318-025-00466-5 (PMC12216251; doi:10.1038/s44318-025-00466-5)
Supplement: Supplementary file 15 — Source data Fig. 8 [file 44318_2025_466_MOESM15_ESM.zip › Figure 8/8B/Fig8B_ii.NCL_ChIA-PET_of_EBERs.tsv]

chr1	1732780	1733431	chr16	84951934	84952484	5	NCL_ChIA-PET_of_EBERs-NC	ii
chr1	50713690	50715216	chr1	50722203	50723203	5	NCL_ChIA-PET_of_EBERs-NC	ii
chr10	114263261	114263914	chr10	114398999	114399537	5	NCL_ChIA-PET_of_EBERs-NC	ii
chr10	114276616	114277249	chr10	124618986	124619531	5	NCL_ChIA-PET_of_EBERs-NC	ii
chr10	124508520	124509171	chr10	124863217	124863752	5	NCL_ChIA-PET_of_EBERs-NC	ii
chr11	87167341	87167909	chr11	91017662	91018312	5	NCL_ChIA-PET_of_EBERs-NC	ii
chr11	87276702	87277295	chr11	87738189	87738840	6	NCL_ChIA-PET_of_EBERs-NC	ii
chr17	1364735	1366063	chr17	1514959	1517159	7	NCL_ChIA-PET_of_EBERs-NC	ii
chr17	2089824	2090360	chr17	2268674	2269328	5	NCL_ChIA-PET_of_EBERs-NC	ii
chr17	2207047	2207674	chr17	2244961	2245524	7	NCL_ChIA-PET_of_EBERs-NC	ii
chr17	2258748	2259295	chr17	41930352	41931000	5	NCL_ChIA-PET_of_EBERs-NC	ii
chr18	13566870	13568232	chr18	13613931	13615036	5	NCL_ChIA-PET_of_EBERs-NC	ii
chr18	13611909	13612514	chr18	13728279	13728906	8	NCL_ChIA-PET_of_EBERs-NC	ii
chr18	69827132	69828717	chr18	69839950	69841599	5	NCL_ChIA-PET_of_EBERs-NC	ii
chr2	219031896	219032491	chr2	219149839	219150407	5	NCL_ChIA-PET_of_EBERs-NC	ii
chr2	46302272	46303683	chr2	46318197	46319859	7	NCL_ChIA-PET_of_EBERs-NC	ii
chr20	15312926	15313578	chr20	21728723	21729262	5	NCL_ChIA-PET_of_EBERs-NC	ii
chr3	106794304	106794925	chr20	14682659	14683189	7	NCL_ChIA-PET_of_EBERs-NC	ii
chr3	8951189	8951760	chr3	9856603	9857239	5	NCL_ChIA-PET_of_EBERs-NC	ii
chr4	157455853	157456466	chr4	168586181	168586734	5	NCL_ChIA-PET_of_EBERs-NC	ii
chr4	42624070	42624624	chr4	53697511	53698161	5	NCL_ChIA-PET_of_EBERs-NC	ii
chr4	53480925	53481449	chr4	53526442	53527093	5	NCL_ChIA-PET_of_EBERs-NC	ii
chr5	43136352	43136885	chr20	14818251	14818900	5	NCL_ChIA-PET_of_EBERs-NC	ii
chr6	15286288	15286938	chr18	13608249	13608775	5	NCL_ChIA-PET_of_EBERs-NC	ii
chr6	26198583	26199982	chr6	26216638	26217966	5	NCL_ChIA-PET_of_EBERs-NC	ii
chr6	32944108	32945108	chr6	32953377	32954862	5	NCL_ChIA-PET_of_EBERs-NC	ii
chr6	45141283	45141892	chr11	87040681	87041212	5	NCL_ChIA-PET_of_EBERs-NC	ii
chr7	111531486	111532106	chr7	111752072	111752680	5	NCL_ChIA-PET_of_EBERs-NC	ii
chr7	71971895	71972552	chr7	74015259	74015792	5	NCL_ChIA-PET_of_EBERs-NC	ii
chr7	72046653	72047267	chr7	72786288	72786890	8	NCL_ChIA-PET_of_EBERs-NC	ii
chr7	92620807	92622712	chr7	92632736	92634428	5	NCL_ChIA-PET_of_EBERs-NC	ii
chrX	22123184	22123751	chrX	23784532	23785119	6	NCL_ChIA-PET_of_EBERs-NC	ii
chrX	22148893	22150820	chrX	22157650	22158958	5	NCL_ChIA-PET_of_EBERs-NC	ii
chrX	47059741	47060327	chrX	47392541	47393134	5	NCL_ChIA-PET_of_EBERs-NC	ii
chr1	50834545	50835662	chr1	50842913	50844106	5	NCL_ChIA-PET_of_EBERs-KD	ii
chr10	68483985	68484960	chr10	68495482	68496657	5	NCL_ChIA-PET_of_EBERs-KD	ii
chr10	69127633	69128285	chr10	69455227	69455774	5	NCL_ChIA-PET_of_EBERs-KD	ii
chr11	5212982	5213579	chr11	5328803	5329407	5	NCL_ChIA-PET_of_EBERs-KD	ii
chr11	87111092	87111743	chr11	87147553	87148088	5	NCL_ChIA-PET_of_EBERs-KD	ii
chr14	34192827	34193450	chr14	34259918	34260448	5	NCL_ChIA-PET_of_EBERs-KD	ii
chr17	3772237	3772790	chr17	3944999	3945629	5	NCL_ChIA-PET_of_EBERs-KD	ii
chr18	69870241	69870892	chr18	69960080	69960643	5	NCL_ChIA-PET_of_EBERs-KD	ii
chr20	15122165	15122776	chr20	15194181	15194798	6	NCL_ChIA-PET_of_EBERs-KD	ii
chr20	15776546	15777097	chr20	15868512	15869161	5	NCL_ChIA-PET_of_EBERs-KD	ii
chr22	31085167	31085737	chr22	31437393	31437976	6	NCL_ChIA-PET_of_EBERs-KD	ii
chr22	31477714	31478714	chr22	31520741	31521650	5	NCL_ChIA-PET_of_EBERs-KD	ii
chr3	125821802	125822450	chr3	126163764	126164301	5	NCL_ChIA-PET_of_EBERs-KD	ii
chr4	168356404	168357003	chr4	168586116	168586734	6	NCL_ChIA-PET_of_EBERs-KD	ii
chr4	168735119	168736267	chr4	168743698	168744267	5	NCL_ChIA-PET_of_EBERs-KD	ii
chr4	25776775	25777313	chr4	26051506	26052151	5	NCL_ChIA-PET_of_EBERs-KD	ii
chr4	38873082	38875241	chr4	38888327	38889871	6	NCL_ChIA-PET_of_EBERs-KD	ii
chr7	2411991	2412939	chr7	2420435	2422167	5	NCL_ChIA-PET_of_EBERs-KD	ii
chr7	71934952	71935523	chr7	72058251	72058902	5	NCL_ChIA-PET_of_EBERs-KD	ii
chr7	92585883	92586415	chr7	92711525	92712172	5	NCL_ChIA-PET_of_EBERs-KD	ii
chrX	22099294	22100529	chrX	22109346	22110977	5	NCL_ChIA-PET_of_EBERs-KD	ii
chrX	46924833	46925400	chrX	52992588	52993169	5	NCL_ChIA-PET_of_EBERs-KD	ii
